# Supplementary material for: Single-cell RNA sequencing identifies an Il1rn+/Trem1+ macrophage subpopulation as a cellular target for mitigating the progression of thoracic aortic aneurysm and dissection
Source: Cell Discov. 2022 Feb 8;8:11. doi: 10.1038/s41421-021-00362-2 (PMC8821555; doi:10.1038/s41421-021-00362-2)
Supplement: Supplementary file 2 — Supplementary Table S1 [file 41421_2021_362_MOESM2_ESM.xlsx]

## Sheet: Sheet1
Table S1. Quality metrics of the single-cell RNA-seq data for each sample.
SampleID	BAPN7d	CTRL7d	BPAN14d	CTRL14d	BPAN21d	CTRL21d
Number of pooled mice	6	6	6	6	6	6
Stage	7d	7d	14d	14d	21d	21d
Total_Reads_in_FASTQ	808758846	814179905	667457982	844087607	665946018	843782984
Pct_Reads_Too_Short	0	0	0	0	0	0
Pct_Reads_Low_Base_Quality	0	0	0.34	0	0	0
Pct_Reads_High_SNF	2.38	1.64	2.21	2.05	2.93	1.87
Pct_Reads_Filtered_Out	2.38	1.64	2.5	2.05	2.93	1.87
Total_Reads_After_Quality_Filtering	789545916	800827856	650742080	826743509	646440155	828024257
Total_Filtered_Reads	789545916	800827856	650742080	826743509	646440155	828024257
Pct_Contaminating_PhiX_Reads_in_Filtered_R2	0	0	0	0	0	0
Pct_Q30_Bases_in_Filtered_R2	90.61	90.72	89.08	91.19	94.16	92.79
Pct_Assigned_to_Cell_Labels	82.65	79.81	80.71	81.01	80.18	82.06
Pct_Cellular_Reads_Aligned_Uniquely_to_Annotated_Transcriptome	67.46	64.26	66.81	67.77	63.16	69
Pct_Cellular_Reads_Aligned_Uniquely_to_Other_Genomic_Regions	10.65	11.42	9.64	9.13	13.06	9.47
Pct_Cellular_Reads_Aligned_Not_Unique	3.12	2.75	3.13	2.83	2.92	2.53
Pct_Cellular_Reads_Unaligned	1.42	1.38	1.13	1.28	1.04	1.06
Aligned_Reads_By_Type	515512200	492165743	417955424	537187149	387928705	550867236
Total_Raw_Molecules	90880615	71031187	69715864	85979077	51533749	99603603
Total_RSEC_Molecules	76129062	61081912	60132944	74451466	43205247	87990930
Mean_Raw_Sequencing_Depth	5.67	6.93	6	6.25	7.53	5.53
Mean_RSEC_Sequencing_Depth	6.77	8.06	6.95	7.22	8.98	6.26
Sequencing_Saturation	96.89	97.63	97.22	97.31	98.09	97.03
Putative_Cell_Count	12230	11782	9068	12453	8707	14871
Pct_Reads_from_Putative_Cells	88.21	85.83	88.49	90.35	72.3	89.68
Mean_Reads_per_Cell	37180.8	35853	40786.3	38972.8	32211.2	33220.6
Mean_Molecules_per_Cell	5409.67	4384.59	5796.91	5338.5	3531.56	5259.02
Median_Molecules_per_Cell	4975.5	4148.5	5480	5014	2209	4925
Mean_Targets_per_Cell	2011.44	1791.83	2171.24	2030.61	1432.42	2026.32
Median_Targets_per_Cell	1973	1770	2156.5	2002	1130	1999
Total_Targets_Detected	24525	24090	26083	24379	21732	23813
Number_of_Pass_Targets	18399	17874	17917	17956	18716	18199
Number_of_Undersequenced_Targets	6871	7120	8745	6996	4534	6259
