# Supplementary material for: Single-cell RNA sequencing identifies an Il1rn+/Trem1+ macrophage subpopulation as a cellular target for mitigating the progression of thoracic aortic aneurysm and dissection
Source: Cell Discov. 2022 Feb 8;8:11. doi: 10.1038/s41421-021-00362-2 (PMC8821555; doi:10.1038/s41421-021-00362-2)
Supplement: Supplementary file 3 — Supplementary Table S2 [file 41421_2021_362_MOESM3_ESM.xlsx]

## Sheet: markers.res1.all
Table S2. Molecular signature of each cellular cluster.
gene	p_val	avg_logFC	pct.1	pct.2	p_val_adj	cluster
Bc1	1.43e-104	0.255446	0.686	0.659	2.86e-101	c0
Npnt	0	0.331973	0.998	0.964	0	c1
Lpp	0	0.329555	0.994	0.967	0	c1
Myh11	0	0.300932	0.996	0.936	0	c1
Postn	0	0.267816	0.98	0.916	0	c1
Enah	4.35099823139267e-312	0.283178	0.992	0.968	0	c1
Mylk4	1.79727362400792e-311	0.367153	0.955	0.875	3.59e-308	c1
Ogn	1.55e-304	0.254326	0.993	0.958	3.1e-301	c1
Nov	2.51e-253	0.267265	0.981	0.909	5.02e-250	c1
Anln	2.38e-251	0.304193	0.887	0.785	4.76e-248	c1
Rock1	7.59e-236	0.265739	0.992	0.97	1.52e-232	c1
Mcam	1.78e-219	0.263098	0.967	0.918	3.56e-216	c1
Ptprz1	8.35e-171	0.311784	0.937	0.881	1.67e-167	c1
Plcb4	4.43e-138	0.255985	0.892	0.796	8.85e-135	c1
Limch1	7.91e-124	0.252205	0.951	0.907	1.58e-120	c1
Fos	0	0.473903	0.94	0.834	0	c2
Cyr61	0	0.365128	0.954	0.864	0	c2
Casq1	0	0.34876	0.916	0.805	0	c2
Hspa1a	0	0.332207	0.904	0.748	0	c2
Ptprz1	0	0.29875	0.953	0.88	0	c2
Acta2	0	0.288553	1	0.98	0	c2
Hspa1b	0	0.274881	0.904	0.745	0	c2
Myh11	0	0.264401	0.999	0.936	0	c2
Egr1	5.37e-308	0.345091	0.888	0.766	1.07e-304	c2
Des	1.66e-262	0.297095	0.739	0.68	3.31e-259	c2
Btg2	5.94e-238	0.262106	0.911	0.797	1.19e-234	c2
Anln	0	0.381734	0.874	0.788	0	c3
Nov	0	0.276567	0.986	0.909	0	c3
Mylk4	0	0.259364	0.957	0.876	0	c3
Acta2	0	0.256558	1	0.981	0	c3
Ptprz1	1.59e-157	0.253033	0.918	0.884	3.19e-154	c3
Sost	0	0.604454	0.999	0.959	0	c4
Emb	0	0.580527	0.879	0.781	0	c4
Cdh6	0	0.564796	0.878	0.797	0	c4
Acan	0	0.527102	0.705	0.6	0	c4
Id4	0	0.518336	0.806	0.687	0	c4
Id2	0	0.38103	0.933	0.86	0	c4
Npnt	0	0.381015	0.999	0.965	0	c4
Cd200	0	0.362775	0.957	0.884	0	c4
Smad6	0	0.362335	0.682	0.636	0	c4
Id1	0	0.336758	0.693	0.687	0	c4
Id3	0	0.328038	0.966	0.927	0	c4
Col18a1	0	0.319266	0.996	0.942	0	c4
Nrgn	0	0.292143	0.586	0.562	0	c4
Nov	0	0.272256	0.984	0.909	0	c4
Smad7	1.27468936627042e-321	0.312814	0.677	0.665	2.54937873254083e-318	c4
Unc5c	1.57538842226162e-313	0.283108	0.655	0.629	3.15077684452323e-310	c4
Fam81a	4.53e-280	0.295229	0.651	0.613	9.07e-277	c4
Rgs7bp	8.64e-273	0.313422	0.59	0.546	1.73e-269	c4
Net1	1.64e-206	0.285511	0.925	0.876	3.28e-203	c4
Mustn1	1.23e-202	0.296486	0.844	0.779	2.47e-199	c4
Fmo2	2.51e-201	0.259282	0.931	0.884	5.03e-198	c4
Lmcd1	2.23e-192	0.252431	0.95	0.91	4.45e-189	c4
Sparcl1	7.74e-188	0.317897	0.876	0.802	1.55e-184	c4
Hbegf	2.84e-178	0.299015	0.873	0.841	5.69e-175	c4
Tcap	9.98e-170	0.313146	0.596	0.487	2e-166	c4
Ogn	0	0.251453	0.991	0.959	0	c5
Mylk4	7.6e-233	0.289984	0.951	0.877	1.52e-229	c5
Rbp4	9.94e-122	0.274651	0.734	0.702	1.99e-118	c5
Casq1	2.36e-105	0.303954	0.841	0.814	4.72e-102	c5
E030013I19Rik	2.26e-99	0.250548	0.902	0.849	4.52e-96	c5
Fos	0	1.14484	0.983	0.834	0	c6
Egr1	0	1.11063	0.969	0.765	0	c6
Cyr61	0	0.799761	0.964	0.867	0	c6
Btg2	0	0.773958	0.939	0.799	0	c6
Fosb	0	0.738831	0.766	0.636	0	c6
Hspa1a	0	0.630116	0.901	0.754	0	c6
Atf3	0	0.604761	0.693	0.592	0	c6
Zfp36	0	0.599785	0.94	0.79	0	c6
Jun	0	0.563108	0.909	0.768	0	c6
Hspa1b	0	0.523532	0.88	0.752	0	c6
Dusp1	0	0.438491	0.97	0.896	0	c6
Nr4a1	0	0.415593	0.816	0.615	0	c6
Junb	0	0.38976	0.818	0.629	0	c6
Ctgf	0	0.376182	0.998	0.974	0	c6
Acta2	0	0.285606	1	0.981	0	c6
Npnt	0	0.284266	1	0.966	0	c6
Enah	0	0.281727	0.999	0.969	0	c6
Myh11	0	0.279362	0.999	0.938	0	c6
Rock1	0	0.275549	0.998	0.97	0	c6
Ier2	3.85667643143677e-320	0.469821	0.812	0.686	7.71335286287354e-317	c6
Mylk4	1.11145007688447e-319	0.289591	0.972	0.877	2.22290015376894e-316	c6
Jund	1.96e-231	0.273433	0.988	0.952	3.92e-228	c6
Hes1	3.48e-227	0.293654	0.63	0.598	6.95e-224	c6
Hspb1	9.24e-227	0.274275	0.988	0.925	1.85e-223	c6
Hspa8	1.26e-196	0.278783	0.993	0.979	2.51e-193	c6
Otud1	8.6e-196	0.359954	0.84	0.762	1.72e-192	c6
Errfi1	3.2e-191	0.35038	0.87	0.836	6.4e-188	c6
Hbegf	1.69e-176	0.368491	0.918	0.839	3.38e-173	c6
Serpine1	1.11e-174	0.406018	0.873	0.764	2.22e-171	c6
Klf6	1.8e-150	0.264096	0.941	0.887	3.61e-147	c6
Sgk1	1.09e-119	0.261902	0.799	0.71	2.17e-116	c6
Rasl11b	1.02e-117	0.276547	0.922	0.857	2.04e-114	c6
Adamts1	6.48e-58	0.259141	0.754	0.717	1.3e-54	c6
Serpine1	0	1.10251	0.93	0.761	0	c7
Itga5	0	0.871272	0.909	0.721	0	c7
Tnfrsf12a	0	0.775395	0.948	0.834	0	c7
Flnc	0	0.748337	0.879	0.726	0	c7
Prss23	0	0.718373	0.961	0.853	0	c7
Hbegf	0	0.659988	0.91	0.84	0	c7
S100a4	0	0.658486	0.853	0.68	0	c7
S100a10	0	0.650837	0.921	0.742	0	c7
Anxa1	0	0.638625	0.937	0.823	0	c7
Anxa2	0	0.615293	0.947	0.83	0	c7
Mustn1	0	0.596677	0.904	0.777	0	c7
S100a6	0	0.575992	0.993	0.937	0	c7
Cav1	0	0.574767	0.985	0.906	0	c7
Tgm2	0	0.514424	0.963	0.869	0	c7
Cd109	0	0.478765	0.684	0.515	0	c7
Lgals3	0	0.43452	0.669	0.539	0	c7
Postn	0	0.414669	0.989	0.918	0	c7
Plaur	0	0.385049	0.71	0.613	0	c7
Tm4sf1	0	0.335957	0.987	0.945	0	c7
Gja1	1.15e-245	0.427165	0.805	0.655	2.3e-242	c7
Prnp	1.36e-245	0.361769	0.786	0.629	2.73e-242	c7
Fn1	3.1e-236	0.373679	0.938	0.849	6.2e-233	c7
Ahnak2	3.99e-230	0.340609	0.686	0.528	7.97e-227	c7
Rock2	4.22e-204	0.310592	0.965	0.915	8.44e-201	c7
Tppp3	2.41e-189	0.313574	0.691	0.613	4.82e-186	c7
Acan	3.44e-189	0.289694	0.717	0.603	6.89e-186	c7
Nupr1	5.04e-182	0.370498	0.941	0.871	1.01e-178	c7
Mt2	5.84e-172	0.506309	0.839	0.72	1.17e-168	c7
Gm13889	1.6e-168	0.333897	0.806	0.669	3.2e-165	c7
Emp1	1.17e-162	0.307804	0.659	0.545	2.34e-159	c7
Errfi1	4.03e-149	0.392268	0.887	0.835	8.07e-146	c7
Sulf1	9.48e-148	0.256977	0.896	0.819	1.9e-144	c7
Inhba	4.37e-129	0.295612	0.802	0.686	8.75e-126	c7
Sdc4	6.56e-118	0.285021	0.95	0.921	1.31e-114	c7
Cdkn1a	9.72e-112	0.304346	0.843	0.787	1.94e-108	c7
Nes	3.93e-107	0.267679	0.823	0.758	7.86e-104	c7
Adamts1	2.44e-99	0.306156	0.805	0.714	4.88e-96	c7
Mgp	2.4e-83	0.339526	0.986	0.954	4.8e-80	c7
Rgs5	0	2.0942	0.996	0.763	0	c8
Prss12	0	1.62835	0.908	0.604	0	c8
Gxylt2	0	1.28871	0.987	0.836	0	c8
Frzb	0	1.23014	0.84	0.536	0	c8
Sema3c	0	1.2066	0.965	0.821	0	c8
Nrep	0	1.15764	0.866	0.585	0	c8
Tsc22d1	0	1.14838	0.951	0.789	0	c8
Fbln1	0	1.08604	0.896	0.671	0	c8
Mfap5	0	1.04988	0.999	0.95	0	c8
Adamtsl1	0	1.03212	0.837	0.645	0	c8
Smoc1	0	1.0318	0.882	0.607	0	c8
Fbln5	0	1.02787	0.998	0.969	0	c8
Osr1	0	1.01647	0.941	0.762	0	c8
Lamc3	0	0.998869	0.861	0.654	0	c8
Rcn1	0	0.98878	0.931	0.77	0	c8
Crispld2	0	0.975716	0.976	0.852	0	c8
Eln	0	0.973217	1	0.997	0	c8
Ltbp2	0	0.947881	0.888	0.708	0	c8
Mdk	0	0.928879	0.859	0.622	0	c8
Phactr1	0	0.85315	0.837	0.589	0	c8
Sod3	0	0.832658	1	0.972	0	c8
Vcan	0	0.821082	0.823	0.646	0	c8
Hhip	0	0.813612	0.765	0.437	0	c8
Dlx5	0	0.808632	0.747	0.452	0	c8
2210407C18Rik	0	0.774089	0.867	0.743	0	c8
Fn1	0	0.76977	0.976	0.848	0	c8
Bdnf	0	0.767282	0.812	0.664	0	c8
Enpp3	0	0.762858	0.809	0.588	0	c8
Sfrp2	0	0.761706	0.901	0.838	0	c8
Col15a1	0	0.75371	0.988	0.938	0	c8
Tmtc2	0	0.744479	0.823	0.603	0	c8
Fibin	0	0.723086	0.786	0.579	0	c8
Dlx6	0	0.68022	0.73	0.539	0	c8
Col6a2	0	0.676687	0.981	0.924	0	c8
Cdo1	0	0.670554	0.881	0.743	0	c8
Cxcl12	0	0.623413	0.773	0.632	0	c8
Olfml2b	0	0.61956	0.986	0.943	0	c8
Thbd	0	0.608652	0.833	0.635	0	c8
Abcc9	0	0.591516	0.86	0.723	0	c8
Nt5dc2	0	0.586254	0.678	0.535	0	c8
Gas1	0	0.582962	0.777	0.614	0	c8
Id3	0	0.582236	0.982	0.928	0	c8
Msx2	0	0.572055	0.725	0.595	0	c8
Col6a1	0	0.570421	0.988	0.93	0	c8
Spock2	0	0.568576	0.66	0.435	0	c8
Serpine2	0	0.558502	0.994	0.942	0	c8
Lama2	0	0.554201	0.833	0.639	0	c8
F2r	0	0.554173	0.796	0.616	0	c8
Chst2	0	0.549862	0.646	0.576	0	c8
Tshz2	0	0.539201	0.669	0.578	0	c8
Ncam1	0	0.5382	0.959	0.875	0	c8
Pianp	0	0.536405	0.666	0.502	0	c8
Dlx6os1	0	0.535984	0.606	0.435	0	c8
Nbl1	0	0.535705	0.864	0.703	0	c8
Igsf3	0	0.530566	0.77	0.592	0	c8
Xpnpep1	0	0.523595	0.726	0.567	0	c8
Ddit4	0	0.483884	0.705	0.501	0	c8
Col27a1	0	0.475152	0.601	0.463	0	c8
Dkk3	0	0.466674	0.952	0.892	0	c8
Lox	0	0.466552	0.99	0.964	0	c8
Galnt6	0	0.456572	0.802	0.647	0	c8
Lrrtm3	0	0.452501	0.652	0.498	0	c8
Gng2	0	0.447034	0.626	0.511	0	c8
Enpp2	0	0.439527	0.745	0.61	0	c8
Kcnj8	0	0.433698	0.675	0.513	0	c8
Col1a2	0	0.424852	1	0.989	0	c8
Gm42418	0	0.424763	1	0.995	0	c8
Gdf10	0	0.409901	0.607	0.512	0	c8
Egln3	0	0.406669	0.726	0.416	0	c8
Cntfr	0	0.403033	0.641	0.422	0	c8
Adgrd1	0	0.388237	0.754	0.485	0	c8
Kcnc4	0	0.368571	0.775	0.651	0	c8
Timp3	0	0.362336	0.993	0.975	0	c8
Lpar1	0	0.361056	0.601	0.444	0	c8
Mfap2	0	0.360529	0.626	0.534	0	c8
Sfrp4	0	0.360115	0.637	0.592	0	c8
Sox9	0	0.348725	0.548	0.484	0	c8
Tfap2b	0	0.321965	0.62	0.34	0	c8
Pthlh	0	0.321545	0.533	0.435	0	c8
Gm13305	0	0.315514	0.614	0.52	0	c8
Fgf12	0	0.312659	0.588	0.45	0	c8
Pcdh18	0	0.311566	0.577	0.549	0	c8
Fstl1	0	0.288211	1	0.984	0	c8
Kcnk3	0	0.25638	0.649	0.475	0	c8
Col1a1	0	0.254742	0.999	0.973	0	c8
Calcrl	0	0.251489	0.553	0.558	0	c8
App	0	0.458315	0.991	0.968	8.3e-306	c8
Timp2	1.47e-304	0.275953	0.993	0.987	2.95e-301	c8
Steap3	3.85e-302	0.405969	0.598	0.385	7.7e-299	c8
Col14a1	1.93e-299	0.461675	0.932	0.868	3.86e-296	c8
Kcnj15	1.14e-287	0.480725	0.849	0.766	2.29e-284	c8
Mmp2	1.9e-279	0.403398	0.795	0.68	3.8e-276	c8
Loxl2	3.84e-267	0.40345	0.806	0.695	7.67e-264	c8
Errfi1	3.02e-248	0.407538	0.822	0.839	6.05e-245	c8
Inhba	2.76e-239	0.435522	0.771	0.688	5.52e-236	c8
Gja1	1.67e-230	0.455848	0.803	0.656	3.34e-227	c8
F3	6.48e-220	0.30342	0.614	0.481	1.3e-216	c8
Man2a1	7.28e-214	0.347234	0.759	0.654	1.46e-210	c8
Mfap4	1.42e-206	0.356011	0.978	0.936	2.84e-203	c8
Dbn1	2.89e-203	0.281581	0.757	0.658	5.77e-200	c8
Metrnl	2.32e-190	0.25038	0.612	0.492	4.64e-187	c8
Ckb	1.37e-186	0.393496	0.876	0.757	2.74e-183	c8
Col5a1	4.93e-177	0.284724	0.927	0.872	9.87e-174	c8
Cd200	1.26e-172	0.323684	0.946	0.887	2.52e-169	c8
Fabp4	3.18e-150	0.292728	0.648	0.657	6.37e-147	c8
Adcy7	1.13e-147	0.2978	0.711	0.642	2.26e-144	c8
Abi3bp	1.28e-142	0.304697	0.847	0.799	2.57e-139	c8
Sox4	9.8e-139	0.258847	0.606	0.499	1.96e-135	c8
Fgfrl1	1.32e-133	0.321525	0.776	0.686	2.63e-130	c8
Nav1	1.06e-121	0.263369	0.678	0.643	2.12e-118	c8
Pmp22	1.06e-119	0.280343	0.814	0.713	2.12e-116	c8
Sgk1	3.77e-109	0.26776	0.76	0.714	7.53e-106	c8
Tuba1a	5e-102	0.280102	0.872	0.755	1e-98	c8
Spon1	0	0.930205	0.844	0.618	0	c9
Actc1	0	0.916193	0.624	0.61	0	c9
Cdh13	0	0.728741	0.98	0.837	0	c9
Crip1	0	0.680554	0.977	0.89	0	c9
Notch3	0	0.561094	0.764	0.681	0	c9
Nov	0	0.544028	0.997	0.913	0	c9
Epas1	0	0.481094	0.781	0.602	0	c9
Cav1	0	0.432874	0.987	0.908	0	c9
Sncg	0	0.427019	0.733	0.571	0	c9
Col18a1	0	0.356182	0.999	0.945	0	c9
P2rx1	0	0.262068	0.689	0.623	0	c9
Cdh6	2.95901844082073e-318	0.565747	0.934	0.8	5.91803688164145e-315	c9
Olfml2a	3.35e-300	0.348213	0.612	0.5	6.7e-297	c9
Rnf152	1.4e-285	0.30058	0.746	0.584	2.8e-282	c9
Filip1l	2.83e-245	0.392342	0.993	0.947	5.66e-242	c9
Prelp	4.73e-213	0.346652	0.955	0.855	9.45e-210	c9
Fabp4	1.24e-205	0.40288	0.796	0.651	2.48e-202	c9
Ptprz1	5.7e-204	0.444861	0.961	0.884	1.14e-200	c9
Tinagl1	1.79e-181	0.30174	0.955	0.845	3.59e-178	c9
Tgfb2	5.53e-176	0.414409	0.939	0.841	1.11e-172	c9
Wisp2	1.72e-171	0.37001	0.827	0.666	3.44e-168	c9
Sfrp2	6e-164	0.426645	0.935	0.838	1.2e-160	c9
Itih4	5.75e-146	0.384816	0.895	0.754	1.15e-142	c9
Olfr1033	1.13e-138	0.3035	0.966	0.917	2.26e-135	c9
Ctgf	3.6e-132	0.255748	0.998	0.975	7.2e-129	c9
Fam81a	6.53e-131	0.31442	0.76	0.611	1.31e-127	c9
Serpine1	6.17e-122	0.365222	0.909	0.766	1.23e-118	c9
Prss23	4.5e-120	0.324758	0.929	0.857	9e-117	c9
Olfml2b	1.59e-115	0.272956	0.977	0.944	3.19e-112	c9
Haus8	3.29e-112	0.285275	0.905	0.781	6.58e-109	c9
F2r	5.37e-110	0.286371	0.769	0.621	1.07e-106	c9
S100a4	3.34e-106	0.319288	0.837	0.685	6.69e-103	c9
Anxa3	2.25e-103	0.259786	0.953	0.866	4.51e-100	c9
Npy1r	4.69e-103	0.259253	0.912	0.828	9.38e-100	c9
Id4	1.63e-84	0.261694	0.799	0.694	3.26e-81	c9
Actg2	3.24e-71	0.285342	0.864	0.791	6.48e-68	c9
Lyve1	0	4.04006	0.997	0.496	0	c10
Lyz2	0	3.9294	0.995	0.375	0	c10
F13a1	0	3.74093	0.999	0.482	0	c10
C1qc	0	3.69817	0.996	0.462	0	c10
Cd163	0	3.5014	0.98	0.455	0	c10
C1qb	0	3.43386	0.994	0.406	0	c10
Folr2	0	3.3274	0.997	0.355	0	c10
Ccl6	0	3.28894	0.992	0.301	0	c10
C1qa	0	3.28472	0.995	0.385	0	c10
Mrc1	0	3.25813	0.998	0.471	0	c10
Maf	0	3.24193	0.991	0.487	0	c10
Apoe	0	3.06499	0.995	0.764	0	c10
Pf4	0	3.05964	0.992	0.31	0	c10
Csf1r	0	3.0536	0.998	0.445	0	c10
Mgl2	0	3.03579	0.991	0.41	0	c10
Stab1	0	2.94201	0.988	0.477	0	c10
Ucp2	0	2.91542	0.99	0.398	0	c10
Fcer1g	0	2.88119	0.987	0.267	0	c10
Selenop	0	2.82965	0.996	0.924	0	c10
Ctss	0	2.8285	0.992	0.474	0	c10
Dab2	0	2.81403	0.996	0.514	0	c10
Ccl9	0	2.78178	0.998	0.368	0	c10
Tyrobp	0	2.77177	0.995	0.434	0	c10
Ctsc	0	2.71479	0.962	0.543	0	c10
Pltp	0	2.66069	0.991	0.571	0	c10
Ly6e	0	2.55606	0.992	0.552	0	c10
Wfdc17	0	2.4759	0.936	0.394	0	c10
Retnla	0	2.44024	0.931	0.438	0	c10
Laptm5	0	2.41774	0.971	0.399	0	c10
Marcks	0	2.37648	0.997	0.553	0	c10
Ms4a6c	0	2.34896	0.883	0.251	0	c10
Cd36	0	2.32698	0.979	0.333	0	c10
Tgfbi	0	2.28606	0.982	0.41	0	c10
Ifi27l2a	0	2.23397	0.975	0.612	0	c10
Fcgrt	0	2.22423	0.995	0.745	0	c10
Ftl1	0	2.18512	0.987	0.68	0	c10
Fcrls	0	2.1562	0.944	0.394	0	c10
Fcgr2b	0	2.14235	0.844	0.34	0	c10
Snx5	0	2.12661	0.983	0.616	0	c10
Alox5ap	0	2.0848	0.886	0.494	0	c10
Trf	0	2.02931	0.986	0.546	0	c10
Mafb	0	2.02704	0.846	0.441	0	c10
Kctd12	0	1.99555	0.957	0.616	0	c10
Adgre1	0	1.98233	0.96	0.388	0	c10
Glul	0	1.95215	0.974	0.672	0	c10
Fcgr3	0	1.9419	0.873	0.403	0	c10
Clec10a	0	1.93931	0.965	0.152	0	c10
C5ar1	0	1.93621	0.918	0.406	0	c10
Grn	0	1.93376	0.977	0.817	0	c10
Hmox1	0	1.93037	0.85	0.397	0	c10
Ms4a6d	0	1.92736	0.857	0.425	0	c10
H2-D1	0	1.90416	0.99	0.786	0	c10
Nrros	0	1.9003	0.972	0.48	0	c10
Ccl2	0	1.89583	0.959	0.131	0	c10
Lcp1	0	1.89251	0.892	0.373	0	c10
Cd33	0	1.89021	0.977	0.235	0	c10
Ednrb	0	1.85965	0.929	0.19	0	c10
Ccl8	0	1.85954	0.88	0.552	0	c10
Cd68	0	1.84712	0.887	0.385	0	c10
Ctsb	0	1.84319	0.995	0.955	0	c10
C3ar1	0	1.84221	0.876	0.303	0	c10
Unc93b1	0	1.83207	0.911	0.433	0	c10
Sh3bgrl3	0	1.82562	0.938	0.645	0	c10
Serinc3	0	1.8107	1	0.944	0	c10
Rgs10	0	1.80278	0.966	0.453	0	c10
Fyb	0	1.79962	0.931	0.465	0	c10
Cbr2	0	1.78679	0.996	0.838	0	c10
Zfp36	0	1.77098	0.905	0.797	0	c10
C4b	0	1.76844	0.958	0.518	0	c10
Ncf1	0	1.75141	0.977	0.277	0	c10
Ms4a7	0	1.74112	0.878	0.303	0	c10
Atp2b1	0	1.70764	0.992	0.693	0	c10
Cd74	0	1.70543	0.833	0.572	0	c10
H2-Aa	0	1.70512	0.863	0.519	0	c10
Ccl7	0	1.67017	0.906	0.161	0	c10
Fcna	0	1.66969	0.948	0.253	0	c10
Dusp6	0	1.6673	0.881	0.62	0	c10
Ly86	0	1.66715	0.883	0.565	0	c10
Slc43a2	0	1.66513	0.964	0.398	0	c10
Cyth4	0	1.66378	0.91	0.348	0	c10
Cxcl2	0	1.65537	0.842	0.169	0	c10
Ms4a6b	0	1.62392	0.844	0.319	0	c10
Igf1	0	1.62223	0.977	0.629	0	c10
B2m	0	1.61701	0.993	0.943	0	c10
Hexa	0	1.61304	0.988	0.729	0	c10
H2-K1	0	1.61258	0.938	0.654	0	c10
Junb	0	1.61018	0.905	0.635	0	c10
Itm2b	0	1.60976	0.999	0.983	0	c10
Abca9	0	1.59716	0.98	0.437	0	c10
Man2b1	0	1.58844	0.938	0.61	0	c10
Snx2	0	1.58652	0.965	0.572	0	c10
Csf2ra	0	1.57708	0.909	0.512	0	c10
Ifitm3	0	1.57402	0.981	0.692	0	c10
Clec4a1	0	1.57181	0.8	0.399	0	c10
Marcksl1	0	1.56384	0.965	0.553	0	c10
Arhgdib	0	1.54243	0.789	0.459	0	c10
Itgam	0	1.54026	0.829	0.132	0	c10
Cd14	0	1.53596	0.823	0.368	0	c10
Ptpn18	0	1.53121	0.933	0.414	0	c10
Pla2g7	0	1.52696	0.926	0.436	0	c10
Abca1	0	1.52188	0.899	0.511	0	c10
Lgmn	0	1.52178	0.918	0.629	0	c10
Nrp1	0	1.50714	0.973	0.547	0	c10
Cd209f	0	1.50307	0.942	0.371	0	c10
Klf2	0	1.5005	0.966	0.571	0	c10
Ltc4s	0	1.49666	0.973	0.335	0	c10
Tmem176b	0	1.49617	0.926	0.498	0	c10
Hpgd	0	1.49451	0.929	0.568	0	c10
Zeb2	0	1.48903	0.914	0.586	0	c10
Cebpb	0	1.48694	0.824	0.697	0	c10
H2-Ab1	0	1.48676	0.795	0.565	0	c10
Vsir	0	1.4848	0.809	0.436	0	c10
Txnip	0	1.48131	0.977	0.738	0	c10
Zfp36l2	0	1.4808	0.986	0.57	0	c10
Adam15	0	1.47704	0.966	0.595	0	c10
Gda	0	1.46576	0.865	0.43	0	c10
Ccl24	0	1.45839	0.95	0.18	0	c10
Pepd	0	1.44433	0.968	0.529	0	c10
Ptafr	0	1.44064	0.954	0.338	0	c10
Ccl12	0	1.43526	0.716	0.358	0	c10
Nfam1	0	1.43271	0.952	0.367	0	c10
Ifi207	0	1.43109	0.891	0.414	0	c10
Neat1	0	1.43021	0.972	0.725	0	c10
Cd83	0	1.42921	0.907	0.367	0	c10
Wwp1	0	1.41134	0.964	0.621	0	c10
Npc2	0	1.40703	0.924	0.655	0	c10
Cd53	0	1.40597	0.783	0.307	0	c10
Eps15	0	1.40408	0.974	0.615	0	c10
Myo5a	0	1.39488	0.894	0.5	0	c10
Ap2a2	0	1.3948	0.976	0.601	0	c10
Tmem37	0	1.38966	0.946	0.269	0	c10
Rassf2	0	1.38909	0.945	0.441	0	c10
Itsn1	0	1.38614	0.983	0.676	0	c10
Cfh	0	1.37037	0.991	0.77	0	c10
Slc40a1	0	1.36419	0.861	0.451	0	c10
Clec4a2	0	1.36361	0.89	0.221	0	c10
Ftl1-ps1	0	1.36281	0.882	0.57	0	c10
Msr1	0	1.35853	0.756	0.311	0	c10
Pid1	0	1.3543	0.919	0.507	0	c10
Hcls1	0	1.34978	0.958	0.544	0	c10
Rnase4	0	1.34132	0.911	0.62	0	c10
Malat1	0	1.33185	0.995	0.927	0	c10
Gatm	0	1.32317	0.772	0.559	0	c10
Klf4	0	1.32268	0.958	0.587	0	c10
Man1a	0	1.32052	0.928	0.477	0	c10
Emp1	0	1.31208	0.942	0.542	0	c10
Alox5	0	1.30966	0.958	0.238	0	c10
Jun	0	1.29993	0.915	0.774	0	c10
Il6ra	0	1.29093	0.908	0.375	0	c10
Cotl1	0	1.28415	0.822	0.267	0	c10
Samhd1	0	1.26827	0.753	0.586	0	c10
Rassf4	0	1.26704	0.934	0.467	0	c10
Tcn2	0	1.26408	0.961	0.592	0	c10
Ifi203	0	1.25122	0.926	0.429	0	c10
Tmem176a	0	1.24908	0.935	0.571	0	c10
Timd4	0	1.24455	0.95	0.234	0	c10
Aif1	0	1.24039	0.726	0.242	0	c10
Sgpl1	0	1.24023	0.877	0.545	0	c10
Cebpa	0	1.23572	0.709	0.429	0	c10
Pld4	0	1.23494	0.874	0.341	0	c10
Npl	0	1.23409	0.917	0.26	0	c10
Dusp1	0	1.23315	0.985	0.899	0	c10
Nckap1l	0	1.22787	0.711	0.136	0	c10
Itgb2	0	1.20141	0.848	0.165	0	c10
Igfbp4	0	1.2001	0.994	0.765	0	c10
H2-Eb1	0	1.19601	0.84	0.558	0	c10
Fos	0	1.19433	0.888	0.843	0	c10
Ifi204	0	1.19265	0.933	0.574	0	c10
Srgn	0	1.19221	0.788	0.43	0	c10
Ninj1	0	1.19083	0.938	0.53	0	c10
Hacd4	0	1.17857	0.895	0.561	0	c10
Slfn5	0	1.17663	0.904	0.502	0	c10
Zfp36l1	0	1.15685	0.875	0.868	0	c10
Nfkbia	0	1.1543	0.932	0.642	0	c10
Sema4a	0	1.15347	0.938	0.37	0	c10
Chp2	0	1.1534	0.928	0.108	0	c10
Slfn2	0	1.14885	0.759	0.429	0	c10
H2-T23	0	1.14814	0.966	0.572	0	c10
Rgl1	0	1.13847	0.893	0.531	0	c10
Ehd4	0	1.13836	0.866	0.798	0	c10
Rap2b	0	1.13526	0.835	0.497	0	c10
Slco2b1	0	1.13348	0.945	0.339	0	c10
Arl6ip1	0	1.13203	0.833	0.718	0	c10
Rab8b	0	1.12792	0.851	0.509	0	c10
Gas6	0	1.12623	0.993	0.824	0	c10
Eps8	0	1.12574	0.932	0.481	0	c10
Gas7	0	1.12521	0.921	0.492	0	c10
Cx3cr1	0	1.12419	0.629	0.4	0	c10
Tcf4	0	1.12371	0.982	0.722	0	c10
Coro1a	0	1.11708	0.754	0.429	0	c10
Hpgds	0	1.11353	0.762	0.446	0	c10
Slc6a6	0	1.11065	0.811	0.594	0	c10
Tmem106a	0	1.10743	0.679	0.429	0	c10
Stk17b	0	1.1057	0.935	0.707	0	c10
Arrb2	0	1.09688	0.762	0.429	0	c10
Rnasel	0	1.09645	0.817	0.4	0	c10
Lifr	0	1.09493	0.971	0.591	0	c10
Cmklr1	0	1.08969	0.916	0.485	0	c10
S100a10	0	1.08376	0.988	0.747	0	c10
Rbms1	0	1.08283	0.981	0.791	0	c10
Clec4a3	0	1.08215	0.641	0.578	0	c10
Nfkbiz	0	1.07892	0.835	0.546	0	c10
Mndal	0	1.07779	0.865	0.606	0	c10
Spi1	0	1.07579	0.676	0.172	0	c10
Fcgr1	0	1.07149	0.709	0.319	0	c10
Ccnd1	0	1.07012	0.88	0.545	0	c10
Lipa	0	1.06177	0.766	0.549	0	c10
Arhgap30	0	1.06139	0.87	0.404	0	c10
Cd48	0	1.06094	0.67	0.099	0	c10
Lgals3bp	0	1.0602	0.706	0.676	0	c10
Gng2	0	1.05877	0.912	0.507	0	c10
Slc7a8	0	1.05623	0.769	0.265	0	c10
Dok2	0	1.05609	0.907	0.37	0	c10
Man1c1	0	1.05212	0.804	0.493	0	c10
Trim30a	0	1.04983	0.895	0.439	0	c10
Smagp	0	1.02884	0.947	0.427	0	c10
Xdh	0	1.02421	0.875	0.338	0	c10
S1pr1	0	1.02329	0.968	0.383	0	c10
Iqgap2	0	1.02005	0.787	0.544	0	c10
Arhgap45	0	1.01714	0.771	0.285	0	c10
Rab7b	0	1.01293	0.694	0.363	0	c10
Sdc3	0	1.00716	0.832	0.575	0	c10
Bst2	0	1.00453	0.735	0.526	0	c10
Cd38	0	0.998203	0.793	0.147	0	c10
Plek	0	0.997881	0.652	0.449	0	c10
Arap1	0	0.995741	0.883	0.513	0	c10
Cmtm3	0	0.98763	0.672	0.544	0	c10
Man2a1	0	0.98587	0.929	0.653	0	c10
Ptprc	0	0.98473	0.722	0.255	0	c10
Ptgs1	0	0.983246	0.944	0.412	0	c10
Lyn	0	0.979334	0.738	0.525	0	c10
Slc9a9	0	0.974804	0.883	0.317	0	c10
9930111J21Rik2	0	0.972155	0.919	0.637	0	c10
Inpp5d	0	0.969112	0.771	0.568	0	c10
Ctsh	0	0.964652	0.773	0.665	0	c10
Cd86	0	0.949769	0.881	0.471	0	c10
Fosb	0	0.94405	0.653	0.644	0	c10
Lrrc25	0	0.942467	0.831	0.343	0	c10
Sp100	0	0.925182	0.803	0.386	0	c10
Apobec3	0	0.921695	0.874	0.561	0	c10
Add3	0	0.921416	0.96	0.469	0	c10
Pou2f2	0	0.919981	0.598	0.458	0	c10
Cndp2	0	0.914329	0.679	0.519	0	c10
Gmfg	0	0.90604	0.783	0.51	0	c10
Syk	0	0.904566	0.745	0.395	0	c10
Raph1	0	0.897175	0.912	0.553	0	c10
Cited2	0	0.895832	0.839	0.499	0	c10
Il4ra	0	0.89272	0.821	0.574	0	c10
Nrp2	0	0.892647	0.844	0.593	0	c10
Ccr5	0	0.891987	0.627	0.213	0	c10
Clec2d	0	0.891196	0.865	0.511	0	c10
Sirpa	0	0.890895	0.676	0.512	0	c10
Oasl2	0	0.890056	0.893	0.593	0	c10
Lilr4b	0	0.88953	0.604	0.191	0	c10
Clec4n	0	0.88366	0.548	0.343	0	c10
Pik3cg	0	0.883217	0.821	0.308	0	c10
Ppp3ca	0	0.881544	0.927	0.626	0	c10
Hfe	0	0.876694	0.846	0.456	0	c10
Selplg	0	0.870088	0.752	0.405	0	c10
Cd300ld	0	0.868235	0.815	0.417	0	c10
Psmb8	0	0.867942	0.637	0.563	0	c10
Apbb1ip	0	0.865094	0.66	0.521	0	c10
Rtp4	0	0.862997	0.934	0.6	0	c10
Pla2g2d	0	0.86096	0.927	0.387	0	c10
Cd300a	0	0.858877	0.611	0.192	0	c10
Tgfbr2	0	0.853141	0.948	0.674	0	c10
Il1b	0	0.843911	0.492	0.317	0	c10
Plau	0	0.841256	0.821	0.66	0	c10
Ncf2	0	0.839671	0.592	0.558	0	c10
Runx1	0	0.832107	0.73	0.536	0	c10
Cd37	0	0.830124	0.672	0.123	0	c10
Cp	0	0.828417	0.929	0.615	0	c10
Sdf2l1	0	0.8258	0.895	0.65	0	c10
Ccl4	0	0.825727	0.447	0.239	0	c10
Fam46a	0	0.82394	0.929	0.689	0	c10
Evi2a	0	0.823277	0.601	0.314	0	c10
Pitpnc1	0	0.822928	0.884	0.56	0	c10
Lacc1	0	0.822726	0.678	0.499	0	c10
Slamf9	0	0.820386	0.851	0.559	0	c10
Slc11a1	0	0.819442	0.626	0.292	0	c10
P2ry12	0	0.818528	0.795	0.251	0	c10
Serpinb8	0	0.817895	0.877	0.538	0	c10
Trem2	0	0.815393	0.619	0.341	0	c10
Fam111a	0	0.814436	0.831	0.444	0	c10
Cmah	0	0.809589	0.921	0.384	0	c10
Adrb2	0	0.807062	0.927	0.202	0	c10
Pnp	0	0.805251	0.714	0.486	0	c10
Lmo2	0	0.800461	0.762	0.38	0	c10
Rbm47	0	0.800053	0.826	0.305	0	c10
Tnfaip8l2	0	0.798454	0.853	0.431	0	c10
Ccr1	0	0.797817	0.585	0.408	0	c10
Fam105a	0	0.792111	0.607	0.497	0	c10
Gpr65	0	0.791792	0.601	0.331	0	c10
Ier5	0	0.787144	0.629	0.746	0	c10
Rab3il1	0	0.787033	0.685	0.373	0	c10
P2ry13	0	0.785848	0.884	0.14	0	c10
Ighm	0	0.781002	0.779	0.307	0	c10
Gbp7	0	0.776038	0.818	0.414	0	c10
Ccl3	0	0.765522	0.367	0.109	0	c10
Ptprj	0	0.764226	0.635	0.648	0	c10
Plin2	0	0.760029	0.694	0.497	0	c10
Fxyd2	0	0.75728	0.932	0.437	0	c10
Gpnmb	0	0.753516	0.219	0.497	0	c10
Myl12b	0	0.747378	0.807	0.66	0	c10
Sh3bp5	0	0.743915	0.801	0.553	0	c10
Mmp9	0	0.74118	0.835	0.514	0	c10
Aoah	0	0.739551	0.821	0.178	0	c10
Cxcl16	0	0.73752	0.606	0.6	0	c10
Pirb	0	0.735309	0.579	0.251	0	c10
Metrnl	0	0.733437	0.601	0.496	0	c10
St8sia4	0	0.733294	0.777	0.371	0	c10
Arhgap18	0	0.726822	0.844	0.626	0	c10
Tbc1d4	0	0.717686	0.944	0.493	0	c10
Cst3	0	0.716677	0.999	0.995	0	c10
Ptpro	0	0.712054	0.788	0.228	0	c10
Myo1f	0	0.702181	0.587	0.254	0	c10
Cd84	0	0.697623	0.543	0.294	0	c10
Lfng	0	0.695384	0.703	0.389	0	c10
Sulf2	0	0.694566	0.954	0.638	0	c10
Csf2rb	0	0.694368	0.711	0.401	0	c10
Rgs1	0	0.687079	0.598	0.241	0	c10
Rac2	0	0.685601	0.6	0.299	0	c10
2019-03-01	0	0.684961	0.728	0.332	0	c10
Cd209g	0	0.68065	0.92	0.216	0	c10
Gpt2	0	0.677048	0.94	0.503	0	c10
Epsti1	0	0.671376	0.587	0.293	0	c10
Arl4c	0	0.666644	0.67	0.539	0	c10
Irf8	0	0.665941	0.567	0.351	0	c10
Lrmp	0	0.66325	0.796	0.098	0	c10
Arrb1	0	0.661892	0.877	0.474	0	c10
Lgals9	0	0.659994	0.609	0.46	0	c10
Naaa	0	0.655629	0.851	0.53	0	c10
Mctp1	0	0.651222	0.835	0.297	0	c10
Il10ra	0	0.65043	0.651	0.306	0	c10
Plk2	0	0.649477	0.844	0.43	0	c10
Trpv4	0	0.648966	0.912	0.349	0	c10
Adap2	0	0.645542	0.578	0.138	0	c10
Lcp2	0	0.645356	0.707	0.231	0	c10
Fam43a	0	0.643183	0.872	0.552	0	c10
Gpr183	0	0.64279	0.842	0.411	0	c10
Itga4	0	0.642024	0.694	0.49	0	c10
Arg1	0	0.640915	0.358	0.146	0	c10
Abcc3	0	0.64048	0.585	0.129	0	c10
P2rx7	0	0.63787	0.539	0.519	0	c10
Dclre1c	0	0.635857	0.764	0.423	0	c10
Tifab	0	0.633354	0.83	0.143	0	c10
Kcnab2	0	0.629115	0.719	0.331	0	c10
Lair1	0	0.62856	0.523	0.232	0	c10
Emilin2	0	0.627725	0.576	0.22	0	c10
Lgals3	0	0.622535	0.614	0.545	0	c10
Capg	0	0.619877	0.616	0.438	0	c10
Jpt1	0	0.615067	0.642	0.549	0	c10
Tmem8	0	0.610517	0.626	0.294	0	c10
Gfra2	0	0.606155	0.87	0.45	0	c10
Jund	0	0.60424	0.981	0.954	0	c10
Ptpn6	0	0.601618	0.565	0.499	0	c10
Fermt3	0	0.597171	0.508	0.306	0	c10
Siglec1	0	0.594221	0.755	0.163	0	c10
Gcnt1	0	0.591761	0.814	0.499	0	c10
Dock2	0	0.590922	0.75	0.343	0	c10
Hgsnat	0	0.588431	0.806	0.553	0	c10
Siglece	0	0.587029	0.878	0.212	0	c10
Cxcl1	0	0.586021	0.755	0.337	0	c10
Clec5a	0	0.584667	0.833	0.265	0	c10
Trib1	0	0.581014	0.652	0.58	0	c10
Mmp13	0	0.578076	0.844	0.37	0	c10
Zfp217	0	0.573461	0.65	0.477	0	c10
Slc16a6	0	0.572699	0.537	0.359	0	c10
Ccr2	0	0.569981	0.565	0.249	0	c10
Deptor	0	0.565906	0.835	0.487	0	c10
Pim1	0	0.55923	0.583	0.711	0	c10
Mcub	0	0.558895	0.834	0.491	0	c10
Il21r	0	0.555025	0.822	0.331	0	c10
St3gal1	0	0.551822	0.798	0.505	0	c10
Bank1	0	0.551799	0.908	0.438	0	c10
Shtn1	0	0.549212	0.789	0.577	0	c10
Prune2	0	0.548038	0.731	0.497	0	c10
Dapk1	0	0.546871	0.899	0.597	0	c10
Rasgrp3	0	0.538743	0.775	0.292	0	c10
Fth1	0	0.538284	0.997	0.998	0	c10
Fxyd5	0	0.53695	0.515	0.522	0	c10
Cd180	0	0.534862	0.447	0.43	0	c10
Tlr2	0	0.531007	0.534	0.436	0	c10
Lst1	0	0.529612	0.483	0.276	0	c10
Tnfaip3	0	0.528907	0.733	0.437	0	c10
Rnf213	0	0.524203	0.738	0.551	0	c10
Ptpre	0	0.511922	0.487	0.34	0	c10
Osm	0	0.508631	0.389	0.375	0	c10
Ms4a14	0	0.50668	0.613	0.16	0	c10
Cd300c2	0	0.506004	0.459	0.303	0	c10
Kitl	0	0.503965	0.918	0.53	0	c10
Nxpe5	0	0.503894	0.493	0.306	0	c10
Ikzf1	0	0.503245	0.576	0.276	0	c10
Tslp	0	0.501652	0.875	0.418	0	c10
Cd52	0	0.501519	0.679	0.237	0	c10
Stxbp6	0	0.497661	0.877	0.57	0	c10
Ptger4	0	0.4972	0.67	0.517	0	c10
Icosl	0	0.490622	0.728	0.158	0	c10
Tcim	0	0.48727	0.894	0.615	0	c10
Gpr160	0	0.476371	0.845	0.489	0	c10
Siglech	0	0.475095	0.876	0.266	0	c10
Gm21188	0	0.473911	0.594	0.216	0	c10
Neurl3	0	0.473863	0.538	0.392	0	c10
Clec12a	0	0.471933	0.496	0.12	0	c10
Slfn8	0	0.469479	0.76	0.462	0	c10
Milr1	0	0.469439	0.634	0.343	0	c10
Ifi47	0	0.468592	0.819	0.644	0	c10
Socs3	0	0.467362	0.384	0.522	0	c10
Themis2	0	0.465156	0.491	0.152	0	c10
Irf1	0	0.46391	0.554	0.457	0	c10
Hck	0	0.463229	0.464	0.021	0	c10
Ddx60	0	0.460902	0.774	0.32	0	c10
Prkcb	0	0.458643	0.533	0.365	0	c10
Rftn1	0	0.452794	0.457	0.617	0	c10
Sema6d	0	0.450308	0.857	0.464	0	c10
Tiparp	0	0.445939	0.561	0.524	0	c10
Irgm2	0	0.445904	0.816	0.498	0	c10
Tlr5	0	0.445001	0.907	0.499	0	c10
Slc15a3	0	0.443625	0.48	0.475	0	c10
Ubash3b	0	0.443494	0.618	0.391	0	c10
Bst1	0	0.442863	0.704	0.502	0	c10
Gm36161	0	0.439737	0.504	0.067	0	c10
Lpxn	0	0.437173	0.379	0.336	0	c10
Ppbp	0	0.433453	0.469	0.233	0	c10
Oas1a	0	0.425212	0.693	0.218	0	c10
Ifi209	0	0.423735	0.556	0.491	0	c10
Nlrp3	0	0.421229	0.638	0.355	0	c10
Il17ra	0	0.420502	0.704	0.497	0	c10
Ifitm6	0	0.420433	0.812	0.315	0	c10
Cass4	0	0.416189	0.903	0.353	0	c10
Rgs18	0	0.414294	0.682	0.378	0	c10
Zfp385a	0	0.410203	0.478	0.489	0	c10
Cxcl10	0	0.409465	0.714	0.286	0	c10
Incenp	0	0.407351	0.812	0.499	0	c10
Phf11b	0	0.406601	0.692	0.434	0	c10
Cxcr4	0	0.405042	0.394	0.489	0	c10
Sla	0	0.404015	0.452	0.251	0	c10
Mpeg1	0	0.397967	0.6	0.125	0	c10
Trim30d	0	0.393212	0.673	0.472	0	c10
Ms4a8a	0	0.391461	0.681	0.182	0	c10
Sh3tc1	0	0.388213	0.818	0.455	0	c10
H2-DMa	0	0.38313	0.608	0.494	0	c10
Csf2rb2	0	0.382976	0.604	0.102	0	c10
Nfkbid	0	0.382299	0.655	0.118	0	c10
Rsad2	0	0.377413	0.794	0.365	0	c10
Egr2	0	0.37708	0.798	0.581	0	c10
Dnm1	0	0.372909	0.897	0.298	0	c10
Basp1	0	0.372272	0.56	0.532	0	c10
Cenpa	0	0.370671	0.604	0.553	0	c10
Mmp12	0	0.370367	0.52	0.379	0	c10
S1pr2	0	0.368704	0.628	0.594	0	c10
Wdfy4	0	0.36706	0.557	0.355	0	c10
Tagap	0	0.365689	0.805	0.309	0	c10
Rasgef1b	0	0.365317	0.548	0.364	0	c10
Ifit3	0	0.36425	0.845	0.352	0	c10
Hcst	0	0.362259	0.87	0.051	0	c10
Slfn1	0	0.359171	0.635	0.191	0	c10
Gm4951	0	0.358021	0.886	0.327	0	c10
Notch1	0	0.352562	0.607	0.497	0	c10
Cd209b	0	0.352411	0.89	0.089	0	c10
Gdf15	0	0.352089	0.54	0.49	0	c10
Rasgrp4	0	0.343575	0.517	0.459	0	c10
Hhex	0	0.340731	0.576	0.413	0	c10
Plxnc1	0	0.338685	0.45	0.285	0	c10
Samsn1	0	0.334866	0.607	0.373	0	c10
Igsf6	0	0.334666	0.313	0.52	0	c10
Kmo	0	0.33255	0.841	0.275	0	c10
Cyp4f18	0	0.331623	0.506	0.018	0	c10
Acp5	0	0.330561	0.341	0.261	0	c10
Ms4a4c	0	0.320969	0.506	0.274	0	c10
Lat2	0	0.320592	0.437	0.497	0	c10
Blnk	0	0.319565	0.435	0.337	0	c10
Gas2l3	0	0.316029	0.594	0.494	0	c10
Dusp2	0	0.307172	0.36	0.431	0	c10
Bcl2a1b	0	0.306895	0.461	0.015	0	c10
Lyz1	0	0.304525	0.575	0.475	0	c10
Dpep2	0	0.303175	0.492	0.363	0	c10
Tfec	0	0.302449	0.654	0.446	0	c10
Fcgr4	0	0.299252	0.271	0.14	0	c10
Ifit1	0	0.295477	0.829	0.554	0	c10
Ifi213	0	0.295229	0.827	0.54	0	c10
Ebi3	0	0.294785	0.54	0.029	0	c10
Chd7	0	0.294294	0.535	0.32	0	c10
Ncapg2	0	0.293066	0.421	0.474	0	c10
Isg15	0	0.291749	0.544	0.604	0	c10
Ifi211	0	0.287335	0.518	0.156	0	c10
Irf7	0	0.286903	0.508	0.266	0	c10
Myo1g	0	0.285483	0.38	0.424	0	c10
Kif23	0	0.282875	0.85	0.329	0	c10
Ly9	0	0.282048	0.467	0.533	0	c10
Tnfaip2	0	0.27576	0.408	0.4	0	c10
Lilra5	0	0.265852	0.818	0.387	0	c10
Nectin4	0	0.257849	0.819	0.181	0	c10
Zbp1	0	0.257021	0.697	0.413	0	c10
Ly6c2	0	0.252754	0.532	0.464	0	c10
Cadm1	0	0.250616	0.453	0.636	0	c10
Susd1	0	0.2505	0.787	0.29	0	c10
Tanc2	6.52332658567448e-318	0.530985	0.901	0.483	1.3046653171349e-314	c10
Atf3	2.63007734005683e-316	0.776345	0.783	0.594	5.26015468011366e-313	c10
Dpysl2	3.0057793826845e-316	0.619842	0.906	0.547	6.011558765369e-313	c10
Ier2	1.76711103011757e-313	0.851308	0.94	0.688	3.53422206023515e-310	c10
Cracr2b	3.81e-307	0.461657	0.818	0.422	7.62e-304	c10
Spp1	1.08e-302	0.359803	0.314	0.213	2.16e-299	c10
Fam102b	4.21e-296	0.563623	0.768	0.49	8.41e-293	c10
Nav1	7.28e-290	0.571902	0.947	0.637	1.46e-286	c10
Adcy7	2.92e-280	0.636186	0.907	0.639	5.84e-277	c10
Stmn1	3.55e-269	0.357049	0.564	0.501	7.11e-266	c10
Cdkn1a	1.43e-263	0.34138	0.62	0.795	2.85e-260	c10
Ahnak	2.73e-261	0.65444	0.992	0.937	5.45e-258	c10
Pmp22	3.92e-260	0.66809	0.957	0.713	7.84e-257	c10
Hspa1a	8.14e-248	1.01752	0.73	0.764	1.63e-244	c10
Hspa1b	1.65e-241	1.03602	0.862	0.758	3.3e-238	c10
Cd44	8.96e-241	0.55172	0.684	0.683	1.79e-237	c10
Ier3	8.84e-240	0.726565	0.737	0.643	1.77e-236	c10
H2afz	3.59e-222	0.666983	0.853	0.676	7.17e-219	c10
Crip1	1.71e-214	0.763311	0.988	0.891	3.42e-211	c10
Rgs2	1.72e-211	0.633855	0.666	0.441	3.44e-208	c10
Rap2a	9.68e-211	0.267881	0.457	0.527	1.94e-207	c10
Hmgb2	5.95e-201	0.462091	0.619	0.528	1.19e-197	c10
Tubb2a	1.59e-198	0.469263	0.619	0.588	3.18e-195	c10
Gm2a	1.27e-190	0.477703	0.693	0.719	2.55e-187	c10
Olfml3	1.94e-190	0.278376	0.437	0.453	3.89e-187	c10
Actb	5.2e-186	0.367151	0.999	1	1.04e-182	c10
Vcam1	2.96e-169	0.347022	0.707	0.458	5.91e-166	c10
Ezr	1.97e-164	0.296166	0.554	0.546	3.95e-161	c10
Cebpd	1.54e-160	0.431916	0.892	0.609	3.08e-157	c10
Cd302	1.45e-159	0.407853	0.63	0.63	2.89e-156	c10
Mbd1	1.44e-153	0.269511	0.775	0.511	2.88e-150	c10
Rhob	1.35e-149	0.426792	0.968	0.929	2.7e-146	c10
Cd47	3.43e-131	0.471556	0.733	0.689	6.86e-128	c10
Lima1	1.14e-129	0.356351	0.786	0.613	2.27e-126	c10
Btg2	1.68e-128	0.628859	0.892	0.806	3.35e-125	c10
Klf6	2.55e-125	0.480673	0.853	0.892	5.1e-122	c10
Hsp90b1	7.78e-121	0.425217	0.995	0.969	1.56e-117	c10
Tuba1b	1.35e-119	0.456316	0.825	0.666	2.69e-116	c10
B4galt1	7.67e-119	0.433528	0.704	0.657	1.53e-115	c10
Egr1	1.97e-113	0.671655	0.964	0.774	3.93e-110	c10
Smc4	2.26e-94	0.311532	0.814	0.585	4.52e-91	c10
Dnajb1	2.94e-94	0.318309	0.842	0.647	5.87e-91	c10
Tubb5	4.28e-94	0.419949	0.766	0.714	8.55e-91	c10
App	3.16e-89	0.367078	0.984	0.969	6.33e-86	c10
Tmod3	9.79e-81	0.339724	0.678	0.613	1.96e-77	c10
Timp2	9.82e-64	0.294362	0.997	0.987	1.96e-60	c10
Lrp1	3.3e-59	0.271885	0.719	0.711	6.6e-56	c10
Nr4a1	8.88e-52	0.383173	0.716	0.626	1.78e-48	c10
Hist1h1c	3.18e-42	0.310758	0.601	0.488	6.35e-39	c10
Dcn	0	2.6184	0.956	0.583	0	c11
Igf1	0	2.5288	0.956	0.63	0	c11
Dpt	0	2.21552	0.947	0.617	0	c11
Lum	0	2.16832	0.918	0.599	0	c11
Dio2	0	2.008	0.872	0.52	0	c11
Cygb	0	1.92699	0.838	0.44	0	c11
Serpinf1	0	1.89304	0.901	0.557	0	c11
Mmp2	0	1.88972	0.955	0.681	0	c11
Abca8a	0	1.87518	0.853	0.468	0	c11
Igfbp4	0	1.8299	0.973	0.766	0	c11
Fbln1	0	1.79743	0.913	0.678	0	c11
Col1a1	0	1.76854	0.999	0.973	0	c11
Cfh	0	1.62215	0.954	0.772	0	c11
Wisp2	0	1.60327	0.841	0.668	0	c11
Col3a1	0	1.56668	0.999	0.957	0	c11
Serping1	0	1.54342	0.972	0.813	0	c11
Emp1	0	1.52711	0.885	0.544	0	c11
Col4a4	0	1.52596	0.918	0.629	0	c11
Smoc2	0	1.48776	0.769	0.57	0	c11
Pi16	0	1.43014	0.897	0.572	0	c11
Cd34	0	1.42786	0.901	0.62	0	c11
Lama2	0	1.42425	0.927	0.644	0	c11
Mgp	0	1.38666	0.996	0.955	0	c11
F3	0	1.36702	0.837	0.481	0	c11
Nid1	0	1.36573	0.909	0.63	0	c11
Gxylt2	0	1.34882	0.98	0.842	0	c11
Pdgfra	0	1.34147	0.854	0.442	0	c11
Gsn	0	1.33725	0.989	0.87	0	c11
Plpp3	0	1.33062	0.953	0.786	0	c11
Bicc1	0	1.31738	0.83	0.487	0	c11
Ackr3	0	1.30692	0.873	0.537	0	c11
Col1a2	0	1.29477	1	0.989	0	c11
Rbp4	0	1.29132	0.91	0.7	0	c11
Cebpd	0	1.27147	0.88	0.61	0	c11
Col8a1	0	1.26913	0.659	0.401	0	c11
Itgbl1	0	1.24611	0.953	0.74	0	c11
Adamts2	0	1.23473	0.973	0.854	0	c11
Pdgfrl	0	1.21742	0.905	0.537	0	c11
Angptl7	0	1.18325	0.783	0.448	0	c11
Fmod	0	1.17416	0.779	0.602	0	c11
Clec3b	0	1.17088	0.846	0.549	0	c11
Entpd2	0	1.16967	0.851	0.532	0	c11
Cp	0	1.13657	0.845	0.617	0	c11
Olfml3	0	1.12958	0.822	0.445	0	c11
Clec11a	0	1.12689	0.865	0.556	0	c11
Gdf10	0	1.12269	0.763	0.512	0	c11
Ctsk	0	1.1189	0.838	0.575	0	c11
Add3	0	1.10683	0.865	0.473	0	c11
Ace	0	1.08417	0.925	0.755	0	c11
Col14a1	0	1.06308	0.975	0.869	0	c11
Adamtsl2	0	1.06117	0.845	0.495	0	c11
Nr2f2	0	1.05311	0.871	0.589	0	c11
Crispld2	0	1.05304	0.98	0.856	0	c11
Fbln2	0	1.05264	0.861	0.579	0	c11
Ccdc80	0	1.05191	0.964	0.817	0	c11
Lrp1	0	1.05134	0.924	0.707	0	c11
Cst3	0	1.04556	1	0.995	0	c11
Fbn1	0	1.0446	0.977	0.861	0	c11
Wnt5a	0	1.04101	0.787	0.441	0	c11
Col5a1	0	1.02635	0.978	0.873	0	c11
Sptbn1	0	1.02094	0.987	0.894	0	c11
Tmem204	0	1.0169	0.814	0.666	0	c11
Tspan11	0	1.01469	0.808	0.457	0	c11
Pcolce	0	1.00917	0.795	0.572	0	c11
Mxra7	0	1.00537	0.918	0.654	0	c11
Col4a3	0	0.995612	0.87	0.568	0	c11
Lpar1	0	0.991099	0.805	0.445	0	c11
Fibin	0	0.989744	0.888	0.584	0	c11
Col6a3	0	0.978821	0.969	0.804	0	c11
Col16a1	0	0.975729	0.82	0.541	0	c11
Tgfbi	0	0.971701	0.841	0.415	0	c11
Ptch1	0	0.96851	0.809	0.544	0	c11
Mfap4	0	0.93402	0.976	0.938	0	c11
Aldh1a1	0	0.932896	0.811	0.6	0	c11
Pkd2	0	0.93182	0.912	0.746	0	c11
Tnfrsf11b	0	0.928262	0.804	0.49	0	c11
Atf5	0	0.928015	0.945	0.744	0	c11
Tmem119	0	0.927092	0.837	0.556	0	c11
Abi3bp	0	0.92277	0.946	0.798	0	c11
1700025G04Rik	0	0.916713	0.857	0.543	0	c11
Smoc1	0	0.90891	0.903	0.617	0	c11
Ndufa4l2	0	0.885203	0.798	0.59	0	c11
Islr	0	0.868245	0.918	0.687	0	c11
Pex5l	0	0.86565	0.795	0.544	0	c11
Ctsl	0	0.860341	0.964	0.875	0	c11
Slc43a3	0	0.855698	0.859	0.624	0	c11
Adcy7	0	0.846031	0.877	0.641	0	c11
Pmp22	0	0.843262	0.937	0.714	0	c11
Rnase4	0	0.836905	0.852	0.622	0	c11
Phlda1	0	0.836368	0.73	0.545	0	c11
Wisp1	0	0.817486	0.785	0.545	0	c11
Svep1	0	0.816893	0.817	0.58	0	c11
Igsf3	0	0.815141	0.882	0.596	0	c11
Podn	0	0.813788	0.766	0.561	0	c11
Xpnpep1	0	0.81138	0.859	0.57	0	c11
Ltbp2	0	0.806156	0.893	0.715	0	c11
Tuba1a	0	0.802544	0.939	0.758	0	c11
Ptgfr	0	0.792471	0.83	0.496	0	c11
Bmp1	0	0.791366	0.894	0.684	0	c11
Tcf4	0	0.788809	0.918	0.724	0	c11
Hhip	0	0.783646	0.712	0.45	0	c11
Thbd	0	0.782846	0.862	0.642	0	c11
Cd302	0	0.780419	0.872	0.625	0	c11
Matn2	0	0.774446	0.823	0.566	0	c11
Tmem64	0	0.766274	0.885	0.698	0	c11
Bmp4	0	0.764708	0.769	0.497	0	c11
Akap12	0	0.753997	0.78	0.536	0	c11
C1s1	0	0.746824	0.817	0.626	0	c11
Fst	0	0.74134	0.769	0.606	0	c11
Mrc2	0	0.729139	0.804	0.572	0	c11
Epha3	0	0.712465	0.799	0.597	0	c11
Pdlim2	0	0.708716	0.845	0.534	0	c11
Timp2	0	0.70419	0.999	0.987	0	c11
Lima1	0	0.703088	0.824	0.613	0	c11
Bace2	0	0.702466	0.784	0.563	0	c11
Fxyd6	0	0.700965	0.78	0.512	0	c11
Nrp1	0	0.692915	0.802	0.552	0	c11
Ntn4	0	0.688316	0.87	0.673	0	c11
Fzd4	0	0.687886	0.771	0.4	0	c11
Cpxm2	0	0.686393	0.729	0.56	0	c11
Igfbp5	0	0.679386	0.686	0.515	0	c11
Trib2	0	0.678093	0.809	0.556	0	c11
Cdh11	0	0.675993	0.783	0.626	0	c11
Bhlhe40	0	0.673259	0.702	0.366	0	c11
Epb41l2	0	0.669852	0.815	0.593	0	c11
Fmo1	0	0.669521	0.725	0.485	0	c11
Dclk1	0	0.666159	0.759	0.504	0	c11
C1ra	0	0.658582	0.852	0.655	0	c11
Tcf21	0	0.652339	0.797	0.606	0	c11
Twist2	0	0.651066	0.774	0.533	0	c11
Medag	0	0.645013	0.786	0.477	0	c11
Lamc3	0	0.643203	0.812	0.663	0	c11
Cdon	0	0.627072	0.787	0.514	0	c11
Gpr153	0	0.616132	0.718	0.417	0	c11
Gfra2	0	0.608482	0.692	0.455	0	c11
Unc5b	0	0.602714	0.726	0.563	0	c11
Mmp3	0	0.595164	0.451	0.358	0	c11
C4b	0	0.591806	0.616	0.527	0	c11
Mfap2	0	0.591271	0.793	0.533	0	c11
Cyp1b1	0	0.589594	0.742	0.47	0	c11
Plekha6	0	0.585499	0.827	0.397	0	c11
Mme	0	0.583476	0.803	0.602	0	c11
S1pr2	0	0.582569	0.74	0.591	0	c11
Itm2b	0	0.576675	1	0.983	0	c11
Flrt2	0	0.575156	0.689	0.513	0	c11
Cpxm1	0	0.570681	0.654	0.551	0	c11
Gpx3	0	0.566797	0.736	0.524	0	c11
Tshz2	0	0.56218	0.762	0.579	0	c11
Scn7a	0	0.562101	0.762	0.574	0	c11
3632451O06Rik	0	0.557076	0.739	0.55	0	c11
Spock2	0	0.555119	0.755	0.441	0	c11
Sfrp4	0	0.526868	0.757	0.591	0	c11
Lamb1	0	0.525277	0.726	0.473	0	c11
Dpep1	0	0.518787	0.741	0.561	0	c11
Sox9	0	0.51586	0.717	0.482	0	c11
Jam2	0	0.513293	0.723	0.573	0	c11
Mdk	0	0.509812	0.762	0.632	0	c11
Abca8b	0	0.509586	0.645	0.473	0	c11
Tiam1	0	0.506385	0.814	0.591	0	c11
Clec14a	0	0.498029	0.725	0.536	0	c11
Dtx4	0	0.49802	0.782	0.449	0	c11
Sparc	0	0.485416	1	0.982	0	c11
Spry1	0	0.484896	0.801	0.651	0	c11
Papss2	0	0.474301	0.802	0.527	0	c11
Cilp	0	0.474174	0.722	0.274	0	c11
Plscr4	0	0.471863	0.632	0.456	0	c11
Gprc5b	0	0.468738	0.766	0.45	0	c11
Rftn1	0	0.466568	0.788	0.609	0	c11
Man1c1	0	0.4659	0.709	0.496	0	c11
Stc2	0	0.456383	0.807	0.505	0	c11
Sorcs2	0	0.453932	0.7	0.603	0	c11
Col2a1	0	0.440063	0.563	0.446	0	c11
Ptn	0	0.437499	0.571	0.68	0	c11
Aldh3a1	0	0.434576	0.595	0.459	0	c11
Rnf144a	0	0.43275	0.695	0.48	0	c11
C1qtnf7	0	0.428143	0.717	0.556	0	c11
Gas7	0	0.41875	0.684	0.499	0	c11
Lhfpl2	0	0.41549	0.81	0.433	0	c11
Chad	0	0.414031	0.734	0.45	0	c11
Cd55	0	0.413899	0.797	0.641	0	c11
Cacna1g	0	0.402042	0.748	0.402	0	c11
Slc5a3	0	0.391921	0.713	0.597	0	c11
Igsf10	0	0.391181	0.695	0.531	0	c11
Lsamp	0	0.383245	0.715	0.375	0	c11
AI507597	0	0.37169	0.756	0.434	0	c11
Flt3l	0	0.364659	0.615	0.427	0	c11
Glt8d2	0	0.364173	0.635	0.531	0	c11
Stc1	0	0.360457	0.522	0.438	0	c11
Rflnb	0	0.346232	0.763	0.594	0	c11
Gli1	0	0.343198	0.718	0.469	0	c11
Dnm1	0	0.34155	0.658	0.305	0	c11
C1qtnf1	0	0.336324	0.627	0.48	0	c11
Itih5	0	0.335327	0.735	0.602	0	c11
Ephx2	0	0.334063	0.67	0.521	0	c11
Adamts17	0	0.326021	0.691	0.492	0	c11
Deptor	0	0.32448	0.536	0.494	0	c11
Col5a3	0	0.306971	0.725	0.39	0	c11
Egflam	0	0.298107	0.713	0.373	0	c11
Piezo2	0	0.293042	0.677	0.601	0	c11
Fam180a	0	0.290177	0.69	0.497	0	c11
Ahsg	0	0.287081	0.515	0.265	0	c11
Steap4	0	0.286907	0.553	0.358	0	c11
Gpr39	0	0.27401	0.697	0.523	0	c11
Penk	0	0.272918	0.685	0.444	0	c11
Naalad2	0	0.264348	0.664	0.671	0	c11
Igfbp3	0	0.258326	0.654	0.515	0	c11
Myl12b	8.92695061609148e-313	0.683533	0.87	0.658	0	c11
Tmod3	2.94621101938741e-310	0.671982	0.892	0.609	5.89e-307	c11
Abcc9	4.13e-306	0.762324	0.884	0.727	8.26e-303	c11
Il33	4.42e-300	0.332627	0.539	0.338	8.85e-297	c11
Chst2	3.42e-298	0.458529	0.774	0.576	6.84e-295	c11
Gas1	7.86e-298	0.754888	0.852	0.618	1.57e-294	c11
Fbln5	2.83e-295	0.781926	0.99	0.97	5.65e-292	c11
Mgst1	1.06e-286	0.625476	0.761	0.508	2.13e-283	c11
Col6a2	1.55e-286	0.757499	0.98	0.926	3.09e-283	c11
Pcsk5	6.34e-285	0.487709	0.749	0.609	1.27e-281	c11
Smtnl2	7.28e-284	0.313166	0.686	0.372	1.46e-280	c11
Vcam1	2.59e-280	0.442968	0.611	0.461	5.17e-277	c11
S100a10	1.06e-278	0.724875	0.948	0.749	2.12e-275	c11
Enpp3	2.98e-277	0.383372	0.756	0.597	5.97e-274	c11
Lipa	1.94e-276	0.635549	0.832	0.548	3.89e-273	c11
Dact1	4.45e-275	0.316767	0.608	0.571	8.89e-272	c11
Col6a1	2.36e-273	0.690905	0.993	0.932	4.71e-270	c11
Nfib	3.8e-269	0.699769	0.972	0.873	7.61e-266	c11
Klf4	1.11e-268	0.721166	0.812	0.591	2.22e-265	c11
Gm13305	1.22e-260	0.382176	0.727	0.521	2.43e-257	c11
Adamts15	7.85e-258	0.343718	0.754	0.668	1.57e-254	c11
Scara5	6.59e-253	0.444032	0.795	0.6	1.32e-249	c11
Glul	6.28e-252	0.721981	0.879	0.675	1.26e-248	c11
Pid1	3.29e-251	0.568877	0.757	0.512	6.59e-248	c11
Mbd1	2.42e-249	0.404402	0.652	0.515	4.84e-246	c11
Col5a2	2.09e-244	0.61976	0.977	0.896	4.17e-241	c11
Col6a6	4.22e-244	0.330789	0.689	0.534	8.44e-241	c11
Meg3	4.94e-242	0.724508	0.827	0.648	9.87e-239	c11
Gas6	3.45e-239	0.663722	0.926	0.826	6.9e-236	c11
Frzb	2.66e-237	0.591264	0.726	0.55	5.32e-234	c11
Arap1	1.88e-236	0.480642	0.805	0.516	3.76e-233	c11
Anpep	2.08e-236	0.293632	0.556	0.432	4.16e-233	c11
Ahnak	2.52e-235	0.586796	0.983	0.937	5.05e-232	c11
Kcne4	7.64e-235	0.585686	0.737	0.558	1.53e-231	c11
Pcdh18	2.05e-230	0.29438	0.666	0.548	4.1e-227	c11
Omd	1.19e-227	0.395195	0.744	0.612	2.39e-224	c11
Fstl1	1.44e-227	0.457017	1	0.985	2.88e-224	c11
Il6st	1.6e-223	0.587478	0.87	0.688	3.2e-220	c11
Galnt15	1.72e-223	0.363694	0.614	0.461	3.43e-220	c11
Fmo2	5.52e-223	0.766289	0.952	0.887	1.1e-219	c11
Phlda3	1.38e-221	0.484035	0.82	0.622	2.76e-218	c11
Daam1	9.46e-221	0.534595	0.806	0.657	1.89e-217	c11
Adamts5	3.12e-219	0.561214	0.821	0.707	6.24e-216	c11
Marcks	4.98e-218	0.380376	0.852	0.558	9.95e-215	c11
Fam102b	6.26e-217	0.480609	0.77	0.491	1.25e-213	c11
Cmklr1	1.43e-214	0.437689	0.762	0.489	2.87e-211	c11
Lgals9	9.82e-212	0.285461	0.714	0.458	1.96e-208	c11
Selenop	6.4e-211	0.384509	0.983	0.925	1.28e-207	c11
Prelp	6.52e-209	0.674393	0.971	0.856	1.3e-205	c11
Nav1	9.01e-209	0.56795	0.82	0.641	1.8e-205	c11
Dpysl2	5.48e-208	0.543049	0.775	0.551	1.1e-204	c11
Ramp2	2.41e-205	0.329999	0.659	0.504	4.82e-202	c11
Prss12	3.96e-204	0.445506	0.782	0.618	7.92e-201	c11
Hlf	4.7e-204	0.602876	0.754	0.443	9.4e-201	c11
Sdc3	2.41e-202	0.360927	0.648	0.58	4.83e-199	c11
Scd2	2.03e-200	0.550997	0.81	0.549	4.07e-197	c11
Cmtm3	1.63e-197	0.365109	0.694	0.544	3.27e-194	c11
Olfm1	5.71e-197	0.496631	0.819	0.585	1.14e-193	c11
Slc7a2	6.52e-191	0.32364	0.595	0.376	1.3e-187	c11
Gda	3.17e-189	0.358286	0.728	0.434	6.35e-186	c11
Pik3r1	1.35e-188	0.482453	0.79	0.651	2.69e-185	c11
Cgnl1	4.51e-187	0.388195	0.685	0.519	9.02e-184	c11
Junb	1.68e-186	0.695307	0.82	0.638	3.36e-183	c11
Tgfbr3	3.02e-186	0.50374	0.769	0.557	6.05e-183	c11
Lmo4	1.06e-185	0.65712	0.93	0.829	2.13e-182	c11
Nupr1	5.62e-185	0.666633	0.969	0.873	1.12e-181	c11
Ier2	1.73e-183	0.619332	0.865	0.691	3.46e-180	c11
Sfrp2	3.74e-180	0.882325	0.887	0.84	7.48e-177	c11
Pcolce2	1.29e-175	0.562866	0.913	0.805	2.58e-172	c11
Ftl1	1.41e-165	0.278244	0.9	0.683	2.83e-162	c11
Hsp90b1	1.16e-163	0.496839	0.989	0.97	2.31e-160	c11
Lpl	4.89e-160	0.524656	0.831	0.58	9.79e-157	c11
Fam46c	2.71e-158	0.290064	0.731	0.499	5.42e-155	c11
Rcn1	2.3e-154	0.477529	0.912	0.777	4.6e-151	c11
Tgfbr2	9.87e-154	0.479521	0.889	0.676	1.97e-150	c11
App	2.72e-153	0.358156	0.994	0.969	5.45e-150	c11
Ndrg1	4.64e-152	0.367304	0.719	0.563	9.28e-149	c11
Cytl1	5.16e-151	0.496241	0.695	0.567	1.03e-147	c11
Rap2a	2.46e-149	0.339126	0.694	0.521	4.93e-146	c11
Cd47	2.88e-148	0.471118	0.884	0.686	5.77e-145	c11
Ece1	4.07e-148	0.345423	0.834	0.634	8.13e-145	c11
Ifitm3	3.13e-147	0.482003	0.879	0.695	6.27e-144	c11
Grb10	9.65e-140	0.397516	0.788	0.582	1.93e-136	c11
Ablim1	5.15e-139	0.505891	0.892	0.765	1.03e-135	c11
Htra3	1.09e-137	0.576349	0.894	0.762	2.17e-134	c11
Malat1	1.27e-137	0.37981	0.979	0.927	2.54e-134	c11
Lamc1	2.52e-134	0.47096	0.936	0.819	5.05e-131	c11
Jcad	4.68e-134	0.395963	0.807	0.596	9.37e-131	c11
Tgfb3	2.83e-133	0.408716	0.876	0.777	5.66e-130	c11
Cdkn1a	2.09e-131	0.373765	0.715	0.792	4.18e-128	c11
Fcgrt	6.83e-129	0.310222	0.904	0.748	1.37e-125	c11
Lgals3bp	1.97e-128	0.25982	0.802	0.674	3.93e-125	c11
Nrep	2.04e-127	0.522977	0.805	0.597	4.09e-124	c11
Col15a1	9.24e-127	0.574082	0.977	0.94	1.85e-123	c11
Timp3	1.97e-126	0.586719	0.985	0.976	3.93e-123	c11
Egr1	1.08e-125	0.605165	0.893	0.776	2.17e-122	c11
Fndc1	1.34e-123	0.271395	0.702	0.572	2.68e-120	c11
Cbfa2t3	3.74e-123	0.309274	0.758	0.577	7.48e-120	c11
Cxcl12	3.63e-122	0.477844	0.731	0.638	7.27e-119	c11
Heg1	7.91e-119	0.281422	0.779	0.559	1.58e-115	c11
Kcnj8	3.19e-118	0.265834	0.532	0.522	6.37e-115	c11
Ly6a	3.9e-118	0.281832	0.672	0.468	7.81e-115	c11
Nrip1	3.58e-113	0.362835	0.784	0.566	7.17e-110	c11
Rbms1	1.34e-110	0.404412	0.921	0.793	2.68e-107	c11
B4galt1	1.35e-109	0.352237	0.847	0.654	2.7e-106	c11
Steap3	7.51e-109	0.290027	0.654	0.391	1.5e-105	c11
Gm2a	8.87e-108	0.362167	0.874	0.715	1.77e-104	c11
Tubb2a	1.8e-107	0.334782	0.798	0.584	3.6e-104	c11
Mt2	5.32e-105	0.67131	0.821	0.725	1.06e-101	c11
Aspn	2.94e-104	0.456602	0.833	0.715	5.87e-101	c11
Col27a1	3.62e-103	0.325927	0.679	0.466	7.23e-100	c11
Tanc2	4.1e-102	0.337704	0.737	0.488	8.21e-99	c11
Rora	5.77e-102	0.389818	0.897	0.81	1.15e-98	c11
Qpct	4.34e-101	0.340537	0.791	0.662	8.67e-98	c11
Npc2	9.75e-98	0.332866	0.835	0.657	1.95e-94	c11
Csf1	7.49e-91	0.346544	0.837	0.759	1.5e-87	c11
Zfp503	2.46e-86	0.28933	0.616	0.476	4.92e-83	c11
Dkk3	4.58e-85	0.404455	0.969	0.894	9.15e-82	c11
Hexa	9.7e-84	0.304149	0.86	0.732	1.94e-80	c11
Foxp2	9.78e-82	0.296286	0.879	0.699	1.96e-78	c11
Cd200	2.78e-81	0.395965	0.956	0.889	5.55e-78	c11
Raph1	5.13e-81	0.265768	0.69	0.559	1.03e-77	c11
Zeb2	2.31e-79	0.314306	0.763	0.591	4.62e-76	c11
Phactr1	3.07e-78	0.282248	0.807	0.598	6.13e-75	c11
Peg3	4.77e-72	0.286584	0.745	0.624	9.55e-69	c11
Hspa5	1.51e-71	0.37913	0.993	0.978	3.02e-68	c11
Atp1b1	9.6e-71	0.330694	0.678	0.567	1.92e-67	c11
Amotl2	2.23e-69	0.260807	0.747	0.731	4.45e-66	c11
Ddr2	2.34e-69	0.325839	0.896	0.797	4.68e-66	c11
Spon1	9.89e-68	0.259499	0.753	0.624	1.98e-64	c11
Axl	1.03e-65	0.284195	0.897	0.796	2.06e-62	c11
Antxr1	3.5e-63	0.301586	0.862	0.761	7e-60	c11
S100a4	5.18e-62	0.354403	0.865	0.686	1.04e-58	c11
Tmsb10	1.35e-61	0.270187	0.72	0.612	2.7e-58	c11
Hes1	4.39e-53	0.268093	0.716	0.598	8.77e-50	c11
Tm4sf1	2.71e-51	0.296266	0.98	0.946	5.41e-48	c11
Ier3	1.66e-48	0.28188	0.694	0.645	3.32e-45	c11
Zbtb20	2.16e-48	0.260753	0.98	0.947	4.32e-45	c11
Lbh	3.92e-48	0.32681	0.934	0.884	7.85e-45	c11
Sulf2	4.31e-48	0.274008	0.787	0.643	8.62e-45	c11
H1f0	2.27e-45	0.300891	0.844	0.728	4.54e-42	c11
Prrx1	1.39e-44	0.251453	0.726	0.597	2.79e-41	c11
Scara3	2.85e-41	0.255642	0.751	0.668	5.7e-38	c11
Zfp36l1	2.49e-34	0.254701	0.94	0.866	4.99e-31	c11
Dcn	0	3.3967	1	0.583	0	c12
Clec3b	0	3.333	0.998	0.547	0	c12
Pi16	0	3.00397	0.997	0.571	0	c12
Ly6a	0	2.95851	0.987	0.462	0	c12
Dpt	0	2.88949	0.997	0.616	0	c12
Smoc2	0	2.7286	0.981	0.566	0	c12
Fbln1	0	2.66734	0.995	0.677	0	c12
Cygb	0	2.65173	0.99	0.437	0	c12
Cd34	0	2.56613	0.998	0.619	0	c12
Gsn	0	2.45026	0.999	0.87	0	c12
Col1a1	0	2.44066	1	0.974	0	c12
Serping1	0	2.42597	1	0.813	0	c12
Scara5	0	2.40659	0.988	0.596	0	c12
Serpinf1	0	2.38387	0.993	0.556	0	c12
Igfbp4	0	2.36109	0.999	0.766	0	c12
Nid1	0	2.33829	0.996	0.629	0	c12
Abca8a	0	2.29932	0.981	0.466	0	c12
Col3a1	0	2.23559	1	0.957	0	c12
Lpl	0	2.16909	0.988	0.578	0	c12
Gdf10	0	2.02419	0.943	0.509	0	c12
Akap12	0	2.00971	0.979	0.532	0	c12
Pcolce	0	2.00109	0.974	0.569	0	c12
Fbln2	0	1.99861	0.959	0.577	0	c12
Ackr3	0	1.99055	0.976	0.536	0	c12
Mmp2	0	1.98495	0.997	0.681	0	c12
Sfrp1	0	1.97351	0.907	0.629	0	c12
Igfbp5	0	1.96057	0.873	0.512	0	c12
Ly6c1	0	1.9341	0.904	0.427	0	c12
Col1a2	0	1.91968	1	0.989	0	c12
Fndc1	0	1.90003	0.959	0.567	0	c12
Lum	0	1.89756	0.984	0.598	0	c12
Bicc1	0	1.89005	0.98	0.485	0	c12
Pdgfra	0	1.87349	0.984	0.44	0	c12
C3	0	1.85008	0.865	0.364	0	c12
Olfml3	0	1.79341	0.957	0.443	0	c12
Tgfbi	0	1.72025	0.952	0.414	0	c12
Islr	0	1.7079	0.986	0.686	0	c12
Entpd2	0	1.70199	0.968	0.53	0	c12
Meg3	0	1.69011	0.961	0.645	0	c12
Plpp3	0	1.66406	0.998	0.786	0	c12
Wnt5a	0	1.64646	0.928	0.44	0	c12
Scn7a	0	1.63242	0.96	0.57	0	c12
Col14a1	0	1.61467	0.998	0.869	0	c12
Add3	0	1.59669	0.98	0.471	0	c12
Igf1	0	1.59055	0.96	0.631	0	c12
Gas1	0	1.58223	0.969	0.617	0	c12
Dpep1	0	1.57182	0.913	0.558	0	c12
Lama2	0	1.55463	0.977	0.643	0	c12
Rnase4	0	1.55447	0.982	0.62	0	c12
Gpx3	0	1.54825	0.864	0.522	0	c12
Gfpt2	0	1.5397	0.931	0.598	0	c12
Emp1	0	1.53206	0.971	0.544	0	c12
Adamts2	0	1.4984	0.998	0.854	0	c12
C1s1	0	1.49319	0.938	0.624	0	c12
Slc43a3	0	1.48896	0.964	0.622	0	c12
Svep1	0	1.47061	0.94	0.578	0	c12
Heg1	0	1.4692	0.963	0.556	0	c12
Lrp1	0	1.4629	0.988	0.706	0	c12
Cebpd	0	1.46063	0.954	0.609	0	c12
F3	0	1.45214	0.881	0.481	0	c12
Adamts5	0	1.44649	0.95	0.705	0	c12
Adgrd1	0	1.43365	0.937	0.492	0	c12
Fbn1	0	1.43126	0.993	0.861	0	c12
Tspan11	0	1.418	0.93	0.455	0	c12
Cxcl12	0	1.40791	0.916	0.635	0	c12
Cd248	0	1.40668	0.912	0.52	0	c12
Lpar1	0	1.39701	0.95	0.443	0	c12
Cfh	0	1.3919	0.974	0.772	0	c12
C1ra	0	1.38346	0.949	0.653	0	c12
Angptl7	0	1.36697	0.833	0.447	0	c12
Medag	0	1.3663	0.938	0.475	0	c12
Fzd4	0	1.34414	0.93	0.398	0	c12
Glul	0	1.34345	0.966	0.674	0	c12
Col5a1	0	1.33193	0.998	0.873	0	c12
Pcsk6	0	1.32898	0.938	0.589	0	c12
Pmp22	0	1.31245	0.993	0.714	0	c12
Ablim1	0	1.29085	0.985	0.764	0	c12
Htra3	0	1.27125	0.989	0.761	0	c12
Ctsk	0	1.26443	0.918	0.574	0	c12
Thbd	0	1.25782	0.943	0.641	0	c12
Col4a4	0	1.23365	0.929	0.63	0	c12
Tuba1a	0	1.22317	0.991	0.757	0	c12
Tgfbr3	0	1.2211	0.953	0.554	0	c12
Lamb1	0	1.21719	0.924	0.47	0	c12
Tnxb	0	1.21384	0.947	0.643	0	c12
Aldh1a1	0	1.21348	0.91	0.598	0	c12
Klf4	0	1.21121	0.938	0.589	0	c12
Timp2	0	1.20557	1	0.987	0	c12
Mgst1	0	1.20387	0.931	0.505	0	c12
Pcolce2	0	1.20087	0.984	0.804	0	c12
Mt2	0	1.14857	0.948	0.723	0	c12
Col6a1	0	1.14195	0.999	0.932	0	c12
Ctsl	0	1.14082	0.996	0.875	0	c12
Phlda1	0	1.13482	0.858	0.543	0	c12
Pdgfrl	0	1.1336	0.9	0.538	0	c12
Ccdc80	0	1.12969	0.988	0.817	0	c12
Podn	0	1.1155	0.888	0.559	0	c12
Il6st	0	1.11531	0.969	0.686	0	c12
Nbl1	0	1.11324	0.953	0.707	0	c12
S100a10	0	1.09174	0.982	0.749	0	c12
Il33	0	1.07576	0.815	0.333	0	c12
Antxr1	0	1.07515	0.967	0.759	0	c12
Clec11a	0	1.07314	0.887	0.556	0	c12
Col6a2	0	1.07079	0.996	0.926	0	c12
Cd302	0	1.06915	0.949	0.624	0	c12
Cdkn1c	0	1.063	0.889	0.561	0	c12
Ms4a4d	0	1.05493	0.844	0.481	0	c12
C4b	0	1.05288	0.82	0.523	0	c12
Flrt2	0	1.04989	0.848	0.51	0	c12
Steap3	0	1.04685	0.847	0.388	0	c12
Galnt15	0	1.04009	0.857	0.456	0	c12
Sptbn1	0	1.03169	0.995	0.894	0	c12
Pid1	0	1.01695	0.925	0.509	0	c12
Inmt	0	1.00276	0.689	0.34	0	c12
Bace2	0	0.995934	0.875	0.562	0	c12
Aspn	0	0.99566	0.91	0.714	0	c12
Bmp1	0	0.994492	0.946	0.684	0	c12
Itgbl1	0	0.991378	0.962	0.741	0	c12
Emilin2	0	0.99001	0.86	0.216	0	c12
Man1a	0	0.988024	0.887	0.48	0	c12
Nav1	0	0.987353	0.942	0.639	0	c12
Tshz2	0	0.986346	0.875	0.577	0	c12
Igsf10	0	0.986011	0.894	0.527	0	c12
Ahnak	0	0.982124	0.997	0.937	0	c12
Tmem100	0	0.978711	0.859	0.301	0	c12
Epb41l2	0	0.971981	0.945	0.591	0	c12
Cyp1b1	0	0.969234	0.842	0.468	0	c12
Pdlim2	0	0.967779	0.904	0.533	0	c12
Vit	0	0.96618	0.858	0.656	0	c12
Slfn5	0	0.964636	0.894	0.505	0	c12
Peg3	0	0.962167	0.909	0.621	0	c12
Col5a2	0	0.955998	0.995	0.896	0	c12
Lgi2	0	0.953072	0.768	0.519	0	c12
Anpep	0	0.952288	0.852	0.427	0	c12
B4galt1	0	0.949148	0.952	0.653	0	c12
Lamc1	0	0.938427	0.975	0.819	0	c12
Steap4	0	0.937479	0.814	0.353	0	c12
Sulf2	0	0.936701	0.951	0.64	0	c12
Marcks	0	0.933193	0.93	0.557	0	c12
Penk	0	0.921395	0.822	0.442	0	c12
Qpct	0	0.911268	0.939	0.659	0	c12
Axl	0	0.910598	0.973	0.795	0	c12
Mfap2	0	0.890009	0.862	0.532	0	c12
Gda	0	0.883031	0.851	0.433	0	c12
Spock2	0	0.879848	0.812	0.441	0	c12
Nfib	0	0.86761	0.991	0.872	0	c12
Ugdh	0	0.864793	0.884	0.564	0	c12
Lima1	0	0.863805	0.88	0.612	0	c12
Mxra7	0	0.861643	0.939	0.654	0	c12
Scd2	0	0.860941	0.938	0.547	0	c12
Arap1	0	0.860305	0.912	0.514	0	c12
Fmo1	0	0.860195	0.799	0.484	0	c12
Dapk1	0	0.859819	0.882	0.599	0	c12
Csf1	0	0.852258	0.954	0.757	0	c12
Xdh	0	0.849657	0.82	0.342	0	c12
Twist2	0	0.847909	0.869	0.532	0	c12
Cp	0	0.846757	0.789	0.619	0	c12
Gpnmb	0	0.846152	0.828	0.483	0	c12
Dact1	0	0.841939	0.805	0.567	0	c12
Itih5	0	0.838696	0.846	0.6	0	c12
Selenop	0	0.836357	0.997	0.924	0	c12
Ramp2	0	0.829693	0.864	0.501	0	c12
Col16a1	0	0.826649	0.838	0.542	0	c12
Lrrn4cl	0	0.824892	0.707	0.501	0	c12
Cd47	0	0.824335	0.972	0.684	0	c12
Tmsb10	0	0.819595	0.92	0.609	0	c12
Abca8b	0	0.816268	0.843	0.469	0	c12
Cpxm1	0	0.814694	0.773	0.549	0	c12
Prnp	0	0.807566	0.922	0.633	0	c12
Tmem119	0	0.797528	0.885	0.556	0	c12
Fam102b	0	0.787917	0.883	0.489	0	c12
Fst	0	0.785709	0.794	0.606	0	c12
Ebf2	0	0.785457	0.824	0.429	0	c12
Cmtm3	0	0.780526	0.861	0.541	0	c12
Cilp	0	0.779398	0.69	0.275	0	c12
Pkd2	0	0.773149	0.967	0.745	0	c12
Col5a3	0	0.765176	0.848	0.388	0	c12
Dpysl2	0	0.755447	0.907	0.549	0	c12
Prrx1	0	0.751501	0.875	0.594	0	c12
Ndufa4l2	0	0.750696	0.81	0.59	0	c12
Ifitm3	0	0.744853	0.942	0.694	0	c12
Angpt4	0	0.744045	0.842	0.554	0	c12
Cdon	0	0.737805	0.831	0.514	0	c12
Ptgfr	0	0.73638	0.784	0.498	0	c12
Myl12b	0	0.735368	0.937	0.658	0	c12
Tcf21	0	0.734814	0.842	0.606	0	c12
Pik3r1	0	0.731416	0.873	0.65	0	c12
Gprc5b	0	0.726859	0.823	0.45	0	c12
Bmp4	0	0.71901	0.779	0.497	0	c12
Grb10	0	0.717779	0.871	0.581	0	c12
Pcsk5	0	0.710397	0.822	0.608	0	c12
Loxl2	0	0.709217	0.908	0.698	0	c12
S1pr2	0	0.703309	0.802	0.59	0	c12
Mmp3	0	0.701122	0.646	0.354	0	c12
Glt8d2	0	0.696858	0.809	0.527	0	c12
Ces2g	0	0.695021	0.799	0.562	0	c12
Epha3	0	0.691697	0.803	0.598	0	c12
Mrc2	0	0.687873	0.852	0.572	0	c12
Fyn	0	0.683618	0.812	0.537	0	c12
Dnm1	0	0.681803	0.784	0.303	0	c12
Ntn4	0	0.680462	0.859	0.674	0	c12
Serpina3n	0	0.674895	0.736	0.57	0	c12
Fxyd6	0	0.671759	0.722	0.514	0	c12
Itm2b	0	0.671494	0.998	0.983	0	c12
C7	0	0.665449	0.857	0.379	0	c12
3632451O06Rik	0	0.664204	0.757	0.55	0	c12
Fcgrt	0	0.663376	0.975	0.747	0	c12
Sparc	0	0.662974	1	0.982	0	c12
Slc4a4	0	0.660998	0.805	0.607	0	c12
Plat	0	0.658153	0.842	0.551	0	c12
Pdpn	0	0.657517	0.744	0.435	0	c12
Dner	0	0.655153	0.794	0.581	0	c12
Igfbp6	0	0.649167	0.661	0.521	0	c12
Ccl11	0	0.643646	0.682	0.165	0	c12
Ptch1	0	0.641956	0.794	0.545	0	c12
Cpz	0	0.634348	0.722	0.585	0	c12
Cdh11	0	0.632492	0.814	0.626	0	c12
Rhou	0	0.628864	0.871	0.698	0	c12
Nsg1	0	0.625743	0.805	0.55	0	c12
Plac8	0	0.624965	0.649	0.333	0	c12
Thy1	0	0.618147	0.807	0.497	0	c12
Stc2	0	0.615977	0.818	0.506	0	c12
Adamts12	0	0.61442	0.778	0.625	0	c12
Clec2d	0	0.611454	0.781	0.514	0	c12
Sh3bp5	0	0.608546	0.853	0.553	0	c12
Col6a6	0	0.607283	0.764	0.533	0	c12
Ftl1	0	0.606643	0.963	0.682	0	c12
Papss2	0	0.603286	0.821	0.527	0	c12
Cpxm2	0	0.602911	0.778	0.559	0	c12
Dclk1	0	0.602878	0.773	0.505	0	c12
Ntrk2	0	0.602137	0.797	0.522	0	c12
Zfp385a	0	0.601654	0.808	0.482	0	c12
Naalad2	0	0.600907	0.803	0.668	0	c12
Tiam1	0	0.595446	0.801	0.592	0	c12
Cmah	0	0.591211	0.823	0.389	0	c12
1700025G04Rik	0	0.566581	0.823	0.545	0	c12
Cd55	0	0.562602	0.829	0.641	0	c12
C1qtnf1	0	0.559474	0.744	0.478	0	c12
Gpr153	0	0.551765	0.753	0.417	0	c12
Dtx4	0	0.548703	0.824	0.449	0	c12
Rap2a	0	0.540491	0.774	0.52	0	c12
Col4a3	0	0.536758	0.825	0.569	0	c12
Lgals9	0	0.534438	0.794	0.457	0	c12
Lbp	0	0.533145	0.815	0.562	0	c12
1700019D03Rik	0	0.530827	0.766	0.6	0	c12
Gli1	0	0.524766	0.771	0.469	0	c12
Plscr4	0	0.523602	0.736	0.455	0	c12
Adamtsl2	0	0.520967	0.818	0.497	0	c12
Sfrp4	0	0.516379	0.695	0.592	0	c12
Enpp3	0	0.514544	0.729	0.598	0	c12
Omd	0	0.513448	0.797	0.611	0	c12
Fmod	0	0.507903	0.713	0.604	0	c12
Abca9	0	0.507263	0.786	0.444	0	c12
Igfbp3	0	0.507214	0.777	0.513	0	c12
Hic1	0	0.496503	0.768	0.311	0	c12
Lsamp	0	0.492022	0.729	0.376	0	c12
Rgl1	0	0.489369	0.834	0.534	0	c12
Flt3l	0	0.485903	0.744	0.425	0	c12
Rab7b	0	0.483581	0.814	0.362	0	c12
Ccnd1	0	0.47937	0.811	0.548	0	c12
Epyc	0	0.475148	0.715	0.497	0	c12
Rftn1	0	0.469734	0.822	0.609	0	c12
Ism1	0	0.465963	0.726	0.637	0	c12
Stxbp6	0	0.464245	0.731	0.574	0	c12
Opcml	0	0.46244	0.762	0.528	0	c12
Pcdh18	0	0.448792	0.804	0.545	0	c12
Cpne8	0	0.447969	0.746	0.632	0	c12
Tmem204	0	0.437659	0.787	0.666	0	c12
Adamts15	0	0.437173	0.817	0.667	0	c12
Meox2	0	0.433231	0.735	0.295	0	c12
Deptor	0	0.420093	0.684	0.492	0	c12
Jam2	0	0.416901	0.751	0.573	0	c12
Mmp19	0	0.412115	0.681	0.33	0	c12
Plekha6	0	0.399437	0.819	0.399	0	c12
C2	0	0.396743	0.713	0.519	0	c12
Sorcs2	0	0.388457	0.7	0.603	0	c12
Rnf144a	0	0.383529	0.794	0.478	0	c12
Sult5a1	0	0.374766	0.727	0.417	0	c12
Ndnf	0	0.374706	0.619	0.547	0	c12
Shisa3	0	0.371828	0.622	0.598	0	c12
Enc1	0	0.371306	0.58	0.518	0	c12
Ly6e	0	0.370668	0.925	0.556	0	c12
Lurap1l	0	0.369461	0.696	0.483	0	c12
Arhgap20	0	0.368824	0.768	0.539	0	c12
Adh1	0	0.367239	0.499	0.263	0	c12
Ptch2	0	0.363664	0.682	0.416	0	c12
Ppl	0	0.362751	0.54	0.481	0	c12
Tmem158	0	0.362141	0.755	0.506	0	c12
Ildr2	0	0.35564	0.706	0.4	0	c12
Fscn1	0	0.342441	0.699	0.416	0	c12
Tril	0	0.335208	0.808	0.447	0	c12
Col12a1	0	0.32825	0.714	0.597	0	c12
Lhfpl2	0	0.327092	0.761	0.435	0	c12
Gpr39	0	0.325189	0.568	0.526	0	c12
Hmcn2	0	0.323928	0.706	0.433	0	c12
Plcxd3	0	0.317647	0.614	0.422	0	c12
Apod	0	0.317001	0.683	0.527	0	c12
Ccbe1	0	0.316494	0.569	0.339	0	c12
Cntfr	0	0.310784	0.626	0.431	0	c12
Tek	0	0.308574	0.824	0.207	0	c12
Efemp1	0	0.298695	0.64	0.581	0	c12
Icosl	0	0.297557	0.68	0.162	0	c12
Sema6d	0	0.296574	0.705	0.469	0	c12
Rab3il1	0	0.29217	0.708	0.375	0	c12
Islr2	0	0.289158	0.775	0.434	0	c12
Arsi	0	0.287205	0.636	0.652	0	c12
Tmeff2	0	0.286948	0.602	0.614	0	c12
Bdh2	0	0.283885	0.64	0.43	0	c12
Prg4	0	0.281824	0.538	0.474	0	c12
Sned1	0	0.27419	0.6	0.546	0	c12
Gfra2	0	0.274078	0.649	0.457	0	c12
Cadm3	0	0.273754	0.737	0.411	0	c12
Lgi1	0	0.273191	0.523	0.488	0	c12
Plagl1	0	0.270929	0.578	0.526	0	c12
Mme	0	0.270804	0.684	0.605	0	c12
Angptl1	0	0.26206	0.554	0.378	0	c12
Hsd11b1	0	0.259147	0.679	0.267	0	c12
Fbln7	0	0.257277	0.717	0.528	0	c12
Wisp1	0	0.254579	0.663	0.548	0	c12
Fgd5	0	0.254209	0.69	0.334	0	c12
Egflam	0	0.2531	0.672	0.375	0	c12
Col6a3	5.92878775009496e-323	0.790007	0.978	0.804	1.18575755001899e-319	c12
Tmod3	2.63831054879226e-321	0.6992	0.896	0.609	5.27662109758451e-318	c12
Pnp	5.60221035819389e-320	0.616347	0.817	0.485	1.12044207163878e-316	c12
Lgals3bp	4.40998054821438e-319	0.444316	0.809	0.674	8.81996109642877e-316	c12
Raph1	6.5579309435092e-319	0.573955	0.814	0.557	1.31158618870184e-315	c12
Abi3bp	1.70207833347059e-316	0.709591	0.938	0.799	3.40415666694119e-313	c12
Ddr2	8.38977114262525e-315	0.740323	0.963	0.796	1.67795422852505e-311	c12
Matn2	1.41e-304	0.397756	0.722	0.569	2.82e-301	c12
Nrp1	1.29e-295	0.570625	0.812	0.552	2.59e-292	c12
Man1c1	1.77e-294	0.387549	0.774	0.495	3.55e-291	c12
Amotl2	2.49e-281	0.573164	0.876	0.729	4.98e-278	c12
Mfap5	3.52e-267	0.635473	0.998	0.951	7.05e-264	c12
Tgfbr2	8.28e-267	0.665086	0.928	0.676	1.66e-263	c12
Grn	3.21e-265	0.56991	0.984	0.817	6.42e-262	c12
Ace	7.92e-260	0.695305	0.953	0.755	1.58e-256	c12
Dbn1	3.5e-257	0.533154	0.868	0.66	7.01e-254	c12
Man2a1	7.65e-257	0.592506	0.872	0.656	1.53e-253	c12
Adamtsl4	2.85e-255	0.4488	0.735	0.579	5.71e-252	c12
Lsp1	5.86e-252	0.543409	0.801	0.49	1.17e-248	c12
Zfp36l2	1.56e-249	0.44542	0.921	0.573	3.12e-246	c12
Mbd1	1.15e-247	0.40538	0.586	0.516	2.29e-244	c12
Smtnl2	3.94e-247	0.293514	0.717	0.372	7.89e-244	c12
Rcn1	3.38e-246	0.626165	0.955	0.776	6.75e-243	c12
C1qtnf7	1.98e-245	0.370601	0.625	0.559	3.96e-242	c12
Abca1	1.32e-243	0.443688	0.749	0.516	2.64e-240	c12
Gbp2	2.2e-243	0.270512	0.724	0.527	4.4e-240	c12
Adm	5.12e-243	0.535407	0.667	0.691	1.02e-239	c12
Fam46c	3.45e-241	0.393781	0.76	0.499	6.91e-238	c12
Gas6	4.58e-241	0.771788	0.933	0.826	9.16e-238	c12
Nrip1	1.02e-240	0.58133	0.843	0.565	2.05e-237	c12
Rflnb	7.35e-236	0.298127	0.759	0.594	1.47e-232	c12
H2-T23	5.35e-232	0.393878	0.785	0.577	1.07e-228	c12
Npc2	1.93e-230	0.570121	0.913	0.656	3.87e-227	c12
Ahnak2	9.31e-219	0.56741	0.807	0.532	1.86e-215	c12
Adamtsl1	2.7e-218	0.258165	0.579	0.658	5.4e-215	c12
Fstl1	5.16e-217	0.448795	1	0.985	1.03e-213	c12
Lipa	1.94e-216	0.477736	0.873	0.548	3.88e-213	c12
Tcf4	1.91e-215	0.576854	0.93	0.724	3.82e-212	c12
Vcan	1.31e-207	0.557815	0.93	0.65	2.61e-204	c12
H2-D1	4.16e-207	0.377595	0.97	0.788	8.33e-204	c12
Gas7	5.39e-207	0.303149	0.743	0.498	1.08e-203	c12
Ifit3	8.76e-206	0.259916	0.656	0.358	1.75e-202	c12
Dab2	7.52e-205	0.250647	0.799	0.52	1.5e-201	c12
Kcnq1ot1	8.5e-205	0.293143	0.655	0.5	1.7e-201	c12
Malat1	1.07e-203	0.613698	0.992	0.927	2.15e-200	c12
Irf1	7.33e-203	0.352158	0.726	0.454	1.47e-199	c12
Hsp90b1	1.42e-198	0.557629	0.998	0.97	2.85e-195	c12
Atf5	2.34e-198	0.564318	0.947	0.745	4.69e-195	c12
Mfap4	2.82e-198	0.770315	0.986	0.938	5.64e-195	c12
Eps15	1.74e-195	0.439072	0.91	0.618	3.47e-192	c12
Dio2	9.2e-194	0.29637	0.744	0.523	1.84e-190	c12
Mdk	7.73e-192	0.386546	0.785	0.632	1.55e-188	c12
Zfp217	7.76e-191	0.255242	0.699	0.477	1.55e-187	c12
Ogn	1.01e-190	0.578577	0.998	0.961	2.02e-187	c12
Nr2f2	1.26e-186	0.574141	0.817	0.591	2.51e-183	c12
Ece1	1.31e-182	0.35269	0.859	0.634	2.62e-179	c12
Itpr2	1.24e-180	0.259184	0.716	0.518	2.48e-177	c12
Hexa	7.07e-180	0.459983	0.922	0.732	1.41e-176	c12
Xpnpep1	2.41e-177	0.422828	0.894	0.57	4.83e-174	c12
Txnip	1.81e-175	0.555453	0.957	0.74	3.62e-172	c12
Naaa	7.11e-175	0.323015	0.74	0.534	1.42e-171	c12
Daam1	2.11e-174	0.475399	0.821	0.657	4.23e-171	c12
Ebf1	3.48e-174	0.56737	0.844	0.706	6.96e-171	c12
Jcad	2.19e-171	0.439228	0.851	0.595	4.38e-168	c12
Gm2a	8.68e-167	0.455515	0.936	0.714	1.74e-163	c12
Lmo2	5.42e-164	0.273943	0.589	0.385	1.08e-160	c12
Apbb1ip	1.09e-161	0.391887	0.729	0.52	2.19e-158	c12
Kcne4	5.76e-159	0.473938	0.837	0.557	1.15e-155	c12
Olfm1	6.48e-157	0.429208	0.832	0.585	1.3e-153	c12
Jpt1	7.07e-157	0.340894	0.695	0.549	1.41e-153	c12
Abcc9	1.4e-154	0.561335	0.89	0.727	2.8e-151	c12
Rbms1	4.23e-152	0.47141	0.947	0.793	8.45e-149	c12
Arl6ip1	1.17e-148	0.351366	0.936	0.717	2.34e-145	c12
B2m	1.08e-147	0.293423	0.993	0.943	2.16e-144	c12
Scara3	1.09e-146	0.496446	0.833	0.666	2.18e-143	c12
Sirpa	1.66e-143	0.278124	0.695	0.512	3.33e-140	c12
Capg	2.13e-142	0.283829	0.74	0.436	4.25e-139	c12
H2-K1	1.06e-140	0.264652	0.894	0.656	2.12e-137	c12
Zeb2	4.16e-140	0.378323	0.821	0.59	8.32e-137	c12
Anxa1	6.76e-140	0.521167	0.957	0.827	1.35e-136	c12
Zfp503	8.53e-139	0.373348	0.689	0.475	1.71e-135	c12
St3gal1	2.16e-133	0.271587	0.713	0.508	4.31e-130	c12
Bst2	2.6e-133	0.329043	0.787	0.527	5.2e-130	c12
Sema3c	3.47e-132	0.523746	0.962	0.826	6.93e-129	c12
Olfml2b	4.26e-128	0.301737	0.985	0.945	8.52e-125	c12
Ndrg1	2.74e-127	0.328856	0.73	0.563	5.49e-124	c12
Bhlhe40	1.42e-126	0.3272	0.529	0.371	2.84e-123	c12
Anxa2	1.94e-125	0.460502	0.962	0.835	3.88e-122	c12
Igsf3	3.63e-124	0.383355	0.86	0.597	7.26e-121	c12
Fam46a	7.66e-123	0.501567	0.847	0.692	1.53e-119	c12
Kitl	1.07e-122	0.317508	0.667	0.537	2.13e-119	c12
Creb5	2.2e-122	0.497711	0.759	0.634	4.41e-119	c12
Ftl1-ps1	1.16e-114	0.322239	0.776	0.573	2.31e-111	c12
Gm13305	9.12e-114	0.275272	0.713	0.522	1.82e-110	c12
Kcnj8	6.4e-113	0.268627	0.532	0.523	1.28e-109	c12
Tgfb3	1.58e-112	0.393586	0.912	0.777	3.16e-109	c12
Itsn1	5.39e-112	0.267803	0.872	0.68	1.08e-108	c12
Klf2	1.11e-111	0.358042	0.829	0.576	2.22e-108	c12
Rap2b	3.79e-110	0.301665	0.735	0.5	7.58e-107	c12
Fmo2	4.24e-110	0.542264	0.958	0.887	8.47e-107	c12
Vegfa	5.71e-110	0.265967	0.76	0.66	1.14e-106	c12
Ifi27l2a	6.1e-105	0.253065	0.809	0.617	1.22e-101	c12
Cst3	3.74e-102	0.38648	0.999	0.995	7.49e-99	c12
Tuba1b	1.05e-100	0.282043	0.901	0.665	2.11e-97	c12
Zbtb20	5.26e-99	0.275282	0.989	0.947	1.05e-95	c12
Tubb2a	6.98e-95	0.288141	0.835	0.583	1.4e-91	c12
S100a6	7.98e-95	0.303799	0.993	0.939	1.6e-91	c12
Samhd1	1.19e-88	0.262051	0.797	0.586	2.37e-85	c12
Junb	4.13e-88	0.382507	0.83	0.638	8.26e-85	c12
Aebp1	6.39e-88	0.299223	0.98	0.911	1.28e-84	c12
Wisp2	2.63e-83	0.569353	0.763	0.67	5.25e-80	c12
Fn1	1.57e-81	0.569619	0.903	0.854	3.14e-78	c12
Ppp3ca	9.44e-73	0.253354	0.801	0.631	1.89e-69	c12
Runx1t1	3.8e-72	0.282737	0.708	0.55	7.59e-69	c12
Ier2	1.61e-70	0.346863	0.875	0.691	3.23e-67	c12
Errfi1	8.24e-70	0.323526	0.82	0.839	1.65e-66	c12
Jund	4.5e-68	0.320812	0.991	0.954	9e-65	c12
Fbln5	5.56e-67	0.316564	0.991	0.97	1.11e-63	c12
Neat1	1.19e-65	0.352724	0.879	0.728	2.38e-62	c12
Tmem64	1.52e-60	0.291796	0.829	0.7	3.04e-57	c12
Mt1	1.87e-58	0.385854	0.955	0.851	3.75e-55	c12
Ecm1	8.82e-57	0.344013	0.921	0.806	1.76e-53	c12
Ctsh	2.49e-55	0.265381	0.762	0.665	4.99e-52	c12
Tppp3	1.64e-54	0.269736	0.784	0.614	3.27e-51	c12
Sulf1	9.25e-52	0.272921	0.927	0.822	1.85e-48	c12
Gm42418	2.98e-51	0.29553	0.998	0.995	5.97e-48	c12
Egr1	4.67e-45	0.289945	0.897	0.776	9.34e-42	c12
Zfp36l2	0	2.76249	0.989	0.573	0	c13
Ly6e	0	2.58681	0.996	0.555	0	c13
Nr4a1	0	2.4983	0.896	0.624	0	c13
Nfkbia	0	2.3568	0.745	0.647	0	c13
Srgn	0	2.33811	0.962	0.43	0	c13
Tnfaip3	0	2.22944	0.84	0.437	0	c13
Cd14	0	2.16888	0.582	0.375	0	c13
Fosb	0	2.15397	0.993	0.638	0	c13
Nfkbiz	0	2.0691	0.473	0.555	0	c13
Laptm5	0	2.04132	0.942	0.404	0	c13
Ccl4	0	2.0171	0.336	0.242	0	c13
Il1rn	0	2.01585	0.642	0.41	0	c13
2810474O19Rik	0	1.9797	0.763	0.606	0	c13
Il1rl1	0	1.96564	0.992	0.212	0	c13
Ptprc	0	1.95739	0.725	0.259	0	c13
Ptafr	0	1.92435	0.525	0.35	0	c13
Gpr132	0	1.92067	0.989	0.268	0	c13
Rac2	0	1.9093	0.747	0.299	0	c13
Nlrp3	0	1.89203	0.52	0.359	0	c13
Kctd12	0	1.88039	0.97	0.619	0	c13
Dusp5	0	1.84154	0.525	0.522	0	c13
Hdc	0	1.82648	0.765	0.298	0	c13
Zfp36	0	1.803	0.936	0.798	0	c13
Fyb	0	1.79913	0.994	0.468	0	c13
Junb	0	1.77326	0.895	0.637	0	c13
Neurl3	0	1.73273	0.741	0.389	0	c13
Fam111a	0	1.72378	0.989	0.445	0	c13
Pim1	0	1.71498	0.913	0.704	0	c13
Itgb2	0	1.70439	0.584	0.175	0	c13
Clec4d	0	1.69734	0.565	0.128	0	c13
Alox5	0	1.66145	0.916	0.244	0	c13
Ier3	0	1.65184	0.652	0.646	0	c13
Mir142hg	0	1.65076	0.53	0.158	0	c13
G0s2	0	1.64016	0.429	0.462	0	c13
Arrb2	0	1.62814	0.61	0.434	0	c13
Thbs1	0	1.62404	0.286	0.578	0	c13
Nrros	0	1.60857	0.991	0.483	0	c13
Lilr4b	0	1.60343	0.379	0.199	0	c13
Arhgap45	0	1.60227	0.523	0.293	0	c13
Mpeg1	0	1.59498	0.54	0.129	0	c13
Cebpb	0	1.59355	0.917	0.697	0	c13
Tnfaip2	0	1.58436	0.61	0.396	0	c13
Cd44	0	1.5615	0.755	0.682	0	c13
Oasl2	0	1.56063	0.343	0.605	0	c13
Csrnp1	0	1.56032	0.608	0.574	0	c13
Pmaip1	0	1.53376	0.382	0.485	0	c13
Ikzf1	0	1.52939	0.984	0.271	0	c13
Sik1	0	1.52839	0.833	0.526	0	c13
Slfn2	0	1.52523	0.448	0.437	0	c13
Arhgdib	0	1.51704	0.539	0.466	0	c13
Cited2	0	1.50456	0.983	0.499	0	c13
Rgs2	0	1.49981	0.602	0.444	0	c13
Osm	0	1.49662	0.327	0.376	0	c13
Cd24a	0	1.48657	0.843	0.436	0	c13
Rassf2	0	1.48481	0.978	0.444	0	c13
Coro1a	0	1.48444	0.775	0.431	0	c13
Phlda1	0	1.48174	0.557	0.549	0	c13
H2-K1	0	1.46991	0.98	0.655	0	c13
Lcp2	0	1.46247	0.99	0.23	0	c13
Cxcl2	0	1.4338	0.674	0.177	0	c13
Malat1	0	1.42933	0.983	0.927	0	c13
Trib1	0	1.4284	0.564	0.582	0	c13
Lcp1	0	1.40767	0.901	0.377	0	c13
B4galt1	0	1.40317	0.57	0.66	0	c13
Nt5e	0	1.39616	0.385	0.502	0	c13
Jun	0	1.39338	0.884	0.775	0	c13
Plek	0	1.3883	0.69	0.45	0	c13
Ptpn6	0	1.37879	0.491	0.501	0	c13
Alox5ap	0	1.37371	0.762	0.499	0	c13
Ptgs1	0	1.3688	0.425	0.426	0	c13
Cytip	0	1.36753	0.473	0.407	0	c13
Slfn1	0	1.35647	0.512	0.196	0	c13
Cdkn1a	0	1.34629	0.425	0.797	0	c13
Csf2rb	0	1.34117	0.559	0.406	0	c13
Hist1h1c	0	1.33598	0.561	0.489	0	c13
Amer2	0	1.33475	0.356	0.309	0	c13
H2-D1	0	1.32597	0.833	0.79	0	c13
Ccl3	0	1.32286	0.535	0.108	0	c13
Emilin2	0	1.32152	0.45	0.225	0	c13
Trim30a	0	1.32063	0.964	0.441	0	c13
Clec4n	0	1.31714	0.459	0.346	0	c13
Fgr	0	1.31137	0.583	0.44	0	c13
Egr3	0	1.31109	0.253	0.57	0	c13
Marcksl1	0	1.30807	0.562	0.564	0	c13
Dusp6	0	1.3037	0.387	0.63	0	c13
Lmnb1	0	1.29753	0.453	0.519	0	c13
Basp1	0	1.29702	0.595	0.531	0	c13
Lyn	0	1.29678	0.957	0.522	0	c13
Vsir	0	1.27933	0.654	0.442	0	c13
Dusp2	0	1.27888	0.4	0.43	0	c13
Mmp9	0	1.27848	0.836	0.516	0	c13
Txnip	0	1.26926	0.69	0.745	0	c13
Il10ra	0	1.26829	0.987	0.303	0	c13
Ezr	0	1.26407	0.404	0.549	0	c13
Stk17b	0	1.26052	0.759	0.712	0	c13
Ppp3ca	0	1.25987	0.992	0.628	0	c13
Cks2	0	1.25767	0.402	0.522	0	c13
Cd52	0	1.25569	0.842	0.238	0	c13
Cxcl3	0	1.25458	0.343	0.257	0	c13
Samsn1	0	1.2444	0.453	0.378	0	c13
Il4ra	0	1.21542	0.466	0.582	0	c13
Atp1a3	0	1.20957	0.326	0.478	0	c13
C5ar1	0	1.20719	0.641	0.415	0	c13
Myo1f	0	1.20363	0.355	0.261	0	c13
Ptpre	0	1.20053	0.682	0.338	0	c13
Marcks	0	1.19843	0.683	0.562	0	c13
Fam105a	0	1.18421	0.333	0.502	0	c13
Gata3	0	1.1797	0.994	0.532	0	c13
Spi1	0	1.17618	0.458	0.18	0	c13
Ptgs2	0	1.16823	0.609	0.535	0	c13
Socs3	0	1.16558	0.355	0.521	0	c13
Adam8	0	1.16499	0.375	0.485	0	c13
Ncf2	0	1.16045	0.32	0.563	0	c13
Cxcr4	0	1.16035	0.779	0.481	0	c13
Klf2	0	1.15727	0.451	0.583	0	c13
Syk	0	1.15678	0.38	0.404	0	c13
B2m	0	1.15345	0.977	0.944	0	c13
Arhgap30	0	1.15121	0.385	0.416	0	c13
P2ry13	0	1.14385	0.676	0.15	0	c13
Ier2	0	1.1415	0.595	0.697	0	c13
Cd47	0	1.13894	0.993	0.685	0	c13
Nfkbid	0	1.13536	0.533	0.124	0	c13
Tnf	0	1.13396	0.42	0.156	0	c13
Hp	0	1.1323	0.257	0.176	0	c13
Cotl1	0	1.13015	0.721	0.274	0	c13
Plac8	0	1.12679	0.987	0.328	0	c13
Parvg	0	1.11833	0.979	0.217	0	c13
Vegfa	0	1.11026	0.38	0.667	0	c13
Rasgrp4	0	1.10981	0.278	0.464	0	c13
Cxcr2	0	1.10637	0.706	0.214	0	c13
H2-T23	0	1.1012	0.992	0.574	0	c13
Cpa3	0	1.09745	0.992	0.369	0	c13
Atp2a3	0	1.09362	0.993	0.621	0	c13
Arl6ip1	0	1.08611	0.948	0.717	0	c13
Nr4a3	0	1.08245	0.589	0.576	0	c13
Capg	0	1.081	0.338	0.444	0	c13
Ftl1-ps1	0	1.07636	0.536	0.578	0	c13
Cd300lb	0	1.07566	0.234	0.424	0	c13
Fcer1g	0	1.06426	0.842	0.275	0	c13
Tpsb2	0	1.05962	0.987	0.232	0	c13
Il6ra	0	1.05257	0.393	0.388	0	c13
Pla2g7	0	1.05236	0.792	0.442	0	c13
Itgax	0	1.04555	0.267	0.351	0	c13
Slc7a11	0	1.04518	0.943	0.429	0	c13
Ccr1	0	1.04333	0.697	0.407	0	c13
Trim30d	0	1.03969	0.227	0.482	0	c13
Csf2ra	0	1.03828	0.69	0.519	0	c13
Isg15	0	1.03627	0.76	0.6	0	c13
Plbd1	0	1.03585	0.252	0.185	0	c13
Fpr2	0	1.03394	0.28	0.458	0	c13
Inpp4b	0	1.03152	0.996	0.491	0	c13
Cass4	0	1.02912	0.209	0.37	0	c13
Tlr2	0	1.02314	0.727	0.433	0	c13
Icam1	0	1.00956	0.244	0.437	0	c13
Igsf6	0	1.00357	0.255	0.52	0	c13
Slc6a6	0	1.00338	0.472	0.602	0	c13
Slc15a3	0	1.00126	0.911	0.468	0	c13
Il2ra	0	0.993941	0.993	0.243	0	c13
Fxyd5	0	0.993866	0.704	0.518	0	c13
Rbm47	0	0.990786	0.938	0.307	0	c13
Gcnt1	0	0.986339	0.489	0.507	0	c13
Tmem64	0	0.984167	0.998	0.697	0	c13
Pik3cg	0	0.983031	0.546	0.316	0	c13
Slfn5	0	0.964155	0.3	0.516	0	c13
Itgam	0	0.961621	0.648	0.14	0	c13
Cyth4	0	0.961617	0.416	0.362	0	c13
Gmfg	0	0.950806	0.286	0.521	0	c13
Lipa	0	0.945585	0.357	0.558	0	c13
Egr2	0	0.944457	0.248	0.593	0	c13
Rgs1	0	0.943062	0.785	0.24	0	c13
Sell	0	0.941933	0.162	0.512	0	c13
Cxcl1	0	0.939791	0.064	0.352	0	c13
Rbms1	0	0.935731	0.59	0.799	0	c13
Rab44	0	0.934061	0.987	0.49	0	c13
Tiparp	0	0.931011	0.863	0.519	0	c13
Rsad2	0	0.929514	0.674	0.37	0	c13
Cd53	0	0.918649	0.7	0.312	0	c13
Samhd1	0	0.918357	0.391	0.593	0	c13
Gda	0	0.916389	0.246	0.444	0	c13
Lrmp	0	0.905428	0.989	0.1	0	c13
Clec2d	0	0.903877	0.988	0.511	0	c13
Ifitm1	0	0.901094	0.158	0.472	0	c13
B430306N03Rik	0	0.899912	0.264	0.235	0	c13
Sema4a	0	0.88753	0.336	0.385	0	c13
Lsp1	0	0.886559	0.505	0.496	0	c13
Plaur	0	0.874102	0.339	0.624	0	c13
Pira2	0	0.873965	0.399	0.077	0	c13
Gpr65	0	0.870781	0.99	0.326	0	c13
Adrb2	0	0.868742	0.906	0.208	0	c13
Klf6	0	0.867391	0.952	0.89	0	c13
Ninj1	0	0.86461	0.239	0.545	0	c13
Itgal	0	0.857509	0.256	0.546	0	c13
Gpr35	0	0.85398	0.205	0.567	0	c13
Coro2a	0	0.849842	0.988	0.315	0	c13
Ly6c2	0	0.846413	0.57	0.464	0	c13
Fermt3	0	0.841608	0.993	0.299	0	c13
Chd7	0	0.837447	0.363	0.325	0	c13
Cd300lf	0	0.837153	0.657	0.162	0	c13
Plin2	0	0.835501	0.301	0.506	0	c13
Fcgr3	0	0.833585	0.346	0.416	0	c13
Jaml	0	0.832659	0.123	0.28	0	c13
Gng2	0	0.829523	0.992	0.509	0	c13
Psmb8	0	0.826926	0.839	0.56	0	c13
Zfp36l1	0	0.825075	0.682	0.871	0	c13
Csf2rb2	0	0.819337	0.82	0.102	0	c13
Prkcb	0	0.819284	0.985	0.359	0	c13
Slfn8	0	0.819148	0.7	0.466	0	c13
Il17ra	0	0.815301	0.466	0.503	0	c13
Sirpa	0	0.808042	0.333	0.519	0	c13
Acap1	0	0.807324	0.7	0.579	0	c13
Bhlhe40	0	0.80606	0.321	0.375	0	c13
Apbb1ip	0	0.805534	0.594	0.523	0	c13
Csf1	0	0.802172	0.643	0.763	0	c13
H2-Q10	0	0.801957	0.308	0.334	0	c13
Serpinb1a	0	0.801434	0.995	0.538	0	c13
Ccr2	0	0.799542	0.987	0.244	0	c13
Slpi	0	0.797799	0.122	0.525	0	c13
Cd300a	0	0.792065	0.403	0.199	0	c13
Ddit4	0	0.791499	0.991	0.504	0	c13
Jpt1	0	0.788208	0.993	0.544	0	c13
Nrgn	0	0.779797	0.993	0.557	0	c13
Cd84	0	0.773923	0.985	0.288	0	c13
Kif23	0	0.769265	0.984	0.33	0	c13
Ankrd33b	0	0.766805	0.894	0.452	0	c13
Il1b	0	0.760193	0.796	0.313	0	c13
Slc7a8	0	0.759247	0.991	0.265	0	c13
Sh3bgrl3	0	0.759137	0.716	0.651	0	c13
Milr1	0	0.758509	0.988	0.339	0	c13
Hmgb2	0	0.757843	0.38	0.533	0	c13
Rnasel	0	0.750847	0.99	0.4	0	c13
Il7r	0	0.739426	0.99	0.404	0	c13
Pilrb2	0	0.730787	0.976	0.308	0	c13
Il1r2	0	0.729298	0.634	0.372	0	c13
Ptpn18	0	0.725033	0.992	0.417	0	c13
Dtx4	0	0.719181	0.2	0.461	0	c13
Siglece	0	0.718549	0.312	0.227	0	c13
Sla	0	0.716063	0.197	0.257	0	c13
Satb1	0	0.715421	0.995	0.592	0	c13
Tyrobp	0	0.714271	0.905	0.44	0	c13
Gfi1	0	0.713879	0.992	0.506	0	c13
Ubash3b	0	0.709676	0.235	0.399	0	c13
Ifi27l2a	0	0.704229	0.493	0.623	0	c13
Adgrg3	0	0.70037	0.993	0.269	0	c13
Ncf1	0	0.698886	0.706	0.287	0	c13
Cd274	0	0.69757	0.975	0.451	0	c13
Nfil3	0	0.696872	0.924	0.746	0	c13
Tspan13	0	0.694939	0.226	0.511	0	c13
Kit	0	0.69237	0.994	0.585	0	c13
Hmox1	0	0.692304	0.192	0.412	0	c13
Inpp5d	0	0.681639	0.23	0.579	0	c13
Pirb	0	0.672826	0.173	0.26	0	c13
Cd33	0	0.671498	0.641	0.247	0	c13
Ebi3	0	0.670802	0.873	0.027	0	c13
Pou2f2	0	0.653735	0.989	0.453	0	c13
Arap3	0	0.650256	0.164	0.342	0	c13
Hcls1	0	0.649354	0.332	0.558	0	c13
Ndrg1	0	0.648111	0.974	0.559	0	c13
St8sia4	0	0.645229	0.989	0.37	0	c13
Ier5	0	0.643546	0.774	0.743	0	c13
Csf1r	0	0.641271	0.283	0.462	0	c13
Cd69	0	0.63676	0.982	0.45	0	c13
Ltb	0	0.635339	0.198	0.301	0	c13
Rtp4	0	0.631636	0.13	0.616	0	c13
Lgals3	0	0.629708	0.219	0.553	0	c13
Apobec3	0	0.622796	0.992	0.562	0	c13
Lfng	0	0.617051	0.369	0.397	0	c13
Rab8b	0	0.615865	0.246	0.523	0	c13
Myb	0	0.613224	0.989	0.476	0	c13
Ifit1	0	0.608676	0.149	0.568	0	c13
Noct	0	0.607575	0.989	0.641	0	c13
Lst1	0	0.606329	0.252	0.281	0	c13
Gpr171	0	0.599362	0.989	0.117	0	c13
E2f2	0	0.598283	0.806	0.266	0	c13
Selplg	0	0.596238	0.505	0.412	0	c13
Lrrc25	0	0.594324	0.175	0.358	0	c13
Arl4c	0	0.590234	0.43	0.545	0	c13
Cd68	0	0.588771	0.256	0.4	0	c13
Itga4	0	0.586671	0.989	0.486	0	c13
Fcgr2b	0	0.585481	0.921	0.342	0	c13
Padi2	0	0.585146	0.994	0.563	0	c13
Bst1	0	0.584261	0.179	0.513	0	c13
Itk	0	0.583446	0.988	0.212	0	c13
Pitpnc1	0	0.575698	0.172	0.575	0	c13
Kcnab2	0	0.574513	0.991	0.33	0	c13
Ighm	0	0.573625	0.942	0.308	0	c13
Mndal	0	0.571416	0.99	0.606	0	c13
Ifit3	0	0.568625	0.992	0.353	0	c13
Dok2	0	0.566518	0.986	0.372	0	c13
Cyp4f18	0	0.562238	0.534	0.021	0	c13
Wdfy4	0	0.559932	0.191	0.363	0	c13
Plau	0	0.558801	0.649	0.665	0	c13
Ccdc184	0	0.558248	0.988	0.255	0	c13
Pilra	0	0.556955	0.309	0.469	0	c13
Tmem176b	0	0.554308	0.993	0.501	0	c13
Notch1	0	0.552319	0.161	0.506	0	c13
Pnp	0	0.547698	0.219	0.497	0	c13
Gm2a	0	0.547117	0.393	0.724	0	c13
Clec5a	0	0.541325	0.533	0.274	0	c13
Gm5483	0	0.534439	0.078	0.444	0	c13
Pilrb1	0	0.532684	0.116	0.478	0	c13
Runx1	0	0.531629	0.218	0.546	0	c13
Irf1	0	0.529939	0.283	0.463	0	c13
AA467197	0	0.52807	0.538	0.336	0	c13
Ptpn7	0	0.525237	0.266	0.332	0	c13
Bcl11b	0	0.52148	0.992	0.323	0	c13
C3	0	0.520729	0.168	0.377	0	c13
Ets1	0	0.518267	0.99	0.611	0	c13
Dock2	0	0.51571	0.483	0.351	0	c13
9930111J21Rik2	0	0.514181	0.648	0.644	0	c13
Irf7	0	0.511879	0.09	0.275	0	c13
Slc43a2	0	0.510925	0.195	0.416	0	c13
Evi2a	0	0.505928	0.459	0.319	0	c13
Slc40a1	0	0.50546	0.203	0.466	0	c13
Gm26740	0	0.493316	0.105	0.367	0	c13
Spp1	0	0.492671	0.295	0.214	0	c13
Ly6i	0	0.492118	0.308	0.088	0	c13
Golm1	0	0.488233	0.15	0.389	0	c13
Il1a	0	0.486187	0.169	0.529	0	c13
Plxnc1	0	0.485667	0.124	0.292	0	c13
Zfp217	0	0.484739	0.119	0.487	0	c13
Egln3	0	0.478124	0.109	0.439	0	c13
Sgpl1	0	0.468637	0.304	0.558	0	c13
Itgb7	0	0.466577	0.99	0.178	0	c13
Gata2	0	0.462577	0.989	0.54	0	c13
Slc16a6	0	0.461421	0.163	0.367	0	c13
Trem1	0	0.454468	0.568	0.269	0	c13
Tiam1	0	0.452757	0.987	0.589	0	c13
Trbc2	0	0.44978	0.991	0.583	0	c13
Tagap	0	0.447893	0.983	0.309	0	c13
Cd180	0	0.442905	0.992	0.42	0	c13
H2-Q7	0	0.442207	0.987	0.47	0	c13
Sp100	0	0.441874	0.135	0.401	0	c13
Rhoh	0	0.438952	0.988	0.33	0	c13
Gimap6	0	0.438457	0.993	0.46	0	c13
Tnfrsf18	0	0.434728	0.987	0.234	0	c13
Gimap3	0	0.430749	0.993	0.243	0	c13
Hic1	0	0.430599	0.194	0.322	0	c13
Chil1	0	0.422346	0.072	0.441	0	c13
A530099J19Rik	0	0.419133	0.992	0.375	0	c13
Slc18a2	0	0.415646	0.992	0.319	0	c13
Ddx60	0	0.415065	0.969	0.32	0	c13
Oasl1	0	0.413253	0.062	0.48	0	c13
Rag1	0	0.409298	0.993	0.444	0	c13
Runx3	0	0.408198	0.136	0.367	0	c13
Cbfa2t3	0	0.407211	0.99	0.573	0	c13
Csf3r	0	0.40588	0.597	0.143	0	c13
H2-Q6	0	0.405484	0.983	0.521	0	c13
Arrb1	0	0.403745	0.989	0.475	0	c13
Hhex	0	0.402896	0.953	0.408	0	c13
Gimap1	0	0.399397	0.993	0.571	0	c13
Nfam1	0	0.398143	0.568	0.379	0	c13
AI504432	0	0.398085	0.992	0.289	0	c13
St3gal1	0	0.39791	0.156	0.518	0	c13
Add3	0	0.394874	0.99	0.472	0	c13
Man1a	0	0.391958	0.992	0.479	0	c13
Arg1	0	0.389652	0.719	0.141	0	c13
Lat2	0	0.389196	0.991	0.487	0	c13
Cd200r3	0	0.385194	0.988	0.181	0	c13
Cd300c2	0	0.381354	0.3	0.307	0	c13
Camk4	0	0.37998	0.985	0.345	0	c13
Mctp1	0	0.377291	0.703	0.304	0	c13
Ifi204	0	0.375458	0.87	0.578	0	c13
Papss2	0	0.372926	0.996	0.525	0	c13
Arhgap18	0	0.372542	0.969	0.626	0	c13
I830077J02Rik	0	0.363492	0.926	0.263	0	c13
Ccr9	0	0.361072	0.992	0.342	0	c13
P2ry12	0	0.360978	0.179	0.266	0	c13
Tmem176a	0	0.357522	0.988	0.573	0	c13
Lat	0	0.354127	0.993	0.443	0	c13
Ifitm3	0	0.353342	0.22	0.708	0	c13
Themis2	0	0.352623	0.254	0.158	0	c13
Lgals3bp	0	0.350586	0.993	0.671	0	c13
Rgcc	0	0.349842	0.104	0.429	0	c13
[truncated: 3,175 more rows]
