# Supplementary material for: Single-cell RNA sequencing identifies an Il1rn+/Trem1+ macrophage subpopulation as a cellular target for mitigating the progression of thoracic aortic aneurysm and dissection
Source: Cell Discov. 2022 Feb 8;8:11. doi: 10.1038/s41421-021-00362-2 (PMC8821555; doi:10.1038/s41421-021-00362-2)
Supplement: Supplementary file 4 — Supplementary Table S3 [file 41421_2021_362_MOESM4_ESM.xlsx]

## Sheet: 7days
Table S3. The dysregulated pathways in SMCs of the aorta after 7 days (Sheet 1), 14 days (Sheet 2) and 21 days (Sheet 3) of BAPN administration.
NAME	SIZE	ES	NES	NOM p-val	FDR q-val	LEADING EDGE	CORE ENRICHMENT
REACTOME_BINDING_AND_UPTAKE_OF_LIGANDS_BY_SCAVENGER_RECEPTORS	33	-0.753212	-2.44986	0	0	tags=24%, list=3%, signal=25%	Fth1,Hsp90aa1,Calr,Hsp90b1,Col1a1,Col1a2,Col3a1,Sparc
REACTOME_SCAVENGING_BY_CLASS_A_RECEPTORS	16	-0.842879	-2.38294	0	0	tags=38%, list=3%, signal=39%	Fth1,Calr,Hsp90b1,Col1a1,Col1a2,Col3a1
REACTOME_METABOLISM_OF_AMINO_ACIDS_AND_DERIVATIVES	330	0.670538	2.27237	0	0	tags=29%, list=9%, signal=31%	Rpl37,Rps26,Rps27a,Rps13,Rps29,Rpl39,Rps23,Rpl37a,Rps20,Rpl23,Rpl38,Rps27,Rpl26,Rps25,Rps24,Glul,Rplp1,Rpl27a,Rps16,Rpl22,Rps4x,Rps21,Rpl30,Serinc3,Rpl18,Rplp2,Rpl34,Rps18,Rps17,Rps15a,Rps14,Rps5,Rpl35,Sat1,Rpl41,Rpl24,Rpl18a,Rpl28,Rps27l,Rpl32,Rps6,Rplp0,Rps9,Rpl14,Rpl12,Rps19,Rps7,Rpl19,Rpl22l1,Rps8,Rpl23a,Rpl29,Rps3,Gls,Rpl10a,Ethe1,Rpl11,Papss2,Rps3a1,Qdpr,Rpl13,Ivd,Rpl3,Bcat2,Psma2,Nqo1,Tst,…
REACTOME_THE_CITRIC_ACID_TCA_CYCLE_AND_RESPIRATORY_ELECTRON_TRANSPORT	152	0.724791	2.34618	0	0	tags=46%, list=9%, signal=50%	mt-Co3,mt-Nd3,Cox6c,mt-Cytb,mt-Co1,Uqcrh,Cox8a,mt-Nd1,Cox7c,Ndufa2,Cox7a2l,Ndufa6,Ndufb6,Coq10b,Ndufa7,Cox6b1,Idh2,Cox6a1,Ndufb3,Uqcr10,Mpc1,Ndufc1,Uqcrb,Ldha,mt-Atp6,Uqcr11,Vdac1,Ndufa12,Ndufa5,Ndufa3,Uqcrq,Suclg2,mt-Co2,mt-Nd6,Ndufc2,Ndufs5,Ndufb7,Cox20,Ndufb4,Bsg,Ndufb5,Adhfe1,Mdh2,Ndufb9,Ndufa4,Ndufs6,Ndufa8,Mpc2,Ndufb10,Aco2,Slc16a1,Cox14,Ndufa13,Ndufs4,Ndufb11,Uqcrc2,Ndufab1,Pdha1,Ogdh,Sdhd…
REACTOME_RESPIRATORY_ELECTRON_TRANSPORT_ATP_SYNTHESIS_BY_CHEMIOSMOTIC_COUPLING_AND_HEAT_PRODUCTION_BY_UNCOUPLING_PROTEINS	103	0.757042	2.34992	0	0	tags=49%, list=6%, signal=52%	mt-Co3,mt-Nd3,Cox6c,mt-Cytb,mt-Co1,Uqcrh,Cox8a,mt-Nd1,Cox7c,Ndufa2,Cox7a2l,Ndufa6,Ndufb6,Coq10b,Ndufa7,Cox6b1,Cox6a1,Ndufb3,Uqcr10,Ndufc1,Uqcrb,mt-Atp6,Uqcr11,Ndufa12,Ndufa5,Ndufa3,Uqcrq,mt-Co2,mt-Nd6,Ndufc2,Ndufs5,Ndufb7,Cox20,Ndufb4,Ndufb5,Ndufb9,Ndufa4,Ndufs6,Ndufa8,Ndufb10,Cox14,Ndufa13,Ndufs4,Ndufb11,Uqcrc2,Ndufab1,Sdhd,Cox5a,Uqcrfs1,Ndufa11
REACTOME_RESPIRATORY_ELECTRON_TRANSPORT	96	0.764164	2.35175	0	0	tags=51%, list=6%, signal=54%	mt-Co3,mt-Nd3,Cox6c,mt-Cytb,mt-Co1,Uqcrh,Cox8a,mt-Nd1,Cox7c,Ndufa2,Cox7a2l,Ndufa6,Ndufb6,Coq10b,Ndufa7,Cox6b1,Cox6a1,Ndufb3,Uqcr10,Ndufc1,Uqcrb,Uqcr11,Ndufa12,Ndufa5,Ndufa3,Uqcrq,mt-Co2,mt-Nd6,Ndufc2,Ndufs5,Ndufb7,Cox20,Ndufb4,Ndufb5,Ndufb9,Ndufa4,Ndufs6,Ndufa8,Ndufb10,Cox14,Ndufa13,Ndufs4,Ndufb11,Uqcrc2,Ndufab1,Sdhd,Cox5a,Uqcrfs1,Ndufa11
REACTOME_TRANSLATION	272	0.707923	2.39772	0	0	tags=36%, list=9%, signal=39%	Rpl37,Rps26,Rps27a,Rps13,Rps29,Rpl39,Rps23,Rpl37a,Rps20,Rpl23,Rpl38,Rps27,Rpl26,Rps25,Rps24,Rplp1,Rpl27a,Rps16,Rpl22,Rps4x,Rps21,Rpl30,Rpl18,Rplp2,Rpl34,Rps18,Rps17,Rps15a,Rps14,Rps5,Rpl35,Rpl41,Rpl24,Mrpl33,Rpl18a,Rpl28,Sec61g,Rps27l,Eef2,Rpl32,Rps6,Rplp0,Rps9,Rpl14,Rpl12,Rps19,Rps7,Rpl19,Rpl22l1,Rps8,Eef1b2,Rpl23a,Eef1d,Mrps21,Mrpl23,Rpl29,Rps3,Eif3h,Rpl10a,Eef1a1,Rpl11,Srp14,Rps3a1,Eif3k,Rpl13…
REACTOME_SIGNALING_BY_ROBO_RECEPTORS	193	0.730164	2.40114	0	0	tags=32%, list=3%, signal=32%	Rpl37,Rps26,Rps27a,Rps13,Rps29,Rpl39,Pfn1,Rps23,Rpl37a,Rps20,Rpl23,Rpl38,Rps27,Rpl26,Rps25,Rps24,Rplp1,Rpl27a,Rps16,Rpl22,Rps4x,Rps21,Rpl30,Rpl18,Rplp2,Rpl34,Rps18,Rps17,Rps15a,Cap1,Rps14,Rps5,Rpl35,Rpl41,Rpl24,Rpl18a,Rpl28,Rps27l,Rpl32,Rps6,Rplp0,Rps9,Rpl14,Rpl12,Rps19,Rps7,Rpl19,Rpl22l1,Rps8,Rpl23a,Rpl29,Rps3,Rpl10a,Rpl11,Rps3a1,Rpl13,Ubb,Rbx1,Rpl3,Ntn1,Psma2
REACTOME_ACTIVATION_OF_THE_MRNA_UPON_BINDING_OF_THE_CAP_BINDING_COMPLEX_AND_EIFS_AND_SUBSEQUENT_BINDING_TO_43S	52	0.858117	2.45578	0	0	tags=56%, list=3%, signal=57%	Rps26,Rps27a,Rps13,Rps29,Rps23,Rps20,Rps27,Rps25,Rps24,Rps16,Rps4x,Rps21,Rps18,Rps17,Rps15a,Rps14,Rps5,Rps27l,Rps6,Rps9,Rps19,Rps7,Rps8,Rps3,Eif3h,Rps3a1,Eif3k,Eif4b,Eif3f
REACTOME_REGULATION_OF_EXPRESSION_OF_SLITS_AND_ROBOS	149	0.808052	2.60953	0	0	tags=39%, list=3%, signal=40%	Rpl37,Rps26,Rps27a,Rps13,Rps29,Rpl39,Rps23,Rpl37a,Rps20,Rpl23,Rpl38,Rps27,Rpl26,Rps25,Rps24,Rplp1,Rpl27a,Rps16,Rpl22,Rps4x,Rps21,Rpl30,Rpl18,Rplp2,Rpl34,Rps18,Rps17,Rps15a,Rps14,Rps5,Rpl35,Rpl41,Rpl24,Rpl18a,Rpl28,Rps27l,Rpl32,Rps6,Rplp0,Rps9,Rpl14,Rpl12,Rps19,Rps7,Rpl19,Rpl22l1,Rps8,Rpl23a,Rpl29,Rps3,Rpl10a,Rpl11,Rps3a1,Rpl13,Ubb,Rbx1,Rpl3,Psma2
REACTOME_RRNA_PROCESSING	174	0.809089	2.63213	0	0	tags=32%, list=3%, signal=33%	Rpl37,Rps26,Rps27a,Rps13,Rps29,Rpl39,Rps23,Rpl37a,Rps20,Rpl23,Rpl38,Rps27,Rpl26,Rps25,Rps24,Rplp1,Rpl27a,Rps16,Rpl22,Rps4x,Rps21,Rpl30,Rpl18,Rplp2,Rpl34,Rps18,Rps17,Rps15a,Rps14,Rps5,Rpl35,Rpl41,Rpl24,Rpl18a,Rpl28,Rps27l,Rpl32,Rps6,Rplp0,Rps9,Rpl14,Nop10,Rpl12,Rps19,Rps7,Rpl19,Rpl22l1,Rps8,Rpl23a,Rpl29,Rps3,Rpl10a,Rpl11,Rps3a1,Rpl13,Rpl3
REACTOME_RRNA_PROCESSING_IN_THE_NUCLEUS_AND_CYTOSOL	165	0.814594	2.6427	0	0	tags=34%, list=3%, signal=35%	Rpl37,Rps26,Rps27a,Rps13,Rps29,Rpl39,Rps23,Rpl37a,Rps20,Rpl23,Rpl38,Rps27,Rpl26,Rps25,Rps24,Rplp1,Rpl27a,Rps16,Rpl22,Rps4x,Rps21,Rpl30,Rpl18,Rplp2,Rpl34,Rps18,Rps17,Rps15a,Rps14,Rps5,Rpl35,Rpl41,Rpl24,Rpl18a,Rpl28,Rps27l,Rpl32,Rps6,Rplp0,Rps9,Rpl14,Nop10,Rpl12,Rps19,Rps7,Rpl19,Rpl22l1,Rps8,Rpl23a,Rpl29,Rps3,Rpl10a,Rpl11,Rps3a1,Rpl13,Rpl3
REACTOME_INFLUENZA_INFECTION	133	0.820597	2.6432	0	0	tags=44%, list=3%, signal=45%	Rpl37,Rps26,Rps27a,Rps13,Rps29,Rpl39,Rps23,Rpl37a,Rps20,Rpl23,Rpl38,Rps27,Rpl26,Rps25,Rps24,Rplp1,Rpl27a,Hspa1b,Rps16,Rpl22,Rps4x,Rps21,Rpl30,Rpl18,Rplp2,Rpl34,Rps18,Rps17,Rps15a,Rps14,Rps5,Rpl35,Rpl41,Rpl24,Rpl18a,Clta,Rpl28,Rps27l,Rpl32,Rps6,Rplp0,Rps9,Rpl14,Rpl12,Rps19,Rps7,Rpl19,Rpl22l1,Rps8,Rpl23a,Rpl29,Rps3,Rpl10a,Polr2k,Rpl11,Rps3a1,Rpl13,Polr2l,Rpl3
REACTOME_EUKARYOTIC_TRANSLATION_INITIATION	101	0.869764	2.72531	0	0	tags=58%, list=3%, signal=60%	Rpl37,Rps26,Rps27a,Rps13,Rps29,Rpl39,Rps23,Rpl37a,Rps20,Rpl23,Rpl38,Rps27,Rpl26,Rps25,Rps24,Rplp1,Rpl27a,Rps16,Rpl22,Rps4x,Rps21,Rpl30,Rpl18,Rplp2,Rpl34,Rps18,Rps17,Rps15a,Rps14,Rps5,Rpl35,Rpl41,Rpl24,Rpl18a,Rpl28,Rps27l,Rpl32,Rps6,Rplp0,Rps9,Rpl14,Rpl12,Rps19,Rps7,Rpl19,Rpl22l1,Rps8,Rpl23a,Rpl29,Rps3,Eif3h,Rpl10a,Rpl11,Rps3a1,Eif3k,Rpl13,Eif4b,Rpl3,Eif3f
REACTOME_NONSENSE_MEDIATED_DECAY_NMD	97	0.890001	2.73398	0	0	tags=57%, list=3%, signal=58%	Rpl37,Rps26,Rps27a,Rps13,Rps29,Rpl39,Rps23,Rpl37a,Rps20,Rpl23,Rpl38,Rps27,Rpl26,Rps25,Rps24,Rplp1,Rpl27a,Rps16,Rpl22,Rps4x,Rps21,Rpl30,Rpl18,Rplp2,Rpl34,Rps18,Rps17,Rps15a,Rps14,Rps5,Rpl35,Rpl41,Rpl24,Rpl18a,Rpl28,Rps27l,Rpl32,Rps6,Rplp0,Rps9,Rpl14,Rpl12,Rps19,Rps7,Rpl19,Rpl22l1,Rps8,Rpl23a,Rpl29,Rps3,Rpl10a,Rpl11,Rps3a1,Rpl13,Rpl3
REACTOME_SRP_DEPENDENT_COTRANSLATIONAL_PROTEIN_TARGETING_TO_MEMBRANE	95	0.885195	2.74497	0	0	tags=60%, list=3%, signal=62%	Rpl37,Rps26,Rps27a,Rps13,Rps29,Rpl39,Rps23,Rpl37a,Rps20,Rpl23,Rpl38,Rps27,Rpl26,Rps25,Rps24,Rplp1,Rpl27a,Rps16,Rpl22,Rps4x,Rps21,Rpl30,Rpl18,Rplp2,Rpl34,Rps18,Rps17,Rps15a,Rps14,Rps5,Rpl35,Rpl41,Rpl24,Rpl18a,Rpl28,Sec61g,Rps27l,Rpl32,Rps6,Rplp0,Rps9,Rpl14,Rpl12,Rps19,Rps7,Rpl19,Rpl22l1,Rps8,Rpl23a,Rpl29,Rps3,Rpl10a,Rpl11,Srp14,Rps3a1,Rpl13,Rpl3
REACTOME_SELENOAMINO_ACID_METABOLISM	98	0.887092	2.76826	0	0	tags=57%, list=3%, signal=59%	Rpl37,Rps26,Rps27a,Rps13,Rps29,Rpl39,Rps23,Rpl37a,Rps20,Rpl23,Rpl38,Rps27,Rpl26,Rps25,Rps24,Rplp1,Rpl27a,Rps16,Rpl22,Rps4x,Rps21,Rpl30,Rpl18,Rplp2,Rpl34,Rps18,Rps17,Rps15a,Rps14,Rps5,Rpl35,Rpl41,Rpl24,Rpl18a,Rpl28,Rps27l,Rpl32,Rps6,Rplp0,Rps9,Rpl14,Rpl12,Rps19,Rps7,Rpl19,Rpl22l1,Rps8,Rpl23a,Rpl29,Rps3,Rpl10a,Rpl11,Papss2,Rps3a1,Rpl13,Rpl3
REACTOME_NONSENSE_MEDIATED_DECAY_NMD_INDEPENDENT_OF_THE_EXON_JUNCTION_COMPLEX_EJC	77	0.926682	2.80227	0	0	tags=71%, list=3%, signal=73%	Rpl37,Rps26,Rps27a,Rps13,Rps29,Rpl39,Rps23,Rpl37a,Rps20,Rpl23,Rpl38,Rps27,Rpl26,Rps25,Rps24,Rplp1,Rpl27a,Rps16,Rpl22,Rps4x,Rps21,Rpl30,Rpl18,Rplp2,Rpl34,Rps18,Rps17,Rps15a,Rps14,Rps5,Rpl35,Rpl41,Rpl24,Rpl18a,Rpl28,Rps27l,Rpl32,Rps6,Rplp0,Rps9,Rpl14,Rpl12,Rps19,Rps7,Rpl19,Rpl22l1,Rps8,Rpl23a,Rpl29,Rps3,Rpl10a,Rpl11,Rps3a1,Rpl13,Rpl3
REACTOME_INFECTIOUS_DISEASE	341	0.641514	2.18408	0	5.6e-05	tags=33%, list=11%, signal=37%	Rpl37,Rps26,Rps27a,Rps13,Rps29,Rpl39,Rps23,Rpl37a,Rps20,Rpl23,Rpl38,Rps27,Rpl26,Rps25,Rps24,Rplp1,Rpl27a,Hspa1b,Rps16,Rpl22,Rps4x,Rps21,Rpl30,Rpl18,Rplp2,Rpl34,Rps18,Rps17,Ppia,Rps15a,Rps14,Rps5,Rpl35,Rpl41,Rpl24,Rpl18a,Clta,Rpl28,Rps27l,Eef2,Rpl32,Rps6,Rplp0,Rps9,B2m,Rpl14,Rpl12,Rps19,Rps7,Rpl19,Rpl22l1,Rps8,Rpl23a,Rpl29,Rps3,Rpl10a,Polr2k,Rpl11,Vamp2,Chmp4b,Rps3a1,Rpl13,Ubb,Rbx1,Polr2l,Rpl3,Psm…
REACTOME_TP53_REGULATES_METABOLIC_GENES	82	0.727531	2.19254	0	5.93e-05	tags=33%, list=7%, signal=35%	mt-Co3,Cox6c,mt-Co1,Cox8a,Cox7c,Cox7a2l,Ywhah,Txn1,Cox6b1,Cox6a1,mt-Co2,Cox20,Gls,Lamtor4,Gpi1,Akt3,Ndufa4,Lamtor2,Sesn1,Cox14,Rraga,Tnrc6a,Cox5a,Cox4i1,Prdx1,Ddit4,Akt1
REACTOME_COMPLEX_I_BIOGENESIS	53	0.70627	1.9998	0	0.000674	tags=49%, list=6%, signal=52%	mt-Nd3,mt-Nd1,Ndufa2,Ndufa6,Ndufb6,Ndufa7,Ndufb3,Ndufc1,Ndufa12,Ndufa5,Ndufa3,mt-Nd6,Ndufc2,Ndufs5,Ndufb7,Ndufb4,Ndufb5,Ndufb9,Ndufs6,Ndufa8,Ndufb10,Ndufa13,Ndufs4,Ndufb11,Ndufab1,Ndufa11
REACTOME_P75NTR_SIGNALS_VIA_NF_KB	15	0.868297	1.98563	0	0.000885	tags=27%, list=3%, signal=27%	Rps27a,Sqstm1,Nfkbia,Ubb
REACTOME_COLLAGEN_FORMATION	87	-0.603356	-2.29064	0	0.0010731	tags=24%, list=4%, signal=25%	Crtap,Adamts14,Col4a5,Mmp9,Pcolce2,Loxl1,Plod2,Dst,Ppib,Ctsb,P4ha1,Col6a1,Col18a1,Pxdn,Col14a1,P4hb,Serpinh1,Col1a1,Col1a2,Col3a1,Lox
REACTOME_RHO_GTPASES_ACTIVATE_IQGAPS	24	-0.765463	-2.26336	0	0.0013549	tags=46%, list=8%, signal=50%	Tubb2a,Tuba3a,Tuba8,Tubb4a,Clip1,Iqgap1,Tubb6,Tubb4b,Cdc42,Calm1,Actb
REACTOME_PINK_PARKIN_MEDIATED_MITOPHAGY	20	0.79488	1.95951	0	0.0014963	tags=55%, list=10%, signal=61%	Rps27a,Sqstm1,Tomm7,Vdac1,Map1lc3a,Ubb,Map1lc3b,Tomm20,Pink1,Atg12,Mfn1
REACTOME_SIGNALING_BY_RAS_MUTANTS	56	-0.596303	-2.18313	0	0.00270883	tags=21%, list=5%, signal=23%	Phb,Rasa2,Rap1a,Camk2d,Tln1,Camk2b,Iqgap1,Src,Itgb3,Calm1,Vcl,Actb
REACTOME_SIGNALING_BY_MODERATE_KINASE_ACTIVITY_BRAF_MUTANTS	43	-0.666666	-2.21079	0	0.00284812	tags=23%, list=3%, signal=24%	Rap1a,Camk2d,Tln1,Camk2b,Iqgap1,Src,Itgb3,Calm1,Vcl,Actb
REACTOME_SENESCENCE_ASSOCIATED_SECRETORY_PHENOTYPE_SASP	58	0.658372	1.93	0	0.00290624	tags=24%, list=9%, signal=26%	Fos,Cebpb,Rps27a,Jun,Igfbp7,H2afv,Ubb,Anapc5,Mapk3,H2afz,H2afj,Cdk2,Hist2h2be,Anapc16
REACTOME_TRANSCRIPTIONAL_REGULATION_BY_TP53	336	0.561546	1.93047	0	0.00303834	tags=27%, list=12%, signal=30%	mt-Co3,Fos,Rps27a,Cox6c,mt-Co1,Cox8a,Cox7c,Trp53inp1,Cox7a2l,Ywhah,Jun,Txn1,Cox6b1,Cox6a1,Sgk1,Btg2,Perp,Rgcc,mt-Co2,Cox20,Gls,Polr2k,Lamtor4,Gpi1,Ubb,Akt3,Polr2l,Steap3,Ndufa4,Carm1,Lamtor2,Rbbp4,Ndrg1,Sesn1,Usp2,Rpa1,Cox14,Chd3,Ppp2r1a,Polr2j,Brd7,Ddb2,Rraga,Brpf3,Polr2b,Taf15,Tmem219,Tnrc6a,Cox5a,Gtf2h5,Supt4a,Polr2i,Bax,Plk3,Prelid1,Mta2,Csnk2b,Cdk2,Polr2f,Pip4k2c,Cox4i1,Zfp385a,Prdx1,Ddit4,A…
REACTOME_TICAM1_RIP1_MEDIATED_IKK_COMPLEX_RECRUITMENT	17	0.803251	1.90854	0	0.00389247	tags=29%, list=7%, signal=32%	Rps27a,Ubb,Ube2d3,Ube2d2a,Birc2
REACTOME_NRIF_SIGNALS_CELL_DEATH_FROM_THE_NUCLEUS	15	0.827728	1.90967	0	0.00401317	tags=60%, list=9%, signal=66%	Rps27a,Sqstm1,Psenen,Ubb,Aph1a,Ncstn,Psen1,Itgb3bp,Mapk8
REACTOME_NEUROTRANSMITTER_RELEASE_CYCLE	49	0.676027	1.90248	0	0.00415652	tags=24%, list=6%, signal=26%	Hspa8,Slc22a1,Arl6ip5,Gls,Vamp2,Syn3,Slc38a2,Abat,Slc22a2,Naaa,Rab3a,Stxbp1
REACTOME_SYNDECAN_INTERACTIONS	26	-0.710368	-2.1323	0	0.0048328	tags=31%, list=2%, signal=31%	Prkca,Itgb5,Sdc4,Actn1,Itgb3,Col1a1,Col1a2,Col3a1
REACTOME_SIGNALING_BY_BRAF_AND_RAF_FUSIONS	61	-0.564502	-2.10476	0	0.00522361	tags=18%, list=3%, signal=19%	Rap1a,Camk2d,Tln1,Camk2b,Iqgap1,Src,Mprip,Itgb3,Calm1,Vcl,Actb
REACTOME_CROSSLINKING_OF_COLLAGEN_FIBRILS	18	-0.761266	-2.1334	0	0.0055232	tags=33%, list=3%, signal=34%	Loxl3,Col4a5,Loxl1,Pxdn,Col1a1,Col1a2,Lox
REACTOME_COLLAGEN_BIOSYNTHESIS_AND_MODIFYING_ENZYMES	66	-0.569073	-2.10714	0	0.00553361	tags=23%, list=4%, signal=24%	Crtap,Adamts14,Col4a5,Pcolce2,Plod2,Ppib,P4ha1,Col6a1,Col18a1,Col14a1,P4hb,Serpinh1,Col1a1,Col1a2,Col3a1
REACTOME_ASSEMBLY_OF_COLLAGEN_FIBRILS_AND_OTHER_MULTIMERIC_STRUCTURES	59	-0.596939	-2.11157	0	0.00575851	tags=22%, list=3%, signal=23%	Col4a5,Mmp9,Loxl1,Dst,Ctsb,Col6a1,Col18a1,Pxdn,Col14a1,Col1a1,Col1a2,Col3a1,Lox
REACTOME_EXTRACELLULAR_MATRIX_ORGANIZATION	276	-0.459406	-2.08657	0	0.00583495	tags=19%, list=4%, signal=19%	Mmp17,Crtap,Adamts14,Adam9,Icam1,Adamts4,Col4a5,Timp2,Mmp9,Pcolce2,Loxl1,Plod2,Prkca,Spock3,Itgb5,Casp3,Dst,Ppib,Ctsb,P4ha1,Fbn1,Col6a1,Mfap4,Pdgfb,Col18a1,Sdc4,Fbln5,Ltbp1,Adam19,Dmd,Pxdn,Itga9,Itga1,Col14a1,Dag1,Ncam1,Htra1,Scube3,Itga8,P4hb,Sh3pxd2a,Mfap5,Actn1,Serpinh1,Itgb3,Col1a1,Col1a2,Bgn,Col3a1,Sparc,Eln,Lox
REACTOME_SMOOTH_MUSCLE_CONTRACTION	35	-0.639421	-2.07389	0	0.00664801	tags=43%, list=8%, signal=46%	Actg2,Myl10,Cav3,Tpm4,Pak2,Anxa2,Tln1,Itgb5,Itga1,Mylk,Cald1,Acta2,Lmod1,Calm1,Vcl
REACTOME_ELASTIC_FIBRE_FORMATION	43	-0.603996	-2.07044	0	0.00670172	tags=26%, list=2%, signal=26%	Loxl1,Itgb5,Fbn1,Mfap4,Fbln5,Ltbp1,Itga8,Mfap5,Itgb3,Eln,Lox
REACTOME_IKK_COMPLEX_RECRUITMENT_MEDIATED_BY_RIP1	21	0.75894	1.8637	0	0.00821993	tags=24%, list=7%, signal=26%	Rps27a,Ubb,Ube2d3,Ube2d2a,Birc2
REACTOME_RHO_GTPASES_ACTIVATE_PAKS	21	-0.711823	-2.05111	0	0.00837591	tags=38%, list=3%, signal=39%	Ppp1r12b,Pak2,Ppp1cb,Ppp1r12a,Mylk,Cdc42,Myh10,Calm1
REACTOME_MITOPHAGY	27	0.726884	1.85211	0	0.00964244	tags=48%, list=10%, signal=54%	Rps27a,Sqstm1,Tomm7,Vdac1,Map1lc3a,Ubb,Map1lc3b,Ulk1,Tomm20,Pink1,Csnk2b,Atg12,Mfn1
REACTOME_MACROAUTOPHAGY	86	0.60413	1.84881	0	0.00974823	tags=34%, list=12%, signal=38%	Rps27a,Dynll1,Sqstm1,Tomm7,Vdac1,Dynll2,Lamtor4,Map1lc3a,Chmp4b,Gabarap,Ubb,Lamtor2,Atg10,Map1lc3b,Ulk1,Gabarapl1,Tomm20,Rraga,Ambra1,Pink1,Csnk2b,Uvrag,Wdr45b,Gabarapl2,Atg12,Mfn1,Lamtor5,Tsc1,Lamtor3
REACTOME_MAP2K_AND_MAPK_ACTIVATION	38	-0.608029	-2.02473	0.00490196	0.0100589	tags=18%, list=3%, signal=19%	Rap1a,Tln1,Iqgap1,Src,Itgb3,Vcl,Actb
REACTOME_RHO_GTPASES_ACTIVATE_ROCKS	18	-0.727692	-2.0287	0	0.0102964	tags=39%, list=3%, signal=40%	Rhoc,Ppp1r12b,Rock2,Ppp1cb,Ppp1r12a,Rock1,Myh10
REACTOME_PLATELET_AGGREGATION_PLUG_FORMATION	36	-0.604309	-2.00659	0	0.0109434	tags=28%, list=6%, signal=30%	Sos1,Bcar1,Crk,Rap1a,Shc1,Tln1,Src,Itgb3,Col1a1,Col1a2
REACTOME_CELL_EXTRACELLULAR_MATRIX_INTERACTIONS	17	-0.745246	-1.99214	0	0.0123873	tags=35%, list=3%, signal=36%	Lims2,Parva,Vasp,Ilk,Fermt2,Actn1,Fblim1,Actb
REACTOME_GAP_JUNCTION_TRAFFICKING_AND_REGULATION	35	-0.612042	-1.97818	0	0.012851	tags=29%, list=8%, signal=31%	Tubb2a,Tuba3a,Tuba8,Tubb4a,Gjc1,Cltc,Src,Tubb6,Tubb4b,Actb
REACTOME_AMYLOID_FIBER_FORMATION	46	0.642481	1.82665	0	0.0147573	tags=33%, list=9%, signal=36%	Rps27a,Hspg2,B2m,Mfge8,App,Psenen,Ubb,H2afz,Aph1a,Siah2,Itm2b,Ncstn,Gsn,Hist2h2be,Tgfbi
REACTOME_MYD88_CASCADE_INITIATED_ON_PLASMA_MEMBRANE	78	0.595686	1.81898	0	0.0163705	tags=28%, list=13%, signal=32%	Fos,Rps27a,Peli1,Jun,Nfkbia,App,Ubb,Mapk3,Mapkapk2,Dusp6,Ppp2r1a,Map2k3,Nkiras2,Btrc,Mapkapk3,Mapk8,Map2k1,Ppp2r5d,Rps6ka5,Tab2,Ppp2cb,Myd88
REACTOME_MOLECULES_ASSOCIATED_WITH_ELASTIC_FIBRES	36	-0.585436	-1.9501	0	0.0173365	tags=25%, list=2%, signal=25%	Itgb5,Fbn1,Mfap4,Fbln5,Ltbp1,Itga8,Mfap5,Itgb3,Eln
REACTOME_TRIF_TICAM1_MEDIATED_TLR4_SIGNALING	92	0.590275	1.80734	0	0.0189531	tags=27%, list=13%, signal=31%	Fos,Rps27a,Jun,Nfkbia,App,Ubb,Ube2d3,Mapk3,Mapkapk2,Dusp6,Ppp2r1a,Map2k3,Nkiras2,Ube2d2a,Btrc,Mapkapk3,Birc2,Mapk8,Map2k1,Ppp2r5d,Rps6ka5,Tank,Tab2,Casp8,Ppp2cb
REACTOME_PROTEIN_LOCALIZATION	155	0.563426	1.80742	0	0.0195454	tags=32%, list=13%, signal=36%	Rps27a,Cyb5a,Sec61g,Tomm7,Phyh,Vdac1,Chchd2,App,Vamp2,Ubb,Ube2d3,Cat,Chchd7,Timm13,Aco2,Tomm20,Pxmp2,Coa6,Timm8b,Ech1,Timm22,Ube2d2a,Ephx2,Decr2,Coq2,Pex19,Serp1,Samm50,Timm10b,Cmc2,Paox,Pex5,Gstk1,Chchd10,Pxmp4,Sec61b,Pmpcb,Prnp,Timm9,Bag6,Chchd5,Sgta,Aldh3a2,Hmox1,Gm9803,Timm50,Cyc1,Pecr,Nudt19
REACTOME_CELL_JUNCTION_ORGANIZATION	84	-0.484974	-1.89784	0	0.0229012	tags=17%, list=7%, signal=18%	Cldn17,Cldn7,Lims2,Parva,Cdh2,Vasp,Ilk,Dst,Jup,Cdh6,Fermt2,Actn1,Fblim1,Actb
REACTOME_CELL_CELL_COMMUNICATION	116	-0.46711	-1.91423	0	0.0230021	tags=17%, list=7%, signal=18%	Pik3ca,Cldn17,Cldn7,Lims2,Cd47,Parva,Cdh2,Vasp,Ilk,Cd2ap,Dst,Jup,Iqgap1,Src,Actn4,Cdh6,Fermt2,Actn1,Fblim1,Actb
REACTOME_ACTIVATION_OF_AMPK_DOWNSTREAM_OF_NMDARS	22	-0.652408	-1.90038	0.003861	0.0234851	tags=41%, list=8%, signal=44%	Tubb2a,Tuba3a,Tuba8,Prkag3,Tubb4a,Prkab2,Tubb6,Tubb4b,Calm1
REACTOME_FORMATION_OF_TUBULIN_FOLDING_INTERMEDIATES_BY_CCT_TRIC	20	-0.659896	-1.90463	0.003861	0.0242657	tags=45%, list=8%, signal=49%	Cct8,Tubb2a,Tuba3a,Tuba8,Tubb4a,Cct2,Tcp1,Tubb6,Tubb4b
REACTOME_GAP_JUNCTION_ASSEMBLY	24	-0.630219	-1.90072	0.00689655	0.0243747	tags=46%, list=15%, signal=54%	Gjb1,Tuba1a,Gja10,Gjb6,Tubb2a,Tuba3a,Tuba8,Tubb4a,Gjc1,Tubb6,Tubb4b
REACTOME_TRANSCRIPTIONAL_REGULATION_OF_WHITE_ADIPOCYTE_DIFFERENTIATION	82	0.583654	1.78687	0	0.0249136	tags=26%, list=14%, signal=30%	Cebpd,Cebpb,Fabp4,Klf4,Lpl,Med13l,Med28,Carm1,Ccnd3,Med31,Zfp467,Tbl1xr1,Nr2f2,Hdac3,Srebf2,Med6,Srebf1,Helz2,Med20,Ncoa6,Med16
REACTOME_COOPERATION_OF_PREFOLDIN_AND_TRIC_CCT_IN_ACTIN_AND_TUBULIN_FOLDING	27	-0.600617	-1.86485	0.00398406	0.0266348	tags=37%, list=8%, signal=40%	Cct8,Tubb2a,Tuba3a,Tuba8,Tubb4a,Cct2,Tcp1,Tubb6,Tubb4b,Actb
REACTOME_NON_INTEGRIN_MEMBRANE_ECM_INTERACTIONS	57	-0.522079	-1.86136	0	0.0266753	tags=21%, list=3%, signal=22%	Col4a5,Prkca,Itgb5,Pdgfb,Sdc4,Dmd,Dag1,Actn1,Itgb3,Col1a1,Col1a2,Col3a1
REACTOME_ADHERENS_JUNCTIONS_INTERACTIONS	30	-0.602787	-1.86716	0.0083682	0.0269738	tags=33%, list=14%, signal=39%	Cdh5,Cdh13,Cdh3,Nectin2,Cdh17,Cdh24,Cdh2,Jup,Cdh6,Actb
REACTOME_RECYCLING_PATHWAY_OF_L1	40	-0.553721	-1.87107	0	0.0270387	tags=28%, list=8%, signal=30%	Tubb2a,Tuba3a,Tuba8,Tubb4a,Msn,Rdx,Cltc,Src,Tubb6,Tubb4b,Actb
REACTOME_SIGNALING_BY_BMP	27	-0.597149	-1.85419	0.0197628	0.0275111	tags=26%, list=5%, signal=27%	Smurf2,Zfyve16,Bmpr1b,Smad7,Bmpr1a,Smad6,Fstl1
REACTOME_ONCOGENIC_MAPK_SIGNALING	77	-0.507617	-1.87111	0.00694444	0.0280402	tags=18%, list=6%, signal=19%	Akap9,Phb,Rasa2,Rap1a,Camk2d,Tln1,Camk2b,Iqgap1,Src,Mprip,Itgb3,Calm1,Vcl,Actb
REACTOME_COLLAGEN_DEGRADATION	58	-0.50449	-1.84683	0	0.028197	tags=17%, list=3%, signal=18%	Mmp20,Mmp14,Adam9,Col4a5,Mmp9,Ctsb,Col6a1,Col18a1,Col14a1,Col1a1,Col1a2,Col3a1
REACTOME_MRNA_SPLICING_MINOR_PATHWAY	50	0.635793	1.77499	0.00124069	0.0282759	tags=52%, list=20%, signal=65%	Polr2k,Snrpb,Snrpd2,Polr2l,Snrpf,Sf3b5,Snrpe,Snrpd3,Snrpd1,Polr2j,Zcrb1,Polr2b,Sf3b6,Polr2i,Polr2f,Polr2c,Zrsr1,Zmat5,Sf3b4,Polr2g,Snrnp48,Ddx23,Snrnp25,Snrnp40,Prpf8,Sf3b1
REACTOME_NEGATIVE_REGULATION_OF_MAPK_PATHWAY	39	0.653213	1.77239	0.00257069	0.0285295	tags=44%, list=17%, signal=52%	Rps27a,Dusp1,Dusp8,Ubb,Mapk3,Dusp6,Ppp2r1a,Map2k1,Ppp2r5d,Ppp5c,Dusp16,Ppp2cb,Ywhab,Paqr3,Ppp2ca,Dusp5,Mark3
REACTOME_DISEASES_OF_METABOLISM	86	0.577672	1.75723	0	0.029314	tags=44%, list=21%, signal=56%	Rps27a,Fmo3,Cyp1b1,Ubb,Gyg,Naglu,Fdx1,Btd,Gns,Taldo1,Gys1,Cd320,Acy1,Rpia,Sgsh,Oplah,Lmbrd1,Mccc1,Gclc,Tcn2,Gbe1,Pcx,G6pc,Mtrr,Dcxr,Epm2a,Amn,Abcd4,Hgsnat,Tpmt,Ppp1r3c,Pah,Gusb,Glb1,Khk,Mmaa,Abca3,Cyp17a1
REACTOME_OXIDATIVE_STRESS_INDUCED_SENESCENCE	72	0.589326	1.7594	0.00236967	0.0295863	tags=24%, list=9%, signal=26%	Fos,Rps27a,Jun,Txn1,H2afv,Ubb,Rbbp4,Mapk3,H2afz,Mapkapk2,Map2k3,H2afj,Tnrc6a,Mapkapk3,Mink1,Hist2h2be,Mapk8
REACTOME_GABA_SYNTHESIS_RELEASE_REUPTAKE_AND_DEGRADATION	19	0.734009	1.75788	0.00277393	0.0297214	tags=26%, list=6%, signal=28%	Hspa8,Vamp2,Abat,Rab3a,Stxbp1
REACTOME_GPVI_MEDIATED_ACTIVATION_CASCADE	33	-0.571614	-1.83609	0.00416667	0.0297457	tags=9%, list=0%, signal=9%	Pik3ca,Pik3r3,Cdc42,Col1a1,Col1a2
REACTOME_TAK1_ACTIVATES_NFKB_BY_PHOSPHORYLATION_AND_ACTIVATION_OF_IKKS_COMPLEX	27	0.686561	1.75326	0.00397878	0.0300582	tags=19%, list=5%, signal=19%	Rps27a,Nfkbia,App,Ubb,Nkiras2
REACTOME_ESTROGEN_DEPENDENT_NUCLEAR_EVENTS_DOWNSTREAM_OF_ESR_MEMBRANE_SIGNALING	24	0.707703	1.75983	0.00268456	0.0301651	tags=29%, list=7%, signal=31%	Fos,Foxo3,Akt3,Mapk3,Ereg,Btc,Akt1
REACTOME_SIGNALING_BY_NOTCH2	30	0.672691	1.76279	0.00135135	0.0302289	tags=33%, list=11%, signal=37%	Rps27a,Hes1,Psenen,Ubb,Aph1a,Ncstn,Psen1,Mamld1,Maml2,Maml1
REACTOME_PREFOLDIN_MEDIATED_TRANSFER_OF_SUBSTRATE_TO_CCT_TRIC	24	-0.623352	-1.82908	0.012	0.0304151	tags=38%, list=8%, signal=41%	Cct8,Tubb2a,Tuba3a,Tubb4a,Cct2,Tcp1,Tubb6,Tubb4b,Actb
REACTOME_TP53_REGULATES_TRANSCRIPTION_OF_CELL_DEATH_GENES	35	0.660206	1.76405	0.00390625	0.0304822	tags=29%, list=8%, signal=31%	Trp53inp1,Perp,Steap3,Ndrg1,Tmem219,Bax,Prelid1,Casp6,Rabggta,Aifm2
REACTOME_TOLL_LIKE_RECEPTOR_9_TLR9_CASCADE	90	0.575778	1.76568	0	0.0305295	tags=21%, list=10%, signal=23%	Fos,Rps27a,Peli1,Jun,Nfkbia,App,Ubb,Mapk3,Mapkapk2,Dusp6,Ppp2r1a,Map2k3,Nkiras2,Btrc,Mapkapk3,Mapk8,Map2k1,Ppp2r5d,Rps6ka5
REACTOME_INTERLEUKIN_4_AND_INTERLEUKIN_13_SIGNALING	95	0.567308	1.74312	0	0.0331291	tags=29%, list=13%, signal=34%	Junb,Fos,Cebpd,Socs3,Hspa8,Vim,Foxo3,Ptgs2,Mcl1,Bcl2l1,Itgb1,Bmyc,Mmp2,Anxa1,Akt1,Ndn,Pik3r1,Rora,Fgf2,Vcam1,Twist1,Fn1,Hmox1,Rhou,Timp1,Il1b,S1pr1,Ccnd1
REACTOME_ECM_PROTEOGLYCANS	74	-0.497053	-1.80943	0.00746269	0.0336156	tags=18%, list=3%, signal=18%	Col4a5,Itgb5,Col6a1,Itga9,Dag1,Ncam1,Itga8,Itgb3,Col1a1,Col1a2,Bgn,Col3a1,Sparc
REACTOME_SEMA4D_INDUCED_CELL_MIGRATION_AND_GROWTH_CONE_COLLAPSE	19	-0.644904	-1.80485	0.00829876	0.034065	tags=26%, list=3%, signal=27%	Rhoc,Rock2,Rock1,Arhgef12,Myh10
REACTOME_INTERLEUKIN_17_SIGNALING	66	0.592636	1.73858	0	0.0345844	tags=23%, list=10%, signal=25%	Fos,Rps27a,Jun,Ubb,Mapk3,Mapkapk2,Dusp6,Ppp2r1a,Map2k3,Btrc,Mapkapk3,Mapk8,Map2k1,Ppp2r5d,Rps6ka5
REACTOME_EPHB_MEDIATED_FORWARD_SIGNALING	37	-0.541431	-1.79858	0.00444444	0.0350728	tags=22%, list=2%, signal=22%	Actr3,Actr2,Rock2,Ephb3,Rock1,Src,Cdc42,Actb
REACTOME_ANCHORING_FIBRIL_FORMATION	15	-0.651802	-1.78562	0.0264901	0.0378681	tags=20%, list=3%, signal=21%	Col4a5,Col1a1,Col1a2
REACTOME_TNFR1_INDUCED_NFKAPPAB_SIGNALING_PATHWAY	28	0.662457	1.71515	0.0120482	0.0431877	tags=29%, list=12%, signal=33%	Rps27a,Rack1,Ubb,Usp2,Usp21,Birc2,Sharpin,Tab2
REACTOME_ABORTIVE_ELONGATION_OF_HIV_1_TRANSCRIPT_IN_THE_ABSENCE_OF_TAT	23	0.704291	1.71603	0.00409277	0.0434948	tags=52%, list=12%, signal=59%	Polr2k,Polr2l,Polr2j,Polr2b,Supt4a,Polr2i,Polr2f,Polr2c,Nelfa,Nelfcd,Supt5,Polr2g
REACTOME_TOLL_LIKE_RECEPTOR_4_TLR4_CASCADE	119	0.539793	1.71729	0	0.0437325	tags=23%, list=13%, signal=26%	Fos,Rps27a,Peli1,Jun,Nfkbia,App,Ubb,Ube2d3,Mapk3,Mapkapk2,Dusp6,Ppp2r1a,Map2k3,Nkiras2,Ube2d2a,Btrc,Mapkapk3,Birc2,Mapk8,Map2k1,Ppp2r5d,Rps6ka5,Tank,Tab2,Casp8,Ppp2cb,Myd88
REACTOME_SIGNALING_BY_FGFR2_IIIA_TM	19	0.726816	1.71771	0.00797872	0.0443014	tags=53%, list=12%, signal=60%	Polr2k,Polr2l,Polr2j,Polr2b,Polr2i,Polr2f,Polr2c,Fgf2,Fgf1,Polr2g
REACTOME_VEGFR2_MEDIATED_CELL_PROLIFERATION	19	-0.617071	-1.75876	0.0171821	0.0443809	tags=21%, list=3%, signal=22%	Rasa1,Prkcb,Ahcyl1,Prkca,Src,Calm1
REACTOME_REGULATED_NECROSIS	16	0.719153	1.706	0.00992908	0.0475106	tags=31%, list=14%, signal=36%	Rps27a,Ubb,Birc2,Casp8,Cflar
REACTOME_MITOCHONDRIAL_CALCIUM_ION_TRANSPORT	21	0.693106	1.70264	0.0083682	0.0478756	tags=52%, list=13%, signal=60%	Vdac1,Smdt1,Vdac2,Mcu,Pmpcb,Micu3,Spg7,Parl,Micu2,Slc8a3,Micu1
REACTOME_INSERTION_OF_TAIL_ANCHORED_PROTEINS_INTO_THE_ENDOPLASMIC_RETICULUM_MEMBRANE	22	0.690194	1.70339	0.00272851	0.0482316	tags=50%, list=11%, signal=56%	Cyb5a,Sec61g,App,Vamp2,Serp1,Sec61b,Prnp,Bag6,Sgta,Aldh3a2,Hmox1
REACTOME_SIGNALING_BY_VEGF	101	-0.445853	-1.74041	0	0.049856	tags=16%, list=5%, signal=17%	Bcar1,Crk,Ahcyl1,Wasf2,Pak2,Prkca,Rock2,Jup,Hsp90aa1,Rock1,Src,Cav1,Cdc42,Itgb3,Calm1,Actb
NAME: the name of the gene set
SIZE: the number of genes in the gene set
ES: the enrichment score (ES), which reflects the degree to which a gene set is overrepresented at the top or bottom of a ranked list of genes. A positive value indicates that the gene set (pathway) is up-regulated in CASE, while a negative value down-regulated in CASE.
NES: the normalized enrichment score (NES), which can be used to compare analysis results across gene sets.
NOM p-val: nominal P-value of permutation test
FDR q-val: FDR P-value
LEADING EDGE: Tags, the percentage of gene hits before (for positive ES) or after (for negative ES) the peak in the running enrichment score; List, the percentage of genes in the ranked gene list before (for positive ES) or after (for negative ES) the peak in the running enrichment score; Signal, the enrichment signal strength that combines the two previous statistics
CORE ENRICHMENT:the leading-edge subset of genes that contributes most to the enrichment result.

## Sheet: 14days
NAME	SIZE	ES	NES	NOM p-val	FDR q-val	LEADING EDGE	CORE ENRICHMENT
REACTOME_ACTIVATION_OF_THE_MRNA_UPON_BINDING_OF_THE_CAP_BINDING_COMPLEX_AND_EIFS_AND_SUBSEQUENT_BINDING_TO_43S	53	0.707881	2.30476	0	0	tags=49%, list=9%, signal=54%	Rps16,Rps12-ps3,Rps6,Rps29,Rps25,Rps13,Eif4a1,Rps27a,Rps19,Rps18,Rps4x,Rps27,Rps17,Rps8,Eif3a,Eif3i,Rps26,Eif3f,Rps11,Rps27l,Rps23,Rps24,Eif2s3x,Eif4b,Eif3l,Eif4ebp1
REACTOME_RRNA_PROCESSING_IN_THE_NUCLEUS_AND_CYTOSOL	166	0.625216	2.30478	0	0	tags=29%, list=6%, signal=30%	Rpl12,Rpl39,Rpl41,Rpl13,Rpl38,Rps16,Rps12-ps3,Rps6,Rpl37a,Rps29,Rps25,Rpl30,Rps13,Rpl18a,Rpl23a,Rpl23,Rpl37,Rps27a,Rplp1,Rplp2,Rps19,Rpl27-ps3,Rps18,Rpl3,Rpl32,Rpl24,Rpl10a,Rps4x,Rps27,Imp3,Rps17,Rps8,Flt3l,Rps26,Rpl22l1,Rpl11,Rpl27a,Rpl28,Utp3,Rpl35,Exosc5,C1d,Rps11,Rps27l,Rps23,Rpl4,Rps24,Csnk1d
REACTOME_NONSENSE_MEDIATED_DECAY_NMD_INDEPENDENT_OF_THE_EXON_JUNCTION_COMPLEX_EJC	78	0.780508	2.61788	0	0	tags=55%, list=6%, signal=58%	Rpl12,Rpl39,Rpl41,Rpl13,Rpl38,Rps16,Rps12-ps3,Rps6,Rpl37a,Rps29,Rps25,Rpl30,Rps13,Rpl18a,Rpl23a,Rpl23,Rpl37,Rps27a,Rplp1,Rplp2,Rps19,Rpl27-ps3,Rps18,Rpl3,Rpl32,Rpl24,Rpl10a,Rps4x,Rps27,Rps17,Rps8,Flt3l,Rps26,Rpl22l1,Rpl11,Rpl27a,Rpl28,Rpl35,Rps11,Rps27l,Rps23,Rpl4,Rps24
REACTOME_EUKARYOTIC_TRANSLATION_INITIATION	102	0.742812	2.61402	0	0	tags=53%, list=9%, signal=58%	Rpl12,Rpl39,Rpl41,Rpl13,Rpl38,Rps16,Rps12-ps3,Rps6,Rpl37a,Rps29,Rps25,Rpl30,Rps13,Rpl18a,Rpl23a,Rpl23,Rpl37,Eif4a1,Rps27a,Rplp1,Rplp2,Rps19,Rpl27-ps3,Rps18,Rpl3,Rpl32,Rpl24,Rpl10a,Rps4x,Rps27,Rps17,Rps8,Eif3a,Eif3i,Flt3l,Rps26,Rpl22l1,Eif3f,Rpl11,Rpl27a,Rpl28,Rpl35,Rps11,Rps27l,Rps23,Rpl4,Rps24,Eif2s3x,Rpl5,Eif5b,Eif4b,Eif3l,Eif4ebp1,Rpl22
REACTOME_NONSENSE_MEDIATED_DECAY_NMD	98	0.720459	2.49307	0	0	tags=44%, list=6%, signal=46%	Rpl12,Rpl39,Rpl41,Rpl13,Rpl38,Rps16,Rps12-ps3,Rps6,Rpl37a,Rps29,Rps25,Rpl30,Rps13,Rpl18a,Rpl23a,Rpl23,Rpl37,Rps27a,Rplp1,Rplp2,Rps19,Rpl27-ps3,Rps18,Rpl3,Rpl32,Rpl24,Rpl10a,Rps4x,Rps27,Rps17,Rps8,Flt3l,Rps26,Rpl22l1,Rpl11,Rpl27a,Rpl28,Rpl35,Rps11,Rps27l,Rps23,Rpl4,Rps24
REACTOME_SELENOAMINO_ACID_METABOLISM	99	0.721379	2.50975	0	0	tags=46%, list=7%, signal=50%	Rpl12,Rpl39,Rpl41,Rpl13,Rpl38,Rps16,Rps12-ps3,Rps6,Rpl37a,Rps29,Rps25,Rpl30,Rps13,Rpl18a,Rpl23a,Rpl23,Rpl37,Rps27a,Rplp1,Rplp2,Rps19,Rpl27-ps3,Rps18,Rpl3,Rpl32,Rpl24,Rpl10a,Rps4x,Rps27,Rps17,Rps8,Flt3l,Rps26,Rpl22l1,Rpl11,Rpl27a,Rpl28,Rpl35,Rps11,Rps27l,Rps23,Rpl4,Rps24,Qars,Rpl5,Aimp2
REACTOME_SRP_DEPENDENT_COTRANSLATIONAL_PROTEIN_TARGETING_TO_MEMBRANE	95	0.726896	2.54991	0	0	tags=51%, list=6%, signal=53%	Rpl12,Rpl39,Rpl41,Rpl13,Rpl38,Rps16,Rps12-ps3,Rps6,Rpl37a,Rps29,Rps25,Rpl30,Rps13,Rpl18a,Rpl23a,Rpl23,Rpl37,Rps27a,Rplp1,Rplp2,Rps19,Rpl27-ps3,Srp19,Rps18,Sec61g,Rpl3,Rpl32,Rpl24,Rpl10a,Rps4x,Rps27,Rps17,Spcs1,Rps8,Flt3l,Rps26,Rpl22l1,Rpl11,Rpl27a,Rpl28,Rpl35,Sec61b,Rps11,Rps27l,Rps23,Ssr3,Rpl4,Rps24
REACTOME_RRNA_PROCESSING	175	0.613189	2.28803	0	0	tags=27%, list=6%, signal=29%	Rpl12,Rpl39,Rpl41,Rpl13,Rpl38,Rps16,Rps12-ps3,Rps6,Rpl37a,Rps29,Rps25,Rpl30,Rps13,Rpl18a,Rpl23a,Rpl23,Rpl37,Rps27a,Rplp1,Rplp2,Rps19,Rpl27-ps3,Rps18,Rpl3,Rpl32,Rpl24,Rpl10a,Rps4x,Rps27,Imp3,Rps17,Rps8,Flt3l,Rps26,Rpl22l1,Rpl11,Rpl27a,Rpl28,Utp3,Rpl35,Exosc5,C1d,Rps11,Rps27l,Rps23,Rpl4,Rps24,Csnk1d
REACTOME_REGULATION_OF_EXPRESSION_OF_SLITS_AND_ROBOS	150	0.600751	2.20913	0	0	tags=33%, list=9%, signal=36%	Rpl12,Rpl39,Rpl41,Rpl13,Rpl38,Rps16,Rps12-ps3,Rps6,Rpl37a,Rps29,Rps25,Rpl30,Rps13,Rpl18a,Rpl23a,Rpl23,Rpl37,Rps27a,Rplp1,Rplp2,Rps19,Rpl27-ps3,Rps18,Rpl3,Rpl32,Rpl24,Rpl10a,Rps4x,Rps27,Rps17,Rbx1,Rps8,Flt3l,Rps26,Rpl22l1,Rpl11,Rpl27a,Rpl28,Rpl35,Rps11,Rps27l,Rps23,Rpl4,Rps24,Rpl5,Psmd5,Psmb10,Psmc5,Rpl22
REACTOME_HSF1_DEPENDENT_TRANSACTIVATION	33	-0.819535	-2.94	0	0	tags=36%, list=5%, signal=38%	Hspb8,Camk2d,Dnajb1,Ptges3,Cryab,Serpinh1,Fkbp4,Hspb1,Hsp90ab1,Hsph1,Hsp90aa1,Hspa8
REACTOME_CELLULAR_RESPONSE_TO_HEAT_STRESS	95	-0.638256	-2.77793	0	0	tags=19%, list=3%, signal=19%	Hspa9,Dnajb1,Mapkapk2,Bag2,Hspa4l,Ranbp2,Hspa4,Ptges3,Cryab,St13,Serpinh1,Fkbp4,Hspa5,Hspb1,Hsp90ab1,Hsph1,Hsp90aa1,Hspa8
REACTOME_REGULATION_OF_HSF1_MEDIATED_HEAT_SHOCK_RESPONSE	76	-0.634824	-2.70122	0	0	tags=18%, list=3%, signal=19%	Hspa9,Dnajb1,Mapkapk2,Bag2,Hspa4l,Ranbp2,Hspa4,St13,Serpinh1,Fkbp4,Hspa5,Hspb1,Hsph1,Hspa8
REACTOME_ATTENUATION_PHASE	23	-0.869775	-2.87692	0	0	tags=39%, list=3%, signal=40%	Dnajb1,Ptges3,Serpinh1,Fkbp4,Hspb1,Hsp90ab1,Hsph1,Hsp90aa1,Hspa8
REACTOME_TRANSLATION	273	0.545003	2.0828	0	9.6119e-05	tags=34%, list=14%, signal=40%	Rpl12,Eef1a1,Rpl39,Rpl41,Rpl13,Rpl38,Rps16,Rps12-ps3,Rps6,Rpl37a,Rps29,Rps25,Rpl30,Rps13,Rpl18a,Rpl23a,Rpl23,Rpl37,Mrps18c,Eif4a1,Eef1g,Rps27a,Rplp1,Rplp2,Rps19,Rpl27-ps3,Srp19,Rps18,Sec61g,Rpl3,Rpl32,Rpl24,Rpl10a,Rps4x,Rps27,Rps17,Spcs1,Rps8,Eif3a,Eif3i,Flt3l,Rps26,Rpl22l1,Eif3f,Rpl11,Rpl27a,Ppa2,Rpl28,Eef2,Rpl35,Sec61b,Iars2,Rps11,Rps27l,Rps23,Ssr3,Rpl4,Rps24,Eif2s3x,Eef1b2,Qars,Rpl5,Aimp2,Mrpl…
REACTOME_CHOLESTEROL_BIOSYNTHESIS	23	0.749728	2.06099	0	0.000174536	tags=61%, list=11%, signal=68%	Idi1,Dhcr24,Hsd17b7,Hmgcs1,Cyp51,Msmo1,Sqle,Lss,Ebp,Acat2,Nsdhl,Sc5d,Fdft1,Mvd
REACTOME_INFLUENZA_INFECTION	134	0.561417	2.02856	0	0.000319397	tags=41%, list=11%, signal=46%	Rpl12,Rpl39,Rpl41,Rpl13,Rpl38,Rps16,Rps12-ps3,Rps6,Rpl37a,Rps29,Rps25,Rpl30,Rps13,Rpl18a,Rpl23a,Rpl23,Rpl37,Rps27a,Rplp1,Polr2k,Rplp2,Rps19,Rpl27-ps3,Rps18,Rpl3,Polr2a,Rpl32,Rpl24,Rpl10a,Rps4x,Rps27,Rps17,Rps8,Flt3l,Rps26,Rpl22l1,Rpl11,Rpl27a,Rpl28,Rpl35,Rps11,Rps27l,Rps23,Xpo1,Rpl4,Rps24,Rpl5,Eif2ak2,Kpna7,Clta,Rpl22,Polr2f,Polr2h,Rplp0,Ipo5
REACTOME_HSF1_ACTIVATION	26	-0.732091	-2.50932	0	0.000492525	tags=31%, list=3%, signal=32%	Dnajb1,Ptges3,Serpinh1,Fkbp4,Hspb1,Hsp90ab1,Hsph1,Hsp90aa1
REACTOME_BINDING_AND_UPTAKE_OF_LIGANDS_BY_SCAVENGER_RECEPTORS	37	-0.631351	-2.38484	0	0.00123623	tags=30%, list=4%, signal=31%	Hpx,Colec11,Apoe,Hyou1,Col4a1,Colec12,Hsp90b1,Calr,Col3a1,Hsph1,Hsp90aa1
REACTOME_HSP90_CHAPERONE_CYCLE_FOR_STEROID_HORMONE_RECEPTORS_SHR	49	-0.601221	-2.36234	0	0.00142963	tags=20%, list=3%, signal=21%	Dnaja4,Dnajb1,Ptges3,Dync1li1,Dnaja1,Fkbp4,Stip1,Hsp90ab1,Hsp90aa1,Hspa8
REACTOME_SIGNALING_BY_ROBO_RECEPTORS	195	0.526446	1.96058	0	0.00264131	tags=28%, list=9%, signal=31%	Pfn1,Rpl12,Rpl39,Rpl41,Rpl13,Rpl38,Rps16,Rps12-ps3,Rps6,Rpl37a,Ntn1,Rps29,Rps25,Rpl30,Rps13,Rpl18a,Rpl23a,Rpl23,Rpl37,Rps27a,Rplp1,Rplp2,Rps19,Rpl27-ps3,Rps18,Rpl3,Srgap3,Rpl32,Rpl24,Rpl10a,Rps4x,Rps27,Rps17,Rbx1,Rps8,Flt3l,Rps26,Rpl22l1,Rpl11,Rpl27a,Rpl28,Rpl35,Rps11,Rps27l,Abl1,Rps23,Rpl4,Rps24,Rpl5,Src,Rac1,Psmd5,Psmb10,Psmc5,Rpl22
REACTOME_CHAPERONE_MEDIATED_AUTOPHAGY	15	-0.760251	-2.21677	0.00462963	0.00689879	tags=20%, list=0%, signal=20%	Lamp2,Hsp90ab1,Hsp90aa1,Hspa8
REACTOME_METABOLISM_OF_AMINO_ACIDS_AND_DERIVATIVES	340	0.48623	1.89678	0	0.00741759	tags=34%, list=19%, signal=41%	Rpl12,Rpl39,Rpl41,Carns1,Rpl13,Odc1,Rpl38,Rps16,Rps12-ps3,Rps6,Rpl37a,Glud1,Rps29,Rps25,Rpl30,Rps13,Gamt,Rpl18a,Rpl23a,Rpl23,Rpl37,Rps27a,Rplp1,Rplp2,Rps19,Bcat2,Rpl27-ps3,Rps18,Rpl3,Rpl32,Rpl24,Rpl10a,Rps4x,Rps27,Dbt,Rps17,Rps8,Flt3l,Rps26,Phykpl,Rpl22l1,Rpl11,Rpl27a,Aldh4a1,Rpl28,Rpl35,Qdpr,Nqo1,Rps11,Rps27l,Gcsh,Rps23,Pxmp2,Acat1,Rpl4,Paox,Rps24,Pycr1,Ddo,Qars,Pnmt,Suox,Rpl5,Aimp2,Mri1,Nags,Al…
REACTOME_SEMA4D_INDUCED_CELL_MIGRATION_AND_GROWTH_CONE_COLLAPSE	20	-0.702856	-2.21952	0	0.00760016	tags=45%, list=4%, signal=47%	Myl6,Myl12b,Rhob,Myl9,Myh10,Rhoc,Arhgef12,Rock2,Rock1
REACTOME_TRIGLYCERIDE_CATABOLISM	18	0.715256	1.86598	0	0.0103575	tags=56%, list=10%, signal=62%	Fabp3,Fabp4,Cav1,Mgll,Ppp1ca,Gpd2,Plin1,Plin3,Abhd5,Ppp1cc
REACTOME_RUNX2_REGULATES_OSTEOBLAST_DIFFERENTIATION	23	0.648364	1.81369	0.00250941	0.0221749	tags=48%, list=11%, signal=54%	Maf,Col1a1,Mapk3,Hes1,Ar,Hdac3,Hey2,Abl1,Src,Mapk1,Wwtr1
REACTOME_GLUCONEOGENESIS	33	0.602443	1.7789	0	0.0311981	tags=45%, list=15%, signal=54%	Pck2,Slc25a1,Gpi1,Slc25a11,Eno2,Pgam1,Tpi1,Pgk1,Eno1,Slc37a4,Got1,Got2,Pck1,Pcx,G6pc2
REACTOME_RNA_POLYMERASE_III_TRANSCRIPTION_TERMINATION	23	0.644006	1.77521	0	0.0312102	tags=52%, list=18%, signal=64%	Nfic,Nfix,Nfia,Polr2k,Nfib,Polr1c,Polr2f,Polr2h,Polr3gl,Polr2l,Polr3c,Polr3h
REACTOME_TRIGLYCERIDE_METABOLISM	29	0.619092	1.78681	0	0.031214	tags=38%, list=7%, signal=41%	Fabp3,Fabp4,Cav1,Mgll,Ppp1ca,Lpin1,Dgat2,Gpd2,Plin1,Plin3,Abhd5
REACTOME_ADRENALINE_NORADRENALINE_INHIBITS_INSULIN_SECRETION	26	0.627686	1.77018	0.00123001	0.0324066	tags=54%, list=13%, signal=62%	Adcy5,Cacnb3,Gng11,Cacna1c,Gnb2,Gngt2,Gnb1,Gng2,Gng5,Gnb5,Cacna1d,Gngt1,Gnai1,Gng7
REACTOME_DEACTIVATION_OF_THE_BETA_CATENIN_TRANSACTIVATING_COMPLEX	38	0.57684	1.77983	0	0.0324547	tags=39%, list=14%, signal=46%	Ctnnb1,Tcf7l2,Sox4,Rps27a,Bcl9l,Xpo1,Hdac1,Akt1,Btrc,Lef1,Sox9,Bcl9,Sox6,Tle1,Ash2l
REACTOME_APOPTOTIC_EXECUTION_PHASE	49	0.561222	1.75159	0	0.0413463	tags=31%, list=11%, signal=34%	H1f0,Hist1h1c,Lmna,Ctnnb1,Vim,Tjp2,Plec,Dsp,Casp3,Add1,Sptan1,Casp7,Stk26,Casp6,Casp8
REACTOME_RHO_GTPASES_ACTIVATE_ROCKS	19	-0.655344	-1.98426	0.00531915	0.0413987	tags=53%, list=4%, signal=55%	Myl6,Myl12b,Rhob,Ppp1r12b,Ppp1cb,Myl9,Myh10,Rhoc,Rock2,Rock1
REACTOME_SCAVENGING_BY_CLASS_A_RECEPTORS	16	-0.662278	-1.96469	0.00546448	0.044046	tags=44%, list=3%, signal=45%	Colec11,Apoe,Col4a1,Colec12,Hsp90b1,Calr,Col3a1
REACTOME_AUF1_HNRNP_D0_BINDS_AND_DESTABILIZES_MRNA	53	-0.496912	-1.94264	0	0.0469851	tags=17%, list=8%, signal=18%	Psmd7,Hspa1b,Psma1,Psmd2,Psmd8,Ubb,Psme4,Hspb1,Hspa8
REACTOME_RUNX1_REGULATES_GENES_INVOLVED_IN_MEGAKARYOCYTE_DIFFERENTIATION_AND_PLATELET_FUNCTION	49	0.547949	1.73885	0	0.0475803	tags=39%, list=17%, signal=47%	H3f3b,Pf4,Kmt2e,Itga2b,Tnrc6c,H2afv,Dpy30,Ep300,Tnrc6a,H2afz,Hdac1,Zfpm1,Nfe2,Thbs1,Gata1,Ash2l,Tnrc6b,Wdr5,Hist2h2be
REACTOME_SEMAPHORIN_INTERACTIONS	64	-0.459892	-1.92013	0	0.0478342	tags=22%, list=5%, signal=23%	Itga1,Myl6,Myl12b,Dpysl3,Rhob,Myl9,Myh10,Rhoc,Arhgef12,Rock2,Itgb1,Rock1,Hsp90ab1,Hsp90aa1
REACTOME_CA2PLUS_PATHWAY	58	0.528353	1.73428	0	0.048103	tags=41%, list=14%, signal=48%	Fzd4,Ctnnb1,Tcf7l2,Gng11,Ppp3ca,Fzd2,Tnrc6c,Wnt5a,Tnrc6a,Calm1,Gnb2,Gngt2,Gnb1,Gng2,Axin2,Nfatc1,Gng5,Gnb5,Lef1,Ppp3r1,Itpr3,Gngt1,Gng7,Tnrc6b
REACTOME_RHO_GTPASES_ACTIVATE_CIT	19	-0.634082	-1.92481	0.00465116	0.0497287	tags=47%, list=4%, signal=49%	Myl6,Cit,Myl12b,Rhob,Ppp1r12b,Ppp1cb,Myl9,Myh10,Rhoc

## Sheet: 21days
NAME	SIZE	ES	NES	NOM p-val	FDR q-val	LEADING EDGE	CORE ENRICHMENT
REACTOME_ANTIMICROBIAL_PEPTIDES	25	0.79013	2.53061	0	0	tags=52%, list=11%, signal=58%	S100a8,S100a9,Ccr2,Clu,Lcn2,Slc11a1,Atox1,Pglyrp1,Tlr2,Rnase6,Pglyrp4,Prtn3,Tlr1
REACTOME_IMMUNOREGULATORY_INTERACTIONS_BETWEEN_A_LYMPHOID_AND_A_NON_LYMPHOID_CELL	73	0.743529	2.8411	0	0	tags=68%, list=12%, signal=78%	Tyrobp,Col1a1,Trem1,Fcgr2b,Vcam1,Col3a1,Trem2,Cd300a,Cd300ld,Siglece,Pilra,C3,Fcgr1,Sell,Lair1,Fcgr4,Lilrb4a,Cd34,Cd300lb,Icam1,Treml2,Hcst,Klrd1,Itgal,Siglec1,Col2a1,Cd200r1,Slamf7,Cd226,Cd3e,Cd40,Cd8b1,Treml4,Col17a1,Ulbp1,Cd81,Pvr,Itgb7,Cdh1,Cd22,Cd3g,Cd19,Icam4,Cd8a,Slamf6,Npdc1,Cd3d,Nectin2,Icam2,B2m
REACTOME_CHEMOKINE_RECEPTORS_BIND_CHEMOKINES	33	0.801279	2.71079	0	0	tags=52%, list=6%, signal=55%	Pf4,Cxcr4,Ppbp,Ccr2,Cxcl12,Ccr1,Cxcr2,Cx3cl1,Cxcl3,Cx3cr1,Cxcl16,Ccl5,Ccr7,Cxcl10,Cxcr6,Cxcl5,Ccrl2
REACTOME_INTERLEUKIN_10_SIGNALING	36	0.868544	3.13697	0	0	tags=75%, list=9%, signal=82%	Il1b,Timp1,Il1r2,Ccr2,Ccl4,Ccl3,Il1rn,Tnf,Ccr1,Ptafr,Tnfrsf1b,Ptgs2,Cxcl3,Il10ra,Il1a,Cd80,Icam1,Fpr1,Ccl5,Tnfrsf1a,Cxcl10,Ccl22,Cd86,Csf3,Il10rb,Lif,Fcer2a
REACTOME_DECTIN_2_FAMILY	20	0.79799	2.53075	0	0	tags=35%, list=2%, signal=36%	Fcer1g,Clec4d,Clec4e,Clec4n,Clec4a1,Lyn,Syk
REACTOME_INFLUENZA_INFECTION	133	-0.759918	-2.15052	0	0	tags=49%, list=11%, signal=55%	Rps26,Polr2k,Polr2g,Rpl32,Rpl10a,Polr2f,Rpl26,Grsf1,Rpl29,Rpl41,Seh1l,Rpl11,Rps29,Rps17,Rplp1,Kpna4,Ipo5,Ran,Rps19,Rps24,Rps9,Rpl37,Tpr,Rpl27a,Rps7,Rps21,Rpl18a,Cltc,Rpl34,Rps18,Rps27,Dnajc3,Rps13,Rpl19,Rpl15,Rpl38,Rps27a,Rplp2,Rpl24,Rpl39,Rpl23a,Rps16,Rps23,Rpl8,Rps25,Rps3,Hspa1b,Rps3a1,Rpl14,Rps6,Rpl18,Rpl3,Rpl12,Rps4x,Rps11,Rpl28,Rpl37a,Rpl23,Rpl4,Rpl5,Rpl35,Rps8,Rpl30,Hsp90aa1,Rps14
REACTOME_ACTIVATION_OF_THE_MRNA_UPON_BINDING_OF_THE_CAP_BINDING_COMPLEX_AND_EIFS_AND_SUBSEQUENT_BINDING_TO_43S	53	-0.805605	-2.1265	0	0	tags=72%, list=11%, signal=80%	Rps26,Eif3g,Eif3m,Eif3l,Rps29,Rps17,Eif1ax,Eif4g1,Eif2s2,Eif3h,Eif4h,Rps19,Rps24,Eif3b,Rps9,Rps7,Rps21,Eif2s3x,Eif4b,Eif3c,Rps18,Rps27,Rps13,Rps27a,Rps16,Eif3f,Eif3a,Rps23,Rps25,Rps3,Rps3a1,Rps6,Eif3e,Rps4x,Rps11,Rps8,Eif4a2,Rps14
REACTOME_RRNA_PROCESSING_IN_THE_NUCLEUS_AND_CYTOSOL	165	-0.68335	-1.95964	0	0	tags=47%, list=17%, signal=56%	Ddx52,Ebna1bp2,Rpl22l1,Mphosph10,Rps20,Rplp0,Rrp1,Rpsa,Imp3,Bms1,Dkc1,Ddx21,Rbm28,Emg1,Csnk1d,Gnl3,Utp6,Rps26,Rpl32,Utp3,Rpl10a,Rpl26,Rpl29,Rpl41,Csnk1e,Rpl11,C1d,Krr1,Thumpd1,Nop10,Rps29,Rps17,Rplp1,Rps19,Rps24,Xrn2,Rps9,Rpl37,Rpl27a,Rps7,Rps21,Rpl18a,Rpl34,Rps18,Rps27,Rps13,Rpl19,Rpl15,Rpl38,Rps27a,Rplp2,Rpl24,Rpl39,Rpl23a,Rps16,Rps23,Rpl8,Rps25,Rps3,Rps3a1,Rpl14,Rps6,Rpl18,Rpl3,Rpl12,Rps4x,Rps…
REACTOME_RHO_GTPASES_ACTIVATE_ROCKS	18	-0.940483	-2.1286	0	0	tags=56%, list=1%, signal=56%	Myl9,Rhob,Ppp1cb,Myh11,Rock2,Myh10,Ppp1r12b,Ppp1r12a,Myl6,Rock1
REACTOME_NONSENSE_MEDIATED_DECAY_NMD_INDEPENDENT_OF_THE_EXON_JUNCTION_COMPLEX_EJC	78	-0.808762	-2.19641	0	0	tags=67%, list=10%, signal=74%	Rps26,Rpl32,Rpl10a,Rpl26,Rpl29,Rpl41,Rpl11,Rps29,Rps17,Rplp1,Eif4g1,Rps19,Rps24,Rps9,Rpl37,Rpl27a,Rps7,Rps21,Rpl18a,Rpl34,Rps18,Rps27,Rps13,Rpl19,Rpl15,Rpl38,Rps27a,Rplp2,Rpl24,Rpl39,Rpl23a,Rps16,Rps23,Rpl8,Rps25,Rps3,Rps3a1,Rpl14,Rps6,Rpl18,Rpl3,Rpl12,Rps4x,Rps11,Rpl28,Rpl37a,Rpl23,Rpl4,Rpl5,Rpl35,Rps8,Rpl30,Rps14
REACTOME_SEMA4D_INDUCED_CELL_MIGRATION_AND_GROWTH_CONE_COLLAPSE	19	-0.867045	-1.97585	0	0	tags=42%, list=1%, signal=43%	Myl9,Rhob,Arhgef12,Myh11,Rock2,Myh10,Myl6,Rock1
REACTOME_EUKARYOTIC_TRANSLATION_INITIATION	102	-0.811485	-2.25537	0	0	tags=69%, list=11%, signal=77%	Rps26,Eif3g,Rpl32,Rpl10a,Rpl26,Rpl29,Eif3m,Rpl41,Rpl11,Eif3l,Rps29,Rps17,Rplp1,Eif1ax,Eif4g1,Eif2s2,Eif3h,Eif4h,Rps19,Rps24,Eif3b,Rps9,Rpl37,Rpl27a,Rps7,Rps21,Rpl18a,Rpl34,Eif2s3x,Eif4b,Eif3c,Rps18,Rps27,Rps13,Rpl19,Rpl15,Rpl38,Rps27a,Rplp2,Rpl24,Rpl39,Rpl23a,Rps16,Eif3f,Eif5,Eif3a,Rps23,Rpl8,Rps25,Rps3,Rps3a1,Rpl14,Rps6,Rpl18,Eif5b,Rpl3,Eif3e,Rpl12,Rps4x,Rps11,Rpl28,Rpl37a,Rpl23,Rpl4,Rpl5,Rpl35,…
REACTOME_NONSENSE_MEDIATED_DECAY_NMD	98	-0.784081	-2.15484	0	0	tags=64%, list=12%, signal=73%	Upf3a,Magohb,Upf3b,Smg7,Pnrc2,Rps26,Rpl32,Rpl10a,Rpl26,Rpl29,Rpl41,Smg1,Rpl11,Rnps1,Magoh,Rps29,Rps17,Rplp1,Upf2,Eif4g1,Ppp2ca,Rps19,Rps24,Rps9,Rpl37,Rpl27a,Rps7,Rps21,Rpl18a,Rpl34,Rps18,Rps27,Rps13,Rpl19,Rpl15,Rpl38,Rps27a,Rplp2,Rpl24,Rpl39,Rpl23a,Rps16,Rps23,Rpl8,Rps25,Rps3,Rps3a1,Rpl14,Rps6,Rpl18,Rpl3,Rpl12,Rps4x,Rps11,Rpl28,Rpl37a,Rpl23,Rpl4,Rpl5,Rpl35,Rps8,Rpl30,Rps14
REACTOME_RHO_GTPASES_ACTIVATE_PKNS	43	-0.784253	-2.02417	0	0	tags=49%, list=10%, signal=54%	Hist2h2be,H2afv,Ywhag,Ywhae,Pdpk1,Kdm4c,Rac1,Ywhab,Pkn2,Ywhah,H3f3b,Ywhaq,Myl9,Rhob,Ppp1r14a,Ppp1cb,Myh11,Myh10,Ppp1r12b,Ppp1r12a,Myl6
REACTOME_SELENOAMINO_ACID_METABOLISM	98	-0.785953	-2.2152	0	0	tags=56%, list=11%, signal=63%	Hnmt,Rps26,Rpl32,Rpl10a,Rpl26,Rpl29,Rpl41,Rpl11,Rps29,Rps17,Rplp1,Eprs,Rps19,Rps24,Rps9,Rpl37,Aimp1,Rpl27a,Rps7,Rps21,Rpl18a,Rpl34,Rps18,Rps27,Rps13,Rpl19,Rpl15,Rpl38,Rps27a,Rplp2,Rpl24,Rpl39,Rpl23a,Rps16,Rps23,Rpl8,Rps25,Rps3,Rps3a1,Rpl14,Rps6,Rpl18,Rpl3,Rpl12,Rps4x,Rps11,Rpl28,Rpl37a,Rpl23,Rpl4,Rpl5,Rpl35,Rps8,Rpl30,Rps14
REACTOME_SIGNALING_BY_ROBO_RECEPTORS	193	-0.681998	-1.96127	0	0	tags=46%, list=13%, signal=52%	Psmd11,Psmb5,Sos2,Upf3a,Magohb,Psmb1,Upf3b,Psma7,Psme4,Rps26,Psmb7,Ubb,Rpl32,Cap1,Clasp2,Rpl10a,Rpl26,Rpl29,Rpl41,Prkca,Rpl11,Rnps1,Ppp3cb,Magoh,Rps29,Psmd8,Cap2,Rps17,Psmc3,Rplp1,Psma3,Vasp,Src,Rac1,Upf2,Psmc6,Eif4g1,Psmd7,Rps19,Rps24,Rps9,Rpl37,Rpl27a,Rps7,Rps21,Rpl18a,Rpl34,Psmb6,Col4a5,Rps18,Rps27,Dag1,Rps13,Rpl19,Rpl15,Pak2,Rpl38,Rps27a,Myo9b,Rplp2,Ntn1,Rpl24,Rpl39,Rpl23a,Rps16,Prkar2a,Rps23…
REACTOME_SMOOTH_MUSCLE_CONTRACTION	34	-0.810879	-2.04637	0	0	tags=53%, list=8%, signal=58%	Actg2,Sorbs3,Calm1,Myl12a,Itga1,Pak2,Acta2,Tln1,Sorbs1,Myl9,Vcl,Myh11,Mylk,Tpm2,Lmod1,Cald1,Tpm1,Myl6
REACTOME_SRP_DEPENDENT_COTRANSLATIONAL_PROTEIN_TARGETING_TO_MEMBRANE	95	-0.767891	-2.13077	0	0	tags=61%, list=11%, signal=68%	Rps26,Spcs3,Rpl32,Rpl10a,Rpl26,Srp72,Rpl29,Rpl41,Rpl11,Srp68,Ssr3,Rps29,Rps17,Rplp1,Srp54a,Spcs1,Rps19,Rps24,Rps9,Rpl37,Rpl27a,Rps7,Rps21,Rpl18a,Rpl34,Rps18,Rps27,Rps13,Rpl19,Rpl15,Rpl38,Rps27a,Rplp2,Rpl24,Rpl39,Rpl23a,Rps16,Rps23,Rpl8,Rps25,Rps3,Rps3a1,Rpl14,Rps6,Rpl18,Rpl3,Rpl12,Rps4x,Rps11,Rpl28,Rpl37a,Rpl23,Rpl4,Rpl5,Rpl35,Rps8,Rpl30,Rps14
REACTOME_RHO_GTPASES_ACTIVATE_PAKS	21	-0.868216	-2.01563	0	0	tags=57%, list=6%, signal=61%	Calm1,Rac1,Pak2,Myl9,Ppp1cb,Myh11,Myh10,Mylk,Flna,Ppp1r12b,Ppp1r12a,Myl6
REACTOME_CELL_EXTRACELLULAR_MATRIX_INTERACTIONS	17	-0.876101	-1.99263	0	0	tags=76%, list=9%, signal=84%	Parva,Fblim1,Vasp,Rsu1,Itgb1,Flnc,Lims1,Ilk,Actb,Lims2,Fermt2,Flna,Actn1
REACTOME_REGULATION_OF_EXPRESSION_OF_SLITS_AND_ROBOS	149	-0.711063	-2.01835	0	0	tags=50%, list=13%, signal=56%	Psmd11,Psmb5,Upf3a,Magohb,Psmb1,Upf3b,Psma7,Psme4,Rps26,Psmb7,Ubb,Rpl32,Rpl10a,Rpl26,Rpl29,Rpl41,Rpl11,Rnps1,Magoh,Rps29,Psmd8,Rps17,Psmc3,Rplp1,Psma3,Upf2,Psmc6,Eif4g1,Psmd7,Rps19,Rps24,Rps9,Rpl37,Rpl27a,Rps7,Rps21,Rpl18a,Rpl34,Psmb6,Col4a5,Rps18,Rps27,Dag1,Rps13,Rpl19,Rpl15,Rpl38,Rps27a,Rplp2,Rpl24,Rpl39,Rpl23a,Rps16,Rps23,Rpl8,Rps25,Rps3,Rps3a1,Rpl14,Rps6,Rpl18,Rpl3,Rpl12,Rps4x,Rps11,Rpl28,Rpl…
REACTOME_CIRCADIAN_CLOCK	64	-0.722783	-1.94308	0	0.00011147	tags=61%, list=16%, signal=73%	Tgs1,Ncoa1,Med1,Cry1,Nrip1,Ncoa2,Usp46,Ncoa6,Mef2d,Chd9,Ppp1ca,Csnk1d,Serpine1,Ep300,Ubb,Cpt1a,Rxra,Cul1,Csnk1e,Fbxl3,Cry2,Nampt,Crebbp,Creb1,Atf2,Skp1a,Per2,Klf15,Ncor1,Rora,Crtc3,Rps27a,Bhlhe41,Nr1d1,Dbp,Nr3c1,Smarcd3,Ppp1cb,Mef2c
REACTOME_GAP_JUNCTION_ASSEMBLY	25	0.682316	2.31016	0	0.000128944	tags=60%, list=10%, signal=66%	Tuba1a,Tubb2a,Tuba1b,Tubb3,Gjb3,Gja1,Tubb4b,Tuba4a,Tubb2b,Gjb5,Gja4,Gja10,Gja5,Tubb4a,Gjb2
REACTOME_HSF1_DEPENDENT_TRANSACTIVATION	34	-0.766287	-1.8991	0	0.000136201	tags=53%, list=11%, signal=59%	Dnajb1,Ep300,Mtor,Camk2d,Camk2g,Crebbp,Hsph1,Col4a6,Cryab,Hspa2,Dnajb6,Ptges3,Fkbp4,Hspa1b,Hspa8,Hsp90ab1,Hsp90aa1,Hspb1
REACTOME_RRNA_PROCESSING	174	-0.674193	-1.90893	0	0.000142686	tags=45%, list=17%, signal=54%	Ddx52,Ebna1bp2,Rpl22l1,Mphosph10,Hsd17b10,Rps20,Rplp0,Rrp1,Rpsa,Imp3,Bms1,Dkc1,Ddx21,Rbm28,Emg1,Csnk1d,Gnl3,Utp6,Rps26,Rpl32,Utp3,Rpl10a,Rpl26,Rpl29,Rpl41,Csnk1e,Rpl11,C1d,Krr1,Thumpd1,Nop10,Rps29,Rps17,Rplp1,Rps19,Rps24,Xrn2,Rps9,Rpl37,Rpl27a,Rps7,Rps21,Rpl18a,Rpl34,Rps18,Rps27,Rps13,Rpl19,Rpl15,Rpl38,Rps27a,Rplp2,Rpl24,Rpl39,Rpl23a,Rps16,Rps23,Rpl8,Rps25,Rps3,Rps3a1,Rpl14,Rps6,Rpl18,Rpl3,Rpl12,…
REACTOME_CLASS_A_1_RHODOPSIN_LIKE_RECEPTORS	212	0.46721	2.34018	0	0.000145062	tags=20%, list=6%, signal=21%	Pf4,Cxcr4,Ccl9,Ppbp,Ccr2,C5ar1,Cxcl12,Ccr1,Cxcr2,Ptafr,C3ar1,Cx3cl1,Cxcl3,C3,Cx3cr1,P2ry12,Gpr132,Gpr35,Hcar2,P2ry13,Gpr65,Ptger4,Ltb4r1,Adrb2,Fpr1,S1pr1,Cmklr1,Ednrb,Cxcl16,Ccl5,Cysltr1,Ccr7,Cxcl10,Ffar2,Cnr2,P2ry10,Cxcr6,Cxcl5,Gpr55,C5ar2,Ece1,Ccrl2
REACTOME_RESPIRATORY_ELECTRON_TRANSPORT	96	-0.69033	-1.92386	0	0.000149821	tags=57%, list=19%, signal=71%	Ndufaf2,Ndufaf5,Cox6b1,Uqcrc1,Tmem126b,Ndufa9,Ndufa10,Ndufa5,Ndufv1,Ndufaf4,Cox20,Ndufc2,mt-Nd1,Surf1,Ndufa12,Ndufb5,Cycs,Cox6a1,Ndufb6,Etfdh,Ndufa7,Ndufaf3,Sdha,mt-Co2,mt-Co1,Uqcr11,Uqcrc2,Ndufv2,Ndufa2,Cox7a2l,Ndufc1,Sdhc,Etfa,Uqcrfs1,Coq10b,mt-Nd3,Ndufs5,Ndufb11,Ndufb10,Ndufa6,Ndufa1,mt-Nd5,Uqcrb,Ndufab1,Cox7c,Ndufb3,mt-Nd4,Cox6c,mt-Cytb,Ndufa13,Ndufa4,Uqcrh,Cox8a,mt-Nd2,Cox4i1
REACTOME_SEMA4D_IN_SEMAPHORIN_SIGNALING	23	-0.820016	-1.93597	0	0.000157706	tags=43%, list=6%, signal=46%	Rac1,Rras,Myl9,Rhob,Arhgef12,Myh11,Rock2,Myh10,Myl6,Rock1
REACTOME_COMPLEMENT_CASCADE	39	0.654815	2.35959	0	0.000165785	tags=38%, list=10%, signal=43%	C1qc,C1qb,C5ar1,C1qa,C4b,C3ar1,Clu,Cfp,C3,Pros1,C5ar2,Cd81,C2,Cd19,Cr2
REACTOME_ATTENUATION_PHASE	24	-0.803537	-1.89837	0	0.000173212	tags=58%, list=11%, signal=65%	Dnajb1,Ep300,Crebbp,Hsph1,Col4a6,Hspa2,Dnajb6,Ptges3,Fkbp4,Hspa1b,Hspa8,Hsp90ab1,Hsp90aa1,Hspb1
REACTOME_INITIAL_TRIGGERING_OF_COMPLEMENT	17	0.776449	2.37547	0	0.000193416	tags=35%, list=1%, signal=36%	C1qc,C1qb,C1qa,C4b,Cfp,C3
REACTOME_RHO_GTPASES_ACTIVATE_CIT	18	-0.848838	-1.89199	0	0.000207556	tags=56%, list=6%, signal=59%	Rac1,Cdkn1b,Myl9,Rhob,Ppp1cb,Myh11,Myh10,Ppp1r12b,Ppp1r12a,Myl6
REACTOME_TRANSLATION	273	-0.650254	-1.88007	0	0.000396949	tags=42%, list=17%, signal=50%	Gspt1,Eif2b1,Rpl22l1,Rps20,Eif2b4,Nars,Eif3k,Rplp0,Ptcd3,Ddost,Mtif2,Eif4e,Eif3d,Sec11a,Mrpl13,Eif4a1,Rpsa,Mrpl32,Srp9,Mrpl30,Mrps28,Ssr1,Srp19,Mrpl54,Rps26,Mrpl41,Mrps14,Spcs3,Eif3g,Mrpl24,Rpl32,Iars2,Rpl10a,Rpl26,Srp72,Rpl29,Eif3m,Rpl41,Mrpl42,Rpl11,Mrps18c,Mrpl48,Eif3l,Srp68,Ssr3,N6amt1,Rps29,Rps17,Rplp1,Eif1ax,Srp54a,Eef1g,Eif4g1,Eprs,Spcs1,Eif2s2,Eif3h,Eif4h,Rps19,Rps24,Eif3b,Rps9,Rpl37,Aimp…
REACTOME_SIGNALING_BY_BMP	25	-0.784996	-1.86873	0	0.00061116	tags=56%, list=11%, signal=63%	Smurf1,Smad5,Smad1,Bmpr1b,Smad9,Smurf2,Bmpr2,Ski,Ube2d3,Smad7,Smad4,Smad6,Fstl1,Bmpr1a
REACTOME_EPHA_MEDIATED_GROWTH_CONE_COLLAPSE	26	-0.766134	-1.86725	0	0.000625421	tags=35%, list=9%, signal=38%	Epha1,Src,Efna5,Myl9,Myh11,Rock2,Myh10,Myl6,Rock1
REACTOME_RESPIRATORY_ELECTRON_TRANSPORT_ATP_SYNTHESIS_BY_CHEMIOSMOTIC_COUPLING_AND_HEAT_PRODUCTION_BY_UNCOUPLING_PROTEINS	102	-0.659164	-1.85074	0	0.000718322	tags=56%, list=19%, signal=69%	Ndufaf2,Ndufaf5,Cox6b1,Uqcrc1,Tmem126b,Ndufa9,Ndufa10,Ndufa5,Ndufv1,Ndufaf4,Cox20,Ndufc2,mt-Nd1,Surf1,Ndufa12,Ndufb5,Cycs,Cox6a1,Ndufb6,Etfdh,Ndufa7,Ndufaf3,Sdha,mt-Co2,mt-Co1,Uqcr11,Uqcrc2,Ndufv2,Ndufa2,Cox7a2l,Ndufc1,Sdhc,Etfa,Uqcrfs1,Coq10b,mt-Nd3,Ndufs5,Ndufb11,Ndufb10,Ndufa6,Ndufa1,mt-Atp8,mt-Nd5,Uqcrb,Ndufab1,Cox7c,Ndufb3,mt-Nd4,Cox6c,mt-Cytb,Ndufa13,Ndufa4,Uqcrh,Cox8a,mt-Nd2,mt-Atp6,Cox4i1
REACTOME_SIGNALING_BY_TGF_BETA_FAMILY_MEMBERS	95	-0.668235	-1.84876	0	0.000727007	tags=54%, list=18%, signal=65%	Arhgef18,Bambi,E2f5,Tfdp1,Inhba,Ncor2,Xpo1,Sp1,Fkbp1a,Hdac1,Ccnt1,Pard3,Ube2m,Strap,Usp9x,Trim33,Ppp1ca,Cdk9,Smurf1,Smad5,Serpine1,Uchl5,Mtmr4,Ubb,Ccnk,Parp1,Smad1,Bmpr1b,Skil,Smad9,Tfdp2,Smurf2,Tgfbr1,Snw1,Nedd8,Bmpr2,Ski,Pmepa1,Tgfbr2,Ube2d3,Smad7,Ppm1a,Ncor1,Wwtr1,Rps27a,Fstl3,Smad4,Smad6,Ppp1cb,Fstl1,Bmpr1a
REACTOME_INFECTIOUS_DISEASE	340	-0.632115	-1.83555	0	0.000736172	tags=42%, list=17%, signal=49%	Antxr1,Rcc1,Ssrp1,Rps20,Map2k4,Rbx1,Gtf2a2,Vps37b,Psmd6,Rplp0,Stam,Atp6v1h,Ncbp2,Canx,Xpo1,Nup88,Map2k3,Rpsa,Gtf2h1,Pom121,Ranbp1,Ccnt1,Chmp2b,Kpna1,Taf7,Psmd11,Polr2l,Supt16,Psmb5,Eps15,Ap1s2,Psmb1,Cdk9,Map2k1,Psma7,Map2k7,Psme4,Rps26,Polr2k,Polr2g,Slc25a5,Psmb7,Vps37a,Ubb,Rpl32,Gtf2h5,Rpl10a,Polr2f,Rpl26,Ccnk,Banf1,Chmp2a,Grsf1,Rpl29,Rpl41,Cul5,Rangap1,Nmt2,Seh1l,Taf3,Taf4,Rpl11,Vamp2,Tcea1,Chm…
REACTOME_SIGNALING_BY_TGF_BETA_RECEPTOR_COMPLEX	70	-0.683991	-1.85092	0	0.000743976	tags=59%, list=18%, signal=71%	Arhgef18,Bambi,E2f5,Tfdp1,Ncor2,Xpo1,Sp1,Fkbp1a,Hdac1,Ccnt1,Pard3,Ube2m,Strap,Usp9x,Trim33,Ppp1ca,Cdk9,Smurf1,Serpine1,Uchl5,Mtmr4,Ubb,Ccnk,Parp1,Skil,Tfdp2,Smurf2,Tgfbr1,Snw1,Nedd8,Ski,Pmepa1,Tgfbr2,Ube2d3,Smad7,Ppm1a,Ncor1,Wwtr1,Rps27a,Smad4,Ppp1cb
REACTOME_TNFS_BIND_THEIR_PHYSIOLOGICAL_RECEPTORS	22	0.704393	2.19145	0	0.000753269	tags=50%, list=15%, signal=59%	Tnfrsf1b,Tnfrsf11b,Tnfrsf13b,Tnfsf14,Tnfrsf1a,Tnfsf9,Eda2r,Tnfsf11,Tnfrsf18,Tnfsf8,Cd27
REACTOME_CELLULAR_RESPONSE_TO_HEAT_STRESS	95	-0.66227	-1.83689	0	0.000757824	tags=38%, list=16%, signal=45%	Rpa3,Bag5,Nup88,Hspb8,Pom121,Hspa5,Hspa9,Bag1,Dnajb1,Ep300,Hikeshi,Mtor,Camk2d,Seh1l,Ywhae,Camk2g,Crebbp,Hsph1,Col4a6,Bag3,Cryab,Hspa2,Tpr,Mapk1,Dnajb6,Ptges3,St13,Hspa4,Gsk3b,Fkbp4,Hspa1b,Hspa8,Hsp90ab1,Hsp90aa1,Hspb1,Eef1a1
REACTOME_HSF1_ACTIVATION	27	-0.765056	-1.83933	0	0.000766642	tags=41%, list=8%, signal=44%	Dnajb1,Ywhae,Hsph1,Col4a6,Dnajb6,Ptges3,Fkbp4,Hspa1b,Hsp90ab1,Hsp90aa1,Hspb1,Eef1a1
REACTOME_MRNA_SPLICING	180	-0.632385	-1.8371	0	0.000780789	tags=55%, list=22%, signal=69%	Gtf2f2,Snrpb,Sf3b4,Srsf11,Sf3b3,Isy1,Hnrnpf,Cwc25,Alyref,Cpsf2,Wdr33,Srsf3,Cstf1,Crnkl1,Txnl4a,Prpf8,U2af2,Ppil4,Elavl1,Snrpf,Ddx42,Hnrnpa0,Polr2j,Snrnp27,Srsf1,Prpf6,Prpf40a,Cd2bp2,Hnrnph2,Ncbp2,Sf3a3,Pcf11,Hnrnph1,Hnrnpu,Papola,Polr2l,Pdcd7,Srsf9,Zrsr1,Prpf4,Magohb,Upf3b,Cdc40,Ddx46,Polr2k,Cpsf7,Polr2g,Hnrnpl,Ptbp1,Hnrnpul1,Sf3b2,Srsf6,Polr2f,Slu7,Snrpd2,Rbm22,Pcbp1,Rnps1,Srsf7,Wbp11,Lsm8,Magoh…
REACTOME_MAPK_TARGETS_NUCLEAR_EVENTS_MEDIATED_BY_MAP_KINASES	31	-0.735815	-1.83717	0	0.000805189	tags=32%, list=7%, signal=34%	Creb1,Ppp2ca,Mef2a,Atf2,Mapk14,Mapk1,Jun,Mef2c,Dusp3,Fos
REACTOME_AUTOPHAGY	102	-0.654022	-1.8339	0	0.000825548	tags=44%, list=18%, signal=53%	Vps37c,Atg9a,Rragb,Vps37b,Tomm7,Atg4b,Prkag2,Chmp2b,Csnk2a1,Mfn2,Wipi2,Rraga,Atg12,Tomm5,Tomm22,Vps37a,Ubb,Mtor,Chmp2a,Csnk2a2,Atg3,Wipi1,Chmp3,Dynll2,Wdr45,Src,Tomm20,Sqstm1,Prkab2,Gabarapl1,Rb1cc1,Prkaa2,Rps27a,Gabarapl2,Mtmr3,Rheb,Map1lc3b,Map1lc3a,Chmp4c,Pink1,Dynll1,Hspa8,Hsp90ab1,Hsp90aa1,Eef1a1
REACTOME_SIGNALING_BY_HIPPO	20	-0.784402	-1.81229	0	0.00131155	tags=80%, list=18%, signal=98%	Tjp2,Stk3,Mob1b,Wwc1,Dvl2,Lats1,Tjp1,Sav1,Amotl2,Ywhae,Mob1a,Yap1,Ywhab,Lats2,Wwtr1,Amotl1
REACTOME_COMPLEX_I_BIOGENESIS	53	-0.692769	-1.80139	0	0.00156496	tags=62%, list=21%, signal=79%	Ndufs7,Ndufb7,Ndufs6,Ndufaf2,Ndufaf5,Tmem126b,Ndufa9,Ndufa10,Ndufa5,Ndufv1,Ndufaf4,Ndufc2,mt-Nd1,Ndufa12,Ndufb5,Ndufb6,Ndufa7,Ndufaf3,Ndufv2,Ndufa2,Ndufc1,mt-Nd3,Ndufs5,Ndufb11,Ndufb10,Ndufa6,Ndufa1,mt-Nd5,Ndufab1,Ndufb3,mt-Nd4,Ndufa13,mt-Nd2
REACTOME_INTERLEUKIN_17_SIGNALING	67	-0.664457	-1.7959	0	0.00170269	tags=42%, list=17%, signal=50%	Traf6,Atf1,Mapk9,Map2k4,Elk1,Tnip2,Map2k3,Map2k1,Map2k7,Irak1,Ubb,Nfkb1,Cul1,Fbxw11,Tab2,Irak2,Creb1,Ppp2ca,Mef2a,Atf2,Skp1a,Mapk14,Mapk1,Rps27a,Jun,Mef2c,Dusp3,Fos
REACTOME_THE_CITRIC_ACID_TCA_CYCLE_AND_RESPIRATORY_ELECTRON_TRANSPORT	151	-0.629426	-1.79134	0	0.00188554	tags=60%, list=23%, signal=76%	Pdk4,Hagh,Pdp1,Idh3a,Coq10a,Bsg,Ndufs7,Ndufb7,Ndufs6,Pdk3,Ndufaf2,Ndufaf5,Vdac1,Cox6b1,Pdhb,Uqcrc1,Tmem126b,Dld,Ndufa9,Ndufa10,Ndufa5,Pdpr,Ndufv1,Ndufaf4,Cox20,Ndufc2,mt-Nd1,Glo1,Surf1,Me1,Ndufa12,Ndufb5,Cycs,Pdk2,Cs,Idh2,Adhfe1,Cox6a1,Ndufb6,Etfdh,Idh3b,Ndufa7,Ldhb,Rxra,Ndufaf3,Ogdh,Nnt,Sucla2,Sdha,Suclg1,Pdha1,Suclg2,mt-Co2,mt-Co1,Uqcr11,Uqcrc2,Ndufv2,Ndufa2,Dlst,Cox7a2l,Ndufc1,Mpc2,Mpc1,Sdhc,E…
REACTOME_PEPTIDE_LIGAND_BINDING_RECEPTORS	115	0.505495	2.14031	0	0.00200588	tags=22%, list=6%, signal=23%	Pf4,Cxcr4,Ccl9,Ppbp,Ccr2,C5ar1,Cxcl12,Ccr1,Cxcr2,C3ar1,Cx3cl1,Cxcl3,C3,Cx3cr1,Fpr1,Ednrb,Cxcl16,Ccl5,Ccr7,Cxcl10,Cxcr6,Cxcl5,C5ar2,Ece1,Ccrl2
REACTOME_DISASSEMBLY_OF_THE_DESTRUCTION_COMPLEX_AND_RECRUITMENT_OF_AXIN_TO_THE_MEMBRANE	28	-0.741039	-1.78994	0	0.00205389	tags=57%, list=16%, signal=68%	Ppp2r5e,Ppp2r5a,Axin1,Dvl2,Apc,Ppp2r5c,Amer1,Fzd2,Ppp2ca,Dvl3,Lrp6,Fzd1,Csnk1a1,Gsk3b,Ctnnb1,Cav1
REACTOME_MITOCHONDRIAL_BIOGENESIS	74	-0.657447	-1.78522	0	0.00223787	tags=51%, list=21%, signal=64%	Polg2,Sirt3,Esrra,Samm50,Glud1,Pprc1,Tgs1,Ncoa1,Med1,Sod2,Ncoa2,Usp46,Ncoa6,Mef2d,Ppargc1b,Prkag2,Chd9,Hspa9,Cycs,Idh2,Tfb2m,Gabpa,Perm1,Rxra,Crebbp,Creb1,Calm1,Prkab2,Atf2,Mapk14,mt-Atp8,Prkaa2,Ncor1,Crtc3,Nr1d1,Smarcd3,mt-Atp6,Mef2c
REACTOME_DAP12_INTERACTIONS	31	0.625069	2.10486	0	0.00235353	tags=42%, list=7%, signal=45%	Tyrobp,Trem1,Clec5a,Trem2,Lcp2,Btk,Syk,Cd300lb,Sirpa,Klrd1,Grap2,Plcg2,Lck
REACTOME_INTERLEUKIN_4_AND_INTERLEUKIN_13_SIGNALING	98	0.509985	2.11641	0	0.00237724	tags=33%, list=5%, signal=34%	Il1b,Timp1,Itgam,Fn1,Hmox1,Tnf,Vcam1,Mmp9,Tnfrsf1b,Pim1,Birc5,Osm,Ptgs2,Cd36,Cdkn1a,Il13ra1,Alox5,Il6ra,Ccnd1,F13a1,Lcn2,Fscn1,Il4ra,Il1a,Itgax,Icam1,S1pr1,Mmp3,Jak3,Ccl22,Tgfb1,Il23a
REACTOME_NEUTROPHIL_DEGRANULATION	415	0.377002	2.11115	0	0.00243665	tags=28%, list=6%, signal=29%	S100a8,S100a9,Ctss,Fcer1g,Tyrobp,Arg1,Cotl1,Itgam,Cd53,Cd68,Ppbp,C5ar1,Ptprc,Clec4d,Cd14,Fcgr2b,Cybb,Clec5a,Nfam1,Cxcr2,Mmp9,Anxa2,Ptafr,Adam8,Cd300a,Tnfrsf1b,Ptpn6,Lgals3,Cd36,C3ar1,Tubb5,Ftl1,Fgr,Nckap1l,Gmfg,Cd63,Alox5,Plac8,Cxcl3,Pycard,Clec12a,Siglece,Cfp,C3,Mcemp1,Hp,Cd44,Fabp5,Lcn2,Slc11a1,Slpi,Plaur,Plau,Tmem173,Olr1,Bst1,Sell,Lair1,Fcgr4,Lilrb4a,Ckap4,Bst2,Serpinb1a,Ifi204,Bin2,Itgax,Arh…
REACTOME_SEMAPHORIN_INTERACTIONS	62	-0.659174	-1.78061	0	0.00250267	tags=32%, list=6%, signal=34%	Rac1,Sema5a,Dpysl2,Rras,Itgb1,Itga1,Pak2,Dpysl3,Tln1,Gsk3b,Myl9,Rhob,Arhgef12,Myh11,Rock2,Myh10,Hsp90ab1,Hsp90aa1,Myl6,Rock1
REACTOME_COMMON_PATHWAY_OF_FIBRIN_CLOT_FORMATION	16	0.730383	2.11387	0	0.00254	tags=63%, list=10%, signal=70%	Pf4,F13a1,Procr,Pros1,F10,Serpine2,F5,Prtn3,F2r,Serpinc1
REACTOME_PROCESSING_OF_CAPPED_INTRON_CONTAINING_PRE_MRNA	230	-0.615621	-1.77276	0	0.0026959	tags=50%, list=22%, signal=63%	Gtf2f1,Wtap,Gtf2f2,Snrpb,Sf3b4,Sec13,Srsf11,Sf3b3,Isy1,Hnrnpf,Cwc25,Alyref,Cpsf2,Wdr33,Srsf3,Mettl14,Cstf1,Crnkl1,Txnl4a,Prpf8,U2af2,Ppil4,Elavl1,Snrpf,Ddx42,Hnrnpa0,Thoc1,Polr2j,Snrnp27,Srsf1,Prpf6,Prpf40a,Cd2bp2,Hnrnph2,Eif4e,Ncbp2,Sf3a3,Nup88,Pcf11,Pom121,Hnrnph1,Hnrnpu,Papola,Polr2l,Pdcd7,Srsf9,Zrsr1,Prpf4,Magohb,Upf3b,Cdc40,Ddx46,Polr2k,Cpsf7,Polr2g,Hnrnpl,Ptbp1,Hnrnpul1,Sf3b2,Srsf6,Gle1,Pol…
REACTOME_EPIGENETIC_REGULATION_OF_GENE_EXPRESSION	99	-0.637204	-1.77535	0	0.00271134	tags=52%, list=21%, signal=65%	Taf1b,Chd4,Sap130,Mtf2,Polr1c,Jarid2,Sin3b,Hdac2,Sap30bp,Twistnb,Gtf2h1,Znrd1,Ddx21,Hdac1,Rrp8,Polr1d,Polr2l,Gatad2a,Ttf1,Polr2k,Ep300,Sap18,Suz12,Gatad2b,Hist2h2be,Gtf2h5,Sin3a,Polr2f,Myo1c,Tet3,H2afv,Mbd2,Aebp2,Taf1a,Rbbp4,Sf3b1,Ubtf,Mnat1,Mta1,Kat2b,Tet1,Chd3,Dnmt3a,Rbbp7,Baz1b,H3f3b,Smarca5,Gsk3b,Arid4b,Dek,Actb
REACTOME_G_PROTEIN_MEDIATED_EVENTS	51	-0.669623	-1.76961	0	0.00278635	tags=37%, list=10%, signal=41%	Adcy6,Adcy1,Gnai3,Camk2d,Prkca,Camk2g,Prkar1a,Creb1,Itpr1,Calm1,Plcb1,Pla2g4a,Gnai2,Gnao1,Mapk1,Ahcyl1,Gnai1,Prkar2a,Prkacb,Plcb4,Adcy5
REACTOME_MACROAUTOPHAGY	86	-0.642463	-1.76717	0	0.00289459	tags=44%, list=17%, signal=53%	Atg9a,Rragb,Tomm7,Atg4b,Prkag2,Chmp2b,Csnk2a1,Mfn2,Wipi2,Rraga,Atg12,Tomm5,Tomm22,Ubb,Mtor,Chmp2a,Csnk2a2,Atg3,Wipi1,Chmp3,Dynll2,Wdr45,Src,Tomm20,Sqstm1,Prkab2,Gabarapl1,Rb1cc1,Prkaa2,Rps27a,Gabarapl2,Mtmr3,Rheb,Map1lc3b,Map1lc3a,Chmp4c,Pink1,Dynll1
REACTOME_MYD88_CASCADE_INITIATED_ON_PLASMA_MEMBRANE	78	-0.654574	-1.7628	0	0.00299798	tags=45%, list=20%, signal=56%	Map3k7,Map3k1,Nkiras1,Nkiras2,Traf6,Atf1,Mapk9,Map2k4,Elk1,Tnip2,Map2k3,Map2k1,Map2k7,Irak1,Ubb,Nfkb1,Cul1,Fbxw11,Tab2,Irak2,Rela,Creb1,Ppp2ca,Mef2a,Atf2,Skp1a,Mapk14,Mapk1,Peli2,Rps27a,App,Jun,Mef2c,Dusp3,Fos
REACTOME_POST_CHAPERONIN_TUBULIN_FOLDING_PATHWAY	16	0.7468	2.06648	0	0.00312615	tags=56%, list=9%, signal=62%	Tuba1a,Tubb2a,Tuba1b,Tubb3,Tubb4b,Tuba4a,Tubb2b,Tbcd,Tubb4a
REACTOME_TRANSCRIPTIONAL_ACTIVATION_OF_MITOCHONDRIAL_BIOGENESIS	52	-0.674096	-1.76018	0	0.00315551	tags=62%, list=23%, signal=79%	Ssbp1,Tfam,Polg2,Sirt3,Esrra,Glud1,Pprc1,Tgs1,Ncoa1,Med1,Sod2,Ncoa2,Usp46,Ncoa6,Mef2d,Ppargc1b,Chd9,Cycs,Idh2,Tfb2m,Gabpa,Perm1,Rxra,Crebbp,Creb1,Calm1,Atf2,Ncor1,Crtc3,Nr1d1,Smarcd3,Mef2c
REACTOME_FORMATION_OF_FIBRIN_CLOT_CLOTTING_CASCADE	31	0.591589	2.04541	0	0.00374134	tags=42%, list=10%, signal=47%	Pf4,F13a1,Procr,Pros1,F10,F7,Serpine2,F5,Klkb1,Prtn3,Gp1bb,F2r,Serpinc1
REACTOME_ESR_MEDIATED_SIGNALING	167	-0.61169	-1.74678	0	0.00400505	tags=49%, list=19%, signal=59%	Ago3,Fkbp5,Stag2,Tle3,Ebag9,Ncoa3,Gnb5,Polr2j,Akt2,Smc1a,Gtf2a2,Ncoa1,Usf2,Med1,Elk1,Axin1,Nrip1,Xpo1,Zdhhc21,Sp1,Ncoa2,Uhmk1,Ptk2,Tnrc6b,Foxo3,Hdac1,Ccnt1,Chd1,Akt3,Polr2l,Rad21,Cdk9,Bcl2,Gng5,Polr2k,Stag1,Polr2g,Ep300,Gnai3,Hist2h2be,Polr2f,H2afv,Gnb1,Ago1,Pdpk1,Crebbp,Creb1,Calm1,Src,Pgr,Kat2b,Yy1,Gnai2,Atf2,Igf1r,Mapk1,Smc3,Ago2,Ptges3,Cdkn1b,Cxxc5,H3f3b,Fosb,Cav2,Tnrc6a,Pik3ca,Gng12,Jund,Gnb…
REACTOME_POSITIVE_EPIGENETIC_REGULATION_OF_RRNA_EXPRESSION	58	-0.658331	-1.74344	0	0.00424675	tags=48%, list=15%, signal=57%	Hdac2,Twistnb,Znrd1,Ddx21,Hdac1,Polr1d,Polr2l,Gatad2a,Ttf1,Polr2k,Ep300,Gatad2b,Hist2h2be,Polr2f,Myo1c,H2afv,Taf1a,Rbbp4,Sf3b1,Mta1,Kat2b,Chd3,Rbbp7,Baz1b,H3f3b,Smarca5,Gsk3b,Dek,Actb
REACTOME_NOTCH1_INTRACELLULAR_DOMAIN_REGULATES_TRANSCRIPTION	44	-0.669129	-1.73546	0	0.00502719	tags=55%, list=18%, signal=67%	Tle3,Hes1,Hdac2,Ncor2,Rbx1,Hdac1,Hdac4,Tle4,Rbpj,Tle1,Ep300,Ubb,Hdac5,Fbxw7,Cul1,Crebbp,Heyl,Snw1,Kat2b,Hey2,Skp1a,Ncor1,Rps27a,Maml2
REACTOME_OPIOID_SIGNALLING	83	-0.633251	-1.7361	0	0.00512029	tags=37%, list=14%, signal=43%	Ppp3ca,Adcy6,Adcy1,Ppp1ca,Gng5,Gnai3,Camk2d,Prkca,Ppp3cb,Gnb1,Camk2g,Prkar1a,Creb1,Itpr1,Calm1,Pde4a,Ppp3r1,Plcb1,Pla2g4a,Gnai2,Ppp2ca,Gnao1,Mapk1,Gng12,Gnb4,Ahcyl1,Gnai1,Prkar2a,Prkacb,Plcb4,Adcy5
REACTOME_TP53_REGULATES_METABOLIC_GENES	81	-0.637612	-1.73264	0	0.00525726	tags=43%, list=17%, signal=52%	Gls,Ago3,Cox6b1,Rragb,Akt2,Cox20,Gpi1,Tnrc6b,Prkag2,Akt3,Sesn1,Surf1,Rraga,Rrm2b,Cycs,Cox6a1,Mtor,Ywhag,Ywhae,Ago1,Txn1,mt-Co2,mt-Co1,Cox7a2l,Ywhab,Prkab2,Ywhah,Ago2,Prkaa2,Tnrc6a,Ywhaq,Cox7c,Pten,Rheb,Cox6c,Ndufa4,Cox8a,Cox4i1
REACTOME_TGF_BETA_RECEPTOR_SIGNALING_ACTIVATES_SMADS	31	-0.702429	-1.73206	0.00112486	0.0053038	tags=58%, list=15%, signal=68%	Usp15,Cbl,Ppp1r15a,Zfyve9,Bambi,Xpo1,Fkbp1a,Ube2m,Strap,Ppp1ca,Smurf1,Uchl5,Mtmr4,Ubb,Smurf2,Tgfbr1,Nedd8,Pmepa1,Tgfbr2,Smad7,Rps27a,Smad4,Ppp1cb
REACTOME_MTOR_SIGNALLING	39	-0.685587	-1.72801	0	0.00552636	tags=46%, list=17%, signal=56%	Rps6kb1,Rragb,Akt2,Eif4e,Prkag2,Rraga,Mtor,Stk11,Eif4g1,Ywhab,Prkab2,Eif4b,Ppm1a,Prkaa2,Cab39,Eef2k,Rheb,Rps6
REACTOME_SPRY_REGULATION_OF_FGF_SIGNALING	15	-0.769984	-1.72898	0.00250941	0.00555277	tags=60%, list=15%, signal=70%	Mknk1,Ubb,Spry2,Braf,Src,Ppp2ca,Mapk1,Rps27a,Ptpn11
REACTOME_RHO_GTPASES_ACTIVATE_NADPH_OXIDASES	22	0.640281	1.99658	0	0.00570653	tags=36%, list=3%, signal=38%	S100a8,S100a9,Ncf1,Rac2,Cybb,Ncf4,Prkcb,Ncf2
REACTOME_NEPHRIN_FAMILY_INTERACTIONS	20	-0.748909	-1.72322	0	0.00597899	tags=50%, list=14%, signal=58%	Iqgap1,Nck2,Cask,Pik3cb,Cd2ap,Sptan1,Wasl,Pik3ca,Sptbn1,Actn4,Actn1
REACTOME_ESTROGEN_DEPENDENT_GENE_EXPRESSION	100	-0.616383	-1.72378	0	0.00601263	tags=51%, list=19%, signal=63%	Ago3,Stag2,Tle3,Ebag9,Ncoa3,Polr2j,Smc1a,Gtf2a2,Ncoa1,Usf2,Med1,Axin1,Nrip1,Sp1,Ncoa2,Tnrc6b,Hdac1,Ccnt1,Chd1,Polr2l,Rad21,Cdk9,Bcl2,Polr2k,Stag1,Polr2g,Ep300,Hist2h2be,Polr2f,H2afv,Ago1,Crebbp,Pgr,Kat2b,Yy1,Atf2,Smc3,Ago2,Ptges3,Cxxc5,H3f3b,Fosb,Tnrc6a,Jund,Fkbp4,Jun,Kank1,Ddx5,Hsp90ab1,Hsp90aa1,Fos
REACTOME_MITOPHAGY	27	-0.706065	-1.7203	0.00115607	0.00616913	tags=56%, list=16%, signal=66%	Vdac1,Tomm7,Csnk2a1,Mfn2,Atg12,Tomm5,Tomm22,Ubb,Csnk2a2,Src,Tomm20,Sqstm1,Rps27a,Map1lc3b,Map1lc3a,Pink1
REACTOME_PKMTS_METHYLATE_HISTONE_LYSINES	45	-0.660094	-1.71611	0	0.00668459	tags=44%, list=13%, signal=51%	Ash2l,Wdr5,Kmt2b,Setdb1,Eed,Ehmt2,Rbbp5,Atf7ip,Kmt2d,Smyd2,Setd2,Kmt5b,Setd6,Suz12,Ehmt1,Nfkb1,Aebp2,Rbbp4,Prdm16,Kmt2a,Rela,Dpy30,Setd3,Ash1l,Kmt2c,Setd1b,Kmt2e,Setd7,Rbbp7,Kmt5a
REACTOME_OXIDATIVE_STRESS_INDUCED_SENESCENCE	74	-0.625133	-1.71497	0	0.00670457	tags=42%, list=17%, signal=50%	Tfdp1,Tnik,Mapk9,Map2k4,Map2k3,Bmi1,Tnrc6b,Map4k4,Kdm6b,Map2k7,Suz12,Ubb,Hist2h2be,H2afv,Cbx4,Cbx6,Rbbp4,Ago1,Map3k5,Txn1,Tfdp2,Phc3,Mapk14,Mapk1,Rbbp7,H3f3b,Rps27a,Cdk6,Tnrc6a,Jun,Fos
REACTOME_EXTRA_NUCLEAR_ESTROGEN_SIGNALING	71	-0.637325	-1.71284	0	0.00674414	tags=45%, list=17%, signal=54%	Gnb5,Akt2,Elk1,Xpo1,Zdhhc21,Uhmk1,Ptk2,Foxo3,Akt3,Bcl2,Gng5,Gnai3,Gnb1,Pdpk1,Creb1,Calm1,Src,Gnai2,Igf1r,Mapk1,Cdkn1b,Cav2,Pik3ca,Gng12,Gnb4,Srf,Gnai1,Hbegf,Cav1,Hsp90aa1,Hspb1,Fos
REACTOME_SIGNAL_TRANSDUCTION_BY_L1	21	-0.736113	-1.71332	0.00233645	0.00677194	tags=48%, list=13%, signal=55%	Csnk2a1,Map2k1,Csnk2a2,Itgb3,Fgfr1,Rac1,Mapk1,Itgb1,Ncam1,Itga9
REACTOME_UPTAKE_AND_ACTIONS_OF_BACTERIAL_TOXINS	29	-0.709868	-1.71371	0	0.00687612	tags=52%, list=20%, signal=64%	Stx1a,Pdzd3,Antxr1,Map2k4,Map2k3,Map2k1,Map2k7,Vamp2,Calm1,Pdcd6ip,Cd9,Eef2,Hbegf,Hsp90ab1,Hsp90aa1
REACTOME_MUSCLE_CONTRACTION	187	-0.597767	-1.7072	0	0.0072956	tags=26%, list=11%, signal=29%	Atp2a3,Ryr2,Cacna1d,Kcnd3,Atp1b3,Camk2d,Stim1,Kcnip4,Dmpk,Actg2,Sorbs3,Camk2g,Tmod1,Abcc9,Itpr1,Calm1,Fgf13,Casq1,Kat2b,Cacna2d1,Akap9,Myl12a,Hipk1,Itga1,Wwtr1,Pak2,Dmd,Atp1a2,Atp2b4,Acta2,Tln1,Ahcyl1,Npr1,Atp1b2,Sorbs1,Asph,Myl9,Vcl,Atp2a2,Myh11,Vim,Tcap,Mylk,Tpm2,Lmod1,Cald1,Tpm1,Myl6
REACTOME_REGULATION_OF_HSF1_MEDIATED_HEAT_SHOCK_RESPONSE	76	-0.627167	-1.70736	0	0.00740289	tags=39%, list=20%, signal=49%	Hspa12a,Hspa1l,Atm,Hspb2,Serpinh1,Rpa3,Bag5,Nup88,Pom121,Hspa5,Hspa9,Bag1,Dnajb1,Hikeshi,Seh1l,Ywhae,Hsph1,Col4a6,Bag3,Hspa2,Tpr,Mapk1,Dnajb6,St13,Hspa4,Gsk3b,Fkbp4,Hspa1b,Hspa8,Hspb1
REACTOME_RNA_POLYMERASE_III_TRANSCRIPTION_TERMINATION	23	-0.721232	-1.69799	0.00118343	0.00809533	tags=57%, list=19%, signal=70%	Polr1c,Polr3e,Polr3f,Polr1d,Polr2l,Polr3gl,Polr2k,Polr2f,Nfix,Ssb,Nfib,Nfia,Nfic
REACTOME_PROTEIN_METHYLATION	15	-0.763399	-1.69824	0.00124378	0.00819714	tags=27%, list=6%, signal=28%	Mettl21a,Calm1,Eef2,Hspa8,Eef1a1
REACTOME_FOXO_MEDIATED_TRANSCRIPTION	61	-0.632995	-1.69444	0	0.00860327	tags=56%, list=22%, signal=71%	Nfya,Nfyc,Klf4,Sirt3,Ccng2,Nfyb,Akt2,Hdac2,Ddit3,Pcbp4,Sod2,Foxo4,Foxo3,Plxna4,Hdac1,Akt3,Foxo1,Ep300,Rbl2,Sin3a,Stk11,Ywhag,Txn1,Crebbp,Kat2b,Ywhab,Cdkn1b,Ywhaq,Smad4,Nr3c1,Pink1,Txnip,Fbxo32,Cav1
REACTOME_TRIF_TICAM1_MEDIATED_TLR4_SIGNALING	92	-0.613924	-1.69326	0	0.00868745	tags=39%, list=17%, signal=47%	Map3k7,Birc2,Nkiras1,Nkiras2,Traf6,Tbk1,Atf1,Mapk9,Map2k4,Elk1,Tnip2,Map2k3,Traf3,Map2k1,Map2k7,Irak1,Ubb,Nfkb1,Cul1,Fbxw11,Tab2,Irak2,Irf3,Rela,Creb1,Ppp2ca,Mef2a,Atf2,Ube2d2a,Skp1a,Mapk14,Mapk1,Ube2d3,Rps27a,App,Jun,Ptpn11,Mef2c,Dusp3,Fos
REACTOME_SIGNALING_BY_NOTCH1_IN_CANCER	55	-0.638845	-1.69015	0.00107066	0.00900983	tags=58%, list=23%, signal=76%	Kat2a,Ccnc,Ncstn,Maml1,Psen1,Psenen,Aph1b,Jag1,Psen2,Hes1,Hdac2,Ncor2,Rbx1,Hdac1,Hdac4,Aph1a,Rbpj,Ep300,Ubb,Hdac5,Fbxw7,Cul1,Crebbp,Heyl,Mib1,Snw1,Kat2b,Hey2,Skp1a,Ncor1,Rps27a,Maml2
REACTOME_ESTROGEN_DEPENDENT_NUCLEAR_EVENTS_DOWNSTREAM_OF_ESR_MEMBRANE_SIGNALING	24	-0.717401	-1.69058	0.00230947	0.00905176	tags=58%, list=17%, signal=70%	Akt2,Elk1,Xpo1,Uhmk1,Ptk2,Foxo3,Akt3,Bcl2,Creb1,Mapk1,Cdkn1b,Srf,Hbegf,Fos
REACTOME_CHROMATIN_ORGANIZATION	209	-0.585292	-1.68733	0	0.00946591	tags=56%, list=26%, signal=75%	Kmt2b,Pax3,Actl6a,Kdm3a,Setdb1,Jade2,Eed,Smarca4,Supt20,Ehmt2,Elp2,Kat2a,Phf8,Kdm3b,Sgf29,H2afz,Rbbp5,Kdm6a,Atf7ip,Kdm4b,Atxn7l3,Ak6,Prmt5,Brpf3,Kdm5d,Rest,Chd4,Sap130,Arid1b,Wdr77,Elp5,Ing3,Kmt2d,Elp3,Phf20,Smyd2,Msl2,Kat6a,Kdm5c,Hdac2,Ncor2,Meaf6,Ncoa1,Kansl1,Ncoa2,Brd8,Kat6b,Kat7,Kdm5a,Hdac1,Setd2,Smarcc1,Ep400,Kdm5b,Ing4,Kmt5b,Setd6,Brwd1,Smarcd2,Kdm7a,Kdm6b,Gatad2a,Jak2,Ep300,Kansl3,Sap18,Su…
REACTOME_RNA_POLYMERASE_II_TRANSCRIPTION_TERMINATION	61	-0.621215	-1.68582	0	0.00956186	tags=62%, list=26%, signal=84%	Cstf2t,Casc3,Thoc3,Ncbp1,Lsm10,Snrpb,Srsf11,Alyref,Cpsf2,Wdr33,Srsf3,Cstf1,U2af2,Snrpf,Thoc1,Srsf1,Ncbp2,Pcf11,Papola,Srsf9,Magohb,Upf3b,Cdc40,Cpsf7,Srsf6,Slu7,Rnps1,Srsf7,Magoh,Chtop,Snrpe,Srsf4,Sarnp,Srrm1,Thoc7,Thoc2,Srsf5,Fyttd1
REACTOME_FORMATION_OF_TC_NER_PRE_INCISION_COMPLEX	52	-0.638881	-1.68535	0.00108108	0.00957925	tags=42%, list=17%, signal=51%	Polr2j,Rbx1,Gps1,Gtf2h1,Polr2l,Usp7,Zfp830,Polr2k,Polr2g,Ep300,Ubb,Gtf2h5,Cops2,Polr2f,Tcea1,Cops8,Mnat1,Cops6,Cul4a,Prpf19,Rps27a,Hmgn1
REACTOME_SIGNALING_BY_NUCLEAR_RECEPTORS	205	-0.587192	-1.68256	0	0.00999893	tags=45%, list=19%, signal=56%	Pdk3,Ago3,Fkbp5,Stag2,Tle3,Akr1c14,Pdhb,Ebag9,Ncoa3,Rdh14,Gnb5,Dld,Polr2j,Akt2,Smc1a,Gtf2a2,Ncoa1,Usf2,Med1,Elk1,Axin1,Nrip1,Xpo1,Zdhhc21,Sp1,Ncoa2,Uhmk1,Ptk2,Tnrc6b,Dhrs3,Foxo3,Hdac1,Ccnt1,Chd1,Akt3,Rarg,Polr2l,Rad21,Pdk2,Cdk9,Bcl2,Gng5,Polr2k,Stag1,Polr2g,Ep300,Gnai3,Cpt1a,Hist2h2be,Polr2f,Rxra,H2afv,Cyp26b1,Gnb1,Ago1,Pdpk1,Pdha1,Crebbp,Creb1,Calm1,Src,Pgr,Kat2b,Yy1,Gnai2,Atf2,Igf1r,Mapk1,Smc3,…
REACTOME_INTERLEUKIN_2_FAMILY_SIGNALING	39	0.548072	1.92335	0	0.0105479	tags=33%, list=5%, signal=35%	Ptk2b,Ptpn6,Csf2ra,Inpp5d,Lgals9,Il3ra,Havcr2,Csf2rb2,Syk,Pik3cd,Il2,Il21r,Jak3
REACTOME_DOWNREGULATION_OF_TGF_BETA_RECEPTOR_SIGNALING	25	-0.692905	-1.67391	0.00116144	0.0115079	tags=60%, list=18%, signal=73%	Ppp1r15a,Zfyve9,Bambi,Xpo1,Strap,Ppp1ca,Smurf1,Uchl5,Mtmr4,Ubb,Smurf2,Tgfbr1,Pmepa1,Tgfbr2,Smad7,Rps27a,Ppp1cb
REACTOME_REGULATION_OF_TP53_ACTIVITY_THROUGH_ACETYLATION	29	-0.67092	-1.67286	0.00116686	0.0115982	tags=62%, list=22%, signal=80%	Pin1,Pip4k2b,Brpf3,Brd7,Chd4,Ing2,Kat6a,Akt2,Hdac2,Meaf6,Hdac1,Akt3,Gatad2a,Ep300,Gatad2b,Rbbp4,Brd1,Chd3,Rbbp7
REACTOME_CELL_SURFACE_INTERACTIONS_AT_THE_VASCULAR_WALL	112	0.461102	1.90515	0	0.0118507	tags=31%, list=6%, signal=33%	Fcer1g,Pf4,Cd74,Itgam,Fn1,Col1a1,Sdc3,Trem1,Selplg,Ptpn6,Inpp5d,Itga5,Lyn,Ighm,Cd44,Cd84,Cd48,Selp,Olr1,Sell,Procr,Itgax,Sirpa,Slc7a8,Slc7a11,Itgal,Tnfrsf10b,Mif,Spn,Pros1,Dok2,Atp1b1,Slc7a5,Tgfb1,Slc16a3
REACTOME_BETA_CATENIN_PHOSPHORYLATION_CASCADE	17	-0.742944	-1.66936	0.0060241	0.0123886	tags=59%, list=16%, signal=70%	Ppp2r5e,Ppp2r5a,Axin1,Apc,Ppp2r5c,Amer1,Ppp2ca,Csnk1a1,Gsk3b,Ctnnb1
REACTOME_PINK_PARKIN_MEDIATED_MITOPHAGY	20	-0.729894	-1.66787	0.00237812	0.0125962	tags=65%, list=19%, signal=80%	Vdac1,Tomm7,Mfn2,Atg12,Tomm5,Tomm22,Ubb,Tomm20,Sqstm1,Rps27a,Map1lc3b,Map1lc3a,Pink1
REACTOME_DEGRADATION_OF_THE_EXTRACELLULAR_MATRIX	121	0.444198	1.89484	0	0.0128194	tags=32%, list=9%, signal=35%	Ctss,Spp1,Timp1,Fn1,Col1a1,Col8a1,Mmp9,Acan,Col3a1,Adam8,Hspg2,Col6a3,Cd44,Mmp14,Ctsk,Dcn,Col5a2,Lamb1,Mmp19,Mmp12,Scube1,Col16a1,Fbn1,Mmp3,Mmp8,Ctsl,Eln,Col2a1,Mmp25,Col4a4,Col11a1,Col17a1,Tll1,Adamts18,Klkb1,Mmp13,Adamts4,Cdh1,Col12a1
REACTOME_REGULATION_OF_PTEN_GENE_TRANSCRIPTION	58	-0.629292	-1.66505	0	0.0129551	tags=47%, list=20%, signal=58%	Rest,Chd4,Maf1,Rragb,Hdac2,Bmi1,Hdac1,Rraga,Gatad2a,Suz12,Gatad2b,Mtor,Hdac5,Cbx4,Cbx6,Rcor1,Rbbp4,Mta1,Phc3,Atf2,Chd3,Mapk1,Rbbp7,Pten,Rheb,Jun,Egr1
REACTOME_PHOSPHORYLATION_SITE_MUTANTS_OF_CTNNB1_ARE_NOT_TARGETED_TO_THE_PROTEASOME_BY_THE_DESTRUCTION_COMPLEX	15	-0.763905	-1.66372	0.00123305	0.0130942	tags=67%, list=16%, signal=80%	Ppp2r5e,Ppp2r5a,Axin1,Apc,Ppp2r5c,Amer1,Ppp2ca,Csnk1a1,Gsk3b,Ctnnb1
REACTOME_SIGNALING_BY_FGFR2	65	-0.618594	-1.66095	0	0.0133839	tags=52%, list=24%, signal=69%	Cbl,Kras,Plcg1,Ncbp1,Gtf2f1,Gtf2f2,Hnrnpf,Frs2,Gab1,Polr2j,Frs3,Ncbp2,Mknk1,Hnrnph1,Tial1,Polr2l,Polr2k,Polr2g,Fgfr2,Ubb,Ptbp1,Polr2f,Fgf2,Spry2,Braf,Src,Ppp2ca,Rbfox2,Hnrnpm,Mapk1,Hnrnpa1,Rps27a,Pik3ca,Ptpn11
REACTOME_GPVI_MEDIATED_ACTIVATION_CASCADE	33	0.555907	1.872	0.00892857	0.0140723	tags=39%, list=3%, signal=41%	Fcer1g,Col1a1,Rac2,Ptpn6,Vav1,Lcp2,Lyn,Pdpn,Syk,Pik3r5,Cdc42,Pik3cg,Clec1b
REACTOME_APOPTOTIC_CLEAVAGE_OF_CELLULAR_PROTEINS	38	-0.652337	-1.65711	0	0.0142022	tags=53%, list=20%, signal=66%	Birc2,Prkcd,Tjp2,Mapt,Ptk2,Apc,Bcap31,Acin1,Tjp1,Stk26,Satb1,Add1,Lmna,Fnta,Sptan1,Gsn,Dsp,Ctnnb1,Vim,Rock1
REACTOME_NEGATIVE_REGULATION_OF_FGFR1_SIGNALING	26	-0.681673	-1.65332	0.00346821	0.0144141	tags=38%, list=10%, signal=43%	Mknk1,Ubb,Fgf2,Fgfr1,Spry2,Braf,Src,Ppp2ca,Mapk1,Rps27a,Ptpn11
REACTOME_TOLL_LIKE_RECEPTOR_9_TLR9_CASCADE	90	-0.595962	-1.65375	0	0.0144532	tags=41%, list=20%, signal=51%	Map3k7,Map3k1,Nkiras1,Nkiras2,Traf6,Atf1,Mapk9,Map2k4,Elk1,Tnip2,Map2k3,Rbsn,Map2k1,Map2k7,Irak1,Ubb,Nfkb1,Cul1,Fbxw11,Tab2,Irak2,Rela,Creb1,Ppp2ca,Mef2a,Atf2,Skp1a,Mapk14,Mapk1,Eea1,Peli2,Rps27a,App,Jun,Mef2c,Dusp3,Fos
REACTOME_APOPTOTIC_EXECUTION_PHASE	50	-0.634515	-1.65515	0	0.014522	tags=48%, list=20%, signal=60%	Kpnb1,H1f0,Birc2,Prkcd,Tjp2,Mapt,Ptk2,Apc,Bcap31,Kpna1,Acin1,Tjp1,Stk26,Satb1,Add1,Lmna,Fnta,Sptan1,Pak2,Gsn,Dsp,Ctnnb1,Vim,Rock1
REACTOME_DARPP_32_EVENTS	22	-0.712649	-1.65409	0	0.0145366	tags=45%, list=14%, signal=53%	Ppp3ca,Ppp1ca,Ppp3cb,Prkar1a,Calm1,Pde4a,Ppp3r1,Ppp2ca,Prkar2a,Prkacb
REACTOME_INTEGRIN_CELL_SURFACE_INTERACTIONS	79	0.478008	1.87261	0	0.0147119	tags=27%, list=5%, signal=28%	Spp1,Thbs1,Tnc,Itgam,Fn1,Col1a1,Col8a1,Lum,Vcam1,Col3a1,Hspg2,Col6a3,Itga5,Cd44,Col5a2,Itgax,Icam1,Itgal,Col16a1,Fbn1,Col2a1
REACTOME_CELL_JUNCTION_ORGANIZATION	79	-0.603388	-1.65053	0	0.0149722	tags=23%, list=10%, signal=25%	Cdh13,Parva,Fblim1,Vasp,Ctnna1,Rsu1,Itgb1,Flnc,Lims1,Ilk,Ctnnb1,Actb,Lims2,Cdh6,Dst,Fermt2,Flna,Actn1
REACTOME_HSP90_CHAPERONE_CYCLE_FOR_STEROID_HORMONE_RECEPTORS_SHR	46	-0.62875	-1.6474	0.00325027	0.0155185	tags=46%, list=11%, signal=51%	Dnajb1,Dctn4,Dnaja2,Dctn1,Dnaja4,Dynll2,Capza2,Dnaja1,Dync1li1,Pgr,Capzb,Hspa2,Ptges3,Dctn6,Fkbp4,Nr3c1,Hspa1b,Dynll1,Hspa8,Hsp90ab1,Hsp90aa1
REACTOME_PTEN_REGULATION	133	-0.584289	-1.64592	0	0.0156788	tags=47%, list=22%, signal=60%	Psma2,Mkrn1,Psma4,Ago4,Rest,Chd4,Psmc5,Ago3,Rnf146,Prex2,Psmb4,Maf1,Psmd2,Rragb,Akt2,Hdac2,Psmd6,Bmi1,Tnrc6b,Wwp2,Hdac1,Akt3,Csnk2a1,Psmd11,Psmb5,Usp7,Rraga,Psmb1,Gatad2a,Psma7,Psme4,Psmb7,Suz12,Ubb,Gatad2b,Mtor,Csnk2a2,Hdac5,Cbx4,Cbx6,Rcor1,Rbbp4,Ago1,Psmd8,Psmc3,Psma3,Tnks2,Mta1,Phc3,Psmc6,Atf2,Psmd7,Chd3,Mapk1,Psmb6,Ago2,Rbbp7,Rps27a,Tnrc6a,Nedd4,Pten,Rheb,Jun,Egr1
REACTOME_METABOLISM_OF_AMINO_ACIDS_AND_DERIVATIVES	320	-0.564713	-1.64176	0	0.0161605	tags=35%, list=18%, signal=42%	Pdhb,Pstk,Serinc5,Glud1,Ado,Slc25a12,Rars,Adi1,Psmd2,Dld,Rpl22l1,Ddo,Hsd17b10,Rps20,Azin1,Psmd6,Rplp0,Ckb,Txn2,Serinc1,Rpsa,Pxmp2,Carns1,Mtr,Oaz2,Apip,Sms,Psmd11,Psmb5,Carnmt1,Glul,Psmb1,Aldh7a1,Psma7,Psme4,Csad,Hnmt,Rps26,Psmb7,Odc1,Rpl32,Rpl10a,Rpl26,Rpl29,Rpl41,Ogdh,Rpl11,Acat1,Rps29,Pdha1,Psmd8,Rps17,Psmc3,Rplp1,Psma3,Ppm1k,Dlst,Psmc6,Eprs,Acadsb,Serinc3,Aldh6a1,Psmd7,Rps19,Rps24,Rps9,Rpl37,A…
REACTOME_RUNX1_INTERACTS_WITH_CO_FACTORS_WHOSE_PRECISE_EFFECT_ON_RUNX1_TARGETS_IS_NOT_KNOWN	37	-0.656961	-1.64086	0.00110742	0.0161885	tags=51%, list=14%, signal=60%	Bmi1,Csnk2a1,Smarcc1,Smarcd2,Ep300,Yaf2,Smarce1,Csnk2a2,Auts2,Cbx4,Rybp,Cbx6,Phc3,Arid1a,Arid2,Pbrm1,Smarca2,Pcgf5,Smarcd3
REACTOME_GLUCAGON_SIGNALING_IN_METABOLIC_REGULATION	30	-0.669634	-1.64179	0.00115207	0.0163271	tags=37%, list=14%, signal=43%	Adcy6,Adcy1,Gng5,Gnb1,Prkar1a,Gng12,Gnb4,Prkar2a,Prkacb,Gnas,Adcy5
REACTOME_MAP3K8_TPL2_DEPENDENT_MAPK1_3_ACTIVATION	15	-0.756438	-1.64191	0.00372208	0.0164351	tags=60%, list=16%, signal=72%	Map2k4,Tnip2,Map2k1,Ubb,Nfkb1,Cul1,Fbxw11,Skp1a,Rps27a
REACTOME_PKA_MEDIATED_PHOSPHORYLATION_OF_CREB	18	-0.7151	-1.63551	0.00119474	0.0172908	tags=44%, list=14%, signal=52%	Adcy6,Adcy1,Prkar1a,Creb1,Calm1,Prkar2a,Prkacb,Adcy5
REACTOME_SIGNALING_BY_BRAF_AND_RAF_FUSIONS	61	-0.611999	-1.63597	0.00104493	0.0173248	tags=46%, list=14%, signal=53%	Araf,Mark3,Fam114a2,Mprip,Kdm7a,Raf1,Map2k1,Rap1b,Jak2,Agtrap,Camk2d,Itgb3,Trak1,Lmna,Camk2g,Rap1a,Braf,Calm1,Src,Fxr1,Ywhab,Akap9,Qk,Mapk1,Pebp1,Tln1,Vcl,Actb
REACTOME_CHOLESTEROL_BIOSYNTHESIS	23	0.589216	1.75755	0.00613497	0.0303341	tags=57%, list=13%, signal=65%	Cyp51,Msmo1,Hsd17b7,Idi1,Sqle,Nsdhl,Mvd,Mvk,Dhcr24,Hmgcs1,Sc5d,Dhcr7,Hmgcr
REACTOME_CARBOXYTERMINAL_POST_TRANSLATIONAL_MODIFICATIONS_OF_TUBULIN	33	0.509098	1.76661	0	0.0306682	tags=30%, list=9%, signal=33%	Tuba1a,Tubb2a,Tuba1b,Tubb3,Tubb4b,Tuba4a,Tubb2b,Ttll12,Ttll1,Tubb4a
REACTOME_ANTIGEN_ACTIVATES_B_CELL_RECEPTOR_BCR_LEADING_TO_GENERATION_OF_SECOND_MESSENGERS	32	0.53441	1.75776	0.0078125	0.0315027	tags=53%, list=10%, signal=59%	Ptpn6,Vav1,Lyn,Ighm,Btk,Syk,Pik3cd,Cd79a,Itpr3,Orai2,Plcg2,Cd79b,Blnk,Blk,Cd22,Cd19,Ighd
REACTOME_ACTIVATION_OF_MATRIX_METALLOPROTEINASES	21	0.568546	1.73882	0.0126582	0.0336373	tags=52%, list=9%, signal=58%	Timp1,Mmp9,Mmp14,Ctsk,Mmp3,Mmp8,Ctsl,Mmp25,Klkb1,Mmp13,Mmp11
REACTOME_OTHER_SEMAPHORIN_INTERACTIONS	19	0.570274	1.71935	0.0179641	0.0376263	tags=37%, list=4%, signal=39%	Tyrobp,Ptprc,Trem2,Sema4d,Sema4a,Plxnc1,Cd72
REACTOME_KINESINS	49	0.451864	1.68092	0	0.0459141	tags=39%, list=6%, signal=41%	Tuba1a,Tubb2a,Tuba1b,Tubb3,Cenpe,Racgap1,Kifc1,Kif11,Kif4,Kif20a,Tubb4b,Kif15,Tuba4a,Kif22,Tubb2b,Kif2c,Kif20b,Kif18b,Kif26b
REACTOME_MHC_CLASS_II_ANTIGEN_PRESENTATION	103	0.413669	1.68276	0	0.0468568	tags=26%, list=4%, signal=27%	Ctss,H2-Aa,H2-Ab1,Cd74,H2-Eb1,Tuba1a,Tubb2a,Tuba1b,Tubb3,Ctsk,Cenpe,Racgap1,H2-DMb2,H2-DMa,Ap2s1,Kif11,Kif4,Kif20a,Ctsc,Tubb4b,Kif15,Tuba4a,Kif22,Tubb2b,Ap1s1,Kif2c,Ctsl
REACTOME_DAP12_SIGNALING	27	0.529	1.67157	0.0163934	0.0471504	tags=33%, list=7%, signal=36%	Tyrobp,Trem2,Lcp2,Btk,Syk,Klrd1,Grap2,Plcg2,Lck
