# Supplementary material for: Single-cell RNA sequencing identifies an Il1rn+/Trem1+ macrophage subpopulation as a cellular target for mitigating the progression of thoracic aortic aneurysm and dissection
Source: Cell Discov. 2022 Feb 8;8:11. doi: 10.1038/s41421-021-00362-2 (PMC8821555; doi:10.1038/s41421-021-00362-2)
Supplement: Supplementary file 5 — Supplementary Table S4 [file 41421_2021_362_MOESM5_ESM.xlsx]

## Sheet: 7days
Table S4. Node centrality comparisons between the gene regulatory networks of the SMCs between BAPN and CTRL after 7 days (Sheet 1), 14 days (Sheet 2), and 21 days (Sheet 3) of BAPN administration.
GeneSymbol	Degree.CTRL	Degree.CASE	Degree.DELTA	Degree.Ranking
Txn1	1	24	-23	1
Chchd2	20	42	-22	2
Ctnnb1	0	17	-17	3
Jun	0	13	-13	4.5
Junb	1	14	-13	4.5
Eef2	5	17	-12	6.5
Ppp1r15a	0	12	-12	6.5
Hmgn1	30	41	-11	8
Fos	7	17	-10	10.5
Rack1	28	38	-10	10.5
Wdr89	3	13	-10	10.5
Zfp36	4	14	-10	10.5
Atf3	5	14	-9	14.5
Hes1	0	9	-9	14.5
Btg2	6	15	-9	14.5
Socs3	0	9	-9	14.5
Nr4a1	2	10	-8	18.5
Hspa1a	2	10	-8	18.5
Hspa1b	2	10	-8	18.5
Ier2	5	13	-8	18.5
Egr1	9	16	-7	23
Fosb	3	10	-7	23
Cox6c	4	11	-7	23
Ddx5	0	7	-7	23
Uqcrh	0	7	-7	23
Cavin1	0	6	-6	26.5
Oaz1	6	12	-6	26.5
Capzb	0	5	-5	28
Atp5g2	0	4	-4	31
Dynll1	0	4	-4	31
Eef1b2	8	12	-4	31
Sec61g	0	4	-4	31
Sh3bgrl	1	5	-4	31
Anxa3	0	3	-3	38
Dnajb1	0	3	-3	38
Dusp1	1	4	-3	38
Gabarap	1	4	-3	38
Gnas	50	53	-3	38
H3f3a	8	11	-3	38
Npm1	0	3	-3	38
Rbp1	0	3	-3	38
Tomm7	2	5	-3	38
Csrnp1	0	2	-2	53.5
2310022B05Rik	0	2	-2	53.5
Atp5g3	5	7	-2	53.5
Atp5l	5	7	-2	53.5
Cd63	3	5	-2	53.5
Cox6b1	1	3	-2	53.5
Cox7a2	0	2	-2	53.5
Cox8a	0	2	-2	53.5
Fam129a	0	2	-2	53.5
Fn1	0	2	-2	53.5
Fth1	11	13	-2	53.5
Gadd45g	0	2	-2	53.5
H3f3b	0	2	-2	53.5
Itgb1	6	8	-2	53.5
Pbxip1	1	3	-2	53.5
Pfn1	0	2	-2	53.5
Picalm	0	2	-2	53.5
Ptma	7	9	-2	53.5
Slc25a4	3	5	-2	53.5
Tinagl1	0	2	-2	53.5
Tmsb4x	70	72	-2	53.5
Uqcrb	0	2	-2	53.5
Dlx5	0	1	-1	84.5
Jund	0	1	-1	84.5
Lrrfip1	0	1	-1	84.5
Abracl	0	1	-1	84.5
Adcy5	0	1	-1	84.5
Atp5e	0	1	-1	84.5
Cald1	6	7	-1	84.5
Cbr2	0	1	-1	84.5
Cd109	0	1	-1	84.5
Celf2	0	1	-1	84.5
Cox7a2l	0	1	-1	84.5
Cox7c	9	10	-1	84.5
Dmpk	0	1	-1	84.5
Fbln1	0	1	-1	84.5
Fgf2	0	1	-1	84.5
Galnt16	0	1	-1	84.5
Haus8	0	1	-1	84.5
Hspb1	0	1	-1	84.5
Itm2b	2	3	-1	84.5
Laptm4a	0	1	-1	84.5
Map1lc3a	0	1	-1	84.5
Mbnl1	0	1	-1	84.5
Myh11	0	1	-1	84.5
Ndufa2	0	1	-1	84.5
Nov	0	1	-1	84.5
Nrgn	0	1	-1	84.5
Olfml2b	0	1	-1	84.5
Pdlim5	0	1	-1	84.5
Ppia	0	1	-1	84.5
Ppic	0	1	-1	84.5
Prdx1	0	1	-1	84.5
Ramp1	0	1	-1	84.5
Rbpms2	0	1	-1	84.5
Rgs5	0	1	-1	84.5
S100a11	0	1	-1	84.5
Serping1	0	1	-1	84.5
Snhg18	3	4	-1	84.5
Tgm2	0	1	-1	84.5
Thbd	0	1	-1	84.5
Tmcc3	0	1	-1	84.5
Ybx1	33	33	0	111
Clic4	2	2	0	111
Cnn1	3	3	0	111
Cnn3	1	1	0	111
Col18a1	1	1	0	111
Eef1a1	15	15	0	111
Mgp	4	4	0	111
Notch3	1	1	0	111
Ogn	1	1	0	111
Pls3	6	6	0	111
Ppp1r12a	1	1	0	111
Ppp1r14a	1	1	0	111
Ptms	9	9	0	111
Epas1	1	0	1	133
Etv1	2	1	1	133
Actg1	10	9	1	133
Cav1	1	0	1	133
Cdh13	2	1	1	133
Cfl1	10	9	1	133
Cox6a1	5	4	1	133
Dbi	1	0	1	133
Eif4g2	1	0	1	133
Eif5a	1	0	1	133
Errfi1	1	0	1	133
Fgl2	1	0	1	133
Il11ra1	1	0	1	133
Lgals1	5	4	1	133
Lpp	1	0	1	133
Neat1	1	0	1	133
Otud1	1	0	1	133
Oxct1	2	1	1	133
Psap	3	2	1	133
S100a6	1	0	1	133
Sem1	2	1	1	133
Serpine2	3	2	1	133
Serpinh1	1	0	1	133
Sod3	2	1	1	133
Sost	1	0	1	133
Tns1	3	2	1	133
Tpr	1	0	1	133
Tpt1	15	14	1	133
Vim	60	59	1	133
Vstm4	1	0	1	133
Zyx	3	2	1	133
Actb	14	12	2	153
Cdh6	5	3	2	153
Csrp1	8	6	2	153
Cyr61	6	4	2	153
Dnajb4	3	1	2	153
Hacd1	4	2	2	153
Mfap4	2	0	2	153
Myl6	16	14	2	153
Pmepa1	2	0	2	153
Id3	5	2	3	163.5
Arpc2	7	4	3	163.5
Atp5a1	3	0	3	163.5
Col1a2	8	5	3	163.5
Cpe	10	7	3	163.5
Eln	10	7	3	163.5
Fhl1	6	3	3	163.5
Igfbp7	16	13	3	163.5
Lmod1	3	0	3	163.5
Myl9	13	10	3	163.5
Mylk	9	6	3	163.5
Tagln	13	10	3	163.5
Id4	4	0	4	175
Acta2	13	9	4	175
Bgn	9	5	4	175
Cd9	5	1	4	175
Cox4i1	12	8	4	175
Fblim1	11	7	4	175
Hsp90ab1	6	2	4	175
Malat1	4	0	4	175
Msrb3	9	5	4	175
Serpine1	4	0	4	175
Tpm1	11	7	4	175
Id1	5	0	5	184
Smad7	5	0	5	184
Col3a1	5	0	5	184
Gm42418	12	7	5	184
Gpx1	20	15	5	184
Rbpms	7	2	5	184
Tagln2	5	0	5	184
Id2	7	1	6	192.5
Actn1	12	6	6	192.5
Col1a1	9	3	6	192.5
Csrp2	12	6	6	192.5
Cst3	13	7	6	192.5
Dstn	16	10	6	192.5
Emb	6	0	6	192.5
Npnt	21	15	6	192.5
Sparc	16	10	6	192.5
Tpm2	13	7	6	192.5
Atoh8	8	0	8	199
Smad6	8	0	8	199
Serf2	10	2	8	199
Calm1	10	1	9	201
Flna	56	44	12	202
Pam	20	6	14	203
Gsn	15	0	15	204
Cnbp	26	10	16	205.5
Eif1	17	1	16	205.5
Fstl1	45	27	18	207
Ptgis	59	39	20	208
Itga8	29	7	22	209
Morf4l1	47	21	26	210

## Sheet: 14days
Table S4. Node centrality comparisons between the gene regulatory networks of the SMCs between BAPN and CTRL after 7 days (Sheet 1), 14 days (Sheet 2), and 21 days (Sheet 3) of BAPN administration.
GeneSymbol	Degree.CTRL	Degree.CASE	Degree.DELTA	Degree.Ranking
Rack1	3	46	-43	1
Npm1	0	31	-31	2
Gpx1	5	27	-22	3
Eif1	15	33	-18	4
Hmgn1	18	29	-11	5
Cox8a	0	8	-8	6
Gabarap	1	8	-7	7
H3f3a	8	14	-6	9
Rock1	0	6	-6	9
Usmg5	1	7	-6	9
Atp5l	4	9	-5	13
Eid1	1	6	-5	13
Msn	0	5	-5	13
Ppp1r12a	0	5	-5	13
Rhoq	0	5	-5	13
Atp5g3	3	7	-4	21.5
Capzb	1	5	-4	21.5
Cops9	0	4	-4	21.5
Eif5a	0	4	-4	21.5
H3f3b	0	4	-4	21.5
Lgals1	5	9	-4	21.5
Map1lc3b	0	4	-4	21.5
Ndufa2	0	4	-4	21.5
Ndufb11	0	4	-4	21.5
Ppp1r12b	0	4	-4	21.5
Uqcrb	0	4	-4	21.5
Uqcrh	1	5	-4	21.5
Atp5a1	0	3	-3	32.5
Eef2	1	4	-3	32.5
Gm42418	8	11	-3	32.5
Iqgap1	0	3	-3	32.5
Junb	1	4	-3	32.5
Lrrc17	0	3	-3	32.5
Msrb3	0	3	-3	32.5
Ndufa1	0	3	-3	32.5
Ppia	0	3	-3	32.5
Serf2	3	6	-3	32.5
2310022B05Rik	0	2	-2	52
Anxa2	0	2	-2	52
Atf3	1	3	-2	52
Calm1	4	6	-2	52
Cd81	0	2	-2	52
Chchd2	55	57	-2	52
Eef1a1	12	14	-2	52
Eif4ebp2	0	2	-2	52
Fos	7	9	-2	52
Frzb	0	2	-2	52
Gng5	0	2	-2	52
Hand2	0	2	-2	52
Hsp90ab1	0	2	-2	52
Hspa1a	1	3	-2	52
Hspa1b	0	2	-2	52
Igf1	0	2	-2	52
Il11ra1	0	2	-2	52
Itga3	0	2	-2	52
Lpp	0	2	-2	52
Malat1	1	3	-2	52
Map1lc3a	0	2	-2	52
Myh11	2	4	-2	52
Myl6	12	14	-2	52
Picalm	0	2	-2	52
Rarres2	0	2	-2	52
Rbp1	0	2	-2	52
Snhg18	1	3	-2	52
Synpo2	0	2	-2	52
Ybx1	39	41	-2	52
Ahnak2	0	1	-1	88.5
Anxa1	0	1	-1	88.5
Arpc2	7	8	-1	88.5
Arpc5	0	1	-1	88.5
Cav1	1	2	-1	88.5
Cd44	0	1	-1	88.5
Cnn1	1	2	-1	88.5
Col4a2	0	1	-1	88.5
Cox6a1	4	5	-1	88.5
Cox7c	6	7	-1	88.5
Crip1	1	2	-1	88.5
Cryab	1	2	-1	88.5
Dtna	0	1	-1	88.5
Fbln5	0	1	-1	88.5
Gas1	0	1	-1	88.5
Glg1	0	1	-1	88.5
Gnas	50	51	-1	88.5
Hcfc1r1	0	1	-1	88.5
Jun	1	2	-1	88.5
Klf2	0	1	-1	88.5
Klf6	0	1	-1	88.5
Lims2	0	1	-1	88.5
Lmcd1	0	1	-1	88.5
Mbnl1	0	1	-1	88.5
Mcam	0	1	-1	88.5
Mfap2	0	1	-1	88.5
Mfap4	0	1	-1	88.5
Mical2	0	1	-1	88.5
Ndufa4	0	1	-1	88.5
Net1	0	1	-1	88.5
Nexn	0	1	-1	88.5
Oaz1	10	11	-1	88.5
Pbxip1	7	8	-1	88.5
Ramp1	1	2	-1	88.5
Rbpms	2	3	-1	88.5
Rock2	0	1	-1	88.5
S100a10	0	1	-1	88.5
Sec61g	0	1	-1	88.5
Selenow	0	1	-1	88.5
Sod3	1	2	-1	88.5
Tinagl1	0	1	-1	88.5
Tmem86a	0	1	-1	88.5
Tsc22d1	1	2	-1	88.5
Zyx	0	1	-1	88.5
Actb	11	11	0	120.5
Cd9	1	1	0	120.5
Col1a1	2	2	0	120.5
Col3a1	1	1	0	120.5
Cped1	1	1	0	120.5
Csrp1	6	6	0	120.5
Cst3	11	11	0	120.5
Dynll1	4	4	0	120.5
Egr1	7	7	0	120.5
Fam129a	1	1	0	120.5
Fosb	2	2	0	120.5
Ier2	2	2	0	120.5
Nov	2	2	0	120.5
Ogn	1	1	0	120.5
Pkp4	1	1	0	120.5
Ppic	1	1	0	120.5
Ptma	9	9	0	120.5
Ptms	9	9	0	120.5
Slc25a4	4	4	0	120.5
Tpt1	12	12	0	120.5
Abi3bp	1	0	1	156
Actg1	11	10	1	156
Atoh8	1	0	1	156
Cd55	1	0	1	156
Cdh6	1	0	1	156
Col1a2	3	2	1	156
Colec12	1	0	1	156
Cyr61	2	1	1	156
Dkk3	1	0	1	156
Dmpk	1	0	1	156
Eef1b2	11	10	1	156
Emb	1	0	1	156
Eprs	1	0	1	156
Ergic1	1	0	1	156
Fabp4	1	0	1	156
Fhl1	2	1	1	156
Flnc	2	1	1	156
Fstl1	12	11	1	156
Haus8	1	0	1	156
Igfbp7	11	10	1	156
Itm2b	1	0	1	156
Lrrc32	1	0	1	156
Nr4a1	1	0	1	156
Olfml2b	1	0	1	156
Pam	3	2	1	156
Pik3ip1	1	0	1	156
Plcb4	1	0	1	156
Ppp1r14a	4	3	1	156
Ptprz1	2	1	1	156
Rgs5	1	0	1	156
S100a6	1	0	1	156
Scube3	1	0	1	156
Serinc3	1	0	1	156
Serpine1	1	0	1	156
Serpinh1	1	0	1	156
Sfrp2	1	0	1	156
Smad6	1	0	1	156
Sparc	11	10	1	156
Sparcl1	1	0	1	156
Tagln2	1	0	1	156
Tbx20	1	0	1	156
Tcap	1	0	1	156
Tgfb2	1	0	1	156
Tgm2	1	0	1	156
Thbd	1	0	1	156
Timp3	2	1	1	156
Tmsb4x	66	65	1	156
Tnfrsf12a	1	0	1	156
Tns1	6	5	1	156
Tomm7	6	5	1	156
Wnt16	1	0	1	156
Actn1	8	6	2	188.5
Actn4	5	3	2	188.5
Bnip2	3	1	2	188.5
Cavin1	6	4	2	188.5
Cpe	8	6	2	188.5
Ddx5	3	1	2	188.5
Dusp1	2	0	2	188.5
Filip1l	2	0	2	188.5
Hspa8	2	0	2	188.5
Mgp	2	0	2	188.5
Myl9	10	8	2	188.5
Nudt4	2	0	2	188.5
S100a11	5	3	2	188.5
Tm4sf1	3	1	2	188.5
Bgn	9	6	3	201.5
Cnn3	3	0	3	201.5
Cox4i1	12	9	3	201.5
Dstn	13	10	3	201.5
Fth1	13	10	3	201.5
Hnrnpa2b1	3	0	3	201.5
Id4	3	0	3	201.5
Loxl2	3	0	3	201.5
Pls3	8	5	3	201.5
Psap	4	1	3	201.5
Wwp2	5	2	3	201.5
Zfp36	5	2	3	201.5
Acta2	9	5	4	212
Cald1	9	5	4	212
Col18a1	5	1	4	212
Cox6c	15	11	4	212
Csrp2	11	7	4	212
Eln	5	1	4	212
Enah	4	0	4	212
Id1	4	0	4	212
Id2	4	0	4	212
Cfl1	10	5	5	220
Clic4	7	2	5	220
Itga8	12	7	5	220
Sh3bgrl	8	3	5	220
Tpm1	9	4	5	220
Tpm2	11	6	5	220
Wdr89	9	4	5	220
Btg2	6	0	6	226.5
Cd200	6	0	6	226.5
Fblim1	9	3	6	226.5
Id3	6	0	6	226.5
Itgb1	8	2	6	226.5
Mylk	9	3	6	226.5
Anxa3	7	0	7	231.5
Cnbp	17	10	7	231.5
Serpine2	9	2	7	231.5
Sost	9	2	7	231.5
Tagln	12	4	8	234
Fbn1	9	0	9	235.5
Flna	47	38	9	235.5
Vim	58	48	10	237
Morf4l1	37	23	14	238
Ptgis	53	37	16	239
Npnt	36	13	23	240
Txn1	31	7	24	241

## Sheet: 21days
Table S4. Node centrality comparisons between the gene regulatory networks of the SMCs between BAPN and CTRL after 7 days (Sheet 1), 14 days (Sheet 2), and 21 days (Sheet 3) of BAPN administration.
GeneSymbol	Degree.CTRL	Degree.CASE	Degree.DELTA	Degree.Ranking
Itga8	12	44	-32	1
Fam129a	0	29	-29	2
Ntf3	0	28	-28	3
Pam	7	34	-27	4
Dkk3	0	24	-24	5
Rock1	7	30	-23	6
Sost	1	21	-20	7
Cdh13	0	17	-17	8.5
Myh9	0	17	-17	8.5
Camk2n1	0	16	-16	10
Nme1	0	14	-14	11.5
Thbs1	0	14	-14	11.5
Klf9	0	13	-13	14
Npnt	19	32	-13	14
Trnau1ap	0	13	-13	14
Cd81	0	11	-11	16
Adcy5	0	10	-10	18.5
Cd59a	0	10	-10	18.5
Kank2	0	10	-10	18.5
Smarcd3	0	10	-10	18.5
Col1a1	0	9	-9	21.5
Filip1l	0	9	-9	21.5
Bmpr1a	0	8	-8	26
Col4a1	0	8	-8	26
Fgl2	0	8	-8	26
Lmcd1	0	8	-8	26
Smtn	0	8	-8	26
Sorl1	0	8	-8	26
Zbtb20	0	8	-8	26
Ecm2	0	7	-7	33
Hipk3	0	7	-7	33
Pink1	0	7	-7	33
Ppp1cb	0	7	-7	33
Samd4	0	7	-7	33
Sh3bgr	0	7	-7	33
Synpo2	0	7	-7	33
Aoc3	0	6	-6	42
Asph	0	6	-6	42
Col18a1	0	6	-6	42
Fbn1	0	6	-6	42
Hlf	0	6	-6	42
Lmod1	0	6	-6	42
Mcam	0	6	-6	42
Pbxip1	0	6	-6	42
Ppp1r12a	4	10	-6	42
Ppp1r12b	0	6	-6	42
Tgfb1i1	0	6	-6	42
Aplp2	0	5	-5	54
Arf4	0	5	-5	54
Kcnab1	0	5	-5	54
Lox	0	5	-5	54
Lpp	0	5	-5	54
Ltbp4	0	5	-5	54
Myh11	3	8	-5	54
Mylk4	0	5	-5	54
Pgm5	0	5	-5	54
Slmap	0	5	-5	54
Sod3	2	7	-5	54
Tsfm	0	5	-5	54
Uqcc2	0	5	-5	54
Atxn7l3b	0	4	-4	69
Bhlhe40	0	4	-4	69
Cavin3	0	4	-4	69
Cped1	0	4	-4	69
Eif5a	0	4	-4	69
Fmo2	0	4	-4	69
Kcnmb1	0	4	-4	69
Lynx1	0	4	-4	69
Marveld1	0	4	-4	69
Myocd	0	4	-4	69
Pcp4l1	0	4	-4	69
Rarres2	0	4	-4	69
Sox4	0	4	-4	69
Sspn	0	4	-4	69
Tnfrsf11a	0	4	-4	69
Ttc28	0	4	-4	69
Vldlr	1	5	-4	69
Cav1	0	3	-3	97.5
Col15a1	0	3	-3	97.5
Col5a2	0	3	-3	97.5
Dmpk	2	5	-3	97.5
Dtna	0	3	-3	97.5
Dusp1	1	4	-3	97.5
Fam13c	0	3	-3	97.5
Fn1	0	3	-3	97.5
Gnai1	0	3	-3	97.5
Gstm1	0	3	-3	97.5
Hcfc1r1	0	3	-3	97.5
Itga9	0	3	-3	97.5
Mbnl1	0	3	-3	97.5
Mfap4	0	3	-3	97.5
Mfge8	0	3	-3	97.5
Mtus2	0	3	-3	97.5
Nedd4	0	3	-3	97.5
Ogn	0	3	-3	97.5
Optc	0	3	-3	97.5
Pdlim3	0	3	-3	97.5
Phf2	0	3	-3	97.5
Pkd1	0	3	-3	97.5
Plcb4	0	3	-3	97.5
Plin4	0	3	-3	97.5
Pmepa1	0	3	-3	97.5
Postn	0	3	-3	97.5
Ppp1r14a	1	4	-3	97.5
Prdx5	0	3	-3	97.5
Ramp1	0	3	-3	97.5
Rbm25	0	3	-3	97.5
Serpinh1	0	3	-3	97.5
Setd7	0	3	-3	97.5
Slco2a1	0	3	-3	97.5
Srf	0	3	-3	97.5
Tacc2	0	3	-3	97.5
Tcap	0	3	-3	97.5
Thsd4	0	3	-3	97.5
Timp2	0	3	-3	97.5
Tmem47	0	3	-3	97.5
Trp53inp2	0	3	-3	97.5
Actn4	1	3	-2	147.5
Ahr	0	2	-2	147.5
App	0	2	-2	147.5
Arid1a	0	2	-2	147.5
Arl1	0	2	-2	147.5
Arl4c	0	2	-2	147.5
Atp1b2	0	2	-2	147.5
Atp2a2	0	2	-2	147.5
Calu	0	2	-2	147.5
Clic1	0	2	-2	147.5
Clu	0	2	-2	147.5
Col4a5	0	2	-2	147.5
Crebl2	0	2	-2	147.5
Crebrf	0	2	-2	147.5
Cryab	0	2	-2	147.5
Cspg4	0	2	-2	147.5
Dnajb5	0	2	-2	147.5
Dsp	0	2	-2	147.5
Dst	0	2	-2	147.5
Dusp3	0	2	-2	147.5
Esyt2	0	2	-2	147.5
Fbxo32	0	2	-2	147.5
Fermt2	0	2	-2	147.5
Fkbp10	0	2	-2	147.5
Fxyd5	0	2	-2	147.5
Gm10073	0	2	-2	147.5
Gsk3b	0	2	-2	147.5
Gucy1a1	0	2	-2	147.5
Id2	1	3	-2	147.5
Itpr1	0	2	-2	147.5
Jpt1	0	2	-2	147.5
Map1b	0	2	-2	147.5
Mmp17	0	2	-2	147.5
Myadm	0	2	-2	147.5
Myh10	0	2	-2	147.5
Ndufa13	0	2	-2	147.5
Nipbl	0	2	-2	147.5
Nol11	0	2	-2	147.5
Nox4	0	2	-2	147.5
Olfml3	0	2	-2	147.5
Oxct1	1	3	-2	147.5
Pabpc1	0	2	-2	147.5
Pcdh7	0	2	-2	147.5
Pde4dip	0	2	-2	147.5
Pkm	0	2	-2	147.5
Prkaa2	0	2	-2	147.5
Ran	0	2	-2	147.5
Rras	0	2	-2	147.5
Sec61b	0	2	-2	147.5
Snrpg	0	2	-2	147.5
St5	0	2	-2	147.5
Sulf1	0	2	-2	147.5
Svil	0	2	-2	147.5
Tceal9	0	2	-2	147.5
Thra	0	2	-2	147.5
Timp3	1	3	-2	147.5
Tmem110	0	2	-2	147.5
Tmem258	0	2	-2	147.5
Zc2hc1a	0	2	-2	147.5
Zfp644	0	2	-2	147.5
2021-09-07	0	1	-1	243.5
2310022A10Rik	0	1	-1	243.5
Abi3bp	0	1	-1	243.5
Ace	0	1	-1	243.5
Ahcyl1	0	1	-1	243.5
Anxa6	0	1	-1	243.5
Arl4a	0	1	-1	243.5
Arpc5l	0	1	-1	243.5
Art3	0	1	-1	243.5
Atp5a1	0	1	-1	243.5
Bcam	0	1	-1	243.5
Bmp3	0	1	-1	243.5
Cacna2d1	0	1	-1	243.5
Cap2	0	1	-1	243.5
Caprin1	0	1	-1	243.5
Cavin1	4	5	-1	243.5
Ccdc3	0	1	-1	243.5
Ccni	0	1	-1	243.5
Cd44	0	1	-1	243.5
Cep83	0	1	-1	243.5
Chpt1	0	1	-1	243.5
Chst11	0	1	-1	243.5
Clip1	0	1	-1	243.5
Col3a1	1	2	-1	243.5
Col5a1	0	1	-1	243.5
Col6a3	0	1	-1	243.5
Cox5a	0	1	-1	243.5
Ctgf	0	1	-1	243.5
Dact3	0	1	-1	243.5
Dmd	0	1	-1	243.5
Edf1	0	1	-1	243.5
Emc8	0	1	-1	243.5
Exoc1	0	1	-1	243.5
Fam162a	0	1	-1	243.5
Fbln2	0	1	-1	243.5
Fbxl22	0	1	-1	243.5
Fhl1	5	6	-1	243.5
Ftl1	0	1	-1	243.5
Fus	0	1	-1	243.5
Gas6	0	1	-1	243.5
Gba	0	1	-1	243.5
Gm10076	0	1	-1	243.5
Gm13889	0	1	-1	243.5
Gm14005	0	1	-1	243.5
Gm26722	0	1	-1	243.5
Gnao1	0	1	-1	243.5
Gpcpd1	0	1	-1	243.5
Gsn	0	1	-1	243.5
Gstm2	0	1	-1	243.5
Gucy1b1	0	1	-1	243.5
Hacd1	0	1	-1	243.5
Herpud1	0	1	-1	243.5
Hmga1	0	1	-1	243.5
Hmgn1	4	5	-1	243.5
Hnrnpf	0	1	-1	243.5
Homer3	0	1	-1	243.5
Hsp90b1	0	1	-1	243.5
Hspb6	0	1	-1	243.5
Hspb7	0	1	-1	243.5
Ift43	0	1	-1	243.5
Itga1	0	1	-1	243.5
Itgam	0	1	-1	243.5
Jund	0	1	-1	243.5
Kctd10	0	1	-1	243.5
Kif13a	0	1	-1	243.5
Lamc1	0	1	-1	243.5
Lgals3	0	1	-1	243.5
Lrrc8c	0	1	-1	243.5
Lum	0	1	-1	243.5
Malat1	5	6	-1	243.5
Map3k7cl	0	1	-1	243.5
Mef2c	0	1	-1	243.5
Mia3	0	1	-1	243.5
Mical2	0	1	-1	243.5
Mmp14	0	1	-1	243.5
Mnat1	0	1	-1	243.5
Mosmo	0	1	-1	243.5
Msrb1	0	1	-1	243.5
Mylk	7	8	-1	243.5
Myom1	0	1	-1	243.5
Neat1	0	1	-1	243.5
Nov	3	4	-1	243.5
Ntrk3	0	1	-1	243.5
Oat	0	1	-1	243.5
P4hb	0	1	-1	243.5
Pde5a	0	1	-1	243.5
Pdia3	0	1	-1	243.5
Phlda1	0	1	-1	243.5
Phtf2	0	1	-1	243.5
Plaur	0	1	-1	243.5
Ppp1cc	0	1	-1	243.5
Ppp1r15a	0	1	-1	243.5
Prelp	0	1	-1	243.5
Prrc2b	0	1	-1	243.5
Psma7	0	1	-1	243.5
Rasl12	0	1	-1	243.5
Rassf3	0	1	-1	243.5
Rnf167	0	1	-1	243.5
Rock2	0	1	-1	243.5
Runx1	0	1	-1	243.5
Selenof	0	1	-1	243.5
Serinc3	0	1	-1	243.5
Sfr1	0	1	-1	243.5
Sgcg	0	1	-1	243.5
Slc11a1	0	1	-1	243.5
Slc25a4	1	2	-1	243.5
Sparcl1	0	1	-1	243.5
Spp1	0	1	-1	243.5
Ssr4	0	1	-1	243.5
Stum	0	1	-1	243.5
Tagln2	0	1	-1	243.5
Tcf7l2	0	1	-1	243.5
Timp1	0	1	-1	243.5
Tma7	0	1	-1	243.5
Tmcc3	0	1	-1	243.5
Tmem123	0	1	-1	243.5
Tmem38b	0	1	-1	243.5
Tmsb10	0	1	-1	243.5
Tns1	5	6	-1	243.5
Tpd52	0	1	-1	243.5
Ubr3	0	1	-1	243.5
Ufc1	0	1	-1	243.5
Vcam1	0	1	-1	243.5
Vmp1	0	1	-1	243.5
Wasl	0	1	-1	243.5
Wfdc1	0	1	-1	243.5
Wif1	0	1	-1	243.5
Zbtb4	0	1	-1	243.5
Zfp207	0	1	-1	243.5
Zfp651	0	1	-1	243.5
Zfp738	0	1	-1	243.5
Zyx	0	1	-1	243.5
Cnn1	4	4	0	313.5
Cnn3	2	2	0	313.5
Col1a2	2	2	0	313.5
Csrp1	8	8	0	313.5
Pkp4	2	2	0	313.5
Rbpms	1	1	0	313.5
Rcan2	1	1	0	313.5
Serpine2	3	3	0	313.5
Atp5e	1	0	1	329.5
Atp5j	1	0	1	329.5
Bnip2	1	0	1	329.5
Cd9	1	0	1	329.5
Cdh6	1	0	1	329.5
Cfl2	1	0	1	329.5
Clic4	5	4	1	329.5
Eln	1	0	1	329.5
Elob	1	0	1	329.5
Enah	3	2	1	329.5
Hspa1b	3	2	1	329.5
Hspa8	1	0	1	329.5
Id3	1	0	1	329.5
Lrrfip1	1	0	1	329.5
Msrb3	7	6	1	329.5
Ost4	1	0	1	329.5
Pls3	7	6	1	329.5
Psap	1	0	1	329.5
S100a11	2	1	1	329.5
S100a6	1	0	1	329.5
Sem1	1	0	1	329.5
Socs3	1	0	1	329.5
Tbx20	1	0	1	329.5
Wdr89	1	0	1	329.5
Atf3	3	1	2	347
Capzb	2	0	2	347
Cox7a2	2	0	2	347
Cox8a	2	0	2	347
Gabarap	2	0	2	347
H3f3b	2	0	2	347
Hspa1a	3	1	2	347
Map1lc3b	2	0	2	347
Mgp	3	1	2	347
Nap1l1	2	0	2	347
Ndufa4	2	0	2	347
Atp5g2	3	0	3	355.5
Dynll1	3	0	3	355.5
Fos	10	7	3	355.5
Fosb	4	1	3	355.5
Ppia	5	2	3	355.5
Tomm7	3	0	3	355.5
Btg2	8	4	4	362.5
Calm1	4	0	4	362.5
Cnbp	4	0	4	362.5
Cox6b1	4	0	4	362.5
Cyr61	4	0	4	362.5
Fblim1	10	6	4	362.5
Sh3bgrl	7	3	4	362.5
Snhg18	5	1	4	362.5
Cald1	10	5	5	370.5
Csrp2	9	4	5	370.5
Dstn	11	6	5	370.5
Eef2	5	0	5	370.5
Fstl1	22	17	5	370.5
Myl9	11	6	5	370.5
Nr4a1	6	1	5	370.5
Zfp36	10	5	5	370.5
Itgb1	9	3	6	376
Jun	10	4	6	376
Usmg5	6	0	6	376
Acta2	9	2	7	380.5
Bgn	10	3	7	380.5
Igfbp7	12	5	7	380.5
Lgals1	9	2	7	380.5
Ndufa2	7	0	7	380.5
Serf2	7	0	7	380.5
Actn1	11	3	8	386
Cox7c	9	1	8	386
H3f3a	11	3	8	386
Ier2	8	0	8	386
Tpm2	11	3	8	386
Actb	11	2	9	393
Actg1	10	1	9	393
Atp5l	9	0	9	393
Cox6a1	9	0	9	393
Eef1b2	12	3	9	393
Egr1	10	1	9	393
Gm42418	11	2	9	393
Junb	9	0	9	393
Tagln	11	2	9	393
Arpc2	10	0	10	401.5
Cfl1	10	0	10	401.5
Cpe	15	5	10	401.5
Hsp90ab1	10	0	10	401.5
Myl6	13	3	10	401.5
Sparc	11	1	10	401.5
Tpm1	11	1	10	401.5
Uqcrh	10	0	10	401.5
Cox6c	11	0	11	407.5
Cst3	12	1	11	407.5
Eif1	12	1	11	407.5
Fth1	13	2	11	407.5
Cox4i1	12	0	12	411.5
Oaz1	12	0	12	411.5
Ptma	12	0	12	411.5
Ptms	12	0	12	411.5
Tpt1	15	1	14	414
Eef1a1	16	1	15	415
Npm1	18	0	18	416
Txn1	27	2	25	417
Morf4l1	33	0	33	418
Ptgis	62	27	35	419
Rack1	44	5	39	420
Gpx1	45	2	43	421
Flna	55	8	47	422
Ybx1	51	0	51	423
Gnas	64	8	56	424
Tmsb4x	70	8	62	425
Chchd2	64	1	63	426.5
Vim	67	4	63	426.5
