# Supplementary material for: Single-cell RNA sequencing identifies an Il1rn+/Trem1+ macrophage subpopulation as a cellular target for mitigating the progression of thoracic aortic aneurysm and dissection
Source: Cell Discov. 2022 Feb 8;8:11. doi: 10.1038/s41421-021-00362-2 (PMC8821555; doi:10.1038/s41421-021-00362-2)
Supplement: Supplementary file 6 — Supplementary Table S5 [file 41421_2021_362_MOESM6_ESM.xlsx]

## Sheet: 7days
Table S5. Results of cell-cell communication analysis in BAPN and CTRL after 7 days (Sheet 1), 14 days (Sheet 2), and 21 days (Sheet 3) of BAPN administration.
LRpair	EDO|EDO_BAPN_pvalue	EDO|EDO_BAPN_exprMean	EDO|EDO_CTRL_pvalue	EDO|EDO_CTRL_exprMean	EDO|FB_BAPN_pvalue	EDO|FB_BAPN_exprMean	EDO|FB_CTRL_pvalue	EDO|FB_CTRL_exprMean	EDO|MAC_BAPN_pvalue	EDO|MAC_BAPN_exprMean	EDO|MAC_CTRL_pvalue	EDO|MAC_CTRL_exprMean	EDO|SMC_BAPN_pvalue	EDO|SMC_BAPN_exprMean	EDO|SMC_CTRL_pvalue	EDO|SMC_CTRL_exprMean	EDO|TC_BAPN_pvalue	EDO|TC_BAPN_exprMean	EDO|TC_CTRL_pvalue	EDO|TC_CTRL_exprMean	FB|EDO_BAPN_pvalue	FB|EDO_BAPN_exprMean	FB|EDO_CTRL_pvalue	FB|EDO_CTRL_exprMean	FB|FB_BAPN_pvalue	FB|FB_BAPN_exprMean	FB|FB_CTRL_pvalue	FB|FB_CTRL_exprMean	FB|MAC_BAPN_pvalue	FB|MAC_BAPN_exprMean	FB|MAC_CTRL_pvalue	FB|MAC_CTRL_exprMean	FB|SMC_BAPN_pvalue	FB|SMC_BAPN_exprMean	FB|SMC_CTRL_pvalue	FB|SMC_CTRL_exprMean	FB|TC_BAPN_pvalue	FB|TC_BAPN_exprMean	FB|TC_CTRL_pvalue	FB|TC_CTRL_exprMean	MAC|SMC_BAPN_pvalue	MAC|SMC_BAPN_exprMean	MAC|SMC_CTRL_pvalue	MAC|SMC_CTRL_exprMean	MAC|FB_BAPN_pvalue	MAC|FB_BAPN_exprMean	MAC|FB_CTRL_pvalue	MAC|FB_CTRL_exprMean	MAC|MAC_BAPN_pvalue
ACKR1_CCL17	1	0	1	0	1	0	1	0	1	0	1	0	1	0	1	0	1	0	1	0	1	0	1	0	1	0	1	0	1	0	1	0	1	0.041	1	0	1	0	1	0	1	0	1	0	1	0	1	0	1
ACKR2_CCL11	1	0	1	0	1	0	1	0	1	0	1	0	1	0	1	0	1	0	1	0	1	0	1	0	0	0.467	1	0.434	1	0.12	1	0.123	1	0.117	1	0.116	1	0	1	0	1	0	1	0	1	0	1	0	1
ACKR2_CCL2	1	0	1	0	1	0	1	0	1	0	1	0	1	0	1	0	1	0	1	0	1	0	1	0	1	0.131	1	0	0	5.45	1	0	1	0.125	1	0	1	0	1	0	1	0	1	0	1	0	1	0	1
ACKR2_CCL27	1	0	1	0.604	1	0	1	1.056	1	0	1	0.023	1	0	1	0.267	1	0	1	0	1	0.164	1	0.618	1	0.137	1	1.07	1	0.12	1	0.037	1	0.151	1	0.28	1	0	1	0	1	0	0	11.387	1	0	0	12.177	1
ACKR2_CCL28	1	0	1	0.563	1	0	1	0.54	1	0	0	0.999	1	0	1	0.534	1	0	0.04	0.714	1	0	1	1.059	1	0.12	1	1.036	1	0	0	1.495	1	0.118	1	1.03	1	0	0	1.21	1	0	1	1.71	1	0	1	1.716	1
ACKR2_CCL3	1	0	1	0	1	0	1	0	1	0	1	0	1	0	1	0	1	0	1	0	1	0	1	0	1	0	1	0	0	0.555	1	0	1	0	1	0	1	0	1	0	1	0	1	0	1	0	1	0	1
ACKR2_CCL4	1	0	1	0	1	0	1	0	1	0	1	0.299	1	0	1	0.116	1	0	1	0	1	0	1	0	1	0	1	0	0	1.006	1	0.189	1	0.117	1	0.005	1	0	1	0	1	0	1	0.082	1	0	1	0	1
ACKR2_CCL5	1	0	1	0	1	0	1	0	1	0	1	0	1	0	1	0	1	0	1	0	1	0	1	0	1	0	1	0	1	0	1	0	1	0	1	0	1	0	1	0	1	0	1	0	1	0	1	0	1
ACKR2_CCL7	1	0	1	3.292	1	0	1	0.101	1	0	1	0.055	1	0	1	0.193	1	0	1	0.051	1	0	1	3.394	1	0.148	1	0.203	0	3.82	1	0.157	1	0.119	1	0.295	1	0	1	0.153	1	0	1	0.204	1	0	1	0.112	1
ACKR3_CXCL12	0	4.165	0.06	1.545	0	5.94	0	2.356	1	3.811	0	5.061	0	4.182	0.194	1.322	1	3.893	1	0.349	0	4.16	1	1.419	0	5.935	1	2.23	1	3.806	1	4.934	0	4.177	1	1.196	1	3.888	1	0.223	1	0.438	1	0	1	2.197	1	0	1
ACVL1_BMPR2_BMP10	1	0	1	0	1	0	1	0	1	0	1	0.841	1	0	1	0.832	1	0	1	0	1	0	1	0	1	0	1	0	1	0	1	0.452	1	0	1	0.443	1	0	1	0	1	0	1	0.225	1	0	1	0	1
ACVL1_BMPR2_GDF2	1	0	1	0	1	0.852	1	0	1	0	1	0	1	0.85	1	0	1	0	1	0	1	0	1	0.086	1	0.425	1	0.145	1	0	1	0	1	0.424	1	0.226	1	0	1	0.207	1	0.21	1	0	1	0.212	1	0	1
ACVR_1A2A receptor_BMP5	1	0	1	0	1	0	1	0	1	0	1	0	1	0	1	0	1	0	1	0	1	0	1	0	1	0.11	1	0	1	0	1	0	1	0.109	1	0	1	0	1	0	1	0.049	1	0.039	1	0.05	1	0.027	1
ACVR_1A2A receptor_BMP6	1	0	1	2.277	1	0	1	2.411	1	0	1	2.275	1	0	1	2.362	1	0	1	2.27	0	4.386	1	4.441	1	0.144	1	4.576	1	0	1	4.439	1	0.111	1	4.527	1	0	1	4.435	1	0.051	1	0.185	1	0.084	1	0.234	1
ACVR_1A2A receptor_BMP7	1	0	1	0.097	1	0	1	0.136	1	0	1	0	1	0	1	0.84	1	0	1	0.255	1	0	1	0.082	1	0.138	1	0.12	1	0	1	0	1	0.11	1	0.824	1	0.202	1	0.24	1	0.05	1	0	1	0.078	1	0	1
ACVR_1A2A receptor_BMP8A	1	0	1	0	1	0	1	0	1	0	1	0	1	0	1	0.014	1	0	1	0	1	0	1	0	1	0.114	1	0	1	0	1	0	1	0.11	1	0.03	1	0	1	0	1	0.05	1	0.012	1	0.054	1	0	1
ACVR_1A2A receptor_INHBA	1	0	1	0.104	1	0	1	0.131	1	0	1	0	1	0	1	0.108	1	0	1	0	1	0.169	1	0.113	1	0.339	1	0.14	1	0.116	1	0	0	0.767	1	0.118	1	0.218	1	0	1	0.707	1	0.074	1	0.279	1	0.097	1
ACVR_1A2A receptor_INHBB	1	0	1	0	1	0	1	0.569	1	0	1	0	1	0	1	0.529	1	0	1	0	1	0.143	1	0	1	0.145	1	4.73	1	0	1	0	1	0.121	1	4.69	1	0	1	0	1	0.061	1	0.036	1	0.086	1	0.076	1
ACVR_1A2B receptor_BMP5	1	0	1	0.161	1	0.036	1	1.674	1	0	1	0	1	0.035	1	0.387	1	0	1	0.362	1	0	1	0.119	1	0.033	1	1.632	1	0	1	0	1	0.032	1	0.345	1	0	1	0.32	1	0.06	1	0.414	1	0.061	1	1.701	1
ACVR_1A2B receptor_BMP6	1	4.312	1	0	1	0.07	1	0	1	0	1	0	1	0.037	1	0	1	0	1	0	1	4.309	1	0	1	0.067	1	0.075	1	0	1	0	1	0.034	1	0.062	1	0	1	0	1	0.062	1	0.147	1	0.095	1	0.16	1
ACVR_1A2B receptor_BMP7	1	0	1	0	1	0.064	1	0.052	1	0	1	0	1	0.036	1	0.046	1	0.128	1	0	1	0	1	0	1	0.06	1	0.091	1	0	1	0	1	0.033	1	0.085	1	0.125	1	0	1	0.061	1	0	1	0.089	1	0	1
ACVR_1A2B receptor_BMP8A	1	0	1	0	1	0.04	1	0	1	0	1	1.403	1	0.036	1	0.088	1	0	1	1.183	1	0	1	0	1	0.037	1	0	1	0	0	1.54	1	0.032	1	0.225	1	0	0	1.32	1	0.061	1	0.02	1	0.065	1	0	1
ACVR_1A2B receptor_INHBA	1	0.095	1	0	1	0.265	1	0	1	0.043	1	0	1	0.693	1	0	1	0.144	1	0	1	0.092	1	0	1	0.262	1	0.053	1	0.039	1	0	1	0.69	1	0	1	0.141	1	0	1	0.718	1	0	1	0.29	1	3.361	1
ACVR_1A2B receptor_INHBB	1	0.069	1	0.111	1	0.072	1	0.303	1	0	1	0	1	0.047	1	0.669	1	0	1	0.315	1	0.066	1	0.127	1	0.068	1	0.319	1	0	1	0	1	0.044	1	0.684	1	0	1	0.33	1	0.072	1	0.667	1	0.097	1	0.301	1
ACVR_1B2A receptor_BMP3	1	0	1	0	1	0	1	0	1	0	1	0	1	0	1	0	1	0	1	0	1	0	1	0	1	0.268	1	0.017	1	0.122	1	0	0	0.444	1	0.005	1	0.165	1	0	1	0.384	1	0.021	1	0.208	1	0.034	1
ACVR_1B2A receptor_GDF11	1	0	1	0	1	0	1	0	1	0	1	0	1	0	1	0	1	0	1	0	1	0.118	1	0	1	0.155	1	0	1	0	1	0	1	0.124	1	0	1	0	1	0	1	0.064	1	0.196	1	0.095	1	0.338	1
ACVR_1B2A receptor_INHBA	1	0	1	0	1	0	1	0	1	0	1	0	1	0	1	0	1	0	1	0	1	0.169	1	0	1	0.339	1	0	1	0.116	1	0	0	0.767	1	0	1	0.218	1	0	1	0.707	1	0	1	0.279	1	0	1
ACVR_1B2A receptor_INHBB	1	0	1	0	1	0	1	0	1	0	1	0	1	0	1	0	1	0	1	0	1	0.143	1	0	1	0.145	1	0	1	0	1	0	1	0.121	1	0.153	1	0	1	0	1	0.061	1	0.026	1	0.086	1	0	1
ACVR_1B2A receptor_MSTN	1	0	1	0	1	0	1	0	1	0	1	0	1	0	1	0.563	1	0	1	0	1	0	1	0	1	0	1	0	1	0	1	0	1	0	1	0.251	1	0	1	0	1	0	1	0.084	1	0	1	0	1
ACVR_1B2B receptor_GDF10	1	0.137	1	0.024	1	2.851	1	2.222	1	0.044	1	0	1	0.197	1	0.074	1	0	1	0	1	0.134	1	0.04	1	2.848	1	2.237	1	0.04	1	0	1	0.194	1	0.09	1	0	1	0	1	0.222	1	0.072	1	2.876	1	2.219	1
ACVR_1B2B receptor_GDF11	1	0.044	1	0	1	0.081	1	0	1	0	1	0	1	0.05	1	0	1	0	1	0	1	0.041	1	0.095	1	0.077	1	0.115	1	0	1	0.098	1	0.047	1	0.099	1	0	1	0	1	0.075	1	0	1	0.106	1	0	1
ACVR_1B2B receptor_GDF3	1	0	1	0	1	0	1	0	1	0	1	0	1	0.035	1	0	1	0	1	0	1	0	1	0	1	0	1	0	1	0	1	0.075	1	0.032	1	0.01	1	0	1	0	1	0.06	1	0	1	0	1	0	1
ACVR_1B2B receptor_INHBA	1	0.095	1	0	1	0.265	1	0	1	0.043	1	0	1	0.693	1	0	1	0.144	1	0	1	0.092	1	0	1	0.262	1	0	1	0.039	0	3.813	1	0.69	1	1.22	1	0.141	1	0	1	0.718	1	0.026	1	0.29	1	0	1
ACVR_1B2B receptor_INHBB	1	0.069	1	0.698	1	0.072	0	0.717	1	0	1	0.699	1	0.047	0	0.77	1	0	1	0.936	1	0.066	1	0.293	1	0.068	0.328	0.312	1	0	1	0.294	1	0.044	0	0.366	1	0	1	0.532	1	0.072	1	0.19	1	0.097	1	0.137	1
ACVR_1B2B receptor_MSTN	1	0	1	0	1	0	1	0.627	1	0	1	0	1	0	1	0.601	1	0	1	0	1	0	1	0	1	0	1	0.223	1	0	1	0	1	0	1	0.196	1	0	1	0	1	0	1	0.02	1	0	1	0.047	1
ACVR_1C2A receptor_INHBA	1	0	1	0	1	0	1	0	1	0	1	0	1	0	1	0	1	0	1	0	1	0.061	1	0	1	0.231	1	0	1	0.009	1	0	1	0.66	1	0	1	0.11	1	0	1	0	1	0	1	0	1	0	1
ACVR_1C2A receptor_INHBB	1	0	1	0.174	1	0	1	0.138	1	0	1	0.151	1	0	1	0.172	1	0	1	0.274	1	0.035	1	0.116	1	0.038	1	0.08	1	0	1	0.094	1	0.013	1	0.114	1	0	1	0.216	1	0	1	5.734	1	0	1	5.7	1
ACVR1_BMPR2_BMP5	1	0	1	0	1	0.432	1	1.533	1	0	1	0	1	0.431	1	1.47	1	0	1	0	1	0	1	0	1	0.25	1	0.099	1	0	1	0	1	0.249	1	0.036	1	0	1	0	1	0.108	1	0.34	1	0.108	1	0.402	1
ACVR1_BMPR2_BMP6	0	4.708	1	0	1	0.466	1	0	1	0	1	0	1	0.432	1	0	1	0	1	0	0	4.525	1	0	1	0.284	1	0	1	0	1	0	1	0.25	1	0	1	0	1	0	1	0.109	1	0	1	0.142	1	0	1
ACVR1_BMPR2_BMP7	1	0	1	0	1	0.459	1	0.603	1	0	1	0	1	0.431	1	0.563	1	0.524	1	0	1	0	1	0	1	0.277	1	0.291	1	0	1	0	1	0.249	1	0.252	1	0.341	1	0	1	0.108	1	0.085	1	0.136	1	0.124	1
ACVR1_BMPR2_BMP8A	1	0	0	3.545	1	0.435	0	2.798	1	0	0	13.589	1	0.431	0	1.854	1	0	0.983	1.16	1	0	0	3.21	1	0.253	0	2.463	1	0	0	13.255	1	0.249	1	1.519	1	0	1	0.826	1	0.108	0	1.853	1	0.112	0	2.797	1
ACVR2A_INHBC	1	0	1	5.96	1	0	1	6.013	1	0	1	5.943	1	0	1	5.928	1	0	1	0	1	0	1	5.271	1	0	1	5.324	1	0	1	5.253	1	0	1	5.239	1	0	1	0	1	0	1	0.05	1	0	1	0.135	1
ACVR2A_INHBE	1	0	1	0	1	0	1	0	1	0	1	0	1	0	1	0	1	0	1	0	1	0	1	0.038	1	0.11	1	0.172	1	0	1	0.035	1	0.109	1	0.123	1	0	1	0.031	1	0.049	1	0.13	1	0.05	1	0.179	1
ADGRG5_FAM3C	1	0	1	0.553	1	0	1	0.552	1	0	1	0	1	0	1	0.507	1	0	1	0	1	0	1	0.337	1	0	1	0.336	1	0	1	0	1	0	1	0.291	1	0	1	0	1	0.668	1	0.598	1	0.606	1	0.643	1
ADGRL1_NRG1	1	0.363	1	0.37	1	0.356	1	0.323	1	0	1	0	1	0.356	1	0.318	1	0	1	0	1	0.449	1	0.454	1	0.442	1	0.407	1	0	1	0	1	0.442	1	0.402	1	0	1	0	1	0.138	1	0.112	1	0.138	1	0.117	1
ADIPOQ_GPR152	1	0	1	0.562	1	0	1	0.615	1	0	1	0.544	1	0	1	0.53	1	0	1	0	1	0	1	4.723	1	0	1	4.775	1	0	1	4.705	1	0	1	4.69	1	0	1	0	1	0	1	0.037	1	0	1	0.122	1
ADIPOQ_PROKR2	1	0	1	0	1	0	1	0	1	0	1	0	1	0	1	0	1	0	1	0	1	0	1	0	1	0	1	0	1	0	1	0	1	0	1	0	1	0	1	0	1	0	1	0	1	0	1	0	1
ADM_MRGPRX2	1	0	1	0	1	0.109	1	0	1	0.503	1	0	1	0.109	1	0	1	0	1	0	1	0	1	0	1	0.846	1	0	1	1.24	1	0	1	0.846	1	0	1	0	1	0	1	0.024	1	0	1	0.024	1	0	1
ADORA1_ENTPD1	1	0	1	0	1	0	1	0	1	0	1	0	1	0	1	0	1	0	1	0	1	0.88	1	0	1	0.081	1	0	1	0.795	1	0	1	0.766	1	0	1	0.117	1	0	1	0	1	0.194	1	0	1	0.195	1
ADORA2A_ENTPD1	1	0	1	0	1	0	1	0	1	0	1	0	1	0	1	0	1	0	1	0	1	0.906	1	0	1	0.108	1	0	1	0.822	1	0	1	0.792	1	0	1	0.144	1	0	1	0.774	1	0	1	0.089	1	0	1
ADORA2A_NAMPT	1	0	0.374	1.651	1	0	1	1.387	1	0	1	0	1	0	0.65	1.537	1	0	1	0	1	0.263	0	1.972	1	0.335	1	1.708	1	0.432	1	0	1	0.389	0	1.859	1	0.338	1	0	1	0.371	0.903	1.422	1	0.317	1	1.272	1
ADORA2B_ENTPD1	1	0	1	0	1	0	1	0	1	0	1	0	1	0	1	0.22	1	0	1	0.38	1	0.882	1	0	1	0.084	1	0	1	0.798	1	0	1	0.769	1	0.007	1	0.12	1	0.167	1	0.808	1	0.146	1	0.123	1	0	1
ADORA3_ENTPD1	1	0	1	0	1	0	1	0	1	0	1	0	1	0	1	0	1	0	1	0	1	0	1	0	1	0	1	0.118	1	0	1	0.155	1	0	1	0.114	1	0	1	0	1	0.787	1	1.973	1	0.102	1	1.977	1
ADRB2_VEGFB	1	0.089	1	0.083	1	0.202	1	0	1	0.238	1	0	1	0.221	1	0.035	1	0.212	1	0	1	0.079	1	0.143	1	0.191	1	0	1	0.227	1	0	1	0.211	1	0.095	1	0.201	1	0	0	0.8	1	0	0	0.781	1	0	0
AGT_AGTR1	1	0	1	0.69	1	0	0.789	0.707	1	0	1	0.583	1	0	0	1.664	1	0	0.769	0.746	1	0	1	0.474	1	0.006	1	0.491	1	0	1	0.367	1	0.007	0	1.448	1	0	1	0.531	1	0	0	1.755	1	0	0.946	0.798	1
AGT_AGTR2	1	0	1	0	1	0	1	0	1	0	1	0	1	0	1	0	1	0	1	0	1	0	1	0	1	0.028	1	0	1	0	1	0	1	0.006	1	0	1	0	1	0	1	0	1	0.278	1	0	1	0.227	1
ALOX5_ALOX5AP	1	0.311	1	0	1	0.053	1	0	1	6.203	1	0	1	0.056	1	0	1	0.055	1	0	1	0.277	1	0.2	1	0.019	1	0.324	1	6.168	1	0.233	1	0.021	1	0.384	1	0.02	1	0.185	1	1.779	1	0	1	1.777	1	0	0
ANGPT2_TEK	1	2.047	1	0	1	0.243	1	0	1	0	1	0	1	0.112	1	0	1	0	1	0	0	2.19	1	0	0	0.385	1	0	1	0	1	0	1	0.255	1	0.007	1	0	1	0	1	0.004	1	0	1	0.135	1	0	1
ANXA1_FPR1	1	0	1	0	1	0	1	0	1	0.73	1	0	1	0	1	0	1	0	1	0	1	0	1	0	1	0	1	0	1	2.088	1	0	1	0	1	0	1	0	1	0	1	0	1	0	1	0	1	0	1
ANXA1_FPR2	1	0	1	0.566	1	0	1	0.042	1	0.818	1	0	1	0	1	0.039	1	0	1	0	1	0	1	0	1	0	1	0	1	2.177	1	0	1	0	1	0	1	0	1	0	1	0	1	0	1	0	1	0	1
APELA_APLNR	1	0	1	0	1	0	1	0	1	0	1	0	1	0	1	0	1	0	1	0	1	0	1	0	1	0	1	0	1	0	1	0	1	0	1	0	1	0	1	0	1	0	1	0	1	0	1	0	1
APLNR_APLN	1	0	1	0	1	0	1	0	1	0	1	0	1	0	1	0	1	0	1	0	1	0	1	0.058	1	0.011	1	0.011	1	0.004	1	0	1	0.001	1	0.006	1	0	1	0	1	0	1	0.031	1	0	1	0.036	1
APP_FPR2	1	0	1	0.72	1	0	1	0.773	1	8.791	1	0.703	1	0	1	0.688	1	0	1	0	1	0	1	0.388	1	0	1	0.44	1	6.633	1	0.37	1	0	1	0.355	1	0	1	0	1	0	1	0	1	0	1	0	1
ASGR2_ADIPOQ	1	0	1	0	1	0	1	0.134	1	0	1	0	1	0	1	0.094	1	0	1	0	1	0	1	0	1	0	1	0.144	1	0	1	0	1	0.002	1	0.104	1	0	1	0	1	0.088	1	0.06	1	0	1	0.1	1
AXL_GAS6	1	2.284	1	0	0	3.732	1	0	0	5.94	1	0	1	1.52	1	0	1	0.322	1	0	0	5.591	1	0	0	7.04	1	0	0	9.248	1	0	0	4.827	1	0	1	3.629	1	0	1	1.585	1	0	0	3.797	1	0	0
AXL_IL15RA	1	0.297	1	0	1	0.259	1	0	1	0.264	1	0	1	0.224	1	0	1	0.266	1	0	1	3.604	1	0	1	3.566	1	0	1	3.572	1	0	1	3.531	1	0	1	3.573	1	0	1	0.289	1	0	1	0.324	1	0	1
BDNF_F11R	1	3.188	1	0	1	0.212	1	0	1	0.129	1	0	1	0.272	1	0	1	0	1	0	1	3.212	1	0.047	1	0.236	1	0.099	1	0.153	1	0.029	1	0.296	1	0.014	1	0	1	0	1	0.208	1	0.01	1	0.148	1	0.095	1
BDNF_GPR152	1	0	1	2.254	1	0	1	1.926	1	0	1	0	1	0.068	1	2.629	1	0	1	2.152	1	0	1	1.027	1	0	1	0.699	1	0	1	0	1	0.092	1	1.403	1	0	1	0.926	1	0.004	1	1.158	1	0	1	0.455	1
BDNF_NTRK2	1	0	1	0	1	0.475	1	0	1	0.071	1	0	1	0.104	1	0	1	0	1	0	1	0	1	0	1	0.499	1	0	1	0.095	1	0	1	0.128	1	0	1	0	1	0	1	0.04	1	0.123	1	0.411	1	0.162	1
BDNF_SORT1	1	0.366	1	0.317	1	0.124	1	0.053	1	0.128	1	0	1	0.259	1	0.204	1	0.127	1	0	1	0.391	1	0.42	1	0.149	1	0.155	1	0.152	1	0	1	0.284	1	0.306	1	0.152	1	0	1	0.195	1	0.215	1	0.06	1	0.064	1
BMP10_GPR152	1	0	1	0	1	0	1	0	1	0	1	0.743	1	0	1	0	1	0	1	0	1	0	1	0	1	0	1	0	1	0	1	2.28	1	0	1	0	1	0	1	0	1	0	1	0	1	0	1	0	1
BMP10_VSIR	1	0	0	5.209	1	0	1	4.606	1	0	1	0	1	0	0	5.031	1	0	1	4.689	1	0	0	5.58	1	0	1	4.977	1	0	1	0	1	0	0	5.401	1	0	1	5.06	1	0	1	1.018	1	0	1	0.594	1
BMP2_SMO	1	0	1	0.657	1	0	1	0.329	1	0	1	0	1	0	1	1.032	1	0	1	0.555	1	0.389	0.776	0.937	1	0.507	1	0.609	1	0.139	1	0	1	0.279	0	1.312	1	0.421	0.723	0.835	0	0.459	1	0	0	0.686	1	0	1
BMP7_PTPRK	1	0	1	0	1	0	1	0	1	0	1	0	1	0	1	0	1	0	1	0	1	0.108	1	0	1	0.123	1	0	1	0	1	0	1	0.069	1	0	1	0.131	1	0	1	0	1	0	1	0	1	0	1
BMP7_SLAMF1	1	0	1	0	1	0	1	0	1	0	1	0	1	0	1	0	1	0	1	0	1	0	1	0.197	1	0.032	1	0.367	1	0	1	0.949	1	0.032	1	0.203	1	0.21	1	0.144	1	0	1	0	1	0	1	0	1
BMPR1A_BMPR2_BMP2	1	0	1	1.632	1	1.675	1	1.638	0	1.855	0	2.023	1	1.635	1	1.618	1	2.09	1	1.62	1	0	1	0.813	1	0.878	1	0.819	0	1.058	0	1.204	1	0.838	1	0.799	1	1.293	1	0.801	1	0.517	1	0.442	1	0.558	1	0.462	0.231
BMPR1A_BMPR2_BMP4	0	6.214	1	0	0	2.348	1	0	1	1.586	1	0	1	1.619	1	1.59	1	0	1	0	0	5.416	1	0	0	1.551	1	0	1	0.788	1	0	1	0.821	1	0.771	1	0	1	0	1	0.501	1	0.414	0	1.23	1	0	1
BMPR1A_BMPR2_BMP5	1	0	1	0.06	1	1.584	1	0	1	0	1	0	1	1.583	1	0.046	1	0	1	0	1	0	1	0.098	1	0.787	1	0	1	0	1	0	1	0.786	1	0.084	1	0	1	0	1	0.466	1	0	1	0.467	1	0	1
BMPR1A_BMPR2_BMP6	0	5.86	1	2.022	1	1.618	1	1.694	1	0	1	0	1	1.585	1	2.397	1	0	1	1.92	0	5.063	0	103.304	1	0.821	0	102.976	1	0	1	0	1	0.787	0	103.679	1	0	0	103.203	1	0.467	1	1.402	1	0.501	1	0.699	1
BMPR1A_BMPR2_BMP7	1	0	0	4.989	1	1.612	1	1.651	1	0	1	0	1	1.584	1	1.592	1	1.676	1	0	1	0	0	4.17	1	0.814	1	0.832	1	0	1	0	1	0.787	1	0.773	1	0.879	1	0	1	0.466	1	0.416	1	0.494	1	0.475	1
BMPR1A_BMPR2_BMP8A	1	0	1	0	1	1.588	1	0	1	0	1	0	1	1.584	1	0	1	0	1	0	1	0	1	0	1	0.791	1	0	1	0	1	0	1	0.786	1	0	1	0	1	0	1	0.466	1	0	1	0.47	1	0	1
BMPR1A_BMPR2_GDF5	1	0	1	0.28	1	1.606	1	0.414	1	0	1	0.277	1	1.584	1	0.365	1	0	1	0.273	1	0	1	7.524	1	0.808	0	7.659	1	0	1	7.522	1	0.786	1	7.61	1	0	1	7.517	1	0.466	1	0.21	1	0.488	1	0.259	1
BMPR1A_BMPR2_GDF6	1	1.742	1	0.094	1	1.607	1	0.172	1	0	1	0.209	1	1.583	1	0.169	1	0	1	0	1	0.944	1	0.013	1	0.81	1	0.092	1	0	1	0.129	1	0.786	1	0.088	1	0	1	0	1	0.465	1	0.1	1	0.49	1	0.104	1
BMPR1A_BMPR2_GDF7	1	0	1	0	1	0	1	0	1	0	1	0	1	0	1	0	1	0	1	0	1	0	1	0	1	0	1	0	1	0	1	0	1	0	1	0	1	0	1	0	1	0	1	0	1	0	1	0	1
BMPR1B_BMPR2_BMP15	1	0	1	0	1	0	1	0	1	0	1	0	1	0	1	0	1	0	1	0	1	0	1	0	1	0.06	1	0	1	0	1	0	1	0.059	1	0	1	0	1	0	1	0.003	1	0	1	0.005	1	0	1
BMPR1B_BMPR2_BMP2	1	0	1	1.53	1	0	1	0	1	0	1	0	1	0	1	1.482	1	0	1	0	1	0	1	0.097	1	0.151	1	0	1	0.331	1	0	1	0.111	1	0.048	1	0.566	1	0	1	0.055	1	0.352	1	0.096	1	0	1
BMPR1B_BMPR2_BMP4	1	0	1	0.054	1	0	1	0.078	1	0	1	0.021	1	0	1	0.214	1	0	1	0.039	1	4.689	1	0.059	1	0.824	1	0.082	1	0.061	1	0.026	1	0.094	1	0.218	1	0	1	0.044	1	0.039	1	0.217	1	0.769	1	0.08	1
BMPR1B_BMPR2_BMP5	1	0	1	3.409	1	0	1	0.071	1	0	1	0	1	0	1	0.012	1	0	1	0	1	0	1	3.504	1	0.06	1	0.166	1	0	1	0	1	0.059	1	0.107	1	0	1	0	1	0.004	1	0.015	1	0.005	1	0.075	1
BMPR1B_BMPR2_BMP6	1	0	1	0	1	0	1	0	1	0	1	0	1	0	1	0	1	0	1	0	1	4.336	1	0.02	1	0.094	1	0.016	1	0	1	0.173	1	0.06	1	0.025	1	0	1	0	1	0.005	1	0	1	0.039	1	0	1
BMPR1B_BMPR2_BMP7	1	0	1	0.234	1	0	1	0	1	0	1	0	1	0	1	0.186	1	0	1	0	1	0	1	0.416	1	0.087	1	0	1	0	1	0	1	0.059	1	0.368	1	0.152	1	0	1	0.004	1	0.727	1	0.032	1	0	1
BMPR1B_BMPR2_BMP8A	1	0	1	0	1	0	1	0	1	0	1	0	1	0	1	0	1	0	1	0	1	0	1	0	1	0.064	1	0	1	0	1	0	1	0.059	1	0	1	0	1	0	1	0.004	1	0	1	0.008	1	0	1
BMPR1B_BMPR2_BMPR1A	1	0	1	1.357	1	0	1	1.363	1	0	1	0.371	1	0	1	2.35	1	0	1	0.446	1	1.312	1	1.452	1	1.138	1	1.458	1	0.219	1	0.466	1	1.868	1	2.445	1	0.337	1	0.541	1	1.813	1	2.354	1	1.083	1	1.366	1
BMPR1B_BMPR2_GDF5	1	0	1	0	1	0	1	0	1	0	1	0	1	0	1	0	1	0	1	0	1	0	1	0	1	0.081	1	0	1	0	1	0	1	0.059	1	0	1	0	1	0	1	0.004	1	0	1	0.026	1	0	1
BMPR1B_BMPR2_GDF6	1	0	1	0	1	0	1	0	1	0	1	0	1	0	1	0	1	0	1	0	1	0.217	1	0	1	0.083	1	0	1	0	1	0	1	0.059	1	0	1	0	1	0	1	0.003	1	0	1	0.028	1	0	1
BMPR1B_BMPR2_GDF7	1	0	1	0	1	0	1	0	1	0	1	0	1	0	1	0	1	0	1	0	1	0	1	0.045	1	0	1	0.097	1	0	1	0.027	1	0	1	0.013	1	0	1	0	1	0	1	0	1	0	1	0	1
BMR1A_ACR2A_BMP2	1	0	1	0	1	0	1	0	1	0	1	0	1	0	1	0	1	0	1	0	1	0	1	0	1	0.201	1	0	0	0.381	1	0	1	0.161	1	0	1	0.616	1	0	1	0.101	1	0	1	0.141	1	0	1
BMR1A_ACR2A_BMP4	1	0	1	0	1	0	1	0	1	0	1	0	1	0	1	0.094	1	0	1	0	0	4.739	1	0	0	0.874	1	0	1	0.111	1	0	1	0.144	1	0.104	1	0	1	0	1	0.084	1	0.06	1	0.814	1	0	1
BMR1A_ACR2A_BMP5	1	0	1	3.493	1	0	1	0.155	1	0	1	0	1	0	1	0.096	1	0	1	0	1	0	1	3.502	1	0.11	1	0.164	1	0	1	0	1	0.109	1	0.105	1	0	1	0	1	0.049	1	0.062	1	0.05	1	0.121	1
BMR1A_ACR2A_BMP6	1	0	1	0	1	0	1	0.134	1	0	1	0	1	0	1	0.094	1	0	1	0	0	4.386	1	0	1	0.144	1	0.144	1	0	1	0	1	0.111	1	0.104	1	0	1	0	1	0.051	1	0.06	1	0.084	1	0.1	1
BMR1A_ACR2A_BMP7	1	0	1	0	1	0	1	0	1	0	1	0	1	0	1	0	1	0	1	0	1	0	1	0	1	0.138	1	0	1	0	1	0	1	0.11	1	0	1	0.202	1	0	1	0.05	1	0	1	0.078	1	0	1
BMR1A_ACR2A_BMP8A	1	0	1	0.124	1	0	1	0.163	1	0	1	0	1	0	1	0.867	1	0	1	0.282	1	0	1	0.457	1	0.114	1	0.495	1	0	1	0	1	0.11	0	1.199	1	0	0.807	0.615	1	0.05	1	0.844	1	0.054	1	0.14	1
BMR1A_ACR2A_GDF5	1	0	1	0.052	1	0	1	0.13	1	0	1	0.167	1	0	1	0.127	1	0	1	0	1	0	1	2.684	1	0.131	1	2.762	1	0	0	2.799	1	0.11	1	2.759	1	0	1	0	1	0.05	1	0.111	1	0.071	1	0.114	1
BMR1A_ACR2A_GDF6	1	0	1	0	1	0	1	0	1	0	1	0.154	1	0	1	0.063	1	0	1	0	1	0.267	1	0	1	0.133	1	0	1	0	1	0.486	1	0.109	1	0.395	1	0	1	0	1	0.049	1	0.04	1	0.073	1	0	1
BMR1A_ACR2A_GDF7	1	0	1	0	1	0	1	0	1	0	1	0	1	0	1	0	1	0	1	0	1	0	1	0	1	0	1	0	1	0	1	0	1	0	1	0	1	0	1	0	1	0	1	0	1	0	1	0	1
BMR1A_AVR2B_BMP2	1	0	0	1.038	1	0.127	1	0.251	1	0.307	1	0.238	1	0.087	1	0.238	1	0.542	1	0	1	0	0	1.081	1	0.124	1	0.293	1	0.304	1	0.28	1	0.084	1	0.281	1	0.539	1	0	1	0.112	1	0.024	1	0.152	1	0.036	1
BMR1A_AVR2B_BMP4	1	4.666	1	1.217	1	0.8	0	2.287	1	0.038	0	2.019	1	0.071	1	1.119	1	0	1	0.487	1	4.662	0.98	1.26	1	0.797	0	2.33	1	0.034	0	2.062	1	0.067	1	1.162	1	0	1	0.53	1	0.095	1	0.905	1	0.825	1	2.072	1
BMR1A_AVR2B_BMP5	1	0	1	3.678	1	0.036	1	0.719	1	0	1	0	1	0.035	1	0.044	1	0	1	0.144	1	0	1	3.694	1	0.033	1	0.735	1	0	1	0	1	0.032	1	0.06	1	0	1	0.159	1	0.06	1	0.042	1	0.061	1	0.717	1
BMR1A_AVR2B_BMP6	1	4.312	1	0	1	0.07	1	0	1	0	1	0	1	0.037	1	0	1	0	1	0	1	4.309	1	0.173	1	0.067	1	0.185	1	0	1	0	1	0.034	1	0.188	1	0	1	0.229	1	0.062	1	0	1	0.095	1	0	1
BMR1A_AVR2B_BMP7	1	0	1	0	1	0.064	1	0	1	0	1	0	1	0.036	1	0	1	0.128	1	0	1	0	1	0	1	0.06	1	0	1	0	1	0	1	0.033	1	0	1	0.125	1	0	1	0.061	1	0	1	0.089	1	0	1
BMR1A_AVR2B_BMP8A	1	0	1	0	1	0.04	1	0	1	0	1	0	1	0.036	1	0	1	0	1	0	1	0	1	0.076	1	0.037	1	0	1	0	1	1.062	1	0.032	1	0.062	1	0	1	0	1	0.061	1	0.049	1	0.065	1	0	1
BMR1A_AVR2B_GDF5	1	0	0	0.741	1	0.058	0.254	0.438	1	0	1	0.356	1	0.036	0	0.781	1	0	1	0.497	1	0	1	0.463	1	0.054	1	0.161	1	0	1	0.079	1	0.033	1	0.503	1	0	1	0.219	1	0.061	1	0.52	1	0.083	1	0.177	1
BMR1A_AVR2B_GDF6	1	0.194	1	0.048	1	0.059	1	0.182	1	0	1	0.046	1	0.035	1	0.133	1	0	1	0.041	1	0.19	1	0.057	1	0.056	1	0.192	1	0	1	0.055	1	0.032	1	0.143	1	0	1	0.05	1	0.06	1	0	1	0.084	1	0	1
BMR1A_AVR2B_GDF7	1	0	1	0	1	0	1	0	1	0	1	0	1	0	1	0	1	0	1	0	1	0	1	0	1	0	1	0	1	0	1	0	1	0	1	0	1	0	1	0	1	0	1	0	1	0	1	0	1
BMR1B_AVR2A_BMP2	1	0	0	1.435	1	0	0	1.03	1	0	1	0.854	1	0	1	0.964	1	0	1	0.878	1	0	0	0.847	1	0.201	0	0.442	0	0.381	1	0.266	1	0.161	1	0.376	1	0.616	1	0.29	1	0.101	1	0.137	1	0.141	1	0.203	1
BMR1B_AVR2A_BMP4	1	0	1	4.605	1	0	1	4.657	1	0	1	4.587	1	0	1	4.572	1	0	1	0	0	4.739	1	4.976	0	0.874	1	5.028	1	0.111	1	4.958	1	0.144	1	4.943	1	0	1	0	1	0.084	1	0.559	1	0.814	1	0.644	1
BMR1B_AVR2A_BMP5	1	0	1	0	1	0	1	0	1	0	1	0	1	0	1	0	1	0	1	0	1	0	1	0.656	1	0.11	1	0.328	1	0	1	0	1	0.109	1	1.031	1	0	1	0.554	1	0.049	1	0	1	0.05	1	0	1
BMR1B_AVR2A_BMP6	1	0	1	0	1	0	1	0	1	0	1	0	1	0	1	0	1	0	1	0	0	4.386	1	0	1	0.144	1	0	1	0	1	0	1	0.111	1	0	1	0	1	0	1	0.051	1	0	1	0.084	1	0	1
BMR1B_AVR2A_BMP7	1	0	0.02	4.804	1	0	0	5.541	1	0	0	4.77	1	0	0	5.343	1	0	0	4.91	1	0	0	5.175	1	0.138	0	5.911	1	0	0	5.141	1	0.11	0	5.714	1	0.202	0	5.281	1	0.05	1	1.33	1	0.078	1	1.528	1
BMR1B_AVR2A_BMP8A	1	0	1	0	1	0	1	0.077	1	0	1	0	1	0	1	0.015	1	0	1	0	1	0	1	0	1	0.114	1	0.133	1	0	1	0	1	0.11	1	0.071	1	0	1	0	1	0.05	1	0.013	1	0.054	1	0.075	1
BMR1B_AVR2A_GDF5	1	0	1	0	1	0	1	0	1	0	1	0	1	0	1	0	1	0	1	0	1	0	1	0	1	0.131	1	0	1	0	1	0.011	1	0.11	1	0.002	1	0	1	0	1	0.05	1	0	1	0.071	1	0	1
BMR1B_AVR2A_GDF6	1	0	1	0	1	0	1	0.098	1	0	1	0	1	0	1	0.094	1	0	1	0	1	0.267	1	0	1	0.133	1	0.107	1	0	1	0	1	0.109	1	0.104	1	0	1	0	1	0.049	1	0.06	1	0.073	1	0.064	1
BMR1B_AVR2A_GDF7	1	0	1	0	1	0	1	0	1	0	1	0	1	0	1	0	1	0	1	0	1	0	1	0	1	0	1	0	1	0	1	0	1	0	1	0	1	0	1	0	1	0	1	0	1	0	1	0	1
BMR1B_AVR2B_BMP2	1	0	1	0.056	1	0.127	1	0.062	1	0.307	1	0.447	1	0.087	1	0.042	1	0.542	1	0.044	1	0	1	0.072	1	0.124	1	0.077	1	0.304	1	0.462	1	0.084	1	0.058	1	0.539	1	0.06	1	0.112	1	0.04	1	0.152	1	0.06	1
BMR1B_AVR2B_BMP4	1	4.666	1	0	1	0.8	1	0	1	0.038	1	0	1	0.071	1	0	1	0	1	0	1	4.662	1	5.997	1	0.797	1	7.083	1	0.034	1	18.655	1	0.067	1	6.072	1	0	1	4.14	1	0.095	1	0	1	0.825	1	0	1
BMR1B_AVR2B_BMP5	1	0	1	0	1	0.036	1	0	1	0	1	0	1	0.035	1	0	1	0	1	0	1	0	1	0	1	0.033	1	0	1	0	1	0	1	0.032	1	0	1	0	1	0	1	0.06	1	0.761	1	0.061	1	1.079	1
BMR1B_AVR2B_BMP6	1	4.312	1	3.413	1	0.07	1	0.075	1	0	1	0	1	0.037	1	0.016	1	0	1	0	1	4.309	1	3.428	1	0.067	1	0.09	1	0	1	0	1	0.034	1	0.031	1	0	1	0	1	0.062	1	0.014	1	0.095	1	0.073	1
BMR1B_AVR2B_BMP7	1	0	1	0	1	0.064	1	0.054	1	0	1	0	1	0.036	1	0.014	1	0.128	1	0	1	0	1	0	1	0.06	1	0.07	1	0	1	0	1	0.033	1	0.03	1	0.125	1	0	1	0.061	1	0.012	1	0.089	1	0.052	1
BMR1B_AVR2B_BMP8A	1	0	1	1.598	1	0.04	1	0	1	0	1	0	1	0.036	1	1.59	1	0	1	0	1	0	1	0.779	1	0.037	1	0	1	0	1	0	1	0.032	1	0.771	1	0	1	0	1	0.061	1	0.414	1	0.065	1	0	1
BMR1B_AVR2B_GDF5	1	0	1	0	1	0.058	1	0.018	1	0	1	0	1	0.036	1	0.014	1	0	1	0	1	0	1	0	1	0.054	1	0.033	1	0	1	0	1	0.033	1	0.03	1	0	1	0	1	0.061	1	0.012	1	0.083	1	0.015	1
BMR1B_AVR2B_GDF6	1	0.194	1	0.037	1	0.059	1	0.045	1	0	1	0	1	0.035	1	0.014	1	0	1	0	1	0.19	1	0.052	1	0.056	1	0.06	1	0	1	0	1	0.032	1	0.029	1	0	1	0	1	0.06	1	0.012	1	0.084	1	0.042	1
BMR1B_AVR2B_GDF7	1	0	1	0.022	1	0	1	0	1	0	1	0	1	0	1	0.014	1	0	1	0	1	0	1	0.038	1	0	1	0	1	0	1	0	1	0	1	0.029	1	0	1	0	1	0	1	0.012	1	0	1	0	1
BTC_ERBB4	1	0.058	1	0	1	0.037	1	0	1	0	0	2.249	1	0.068	1	0.934	1	0	0	2.029	1	0.058	1	0	1	0.037	1	0	1	0	0	1.48	1	0.068	1	0.165	1	0	0	1.26	1	0	1	0.334	1	0	1	0	1
BTLA_TNFRSF14	1	0	1	0.052	1	0	1	0	1	0	1	0	1	0	1	0.014	1	0	1	0	1	0	1	0.056	1	0.011	1	0	1	0	1	0	1	0.006	1	0.018	1	0	1	0	1	0.009	1	0.016	1	0.014	1	0	1
C3_aMb2 complex	1	0	1	0	1	0	1	0	1	1.609	1	0	1	0.008	1	0	1	1.322	1	0	1	0	1	0	1	0	1	0	0	3.787	1	0	1	2.187	1	0.319	0	3.5	1	0	1	0.052	1	0.008	1	0	1	0	1
C3_C3AR1	1	0	1	0	1	0.009	1	0	1	2.611	1	0	1	0.01	1	0	1	0	1	0	1	0	1	0.149	1	2.187	1	0.139	0	4.789	1	0	1	2.188	1	0.105	1	0	1	0	1	0.053	1	0	1	0.053	1	0	1
C5_C5AR1	1	0	1	0	1	0	1	0	1	0	1	0	1	0	1	0	1	0	1	0	1	0	1	0	1	0	1	0	1	0	1	0	1	0	1	0	1	0	1	0	1	0	1	0	1	0	1	0	1
C5_C5AR2	1	0	1	0.043	1	0	1	0.177	1	0	1	0.04	1	0	1	0.128	1	0	1	0.036	1	0	1	0.323	1	0	0	0.457	1	0	1	0.321	1	0	1	0.408	1	0	1	0.316	1	0	1	0	1	0	1	0	1
C5AR1_RPS19	1	0	1	0	1	0	1	0	1	0	1	0	1	0	1	0	1	0	1	0	1	2.529	1	0	1	2.646	1	0	1	2.243	1	0	1	2.419	1	0	1	4.351	1	0	0	7.28	0	5.983	0	7.507	0	5.927	0
CADM1_CADM1	1	0.178	1	0.244	1	0.19	1	0.205	1	0.197	1	0.211	1	0.109	1	0.138	1	0.12	1	0.14	1	0.19	1	0.205	1	0.203	1	0.166	1	0.21	1	0.172	1	0.122	1	0.099	1	0.132	1	0.101	1	0.128	1	0.105	1	0.21	1	0.172	1
CADM1_NECTIN3	1	0.322	1	0.414	1	0.331	1	0.367	1	0.091	1	0.128	1	0.183	1	0.228	1	0.112	1	0	1	0.335	1	0.375	1	0.344	1	0.328	1	0.104	1	0.089	1	0.196	1	0.188	1	0.125	1	0	1	0.202	1	0.194	1	0.35	1	0.334	1
CADM3_CADM1	1	0	1	0	1	0	1	0	1	0	1	0	1	0	1	0	1	0	1	0	1	0.266	1	0	1	0.279	1	0	1	0.286	1	0	1	0.198	1	0	1	0.208	1	0	1	0.027	1	0.196	1	0.108	1	0	1
CADM3_CADM4	1	0	1	0	1	0	1	0	1	0	1	0	1	0	1	0	1	0	1	0	1	0	1	0	1	0.191	1	0	1	0	1	0	1	0.197	1	0	1	0	1	0	1	0.026	1	0	1	0.02	1	0	1
CADM3_EPB41L1	1	0	1	3.758	1	0	1	0.799	1	0	1	0	1	0	1	0.124	1	0	1	0.224	1	0.203	1	3.768	0	0.346	1	0.809	0	0.492	1	0	0	0.339	1	0.134	1	0.231	1	0.233	1	0.168	1	0.09	1	0.175	1	0.765	1
CADM3_NECTIN3	1	0	1	0	1	0	1	0	1	0	1	0	1	0	1	0	1	0	1	0	0	0.411	1	0	0	0.42	1	0	1	0.18	1	0	1	0.272	1	0	1	0.201	1	0	1	0.101	1	0	1	0.249	1	0	1
CCK_CCKAR	1	0	1	0	1	0	1	0	1	0	1	0	1	0	1	0	1	0	1	0	1	0	1	0	1	0	1	0	1	0	1	0	1	0	1	0	1	0	1	0	1	0	1	0	1	0	1	0	1
CCL11_ACKR4	1	0	1	0	1	0	1	0	1	0	1	0	1	0	1	0	1	0	1	0	0	0.572	1	0	1	0.368	1	0	1	0	1	0	1	0.351	1	0	1	0	1	0	1	0.003	1	0	1	0.02	1	0	1
CCL11_CCR3	1	0	1	0.503	1	0	1	0.123	1	0	1	0.053	1	0	1	0.08	1	0	1	0	1	0	1	0	1	0	1	0	1	0	1	0	1	0.351	1	0	1	0	1	0	1	0.004	1	0	1	0	1	0	1
CCL19_ACKR4	1	0	1	0	1	0	1	0	1	0	1	0	1	0	1	0	1	0	1	0	1	0.251	1	0.375	1	0.047	1	0.061	1	0	1	0	1	0.03	1	0.037	1	0	1	0	1	0	1	0	1	0	1	0	1
CCL2_ACKR1	1	0	1	0.105	1	0	1	0.088	1	0	1	0	1	0	1	0.088	1	0	1	0	1	0	1	0.198	1	0.055	1	0.181	1	0	1	0	1	0.014	1	0.181	1	0	1	0	1	5.334	1	0.322	1	5.375	1	0.322	1
CCL2_CCR10	1	0	1	0	1	0	1	0	1	0	1	0	1	0	1	0.175	1	0	1	0	1	0	1	0	1	0	1	0	1	0	1	0	1	0.015	1	0.019	1	0	1	0	1	5.334	1	0	1	0	1	0	1
CCL2_CCR2	1	0	1	0	1	0	1	0.435	1	0	1	0	1	0	1	0.399	1	0	1	0	1	0	1	0	1	0.015	1	0.092	1	0.863	1	0	1	0.015	1	0.056	1	1.549	1	0	1	5.335	1	0.169	1	5.335	1	0.205	0
CCL21_ACKR4	1	0.962	1	0.843	1	0.758	1	0.515	1	0	1	0	1	0.741	1	1.219	1	0	1	0.742	1	0	0	9.888	1	0	0	9.56	1	0	1	0	1	0	0	10.263	1	0	0	9.786	1	0	1	1.058	1	0	1	0.354	1
CCL21_CCR7	1	0	0	1.004	1	0	1	0.862	1	0	1	0.853	1	0.741	1	0.845	1	2.297	1	0	1	0	0	0.416	1	0	1	0.274	1	0	1	0.265	1	0	1	0.258	1	0	1	0	1	0	1	0.018	1	0	1	0.035	1
CCL22_CCR4	1	0	1	3.473	1	0	1	3.511	1	0	1	0	1	0	0	4.216	1	0	0	3.631	1	0	1	0.068	1	0	1	0.106	1	0	1	0	1	0	1	0.811	1	0	1	0.226	1	0	1	0	1	0	1	0	1
CCL22_DPP4	1	0	1	0.051	1	0	1	0.123	1	0	1	0	1	0	1	0.064	1	0	1	0.07	1	0	1	0.09	1	0	1	0.162	1	0	1	0	1	0	1	0.103	1	0	1	0.109	1	0	1	0	1	0	1	0	1
CCL24_CCR2	1	0	0	2.645	1	0	0	2.598	1	0	0	2.414	1	0	0	1.159	1	0	0	3.137	1	0	0	2.429	1	0	0	2.383	1	0	0	2.198	1	0	0	0.943	1	0	0	2.921	1	1.702	0	1.25	1	1.702	0	2.69	0
CCL24_CCR3	1	0	0	0.695	1	0	0	0.864	1	0	0	1.447	1	0	0	0.701	1	0	1	0.641	1	0	0	0.479	1	0	0	0.649	1	0	0	1.231	1	0	0	0.485	1	0	1	0.426	1	1.702	0	0.792	1	0	0	0.956	1
CCL25_ACKR4	1	0	1	0	1	0	1	0	1	0	1	0	1	0	1	0	1	0	1	0	1	0.246	1	0	1	0.042	1	0	1	0	1	0	1	0.025	1	0	1	0	1	0	1	0.005	1	0	1	0.022	1	0	1
CCL25_CCR9	1	0	1	0	1	0	1	0.043	1	0	1	0	1	0	1	0.041	1	0	1	3.518	1	0	1	0	1	0.026	1	0.036	1	0.041	1	0	1	0.026	1	0.034	1	4.91	1	3.511	1	0.006	1	0.016	1	0.005	1	0.019	1
CCL3_CCR1	1	0	1	0	1	0	1	0	1	0	1	0	1	0	1	0	1	0	1	0	1	0	1	0	1	0	1	0	1	0	1	0	1	0	1	0	1	0	1	0	1	0.439	1	0.506	1	0.442	1	0	0
CCL3_CCR3	1	0	1	0.343	1	0	1	0.382	1	0	1	0	1	0	0	1.086	1	0	0.254	0.501	1	0	1	0.065	1	0	1	0.104	1	0	1	0	1	0	1	0.808	1	0	1	0.223	1	0.439	1	0.825	1	0	1	0.12	1
CCL3_CCR5	1	0	1	0	1	0	1	0	1	0	1	0	1	0	1	0	1	0	1	0	1	0	1	0.039	1	0	1	0.092	1	0	1	0.021	1	0	1	0.007	1	0	1	0	1	0.439	1	0.014	1	0.44	1	0.099	0
CCL3_IDE	1	0	1	0	1	0	1	0	1	0	1	0	1	0	1	0	1	0	1	0	1	0	1	0	1	0	1	0	1	0	1	0	1	0	1	0	1	0	1	0	0	0.729	1	0	0	0.742	1	0	0
CCL4_CCR5	1	0	1	0.076	1	0	1	0.029	1	0	1	0.044	1	0	1	0.03	1	0	1	0	1	0	1	0.059	1	0	1	0.012	1	0	1	0.027	1	0	1	0.013	1	0	1	0	1	0.89	1	0	1	0.891	1	0	0
CCL4_CNR2	1	0	1	0	1	0	1	0	1	0	1	0	1	0	1	0	1	0	1	0	1	0	1	0	1	0	1	0.054	1	0	1	0	1	0	1	0.014	1	0	1	0	1	0.89	1	0.009	1	0	1	0.05	1
CCL4_GPR152	1	0	0	1.012	1	0	1	0.596	1	0	1	0.599	1	0	1	0.597	1	0	1	0	1	0	0	0.76	1	0	1	0.345	1	0	1	0.347	1	0	1	0.345	1	0	1	0	1	0.89	1	0.016	1	0	1	0.016	1
CCL4_GPRC5D	1	0	1	0	1	0	1	0	1	0	1	0	1	0	1	0	1	0	1	0	1	0	1	0.657	1	0	1	0.329	1	0	1	0	1	0	1	1.032	1	0	1	0.556	1	0.89	1	0	1	0.892	1	0	1
CCL4_SLC7A1	1	0	1	0	1	0	1	0	1	0	1	0	1	0	1	0	1	0	1	0	1	0	1	0	1	0	1	0.019	1	0	1	0.01	1	0	1	0	1	0	1	0	0	1.051	1	0	0	1.039	1	0	1
CCL5_ACKR1	1	0	1	0	1	0	1	0.061	1	0	1	0	1	0	1	0.021	1	0	1	0	1	0	1	0	1	0	1	0.736	1	0	1	0	1	0	1	0.696	1	0	1	0	1	0	1	0.01	1	0	1	0.051	1
CCL5_ACKR4	1	0	1	0	1	0	1	0.869	1	0	1	0	1	0	1	0.828	1	0	1	0	1	0	1	0	1	0	1	3.155	1	0	1	0	1	0	1	3.114	1	0	1	0	1	0	1	0.193	1	0	1	0.233	1
CCL5_CCR1	1	0	1	0	1	0	1	0	1	0	1	0	1	0	1	0	1	0	1	0	1	0	1	0	1	0	1	0	1	0	1	0	1	0	1	0	1	0	1	0	1	0	1	0	1	0	1	0	1
CCL5_CCR3	1	0	1	0	1	0	1	0	1	0	1	0	1	0	1	0	1	0	1	0	1	0	1	0	1	0	1	0	1	0	1	0	1	0	1	0	1	0	1	0	1	0	1	0	1	0	1	0	1
CCL5_CCR4	1	0	1	0	1	0	1	0	1	0	1	0	1	0	1	0	1	0	1	0	1	0	1	0	1	0	1	0	1	0	1	0	1	0	1	0	1	0	1	0	1	0	1	0	1	0	1	0	1
CCL5_CCR5	1	0	1	0	1	0	1	0	1	0	0	0.601	1	0	1	0.296	1	0	1	0	1	0	1	0	1	0	1	0	1	0	0	0.64	1	0	1	0.335	1	0	1	0	1	0	1	0	1	0	1	0	1
CCL7_ACKR1	1	0	1	0.258	1	0	1	0.382	1	0	1	0.291	1	0	1	0.442	1	0	1	0.243	1	0	1	0.216	1	0.072	1	0.34	1	0	1	0.249	1	0.031	1	0.4	1	0	1	0.201	1	3.703	1	0.468	1	3.744	1	0.409	1
CCR1_CCL7	1	0	1	0	1	0	1	0	1	0	1	0	1	0	1	0	1	0	1	0	1	0	1	0	1	0.034	1	0	1	3.706	1	0	1	0.005	1	0	1	0	1	0	1	0.645	1	0.873	1	0.674	1	0.88	0
CCR10_CCL27	1	0	1	0	1	0	1	0	1	0	1	0	1	0	1	0	1	0	1	0	1	0	1	0.023	1	0	1	0.113	1	0	1	0.048	1	0	1	0.134	1	0	1	0.061	1	0	1	0	1	0	1	0	1
CCR10_CCL28	1	0	1	0	1	0	1	0	1	0	1	0	1	0	1	0	1	0	1	0	1	0	1	0	1	0	1	0	1	0	1	0	1	0	1	0	1	0	1	0	1	0	1	0	1	0	1	0	1
CCR10_CCL7	1	0	1	0.599	1	0	0	1.594	1	0	1	0.568	1	0	0	0.69	1	0	1	0.554	1	0	1	0.383	1	0	0	1.378	1	0	1	0.353	1	0	0	0.475	1	0	1	0.338	1	0	0	0.781	1	0	0	1.685	1
CCR2_CCL11	1	0	1	0	1	0	1	0	1	0	1	0	1	0	1	0	1	0	1	0	1	0	1	0	1	0.352	1	0	1	0.004	1	0	1	0.001	1	0	1	0	1	0	1	0.849	1	0	0	1.199	1	0	1
CCR2_CCL7	1	0	1	0	1	0	1	0	1	0	1	1.025	1	0	1	0.934	1	0	1	0	1	0	1	0	1	0.032	1	0	1	3.704	1	0.256	1	0.003	1	0.165	1	0	1	0	1	0.851	1	0.334	1	0.88	1	0	0
CCR3_CCL28	1	0	1	0	1	0	1	0	1	0	1	0	1	0	1	0	1	0	1	0	1	0	1	0	1	0	1	0	1	0	1	0	1	0	1	0	1	0	1	0	1	0	1	0.6	1	0	1	0.542	1
CCR3_CCL7	1	0	1	0	1	0	1	0	1	0	1	0	1	0	1	0	1	0	1	0	1	0	1	0	1	0	1	0	1	0	1	0	1	0	1	0.002	1	0	1	0	1	0	1	0	1	0	1	0	1
CCR4_CCL17	1	0	1	0.893	1	0	1	0.867	1	0	1	0.836	1	0	1	1.451	1	0	1	0.934	1	0	1	3.179	1	0	1	3.153	1	0	1	3.122	1	0	0	3.737	1	0	1	3.22	1	0	1	0.815	1	0	1	0.231	1
CCR5_CCL7	1	0	1	0	1	0	1	0	1	0	1	0	1	0	1	0	1	0	1	0	1	0	1	0	1	0.032	1	0	1	3.704	1	0	1	0.003	1	0	1	0	1	0	1	0.356	1	0	1	0.385	1	0	0
CCR7_CCL19	1	0	1	0.193	1	0	0	1.162	1	0	1	0	1	0	1	0.292	1	0	1	0	1	0	1	0.037	1	0	1	1.006	1	0	1	0	1	0	1	0.135	1	0	1	0	1	0	1	0	1	0	1	0	1
CCRL2_CCL19	1	0	1	0.044	1	0.389	1	0.178	1	0	1	0.042	1	0.361	1	0.129	1	0	1	0.037	1	0	1	0.981	1	0.08	0	1.115	1	0	1	0.978	1	0.051	1	1.066	1	0	1	0.974	1	0.385	1	0	1	0.413	1	0	1
CD160_TNFRSF14	1	0	1	0	1	0	1	0	1	0	1	0	1	0	1	0	1	0	1	0	1	0	1	0	1	0	1	0	1	0	1	0	1	0	1	0	1	0	1	0	1	0	1	0	1	0	1	0	1
CD226_NECTIN2	1	0	1	0	1	0	1	0	1	0	1	0	1	0	1	0	1	0	1	0	1	0	1	0	1	0	1	0	1	0	1	0	1	0	1	0	1	0	1	0	1	0.092	1	0	1	0.095	1	0	1
CD28_CD80	1	0	1	0	1	0	1	0.83	1	0	1	0.852	1	0	1	0.813	1	0	1	0.851	1	0	1	0	1	0.053	1	0.042	1	0.149	1	0.065	1	0.049	1	0.026	1	0.092	1	0.064	1	0.019	1	0.013	1	0.022	1	0.029	1
CD28_CD86	1	0	1	0.268	1	0	0	0.287	1	0	1	0.269	1	0	0	0.34	1	0	1	0.506	1	0	1	0.125	1	0.047	1	0.144	1	0.989	1	0.126	1	0.048	1	0.198	1	0	1	0.364	1	0.017	1	0.189	1	0.017	1	0.136	1
CD40_CD40LG	1	0	1	1.25	1	0.121	1	0.922	1	0	1	0	1	0.121	1	1.625	1	0	1	1.148	1	0	1	2.108	1	0.01	1	1.78	1	0	1	0	1	0.009	1	2.483	1	0	1	2.006	1	0.105	1	1.072	1	0.105	1	0.369	1
CD40_TNFSF13B	1	0	1	0.147	1	0.221	1	0.557	1	0.174	1	0.016	1	0.123	1	0.482	1	0	1	0.082	1	0	1	0.192	1	0.109	1	0.603	1	0.063	1	0.062	1	0.012	1	0.527	1	0	1	0.127	1	0.107	1	0	1	0.204	1	0	1
CD40LG_a2Bb3 complex	1	0	1	0	1	0	1	0	1	0	1	0	1	0	1	0	1	0	1	0	1	0.061	1	0	1	0.039	1	0	1	0.004	1	0	1	0.012	1	0	1	0.031	1	0	1	0	1	0	1	0	1	0	1
CD40LG_a5b1 complex	1	0	1	0	1	0	1	0	1	0	1	0	1	0	1	0	1	0	1	0	1	0.972	1	0	1	0.19	1	0.073	1	0.146	1	0.147	1	0.776	1	0.064	1	0.204	1	0	1	0	1	0.051	1	0	1	0.059	1
CD44_FGFR2	1	0.413	1	0	1	0.49	1	0	1	0.406	1	0	0	0.588	1	0	1	0.413	1	0	1	0.393	1	0.494	1	0.47	1	0.292	1	0.385	1	0.52	0	0.568	1	0.097	1	0.393	1	0	0	1.138	1	0.213	1	1.04	1	0.408	1
CD44_HBEGF	0.649	0.636	1	0.695	1	0.418	1	0.687	1	0.454	1	0.898	0	1.003	1	0.682	1	0.715	0	2.014	0.783	0.616	1	0.107	1	0.398	1	0.099	1	0.433	1	0.31	0	0.982	1	0.094	1	0.694	1	1.426	0	1.552	1	0.39	1	0.967	1	0.395	1
CD44_SELE	1	0.437	1	0	1	0.398	1	0	1	0	1	0	1	0.391	1	0	1	0	1	0	1	0.417	1	0	1	0.377	1	0	1	0	1	0	1	0.37	1	0	1	0	1	0	1	0.94	1	0	1	0.947	1	0	1
CD46_JAG1	1	0.566	1	0.603	1	0.329	1	0.352	1	0.064	1	0.023	1	0.188	1	0.216	1	0	1	0.053	1	0.554	1	0.6	1	0.318	1	0.348	1	0.052	1	0.02	1	0.176	1	0.213	1	0	1	0.05	1	0.182	1	0	1	0.324	1	0	1
CD52_SIGLEC10	1	0	1	0	1	0	1	0	1	0	1	0	1	0	1	0	1	0	1	0	1	0	1	0.014	1	0	1	0.06	1	0	1	0	1	0	1	0.007	1	0	1	0	1	1.694	1	0	1	0	1	0	1
CD55_ADGRE5	0	0.918	0	1.11	1	0.487	1	0.434	0	0.886	0	0.865	0	0.7	0	0.722	0	0.902	0	1.411	0	1.073	0	1.568	1	0.642	1	0.892	0	1.042	0	1.323	0	0.855	0	1.18	0	1.057	0	1.868	1	0.303	1	0.394	1	0.09	1	0.106	1
CD6_ALCAM	1	0	1	0	1	0	1	0	1	0	1	0	1	0	1	0.705	1	0	1	0	1	0	1	0	1	0	1	0	1	0	1	0	1	0	1	0.049	1	0	1	0	1	0	1	0.006	1	0	1	0	1
CD72_SEMA4D	1	0	1	0	1	0	1	0	1	0	1	0.091	1	0	1	0.02	1	0	1	0	1	0	1	0	1	0	1	0	1	0	1	0.181	1	0	1	0.111	1	0	1	0	1	0.083	1	0.041	1	0.079	1	0	1
CD74_APP	1	8.739	1	0	1	6.581	1	0	1	7.137	1	0	1	4.595	1	0	1	1.13	1	0	1	8.697	1	0	1	6.539	1	0.06	1	7.095	1	0.08	1	4.552	1	0.021	1	1.087	1	0	0	10.488	1	0.441	0	12.474	1	0.48	0
CD74_COPA	1	1.14	1	0	1	1.426	1	0	1	1.132	1	0	1	1.244	1	0	1	1.246	1	0	1	1.098	1	0	1	1.384	1	0	1	1.09	1	0	1	1.202	1	0	1	1.204	1	0	0	7.138	1	1.258	0	7.319	1	0	0
CD74_MIF	1	0.096	1	0.231	1	0.172	1	0.284	1	0.152	1	0.213	1	0.208	1	0.199	1	0.306	1	0	1	0.054	1	9.276	1	0.13	1	9.328	1	0.11	1	9.258	1	0.166	1	9.243	1	0.264	1	0	0	6.101	1	0.038	0	6.065	1	0.123	0
CD8 receptor_LCK	1	0	1	0	1	0	1	0	1	0	1	0	1	0	1	0	1	0	1	0	1	0.009	1	0	1	0.002	1	0	1	0	1	0	1	0.002	1	0	1	6.058	1	0	1	0	1	0	1	0	1	0	1
CD80_CD274	1	0	1	0	1	0	1	0	1	0	1	0	1	0	1	0	1	0	1	0	1	0.028	1	0.019	1	0.012	1	0.018	1	0.044	1	0.024	1	0.011	1	0.015	1	0.043	1	0.048	1	0.107	1	0.09	1	0.108	1	0.092	1
CD94:NKG2C_HLA-E	1	0	1	0.041	1	0	1	0.176	1	0	1	0.039	1	0	1	0.127	1	0	1	0.034	1	0	1	0.041	1	0	1	0.175	1	0	1	0.039	1	0	1	0.126	1	0	1	0.034	1	0	1	0	1	0	1	0	1
CD96_NECTIN1	1	0	1	0	1	0	1	0	1	0	1	0	1	0	1	0	1	0	1	0	1	0.062	1	0	1	0.078	1	0	1	0.04	1	0	1	0.015	1	0	1	0	1	0	1	0	1	0	1	0	1	0	1
CDH1_a2b1 complex	1	0	1	0	1	0	1	0	1	0	1	0	1	0	1	0	1	0	1	0	1	0	1	0	1	0.043	1	0	1	0.003	1	0	1	0.003	1	0	1	0	1	0	1	0.017	1	0	1	0.057	1	0	1
CDH1_aEb7 complex	1	0	1	0	1	0	1	0	1	0	1	0	1	0	1	0	1	0	1	0	1	0	1	0	1	0.004	1	0	1	0	1	0	1	0.002	1	0	1	0.152	1	0	1	0.016	1	0	1	0.018	1	0	1
CDH1_KLRG1	1	0	1	0.051	1	0	1	0.306	1	0	1	0.188	1	0	1	0.101	1	0	1	0	1	0	1	0	1	0	1	0	1	0	1	0	1	0	1	0	1	0	1	0	1	0	1	0	1	0	1	0	1
CEACAM1_CD209	1	0	1	0	1	0.134	1	0	1	0.373	1	0	1	0	1	0	1	0	1	0	1	0	1	0.037	1	0.003	1	0.089	1	0.242	1	0.019	1	0	1	0.004	1	0	1	0	1	0	1	0	1	0.052	1	0	1
CEACAM1_SELE	1	0.18	1	0.189	1	0.141	1	0.12	1	0	1	0	1	0.133	1	0.116	1	0	1	0	1	0.049	1	0.078	1	0.01	1	0.01	1	0	1	0	1	0.003	1	0.005	1	0	1	0	1	0.051	1	0.082	1	0.058	1	0.087	1
CHRNA7_SLURP1	1	0	1	0	1	0.031	1	0	1	0	1	0	1	0.03	1	0	1	0	1	0	1	0	1	0	1	0.002	1	0	1	0	1	0	1	0.002	1	0.009	1	0	1	0	1	0	1	0.092	1	0	1	0	1
CMKLR1_RARRES2	1	0.963	1	0.071	0	1.825	1	0.131	1	0.895	1	0	0	2.241	1	0.211	0.963	1.103	1	0.193	1	0.455	1	0.024	1	1.317	1	0.084	1	0.387	1	0	0	1.733	1	0.164	1	0.595	1	0.146	0	2.678	1	0	0	2.262	1	0	1
CNR2_ADIPOQ	1	0	1	0.719	1	0	0	0.853	1	0	1	0.716	1	0	1	0.804	1	0	1	0.712	1	0	1	0.386	1	0	0	0.52	1	0	1	0.384	1	0	1	0.471	1	0	1	0.379	1	0.03	1	0	1	0	1	0	1
CNTF-1R_CLCF1	1	0	1	0	1	0	1	0	1	0	1	0	1	0	1	0.094	1	0	1	0	1	0.366	1	0	1	0.328	1	0	1	0.318	1	0	1	0.327	1	0.104	1	0.363	1	0	1	0.029	1	0.06	1	0.03	1	0	1
CNTF-1R_CNTF	1	0	1	0	1	0	1	0	1	0	1	0	1	0	1	0	1	0	1	0	1	0	1	0	1	0	1	0.055	1	0	1	0	1	0.302	1	0.049	1	0	1	0	1	0.004	1	0	1	0	1	0	1
COL10A1_a10b1 complex	1	0	1	0	1	0	1	0	1	0	1	0	1	0	1	0	1	0	1	0	1	0	1	0.065	1	0	1	0.104	1	0	1	0	1	0	1	0.808	1	0	1	0.223	1	0	1	0	1	0	1	0	1
COL10A1_a11b1 complex	1	0	1	0	1	0	1	0	1	0	1	0	1	0	1	0.009	1	0	1	0	1	0	1	0	1	0	1	0	1	0	1	0	1	0	1	0.005	1	0	1	0	1	0	1	0	1	0	1	0	1
COL10A1_a1b1 complex	1	0	1	0	1	0	1	0	1	0	1	0	1	0	1	0	1	0	1	0	1	0	1	0	1	0	1	0	1	0	1	0	1	0	1	0	1	0	1	0	1	0	1	0	1	0	1	0	1
COL10A1_a2b1 complex	1	0	1	0	1	0	1	0	1	0	1	0	1	0	1	0	1	0	1	0	1	0	1	0	1	0	1	0	1	0	1	0	1	0	1	0	1	0	1	0	1	0	1	0	1	0	1	0	1
COL11A1_a10b1 complex	1	0	1	0	1	0	1	0	1	0	1	0	1	0	1	0	1	0	1	0	1	0	1	0	1	0.144	1	0	1	0.049	1	0	1	0.155	1	0	1	0.071	1	0	1	0	1	0	1	0	1	0	1
COL11A1_a11b1 complex	1	0	1	2.751	1	0	1	0.626	1	0	1	0.567	1	0	1	0.644	1	0	1	0.362	1	0	1	2.747	1	0.146	1	0.621	1	0.046	1	0.563	1	0.032	1	0.64	1	0	1	0.358	1	0	1	0	1	0	1	0	1
COL11A1_a1b1 complex	1	0	0	1.277	1	0	1	0.897	1	0	1	0.827	1	0	1	0.854	1	0	1	0	1	0.832	1	0.489	1	0.291	1	0.109	1	0.051	1	0.039	1	0.799	1	0.066	1	0.132	1	0	1	0	1	0.053	1	0	1	0.096	1
COL11A1_a2b1 complex	1	0	1	0	1	0	1	0	1	0	1	0	1	0	1	0	1	0	1	0	1	0	1	0	1	0.072	1	0	1	0.033	1	0	1	0.033	1	0	1	0	1	0	1	0	1	0.367	1	0	1	0.468	1
COL11A2_a10b1 complex	1	0	1	0	1	0	1	2.949	1	0	0	3.593	1	0	1	3.023	1	0	0	3.344	1	0	1	0	1	0.155	1	0.299	1	0.06	0	0.942	1	0.166	1	0.373	1	0.082	0	0.694	1	0	1	0.15	1	0	1	0.076	1
COL11A2_a11b1 complex	1	0	1	0.706	1	0	1	0.523	1	0	1	0.217	1	0	1	0.922	1	0	1	0.599	1	0	0	1.43	1	0.157	0	1.247	1	0.057	1	0.94	1	0.043	0	1.646	1	0	0.12	1.323	1	0	1	0.734	1	0	1	0.336	1
COL11A2_a1b1 complex	1	0	1	0	1	0	1	0.051	1	0	1	0	1	0	1	0.011	1	0	1	0	1	0.843	1	0	1	0.302	1	0.146	1	0.062	1	0	1	0.81	1	0.106	1	0.143	1	0	1	0	1	0.014	1	0	1	0.054	1
COL11A2_a2b1 complex	1	0	1	0	1	0	1	0	1	0	1	0	1	0	1	0	1	0	1	0	1	0	1	0.04	1	0.083	1	0.175	1	0.044	1	0.038	1	0.044	1	0.126	1	0	1	0.034	1	0	1	0	1	0	1	0	1
COL12A1_a10b1 complex	1	0	1	2.279	1	0	1	2.331	1	0	1	2.261	1	0	1	2.246	1	0	1	0	1	0	1	4.443	1	0.434	1	4.496	1	0.339	1	4.425	0	0.444	1	4.411	1	0.361	1	0	1	0.128	1	0.069	1	0.117	1	0.154	1
COL12A1_a11b1 complex	1	0	1	0	1	0	1	4.595	1	0	0	5.238	1	0	1	4.669	1	0	0	4.99	1	0	1	0	0	0.436	1	4.966	1	0.336	0	5.609	1	0.321	1	5.04	1	0	0	5.361	1	0.005	1	0.656	1	0.119	1	0.582	1
COL12A1_a1b1 complex	1	0	0	5.303	1	0	0.037	3.811	1	0	0.522	3.562	1	0	0	6.555	1	0	0.02	4.067	0	1.121	1	2.652	1	0.581	1	1.16	1	0.341	1	0.911	0	1.089	0	3.905	1	0.421	1	1.416	1	0.772	1	3.682	1	0.264	1	0.938	1
COL12A1_a2b1 complex	1	0	1	0	1	0	1	0.052	1	0	1	0	1	0	1	0.011	1	0	1	0	1	0	1	0	1	0.362	1	0.332	1	0.322	1	0	1	0.323	1	0.291	1	0	1	0	1	0.006	1	0	1	0.045	1	0	1
COL13A1_a10b1 complex	1	0	0.502	0.45	1	0	0.257	0.496	1	0	1	0.334	1	0	0.753	0.396	1	0	1	0	1	0	0	0.656	1	0.115	0	0.703	1	0.02	1	0.541	1	0.125	0	0.602	1	0.042	1	0	1	0	0	1.303	1	0	0	1.403	1
COL13A1_a11b1 complex	1	0	1	0	1	0	1	0	1	0	1	0	1	0	1	0	1	0	1	0	1	0	1	0	1	0.117	1	0	1	0.017	1	0	1	0.002	1	0	1	0	1	0	1	0	1	0	1	0	1	0	1
COL13A1_a1b1 complex	1	0	1	0.66	1	0	1	0.332	1	0	1	0	1	0	1	1.035	1	0	1	0.558	1	0.802	1	0.688	1	0.262	1	0.36	1	0.022	1	0	1	0.77	1	1.064	1	0.102	1	0.587	1	0	1	0	1	0	1	0	1
COL13A1_a2b1 complex	1	0	1	0	1	0	1	0	1	0	1	0	1	0	1	0	1	0	1	0	1	0	1	0	1	0.043	1	0	1	0.003	1	0	1	0.003	1	0	1	0	1	0	1	0	1	0	1	0	1	0	1
COL14A1_a10b1 complex	1	0	1	0.451	1	0.644	1	0.586	1	0.549	1	0.449	1	0.654	1	0.537	1	0.571	1	0.445	1	0	1	9.224	1	9.996	0	9.358	1	9.901	1	9.222	0	10.006	1	9.309	1	9.923	1	9.217	1	0.348	1	0.247	1	0.338	1	0.296	1
COL14A1_a11b1 complex	1	0	1	0	1	0.646	1	0	1	0.546	1	0	1	0.531	1	0	1	0	1	0	1	0	1	0	0	9.998	1	0	1	9.898	1	0	1	9.884	1	0	1	0	1	0	1	0.225	1	0.238	1	0.34	1	0.246	1
COL14A1_a1b1 complex	1	1.331	1	0	1	0.791	1	0	1	0.551	1	0	1	1.299	1	0	1	0.631	1	0	0	10.683	1	0	0	10.143	1	0	1	9.903	1	0.621	0	10.651	1	0.115	1	9.983	1	0	1	0.993	1	0	1	0.485	1	0	1
COL14A1_a2b1 complex	1	0	1	0.264	1	0.572	1	0	1	0.532	1	0	1	0.533	1	0.226	1	0	1	0	1	0	1	0.307	1	9.924	1	0	1	9.884	1	0	1	9.885	1	0.269	1	0	1	0	1	0.227	1	0.012	1	0.266	1	0	1
COL15A1_a10b1 complex	1	0	1	0	1	0.473	1	0	1	0.378	1	0	1	0.484	1	0	1	0.401	1	0	1	0	1	0	1	6.734	1	0	1	6.639	1	0	0.04	6.744	1	0	1	6.661	1	0	1	0.26	1	0	1	0.249	1	0	1
COL15A1_a11b1 complex	1	0	1	0	1	0.475	1	1.577	1	0.375	1	0	1	0.361	1	1.559	1	0	1	0	1	0	1	0	0.04	6.736	1	0.9	1	6.636	1	0	1	6.621	1	0.882	1	0	1	0	1	0.137	1	0.065	1	0.251	1	0.083	1
COL15A1_a1b1 complex	1	1.161	1	2.162	1	0.62	1	1.834	1	0.38	1	0	1	1.128	1	2.537	1	0.461	1	2.061	0.04	7.421	0	8.716	0.983	6.881	0	8.389	1	6.641	1	0	0.04	7.389	0	9.092	1	6.721	0	8.615	1	0.904	1	1.118	1	0.396	1	0.415	1
COL15A1_a2b1 complex	1	0	1	0	1	0.401	1	0	1	0.362	1	0	1	0.362	1	0	1	0	1	0	1	0	1	0	1	6.662	1	0	1	6.622	1	0	1	6.622	1	0	1	0	1	0	1	0.138	1	0	1	0.178	1	0	1
COL16A1_a10b1 complex	1	0	1	0.548	1	0.168	1	0.365	1	0.073	1	0.058	1	0.179	1	0.764	1	0.096	1	0.441	1	0	0	3.18	1	1.267	0	2.997	1	1.172	1	2.69	0	1.277	0	3.396	1	1.194	0	3.073	1	0.132	1	0.747	1	0.121	1	0.349	1
COL16A1_a11b1 complex	1	0	1	0	1	0.17	1	0	1	0.07	1	0	1	0.056	1	0	1	0	1	0	1	0	1	2.386	0	1.269	1	0.894	1	1.169	1	0.645	1	1.154	1	3.639	1	0	1	1.15	1	0.009	1	0	1	0.123	1	0	1
COL16A1_a1b1 complex	1	0.856	1	0.658	1	0.315	1	0.33	1	0.076	1	0	1	0.823	1	1.033	1	0.156	1	0.556	0	1.954	0	1.595	0	1.414	0	1.267	1	1.174	1	0	0	1.922	0	1.97	1	1.254	0.04	1.493	1	0.777	1	0	1	0.268	1	0	1
COL16A1_a2b1 complex	1	0	1	0	1	0.097	1	0.053	1	0.057	1	0	1	0.057	1	0.012	1	0	1	0	1	0	1	0	1	1.195	1	0.99	1	1.155	1	0	1	1.156	1	0.949	1	0	1	0	1	0.01	1	0	1	0.05	1	0	1
COL17A1_a10b1 complex	1	0	1	0	1	0	1	0.05	1	0	1	0	1	0	1	0.01	1	0	1	0	1	0	1	0	1	0.117	1	0.05	1	0.022	1	0	1	0.128	1	0.01	1	0.045	1	0	1	0	1	0	1	0	1	0	1
COL17A1_a11b1 complex	1	0	1	0	1	0	1	2.927	1	0	1	2.961	1	0	1	2.925	1	0	1	3.14	1	0	1	0	1	0.119	1	0.276	1	0.02	1	0.311	1	0.005	1	0.274	1	0	1	0.489	1	0	1	0.052	1	0	1	0.053	1
COL17A1_a1b1 complex	1	0	1	0.104	1	0	1	0.131	1	0	1	0	1	0	1	0.108	1	0	1	0	1	0.805	1	0.113	1	0.264	1	0.14	1	0.025	1	0	1	0.773	1	0.118	1	0.105	1	0	1	0	1	0.074	1	0	1	0.097	1
COL17A1_a2b1 complex	1	0	1	0	1	0	1	0	1	0	1	0	1	0	1	0	1	0	1	0	1	0	1	0	1	0.046	1	0.046	1	0.006	1	0	1	0.006	1	0.006	1	0	1	0	1	0	1	0	1	0	1	0	1
COL18A1_a10b1 complex	1	0	1	0.411	1	2.063	1	0.061	1	1.968	1	0.054	1	2.074	1	0.614	1	1.991	1	0.154	1	0	0.35	0.666	1	0.412	1	0.316	1	0.317	1	0.309	1	0.423	0	0.869	1	0.34	1	0.409	1	0.263	0	0.751	1	0.253	1	0.197	1
COL18A1_a11b1 complex	1	0	1	0	1	2.065	1	8.454	1	1.966	1	0	1	1.951	1	8.413	1	0	1	0	1	0	1	0	1	0.414	1	128.857	1	0.314	1	0	1	0.3	1	128.816	1	0	1	0	1	0.141	1	0.586	1	0.255	1	0.627	1
COL18A1_a1b1 complex	1	2.751	1	0	1	2.21	1	0	1	1.971	1	0	1	2.719	1	0	1	2.051	1	0	1	1.1	1	0	1	0.559	1	0	1	0.319	1	0	1	1.067	1	0	1	0.4	1	0	1	0.908	1	0.038	1	0.4	1	0	1
COL18A1_a2b1 complex	1	0	1	0	1	1.992	1	1.649	1	1.952	1	0	1	1.952	1	1.609	1	0	1	0	1	0	1	0	1	0.34	1	0.423	1	0.301	1	0	1	0.301	1	0.382	1	0	1	0	1	0.142	1	0.137	1	0.181	1	0.178	1
COL19A1_a10b1 complex	1	0	1	0.042	1	0	1	0	1	0	1	0	1	0	1	0.031	1	0	1	0	1	0	1	3.575	1	0.116	1	0	1	0.021	1	0	1	0.127	1	3.564	1	0.044	1	0	1	0	1	1.107	1	0	1	0	1
COL19A1_a11b1 complex	1	0	1	0	1	0	1	0	1	0	1	0	1	0	1	0	1	0	1	0	1	0	1	0	1	0.118	1	0	1	0.019	1	0	1	0.004	1	0	1	0	1	0	1	0	1	0	1	0	1	0	1
COL19A1_a1b1 complex	1	0	1	0	1	0	1	0	1	0	1	0	1	0	1	0	1	0	1	0	1	0.804	1	0	1	0.263	1	0	1	0.024	1	0	1	0.771	1	0	1	0.104	1	0	1	0	1	1.031	1	0	1	0.327	1
COL19A1_a2b1 complex	1	0	1	0	1	0	1	0	1	0	1	0	1	0	1	0	1	0	1	0	1	0	1	0	1	0.045	1	0	1	0.005	1	0	1	0.005	1	0	1	0	1	0	1	0	1	0	1	0	1	0	1
COL1A1_a10b1 complex	1	0	1	0	1	3.87	1	0.098	1	3.775	1	0	1	3.88	1	0.094	1	3.797	1	0	1	0	1	0	1	148.255	1	0.107	1	148.16	1	0	0	148.266	1	0.104	1	148.182	1	0	1	1.056	1	0.06	1	1.046	1	0.064	1
COL1A1_a11b1 complex	1	0	1	0	1	3.872	1	0	1	3.772	1	0	1	3.757	1	0	1	0	1	0	1	0	1	0	0	148.257	1	0	1	148.157	1	0	1	148.143	1	0	1	0	1	0	1	0.933	1	0	1	1.048	1	0	1
COL1A1_a1b1 complex	1	4.557	1	3.032	1	4.017	1	2.704	1	3.777	1	0	1	4.525	1	3.408	1	3.857	1	2.931	0	148.943	0	136.584	0	148.402	0	136.256	1	148.162	1	0	0	148.91	0	136.959	1	148.243	0	136.482	1	1.701	1	1.514	1	1.193	1	0.811	1
COL1A1_a2b1 complex	1	0	1	0	1	3.798	1	3.287	1	3.758	1	3.333	1	3.759	1	3.286	1	0	0	5.265	1	0	1	0	1	148.183	1	0.096	1	148.144	1	0.142	1	148.144	1	0.095	1	0	1	2.075	1	0.934	1	0.048	1	0.974	1	0.05	1
COL1A2_a10b1 complex	1	0	1	0.043	1	9.604	1	0.095	1	9.509	1	0.025	1	9.614	1	0.01	1	9.531	1	0	1	0	1	0.043	1	134.313	1	0.095	1	134.218	1	0.025	0	134.324	1	0.01	1	134.24	1	0	1	1.137	1	0	1	1.126	1	0	1
COL1A2_a11b1 complex	1	0	1	1.033	1	9.606	1	1.056	1	9.506	1	1	1	9.492	0.291	1.192	1	0	1	1.017	1	0	1	2.102	0	134.315	1	2.125	1	134.215	1	2.069	1	134.201	0	2.262	1	0	1	2.087	1	1.014	0	1.994	1	1.128	1	1.857	1
COL1A2_a1b1 complex	1	10.291	1	0	1	9.751	1	0	1	9.511	1	0	1	10.259	1	0	1	9.592	1	0	0	135.001	1	0	0	134.46	1	0	1	134.22	1	0	0	134.968	1	0	1	134.301	1	0	1	1.781	1	0	1	1.273	1	0	1
COL1A2_a2b1 complex	1	0	1	0	1	9.532	1	0	1	9.493	1	0	1	9.493	1	0	1	0	1	0	1	0	1	0.665	1	134.241	1	0.337	1	134.202	1	0	1	134.202	1	1.04	1	0	1	0.564	1	1.015	1	0	1	1.054	1	0	1
COL20A1_a10b1 complex	1	0	1	0	1	0	1	0	1	0	1	0	1	0	1	0	1	0	1	0	1	0	1	0	1	0.125	1	0	1	0.03	1	0	1	0.136	1	0	1	0.053	1	0	1	0.129	1	0	1	0.119	1	0	1
COL20A1_a11b1 complex	1	0	1	0.06	1	0	1	0.068	1	0	1	0	1	0	1	0.094	1	0	1	0	1	0	1	0.013	1	0.127	1	0.021	1	0.028	1	0	1	0.013	1	0.047	1	0	1	0	1	0.007	1	0	1	0.121	1	0	1
COL20A1_a1b1 complex	1	0	1	0	1	0	1	0	1	0	1	0	1	0	1	0	1	0	1	0	1	0.813	1	0.659	1	0.272	1	0.331	1	0.033	1	0	1	0.781	1	1.034	1	0.113	1	0.557	1	0.774	1	1.03	1	0.266	1	0.327	1
COL20A1_a2b1 complex	1	0	1	0	1	0	1	0.46	1	0	1	0	1	0	1	0.42	1	0	1	0	1	0	1	0	1	0.054	1	9.233	1	0.014	1	0	1	0.014	1	9.193	1	0	1	0	1	0.008	1	0.13	1	0.047	1	0.171	1
COL22A1_a10b1 complex	1	0	0	1.002	1	0	1	0.902	1	0	1	0	1	0	1	0.824	1	0	1	0	1	0	1	0.214	1	0.116	1	0.115	1	0.021	1	0	1	0.127	1	0.036	1	0.044	1	0	1	0	1	0.023	1	0	1	0.102	1
COL22A1_a11b1 complex	1	0	1	0.263	1	0	1	0.194	1	0	1	0	1	0	1	0.189	1	0	1	0	1	0	1	0.432	1	0.118	1	0.364	1	0.018	1	0	1	0.004	1	0.359	1	0	1	0	1	0	1	0.941	1	0	1	0.946	1
COL22A1_a1b1 complex	1	0	1	0	1	0	1	0.936	1	0	1	0.981	1	0	1	0.934	1	0	0	2.914	1	0.804	1	0	1	0.263	1	0.167	1	0.024	1	0.212	1	0.771	1	0.165	1	0.104	0	2.145	1	0	1	0.334	1	0	1	0.336	1
COL22A1_a2b1 complex	1	0	0	1.762	1	0	1	1.382	1	0	1	1.312	1	0	1	1.339	1	0	1	0	1	0	0	0.716	1	0.045	1	0.336	1	0.005	1	0.266	1	0.005	1	0.293	1	0	1	0	1	0	1	0	1	0	1	0	1
COL24A1_a10b1 complex	1	0	1	1.018	1	0	1	0	1	0	1	0	1	0	1	0.055	1	0	1	0	1	0	1	0.971	1	0.118	1	0	1	0.023	1	0	1	0.129	1	0.008	1	0.046	1	0	1	0	1	0	1	0	1	0	1
COL24A1_a11b1 complex	1	0	1	0.046	1	0	1	0.098	1	0	1	0.028	1	0	1	0.013	1	0	1	0	1	0	1	0.982	1	0.12	1	1.035	1	0.02	1	0.965	1	0.006	1	0.95	1	0	1	0	1	0	1	0	1	0	1	0	1
COL24A1_a1b1 complex	1	0	1	0	1	0	1	0	1	0	1	0	1	0	1	0	1	0	1	0	1	0.806	1	0	1	0.265	1	0	1	0.026	1	0	1	0.773	1	0	1	0.106	1	0	1	0	1	0	1	0	1	0	1
COL24A1_a2b1 complex	1	0	1	0	1	0	1	0	1	0	1	0	1	0	1	3.097	1	0	0	3.745	1	0	1	0	1	0.047	1	0	1	0.007	1	0	1	0.007	1	0.013	1	0	1	0.66	1	0	1	0	1	0	1	0	1
COL26A1_a10b1 complex	1	0	1	0	1	0	1	0	1	0	1	0	1	0	1	0	1	0	1	0	1	0	1	0	1	0.116	1	0	1	0.021	1	0	1	0.126	1	0.061	1	0.043	1	0	1	0	1	0.146	1	0	1	0	1
COL26A1_a11b1 complex	1	0	1	0	1	0	1	0	1	0	1	0	1	0	1	0	1	0	1	0	1	0	1	0	1	0.118	1	0	1	0.018	1	0	1	0.003	1	0	1	0	1	0	1	0	1	0	1	0	1	0	1
COL26A1_a1b1 complex	1	0	1	0	1	0	1	0	1	0	1	0	1	0	1	0	1	0	1	0	1	0.803	1	0	1	0.263	1	0	1	0.023	1	0	1	0.771	1	0	1	0.103	1	0	1	0	1	0	1	0	1	0	1
COL26A1_a2b1 complex	1	0	1	0	1	0	1	0	1	0	1	0	1	0	1	0	1	0	1	0	1	0	1	0	1	0.044	1	0	1	0.004	1	0	1	0.004	1	0	1	0	1	0	1	0	1	0	1	0	1	0	1
COL27A1_a10b1 complex	1	0	1	0	1	0.142	1	0	1	0.047	1	0	1	0.152	1	0	1	0.069	1	0	1	0	1	0	1	0.612	1	0.011	1	0.517	1	0.999	0	0.623	1	0.01	1	0.54	1	0	1	0.164	1	0	1	0.153	1	0	1
COL27A1_a11b1 complex	1	0	1	0.114	1	0.144	1	0.166	1	0.044	1	0.096	1	0.029	1	0.081	1	0	1	0	1	0	1	0.474	0	0.614	1	0.526	1	0.514	1	0.456	1	0.5	1	0.441	1	0	1	0	1	0.041	1	0.063	1	0.155	1	0.148	1
COL27A1_a1b1 complex	1	0.829	1	0.23	1	0.289	1	0.364	1	0.049	1	0.227	1	0.797	1	0.315	1	0.129	1	0.223	0.02	1.3	1	9.274	1	0.759	0	9.408	1	0.519	1	9.271	0	1.267	1	9.359	1	0.6	1	9.267	1	0.808	1	0.154	1	0.3	1	0.203	1
COL27A1_a2b1 complex	1	0	1	1.642	1	0.07	1	1.694	1	0.03	1	1.624	1	0.031	1	1.609	1	0	1	0	1	0	1	0.415	1	0.54	1	0.468	1	0.501	1	0.397	1	0.501	1	0.383	1	0	1	0	1	0.042	1	0.138	1	0.082	1	0.223	1
COL28A1_a10b1 complex	1	0	1	0	1	0	1	0	1	0	1	0	1	0	1	0	1	0	1	0	1	0	1	0	1	0.115	1	0	1	0.02	1	0	1	0.126	1	0	1	0.042	1	0	1	0	1	0	1	0	1	0	1
COL28A1_a11b1 complex	1	0	1	0	1	0	1	0	1	0	1	0	1	0	1	0	1	0	1	0	1	0	1	0	1	0.117	1	0	1	0.017	1	0	1	0.003	1	0	1	0	1	0	1	0	1	0	1	0	1	0	1
COL28A1_a1b1 complex	1	0	1	0.231	1	0	1	0.231	1	0	1	0	1	0	1	0.229	1	0	1	0.237	1	0.803	1	0.437	1	0.262	1	0.437	1	0.022	1	0	1	0.77	1	0.435	1	0.103	1	0.443	1	0	1	1.136	1	0	1	1.138	1
COL28A1_a2b1 complex	1	0	1	0.024	1	0	1	0.032	1	0	1	0	1	0	1	0.058	1	0	1	0	1	0	1	0.019	1	0.043	1	0.028	1	0.004	1	0	1	0.004	1	0.054	1	0	1	0	1	0	1	0	1	0	1	0	1
COL2A1_a10b1 complex	1	0	1	0	1	0	1	0	1	0	1	0	1	0	1	0.563	1	0	1	0	1	0	1	0	1	0.326	1	0	1	0.231	1	0	1	0.336	1	0.252	1	0.253	1	0	1	0	1	0.085	1	0	1	0	1
COL2A1_a11b1 complex	1	0	1	0.655	1	0	1	0.327	1	0	1	0	1	0	1	1.03	1	0	1	0.554	1	0	1	0.655	1	0.328	1	0.327	1	0.228	1	0	1	0.213	1	1.03	1	0	1	0.553	1	0	1	0	1	0	1	0	1
COL2A1_a1b1 complex	1	0	1	0	1	0	1	0	1	0	1	0	1	0	1	0	1	0	1	0	1	1.013	1	0.654	1	0.472	1	0.326	1	0.233	1	0	1	0.981	1	1.029	1	0.313	1	0.553	1	0	1	0	1	0	1	0	1
COL2A1_a2b1 complex	1	0	1	3.674	1	0	1	0.716	1	0	1	0	1	0	1	0.04	1	0	1	0.14	1	0	1	3.769	1	0.254	1	0.811	1	0.214	1	0	1	0.214	1	0.135	1	0	1	0.235	1	0	1	0.044	1	0	1	0.719	1
COL3A1_a10b1 complex	1	0	1	0	1	2.007	1	0	1	1.912	1	0	1	2.017	1	0	1	1.934	1	0	1	0	1	0	1	96.063	1	0.041	1	95.968	1	0.061	0	96.073	1	0.003	1	95.99	1	0	1	0.748	1	0.311	1	0.738	1	0.349	1
COL3A1_a11b1 complex	1	0	1	1.41	1	2.009	1	1.462	1	1.909	1	1.392	1	1.895	1	1.377	1	0	1	0	1	0	1	102.692	0	96.065	1	102.744	1	95.965	1	102.674	1	95.95	1	102.659	1	0	1	0	1	0.625	1	0.382	1	0.74	1	0.467	1
COL3A1_a1b1 complex	1	2.694	1	0	1	2.154	1	0	1	1.914	1	0	1	2.662	1	0	1	1.994	1	0	0	96.75	1	0	0	96.21	1	0	1	95.97	1	0	0	96.718	1	0	1	96.05	1	0	1	1.393	1	0	1	0.885	1	0	1
COL3A1_a2b1 complex	1	0	1	2.891	1	1.935	1	2.563	1	1.895	1	0	1	1.896	1	3.266	1	0	1	2.789	1	0	1	5.055	1	95.991	1	4.727	1	95.951	1	0	1	95.952	1	5.431	1	0	1	4.954	1	0.626	1	1.089	1	0.666	1	0.386	1
COL4A1_a10b1 complex	1	0	1	0.106	1	3.29	1	0.24	1	3.195	1	0.103	1	3.3	1	0.191	1	3.217	1	0.099	1	0	1	0.917	1	4.477	0	1.051	1	4.382	1	0.915	1	4.488	1	1.002	1	4.404	1	0.91	1	0.252	1	0.123	1	0.242	1	0.172	1
COL4A1_a11b1 complex	1	0	1	0.115	1	3.292	1	0.114	1	3.192	1	0.109	1	3.177	1	0.129	1	0	1	0.087	1	0	1	2.272	1	4.479	1	2.271	1	4.379	1	2.266	1	4.365	1	2.287	1	0	1	2.245	1	0.129	1	0	1	0.244	1	0	1
COL4A1_a1b1 complex	1	3.977	1	0	1	3.437	1	1.594	1	3.197	1	0	1	3.945	1	1.59	1	3.277	1	0	1	5.165	1	0	1	4.624	1	0.775	1	4.384	1	0	1	5.132	1	0.771	1	4.465	1	0	1	0.897	1	0.414	1	0.389	1	0.418	1
COL4A1_a2b1 complex	1	0	1	0	1	3.218	1	2.286	1	3.178	1	0	1	3.179	1	2.246	1	0	1	0	1	0	1	0	1	4.405	1	4.45	1	4.366	1	0	1	4.366	1	4.41	1	0	1	0	1	0.131	1	0.069	1	0.17	1	0.109	1
COL4A2_a10b1 complex	1	0	1	0	1	0.937	1	0	1	0.842	1	0	1	0.947	1	0	1	0.864	1	0	1	0	1	0	1	1.705	1	0	1	1.61	1	0	1	1.716	1	0	1	1.633	1	0	1	0.181	1	0.083	1	0.17	1	0.119	1
COL4A2_a11b1 complex	1	0	1	0	1	0.939	1	0	1	0.839	1	0	1	0.825	1	0	1	0	1	0	1	0	1	0	1	1.707	1	0	1	1.608	1	0	1	1.593	1	0	1	0	1	0	1	0.058	1	0	1	0.172	1	0	1
COL4A2_a1b1 complex	1	1.624	1	0.863	1	1.084	1	0.937	1	0.844	1	0	1	1.592	1	0.911	1	0.924	1	0	0.96	2.393	1	0.262	1	1.852	1	0.336	1	1.613	1	0	1	2.36	1	0.309	1	1.693	1	0	1	0.825	1	0.068	1	0.317	1	0.095	1
COL4A2_a2b1 complex	1	0	1	0	1	0.865	1	0	1	0.825	1	0	1	0.826	1	0	1	0	1	0	1	0	1	0.245	1	1.634	1	0.044	1	1.594	1	0.416	1	1.594	1	0.011	1	0	1	0.258	1	0.059	1	0	1	0.098	1	0	1
COL4A3_a10b1 complex	1	0	1	0	1	0.701	1	0	1	0.606	1	0	0	0.711	1	0	1	0.628	1	0	1	0	1	0	1	0.447	1	0	1	0.352	1	0	0	0.457	1	0	1	0.374	1	0	1	0.132	1	0	1	0.122	1	0	1
COL4A3_a11b1 complex	1	0	1	0	0	0.703	1	0	1	0.603	1	0	1	0.588	1	0	1	0	1	0	1	0	1	0.895	0	0.449	1	1.814	1	0.349	1	0.205	1	0.334	1	0.506	1	0	1	0.306	1	0.009	1	0.379	1	0.124	1	1.687	1
COL4A3_a1b1 complex	0	1.388	1	0.102	0.09	0.848	1	0	1	0.608	1	0	0	1.356	1	0.094	1	0.688	1	0	0	1.134	1	0.112	1	0.594	1	0	1	0.354	1	0	0	1.102	1	0.103	1	0.434	1	0	1	0.777	1	0.06	1	0.268	1	0	1
COL4A3_a2b1 complex	1	0	1	0	1	0.629	1	0	1	0.589	1	0	1	0.59	1	0	1	0	1	0	1	0	1	0	1	0.375	1	0	1	0.335	1	0	1	0.335	1	0	1	0	1	0	1	0.01	1	0	1	0.05	1	0	1
COL4A4_a10b1 complex	1	0	1	0.045	1	2.114	1	0.097	1	2.019	1	0.027	0	2.124	1	0.012	1	2.041	1	0	1	0	1	0.325	1	1.587	1	0.377	1	1.492	1	0.307	0	1.597	1	0.292	1	1.514	1	0	1	0.13	1	0	1	0.119	1	0	1
COL4A4_a11b1 complex	1	0	1	2.655	0	2.115	1	2.707	1	2.016	1	2.637	1	2.001	1	2.622	1	0	1	0	1	0	1	1.464	0	1.589	1	1.516	1	1.489	1	1.446	1	1.475	1	1.431	1	0	1	0	1	0.007	1	0.023	1	0.121	1	0.108	1
COL4A4_a1b1 complex	0	2.801	1	0.981	0	2.26	1	0.971	1	2.021	1	0	0	2.769	1	0.937	1	2.101	1	0	0	2.274	1	0.265	0	1.734	1	0.254	1	1.494	1	0	0	2.242	1	0.221	1	1.575	1	0	1	0.774	1	0.04	1	0.266	1	0.073	1
COL4A4_a2b1 complex	1	0	1	0	1	2.042	1	0	1	2.002	1	0	1	2.002	1	0	1	0	1	0	1	0	1	0	1	1.515	1	0	1	1.475	1	0.422	1	1.476	1	0.291	1	0	1	0	1	0.008	1	0	1	0.047	1	0	1
COL4A5_a10b1 complex	1	0	1	0.915	1	0.582	1	1.008	1	0.487	1	0.125	1	0.592	1	8.845	1	0.509	1	2.218	1	0	1	0.899	1	3.429	1	0.992	1	3.334	1	0.109	0.331	3.44	1	8.829	1	3.356	1	2.202	1	0.173	1	0	1	0.162	1	0	1
COL4A5_a11b1 complex	1	0	1	0	1	0.584	1	0	1	0.484	1	0	1	0.469	1	0	1	0	1	0	1	0	1	0	0	3.431	1	0	1	3.331	1	0	1	3.317	1	0	1	0	1	0	1	0.05	1	0	1	0.164	1	0	1
COL4A5_a1b1 complex	1	1.269	1	0	1	0.729	1	0	1	0.489	1	0	1	1.237	1	0	1	0.569	1	0	0.08	4.117	1	0	1	3.576	1	0	1	3.336	1	0	0.097	4.084	1	0	1	3.417	1	0	1	0.817	1	0	1	0.309	1	0	1
COL4A5_a2b1 complex	1	0	1	0	1	0.51	1	0	1	0.47	1	0	1	0.471	1	0	1	0	1	0	1	0	1	0	1	3.357	1	0.052	1	3.318	1	0	1	3.318	1	0	1	0	1	0	1	0.051	1	0	1	0.091	1	4.282	1
COL4A6_a10b1 complex	1	0	1	0	1	0.234	1	0.014	1	0.139	1	0	1	0.245	1	0.011	1	0.161	1	0	1	0	1	0	1	0.895	1	0.109	1	0.8	1	0	0.214	0.905	1	0.106	1	0.822	1	0	1	0.144	1	0.014	1	0.133	1	0.017	1
COL4A6_a11b1 complex	1	0	1	0	1	0.236	1	5.968	1	0.136	1	0	1	0.122	1	5.927	1	0	1	0	1	0	1	0	0	0.897	1	5.278	1	0.797	1	0	1	0.782	1	5.238	1	0	1	0	1	0.021	1	0.05	1	0.135	1	0.09	1
COL4A6_a1b1 complex	1	0.922	1	0.72	1	0.381	1	0.392	1	0.141	1	0	1	0.889	1	1.095	1	0.222	1	0.618	0.1	1.582	0.853	1.531	1	1.042	1	1.203	1	0.802	1	0	0.02	1.55	0	1.906	1	0.882	0.8	1.429	1	0.788	1	1.027	1	0.28	1	0.323	1
COL4A6_a2b1 complex	1	0	1	0.048	1	0.162	1	0.1	1	0.123	1	0.03	1	0.123	1	0.015	1	0	1	0	1	0	1	0.076	1	0.823	1	0.129	1	0.783	1	0.058	1	0.784	1	0.044	1	0	1	0	1	0.022	1	0	1	0.061	1	0	1
COL5A1_a10b1 complex	1	0	1	1.548	1	1.661	1	1.683	1	1.566	1	1.546	0.98	1.671	1	1.634	1	1.588	1	1.542	1	0	1	8.103	1	7.761	0	8.237	1	7.666	1	8.1	0	7.771	1	8.188	1	7.688	1	8.096	1	0.208	1	0.214	1	0.197	1	0.263	1
COL5A1_a11b1 complex	1	0	1	0	0.98	1.663	1	0	1	1.563	1	0	1	1.548	1	0	1	0	1	0	1	0	1	0.034	0	7.763	1	0.169	1	7.663	1	0.032	1	7.648	1	0.12	1	0	1	0.028	1	0.085	1	0	1	0.199	1	0	1
COL5A1_a1b1 complex	0.98	2.348	1	0.215	1	1.808	0	0.27	1	1.568	1	0	0.98	2.316	1	0.18	1	1.648	1	0	0	8.448	1	0.073	0	7.907	1	0.127	1	7.668	1	0	0	8.416	1	0.038	1	7.748	1	0	1	0.852	1	0.03	1	0.344	1	0.119	1
COL5A1_a2b1 complex	1	0	1	1.315	1	1.589	1	0	1	1.549	1	0	1	1.55	1	1.301	1	0	1	0	1	0	1	0.472	1	7.689	1	0	1	7.649	1	0	1	7.649	1	0.458	1	0	1	0	1	0.086	1	0.282	1	0.126	1	0	1
COL5A2_a10b1 complex	1	0	1	5.959	1	5.749	0	6.093	1	5.654	1	5.956	0	5.759	1	6.044	1	5.676	1	5.952	1	0	1	5.269	1	5.033	0	5.404	1	4.938	1	5.267	0	5.044	1	5.355	1	4.961	1	5.263	1	0.191	1	0.166	1	0.18	1	0.215	1
COL5A2_a11b1 complex	1	0	1	0	0	5.751	1	0.095	1	5.651	1	0	1	5.636	1	0.094	1	0	1	0	1	0	1	0	0	5.035	1	0.105	1	4.935	1	0	1	4.921	1	0.104	1	0	1	0	1	0.068	1	0.06	1	0.182	1	0.061	1
COL5A2_a1b1 complex	0	6.436	1	0	0	5.896	1	0	1	5.656	1	0	0	6.404	1	0	1	5.736	1	0	0	5.721	1	0	0	5.18	1	0	1	4.94	1	0	0	5.688	1	0	1	5.021	1	0	1	0.835	1	0	1	0.327	1	0	1
COL5A2_a2b1 complex	1	0	1	0	1	5.677	1	0	1	5.637	1	0	1	5.638	1	0	1	0	1	0	1	0	1	0.194	1	4.961	1	0.364	1	4.922	1	0.946	1	4.922	1	0.2	1	0	1	0.141	1	0.069	1	0.206	1	0.109	1	0.37	1
COL5A3_a10b1 complex	1	0	1	0	1	0	1	0	1	0	1	0	1	0	1	0	1	0	1	0	1	0	1	0	1	0.505	1	0	1	0.41	1	0	0	0.516	1	0	1	0.432	1	0	1	0.135	1	0	1	0.125	1	0	1
COL5A3_a11b1 complex	1	0	1	0	1	0	1	0	1	0	1	0	1	0	1	0	1	0	1	0	1	0	1	0.601	0	0.507	1	0.654	1	0.407	1	0.583	1	0.393	1	0.569	1	0	1	0	1	0.012	1	0	1	0.127	1	0	1
COL5A3_a1b1 complex	1	0	1	0	1	0	1	0	1	0	1	0	1	0	1	0	1	0	1	0	0	1.193	0.094	1.213	1	0.652	0.946	0.885	1	0.412	1	0	0	1.16	0	1.589	1	0.493	0.268	1.112	1	0.78	1	0	1	0.272	1	0	1
COL5A3_a2b1 complex	1	0	1	0	1	0	1	0	1	0	1	0	1	0	1	0	1	0	1	0	1	0	1	0	1	0.433	1	0.608	1	0.394	1	0	1	0.394	1	0.568	1	0	1	0	1	0.013	1	0	1	0.053	1	0	1
COL6A1_a10b1 complex	1	0	1	0	1	0.505	1	0	1	0.41	1	0	1	0.516	1	0	1	0.433	1	0	1	0	1	0.056	1	8.802	1	0.158	1	8.707	1	0.067	0	8.812	1	0.211	1	8.729	1	0.116	1	0.192	1	0	1	0.181	1	0	1
COL6A1_a11b1 complex	1	0	1	0	1	0.507	1	0.121	1	0.407	1	0	1	0.393	1	0.111	1	0	1	0.316	1	0	1	0	0	8.804	1	0.131	1	8.704	1	0	1	8.689	1	0.121	1	0	1	0.325	1	0.069	1	0.077	1	0.183	1	0.087	1
COL6A1_a1b1 complex	1	1.193	1	0	1	0.652	1	0	1	0.413	1	0	1	1.16	1	0	1	0.493	1	0	0	9.489	0	2.058	0	8.949	0	0.991	1	8.709	1	0	0	9.457	0	0.721	1	8.789	1	0.334	1	0.836	1	0	1	0.328	1	0	1
COL6A1_a2b1 complex	1	0	1	0	1	0.434	1	0	1	0.394	1	0	1	0.394	1	0	1	0	1	0	1	0	1	0	1	8.73	1	0	1	8.69	1	0	1	8.691	1	0	1	0	1	0	1	0.07	1	0	1	0.109	1	0	1
COL6A2_a10b1 complex	1	0	1	0.628	1	0.431	1	0.681	1	0.336	1	0.61	1	0.441	1	0.596	1	0.358	1	0	1	0	1	0.681	1	8.044	1	0.733	1	7.949	1	0.663	0	8.054	1	0.648	1	7.971	1	0	1	0.205	1	0	1	0.195	1	0	1
COL6A2_a11b1 complex	1	0	1	0.102	1	0.433	1	0	1	0.333	1	0	1	0.318	1	0.094	1	0	1	0	1	0	1	0.112	0	8.046	1	0	1	7.946	1	0	1	7.931	1	0.103	1	0	1	0	1	0.082	1	0.06	1	0.197	1	0	1
COL6A2_a1b1 complex	1	1.118	1	0.939	1	0.578	1	0.836	1	0.338	1	0.912	1	1.086	1	0.844	1	0.418	0.427	1.225	0	8.731	1	3.225	0	8.191	1	3.122	1	7.951	1	3.198	0	8.699	1	3.13	1	8.031	0	3.511	1	0.85	1	0.208	1	0.342	1	0.2	1
COL6A2_a2b1 complex	1	0	1	0	1	0.359	1	0	1	0.319	1	0	1	0.32	1	0	1	0	1	0	1	0	1	0	1	7.972	1	0	1	7.932	1	0	1	7.933	1	0	1	0	1	0	1	0.084	1	0	1	0.123	1	0	1
COL6A3_a10b1 complex	1	0	1	0	1	1.07	1	0	1	0.975	1	0	1	1.08	1	0	1	0.997	1	0	1	0	1	0	1	4.891	1	0	1	4.796	1	0	0	4.901	1	0	1	4.818	1	0	1	0.161	1	0	1	0.151	1	0	1
COL6A3_a11b1 complex	1	0	1	0	1	1.072	1	0	1	0.972	1	0	1	0.957	1	0	1	0	1	0	1	0	1	0	0	4.893	1	0	1	4.793	1	0	1	4.778	1	0.002	1	0	1	0	1	0.038	1	4.589	1	0.152	1	0	1
COL6A3_a1b1 complex	1	1.757	1	2.071	1	1.217	1	2.109	1	0.977	1	0	1	1.725	0	2.814	1	1.057	0	2.229	0	5.578	1	7.722	0	5.038	1	7.76	1	4.798	1	0	0	5.546	0	8.465	1	4.878	0	7.88	1	0.806	1	0.816	1	0.297	1	0.112	1
COL6A3_a2b1 complex	1	0	1	0.23	1	0.998	1	0.254	1	0.958	1	0.197	1	0.959	0.482	0.39	1	0	1	0.215	1	0	1	0.4	1	4.819	1	0.423	1	4.779	1	0.367	1	4.78	0	0.559	1	0	1	0.385	1	0.039	0	1.142	1	0.079	1	1.005	1
COL6A5_a10b1 complex	1	0	1	0	1	0	1	0	1	0	1	0	1	0	1	0	1	0	1	0	1	0	1	0.045	1	0.125	1	0.179	1	0.03	1	0.043	1	0.136	1	0.13	1	0.053	1	0.038	1	0	1	0.126	1	0	1	0.175	1
COL6A5_a11b1 complex	1	0	1	0	1	0	1	0.26	1	0	1	0.28	1	0	1	0.221	1	0	1	0	1	0	1	0	1	0.127	1	0.047	1	0.027	1	0.067	1	0.013	1	0.009	1	0	1	0	1	0	1	0.147	1	0	1	0.186	1
COL6A5_a1b1 complex	1	0	1	0	1	0	1	0	1	0	1	0	1	0	1	0	1	0	1	0	1	0.813	1	0.649	1	0.272	1	0.321	1	0.033	1	0	1	0.78	1	1.024	1	0.113	1	0.547	1	0	1	0	1	0	1	0	1
COL6A5_a2b1 complex	1	0	1	1.109	1	0	1	0.807	1	0	1	0.725	1	0	1	1.15	1	0	1	0.865	1	0	0	9.394	1	0.054	0	9.091	1	0.014	1	9.009	1	0.014	0	9.434	1	0	1	9.15	1	0	1	0.528	1	0	1	0.185	1
COL6A6_a10b1 complex	1	0	1	1.524	1	0.128	0.866	2.335	1	0.033	0	5.04	1	0.138	1	1.301	1	0.055	1	0.328	1	0	0	4.244	1	0.747	0	5.055	1	0.652	0	7.76	0	0.758	0	4.021	1	0.675	0.017	3.048	1	0.129	1	1.34	1	0.118	0.863	2.374	1
COL6A6_a11b1 complex	1	0	1	0.927	1	0.13	0	3.559	1	0.03	1	0.911	1	0.015	1	1.015	1	0	1	0	1	0	1	0.394	0	0.749	0	3.026	1	0.65	1	0.378	1	0.635	1	0.482	1	0	1	0	1	0.006	1	0.328	1	0.12	1	2.872	1
COL6A6_a1b1 complex	1	0.815	1	0.95	1	0.275	1	0.622	1	0.035	1	0	1	0.783	1	1.325	1	0.115	1	0.848	0	1.435	0	7.953	0.231	0.894	0.037	7.625	1	0.655	1	0	0	1.402	0	8.328	1	0.735	0	7.851	1	0.773	1	1.085	1	0.265	1	0.381	1
COL6A6_a2b1 complex	1	0	1	0	1	0.056	1	0	1	0.016	1	0	1	0.016	1	0.094	1	0	1	0	1	0	1	0	1	0.676	1	0	1	0.636	1	0	1	0.636	1	0.104	1	0	1	0	1	0.007	1	0.06	1	0.047	1	0	1
COL7A1_a10b1 complex	1	0	1	0	1	0	1	0	1	0	1	0	1	0	1	0.045	1	0	1	0	1	0	1	0	1	0.127	1	0	1	0.032	1	0	1	0.138	1	0.084	1	0.054	1	0	1	0	1	0	1	0	1	0	1
COL7A1_a11b1 complex	1	0	1	0.052	1	0	1	0.058	1	0	1	0.443	1	0	1	0.039	1	0	1	0.04	1	0	1	0.147	1	0.129	1	0.153	1	0.029	1	0.538	1	0.015	1	0.134	1	0	1	0.135	1	0	1	0.042	1	0	1	0.062	1
COL7A1_a1b1 complex	1	0	1	0	1	0	1	0	1	0	1	0	1	0	1	0	1	0	1	0	1	0.815	1	0	1	0.274	1	0.046	1	0.034	1	0	1	0.782	1	0.006	1	0.115	1	0	1	0	1	0.014	1	0	1	0.054	1
COL7A1_a2b1 complex	1	0	1	0.187	1	0	1	0.09	1	0	1	0.218	1	0	1	0.064	1	0	1	0	1	0	1	0.126	1	0.055	1	0.029	1	0.016	1	0.157	1	0.016	1	0.003	1	0	1	0	1	0	1	0.307	1	0	1	0.332	1
COL8A1_a10b1 complex	1	0	1	0.622	1	0.394	1	0.31	1	0.298	1	0.143	0.157	0.404	1	0.205	1	0.321	1	0.092	1	0	1	0.58	1	2.354	1	0.268	1	2.259	1	0.101	0	2.364	1	0.163	1	2.281	1	0.05	1	0.13	1	0.232	1	0.12	1	0.337	1
COL8A1_a11b1 complex	1	0	1	0.122	0.117	0.395	1	0.066	1	0.296	1	0.038	1	0.281	1	0.029	1	0	1	0	1	0	1	0.376	0	2.356	1	0.321	1	2.256	1	0.293	1	2.241	1	0.284	1	0	1	0	1	0.007	1	0.166	1	0.122	1	0.203	1
COL8A1_a1b1 complex	0.117	1.081	1	0	0.809	0.54	1	0	1	0.301	1	0	0.137	1.049	1	0	1	0.381	1	0	0	3.041	1	0	0	2.501	1	0.006	1	2.261	1	0.191	0	3.009	1	0.005	1	2.341	1	0	1	0.775	1	0.042	1	0.267	1	0.043	1
COL8A1_a2b1 complex	1	0	1	0	1	0.322	1	0	1	0.282	1	0	1	0.282	1	0	1	0	1	0	1	0	1	0	1	2.282	1	0	1	2.242	1	0	1	2.243	1	0	1	0	1	0	1	0.008	1	0	1	0.048	1	0	1
COL8A2_a10b1 complex	1	0	1	0.338	1	0	1	0.39	1	0	1	0.32	1	0	1	0.305	1	0	1	0	1	0	1	7.341	1	0.188	1	7.393	1	0.093	1	7.323	1	0.199	1	7.308	1	0.115	1	0	1	0	1	0.065	1	0	1	0.15	1
COL8A2_a11b1 complex	1	0	1	0	1	0	1	0	1	0	1	0.908	1	0	1	0.075	1	0	1	0.794	1	0	1	0	1	0.19	1	0	1	0.09	1	0.839	1	0.076	1	0.007	1	0	1	0.726	1	0	1	0	1	0	1	0	1
COL8A2_a1b1 complex	1	0	1	0	1	0	1	0.115	1	0	1	0	1	0	1	0.074	1	0	1	0	1	0.876	1	0	1	0.335	1	0.926	1	0.095	1	0	1	0.843	1	0.885	1	0.176	1	0	1	0	1	0.006	1	0	1	0.046	1
COL8A2_a2b1 complex	1	0	1	0	1	0	1	0	1	0	1	0	1	0	1	0	1	0	1	0	1	0	1	0.648	1	0.116	1	0.32	1	0.077	1	0	1	0.077	1	1.024	1	0	1	0.547	1	0	1	0	1	0	1	0	1
COL9A1_a10b1 complex	1	0	1	0.191	1	0.182	1	0.383	1	0.087	1	0	1	0.192	1	0.749	1	0.109	1	0.395	1	0	1	0.201	1	0.211	1	0.393	1	0.116	1	0	1	0.221	1	0.758	1	0.138	1	0.404	1	0	1	0.715	1	0	1	0.349	1
COL9A1_a11b1 complex	1	0	1	0	1	0.184	1	0	1	0.084	1	0	1	0.07	1	0.01	1	0	1	0	1	0	1	0	1	0.213	1	0	1	0.113	1	0	1	0.099	1	0.105	1	0	1	0	1	0	1	0.014	1	0	1	0	1
COL9A1_a1b1 complex	1	0.869	1	0.662	1	0.329	1	0.334	1	0.089	1	0	1	0.837	1	1.037	1	0.17	1	0.56	1	0.898	1	0.671	1	0.358	1	0.343	1	0.118	1	0	1	0.866	1	1.046	1	0.199	1	0.57	1	0	1	0	1	0	1	0	1
COL9A1_a2b1 complex	1	0	1	0	1	0.11	1	0.057	1	0.07	1	0	1	0.071	1	0.017	1	0	1	0	1	0	1	0	1	0.139	1	0.066	1	0.1	1	0	1	0.1	1	0.026	1	0	1	0	1	0	1	0	1	0	1	0	1
COL9A2_a10b1 complex	1	0	1	0	1	0	1	0	1	0	1	0	1	0	1	0	1	0	1	0	1	0	1	0	1	0.119	1	0.044	1	0.024	1	0	1	0.13	1	0.003	1	0.046	1	0	1	0	1	0	1	0	1	0	1
COL9A2_a11b1 complex	1	0	1	0	1	0	1	0	1	0	1	0	1	0	1	0	1	0	1	0	1	0	1	0	1	0.121	1	0	1	0.021	1	0	1	0.007	1	0	1	0	1	0	1	0	1	0	1	0	1	0	1
COL9A2_a1b1 complex	1	0	0	4.508	1	0	0	5.427	1	0	1	3.818	1	0	0	4.119	1	0	1	3.919	1	0.807	0	6.017	1	0.266	0	6.936	1	0.026	1	5.327	1	0.774	0	5.629	1	0.107	1	5.428	1	0	1	0.366	1	0	1	1.673	1
COL9A2_a2b1 complex	1	0	1	0	1	0	1	0	1	0	1	0.081	1	0	1	0	1	0	1	0.168	1	0	1	0	1	0.047	1	0	1	0.008	1	0.02	1	0.008	1	0	1	0	1	0.107	1	0	1	0	1	0	1	0	1
COL9A3_a10b1 complex	1	0	0	6.572	1	0	0	6.245	1	0	1	0	1	0	0	6.948	1	0	0	6.471	1	0	0	5.883	1	0.165	0	5.555	1	0.07	1	0	1	0.175	0	6.259	1	0.092	0	5.782	1	0	1	1.07	1	0	1	0.367	1
COL9A3_a11b1 complex	1	0	1	0	1	0	1	0	1	0	1	0	1	0	1	0	1	0	1	0	1	0	1	0.044	1	0.167	1	0.096	1	0.067	1	0.026	1	0.052	1	0.011	1	0	1	0	1	0	1	0	1	0	1	0	1
COL9A3_a1b1 complex	1	0	1	0	1	0	1	0	1	0	1	0	1	0	1	0	1	0	1	0	1	0.852	1	0.144	1	0.312	1	0.554	1	0.072	1	0.013	1	0.82	1	0.479	1	0.152	1	0.079	1	0	1	0	1	0	1	0	1
COL9A3_a2b1 complex	1	0	1	2.42	1	0	1	2.473	1	0	1	2.402	1	0	1	2.388	1	0	1	0	1	0	1	135.972	1	0.093	1	136.024	1	0.053	1	135.954	1	0.054	1	135.939	1	0	1	0	1	0	1	0.494	1	0	1	0.579	1
COPA_P2RY6	1	1.168	1	2.653	1	1.107	0	2.787	0	1.782	1	2.65	1	1.12	1	2.738	1	0	1	2.646	1	1.454	1	1.462	1	1.393	0	1.596	0	2.068	1	1.46	1	1.406	1	1.547	1	0	1	1.455	1	1.112	1	0.139	1	1.099	1	0.188	0
COPA_SORT1	0.578	1.395	1	0	1	1.153	1	0	1	1.157	1	0	0.849	1.288	1	0	1	1.156	1	0	0	1.681	1	0	1	1.439	1	0	1	1.443	1	0	0	1.574	1	0	1	1.442	1	0	0.943	1.28	1	0	1	1.145	1	0	1
CRHR2_UCN2	1	0	1	0	1	0	1	0	1	0	1	0.086	1	0	1	0.021	1	0	1	0	1	0	1	0	1	0.005	1	0	1	0	1	0.176	1	0.001	1	0.111	1	0	1	0	1	0	1	0.041	1	0	1	0	1
CRLF2_TSLPR	1	0	1	0	1	0.262	1	0	1	0.275	1	0	1	0.262	1	0	0	1.532	1	0	1	0	1	0	1	0.125	1	0	1	0.137	1	0	1	0.124	1	0	0	1.395	1	0	1	0.518	1	0	1	0.518	1	0	1
CRTAM_CADM1	1	0	1	0.052	1	0	1	0.186	1	0	1	0.05	1	0	1	0.137	1	0	1	0.045	1	0.092	1	0.727	1	0.105	0	0.862	1	0.111	1	0.725	1	0.023	1	0.813	1	0.034	1	0.72	1	0	1	0.127	1	0	1	0.176	1
CSF1_CELSR3	1	0	1	0	1	1.094	1	0	1	0	1	0	1	1.094	1	0	1	0	1	0	1	0	1	1.198	1	1.017	1	0.113	1	0	1	0.827	1	1.017	1	0.823	1	0	1	0.321	1	0.02	1	0.9	1	0.019	1	0.19	1
CSF1_SIRPA	0	1.298	1	0.032	0	1.336	1	0.015	0	2.26	1	0	1	1.124	1	0.016	1	0	1	0	0	1.221	1	0.088	0	1.259	1	0.071	0	2.183	1	0	1	1.047	1	0.072	1	0	1	0	1	0.049	1	0.018	1	0.261	1	0.017	1
CSF1_SLC7A1	0	1.755	1	0.116	0	1.243	1	0.124	1	1.163	1	0	0	1.254	1	0.094	0	1.247	1	0	0	1.677	1	0.126	0	1.166	1	0.134	1	1.086	1	0	0	1.177	1	0.104	0	1.17	1	0	1	0.179	1	0.06	1	0.168	1	0.09	1
CSF1R_CSF1	1	1.108	1	0	1	1.031	1	0	1	0.033	1	0	1	0.348	1	0	1	0.107	1	0	1	1.109	1	0	1	1.032	1	0	1	0.034	1	0	1	0.35	1	0	1	0.109	1	0	0	12.95	1	0	0	13.632	1	0	1
CSF1R_IL34	1	0	1	0.033	1	0.019	1	0.041	1	0	1	0	1	0.015	1	0.01	1	0	1	0	1	0	1	0.128	1	0.02	1	0.136	1	0	1	0	1	0.016	1	0.105	1	0	1	0	1	12.616	1	0.014	1	12.62	1	0.044	1
CSF2_CSF1R	1	0	1	0	1	0	1	0	1	0	1	0	1	0	1	0	1	0	1	0	1	0	1	0	1	0	1	0	1	0	1	0	1	0	1	0	1	0	1	0	1	0	1	0.473	1	0	1	0.474	1
CSPG4_a3b1 complex	1	1.011	1	0	1	0.289	1	0	1	0.268	1	0	1	0.714	1	0.328	1	0.267	1	0	1	1.156	1	0	1	0.435	1	0	1	0.413	1	0	1	0.859	1	0.029	1	0.412	1	0	1	0.555	1	0	1	0.13	1	0	1
CTLA4_CD80	1	0	1	0	1	0	1	0	1	0	1	0	1	0	1	0	1	0	1	0	1	0	1	0	1	0	1	0	1	0	1	0	1	0	1	0	1	0	1	0	1	0	1	0	1	0	1	0	1
CTLA4_CD86	1	0	1	0	1	0	1	4.612	1	0	1	0	1	0	1	4.571	1	0	1	0	1	0	1	0	1	0	1	4.983	1	0	1	0	1	0	1	4.942	1	0	1	0	1	0	1	0.559	1	0	1	0.599	1
CX3CR1_CX3CL1	1	0	1	0.201	1	0	1	0.218	1	0	1	0.094	1	0	1	1.175	1	0	1	0.257	1	0	1	0.621	1	0	1	0.638	1	0	1	0.515	1	0	0	1.596	1	0	1	0.678	1	0.689	1	0	1	0.729	1	0	1
CXADR_FAM3C	1	0	1	0	1	0	1	0	1	0	1	0	1	0	1	0.01	1	0	1	0	1	3.621	1	0	1	0.598	1	0	1	0.548	1	0	1	0.661	1	0.105	1	0.037	1	0	1	0	1	0.014	1	0	1	0	1
CXCL10_CXCR3	1	0	1	0.024	1	0	1	0.051	1	0	1	0	1	0	1	0.028	1	0	1	0	1	0	1	0.039	1	0	1	0.066	1	0.097	1	0	1	0.007	1	0.044	1	0	1	0	1	0.186	1	0.026	1	0	1	0.049	1
CXCL10_DPP4	1	0	1	0	1	0	1	0	1	0	1	0	1	0	1	0	1	0	1	0	1	0	1	0	1	0.222	1	0	1	0.023	1	0	1	0.008	1	0	1	0.462	1	0	1	0.187	1	0.19	1	0.4	1	0.341	1
CXCL12_CXCR3	1	0	1	0	1	0	1	0	1	0.498	1	0	1	0.409	1	1.47	1	0	1	0	1	0	1	0	1	0	1	0	1	2.274	1	0	1	2.185	1	0.037	1	0	1	0	1	0.055	1	0.34	1	0	1	0	1
CXCL12_CXCR4	1	0.421	1	0	1	0.415	1	0.76	0.094	0.754	0	0.963	1	0.41	1	0.745	0	1.685	0	2.054	1	2.197	1	0	1	2.191	1	1.678	0	2.53	0	1.882	1	2.186	1	1.664	0	3.46	0	2.973	1	0.056	1	0.055	1	0.061	1	0.07	1
CXCL2_CXCR2	1	0	1	0	1	0.318	1	0.054	1	0.322	1	0	1	0.318	1	0.014	1	0	1	0	1	0	1	0	1	0.394	1	0.07	1	0.398	1	0	1	0.394	1	0.03	1	0	1	0	1	2.273	1	0.012	1	2.273	1	0.052	1
CXCL2_DPP4	1	0	1	0	1	0.532	1	0.304	1	0.334	1	0.177	1	0.318	1	0.153	0	0.773	1	0.176	1	0	1	0	1	0.608	1	0.252	1	0.41	1	0.125	1	0.395	1	0.101	0	0.849	1	0.124	1	2.273	1	1.113	1	2.487	1	1.264	1
CXCL3_CXCR2	1	0	1	0.138	1	0	1	0.102	1	0	1	0.115	1	0	1	0.136	1	0	1	0.238	1	0	0	0.393	1	0.004	1	0.357	1	0.008	1	0.37	1	0.005	1	0.391	1	0	0	0.493	1	4.169	1	0.273	1	4.169	1	0.238	1
CXCR2_CXCL6	1	0	1	0	1	0	1	0	1	0	1	0	1	0	1	0	1	0	1	0	1	0.13	1	0	1	0.024	1	0	1	0.004	1	0	1	0	1	0	1	0	1	0	1	0	1	0	1	0.028	1	0	1
CXCR3_CCL19	1	0	1	0.726	1	0	1	0.398	1	0	1	0	1	0	1	1.101	1	0	1	0.624	1	0	0.833	1.086	1	0	1	0.758	1	0	1	0	1	0	0	1.461	1	0	0.78	0.984	1	0.091	1	1.083	1	0.12	1	0.38	1
CXCR3_CXCL9	1	0	1	4.603	1	0	0	4.737	1	0	1	4.601	1	0	1	4.688	1	0	1	4.596	1	0	1	4.974	1	0	0	5.108	1	0	1	4.971	1	0	1	5.059	1	0	1	4.967	1	0.09	1	0.675	1	0.09	1	0.724	1
CXCR6_CXCL16	1	0	1	0.089	1	0	1	0.079	1	0	1	0	1	0	1	0.045	1	0	1	0	1	0	1	0.101	1	0	1	0.091	1	0	1	0	1	0	1	0.057	1	0	1	0	1	0	1	0.039	1	0	1	0.072	1
DLK1_NOTCH2	1	0	1	0	1	0	1	0	1	0	1	0	1	0	1	0	1	0	1	0	1	0.385	1	0.191	1	0.47	0	0.28	1	0.776	0	0.435	1	0.336	0	0.31	1	0.239	1	0	1	0	1	0	1	0	1	0	1
DLK1_NOTCH3	1	0	1	0	1	0	1	0	1	0	1	0	1	0	1	0	1	0	1	0	1	0	1	0.236	1	0.182	1	0.419	1	0	1	0.778	1	0.31	1	0.297	1	0.498	1	0.548	1	0	1	0	1	0	1	0	1
DLK1_NOTCH4	1	0	1	0	1	0	1	0	1	0	1	0	1	0	1	0	1	0	1	0	1	0.605	1	0.483	1	0.103	1	0.068	1	0	1	0.07	1	0.102	1	0.068	1	0	1	0	1	0	1	0	1	0	1	0	1
DLL1_NOTCH1	0	2.237	1	0.591	1	0.72	1	0.65	0	1.127	1	0	1	0.697	0	0.731	0	1.812	0	0.712	1	1.578	1	0.028	1	0.061	1	0.088	1	0.469	1	0	1	0.039	1	0.168	1	1.154	1	0.15	1	0.035	1	0	1	0.057	1	0	1
DLL1_NOTCH2	0	0.954	1	0.038	0	1.04	1	0.026	0	1.345	1	0	0	0.906	1	0.021	1	0.809	1	0.264	1	0.296	1	0.036	1	0.381	1	0.024	1	0.687	1	0	1	0.247	1	0.019	1	0.15	1	0.262	1	0.243	1	0.411	1	0.378	1	0.416	1
DLL1_NOTCH3	1	0	0	0.988	1	0.751	1	0.572	1	0	1	0.575	0	0.88	1	0.573	0	1.067	1	0	1	0	1	0.426	1	0.093	1	0.01	1	0	1	0.012	1	0.221	1	0.01	1	0.408	1	0	1	0.217	1	0	1	0.089	1	0	1
DLL1_NOTCH4	0	1.175	1	0	1	0.673	1	0	1	0	1	0	1	0.671	1	0	1	0	1	0	1	0.516	1	0	1	0.014	1	0	1	0	1	0	1	0.012	1	0	1	0	1	0	1	0.009	1	0	1	0.01	1	0	1
DLL3_NOTCH3	1	0	1	0	1	0	1	0	1	0	1	0	1	0	1	0	1	0	1	0	1	0	1	0.025	1	0.085	1	0.085	1	0	1	0	1	0.213	1	0.165	1	0.401	1	0.147	1	0	1	0.173	1	0	1	0.092	1
DLL4_NOTCH3	1	0	1	0.615	1	0.227	1	0.674	1	0	1	0	0	0.355	0	0.755	0	0.542	0	0.736	1	0	1	0.363	1	0.086	1	0.423	1	0	1	0	1	0.215	0	0.503	1	0.402	0.057	0.485	1	0	1	0.174	1	0	1	0.094	1
DPP4_CCL11	1	0	1	0	1	0	1	0	1	0	1	0	1	0	1	0	1	0	1	0	1	0	1	0.121	1	0.566	1	0.131	1	0.218	1	0.087	1	0.215	1	0.099	1	0	1	0	1	0.017	1	0	1	0.367	1	0	1
DPP4_CXCL12	1	0	0	6.484	1	0	0.017	4.358	1	0	0.037	4.3	1	0	0	4.377	1	0	0.057	4.095	1	0.623	0	5.921	1	2.399	0.053	3.796	1	0.269	0.13	3.737	1	0.64	0	3.815	1	0.352	0.655	3.532	1	0.442	0	10.495	1	2.2	0	10.477	1
DPP4_CXCL9	1	0	1	1.612	1	0	1	1.62	1	0	1	0	1	0	1	1.59	1	0	1	0	1	0	1	0.793	1	0.215	1	0.801	1	0	1	0	1	0.215	1	0.771	1	0	1	0	1	0.017	1	0.414	1	0.017	1	0.444	1
DSC1_DSG2	1	0	1	0.638	1	0	1	0.69	1	0	1	0.62	1	0	1	0.605	1	0	1	0	1	0	1	1.496	1	0.006	1	1.548	1	0	1	1.478	1	0.002	1	1.463	1	0	1	0	1	0	1	0.052	1	0	1	0.137	1
DSC2_DSG2	1	0	1	0	1	0	1	0	1	0	1	0	1	0	1	0	1	0	1	0	1	0	1	1.271	1	0	1	0.186	1	0	1	0.9	1	0	1	0.896	1	0	1	0.395	1	0	1	0.856	1	0	1	0.146	1
DSG1_DSC1	1	0	1	0	1	0	1	0	1	0	1	0	1	0	1	0	1	0	1	0	1	0	1	0	1	0	1	0	1	0	1	0	1	0	1	0	1	0	1	0	1	0	1	0	1	0	1	0	1
DSG1_DSC2	1	0	1	0	1	0	1	0	1	0	1	0	1	0	1	0	1	0	1	0	1	0	1	0.049	1	0	1	0.063	1	0	1	0.011	1	0	1	0.07	1	0	1	0.022	1	0	1	0	1	0	1	0	1
DSG1_DSC3	1	0	1	0	1	0	1	0	1	0	1	0	1	0	1	0	1	0	1	0	1	0	1	0	1	0	1	0	1	0	1	0	1	0	1	0	1	0	1	0	1	0	1	0	1	0	1	0	1
DSG2_DSC3	1	0	1	0.112	1	0	1	0.246	1	0	1	0.11	1	0	1	0.197	1	0	1	0.105	1	0	1	0.472	1	0.006	0	0.606	1	0	1	0.47	1	0.005	1	0.557	1	0	1	0.465	1	0	1	0.179	1	0	1	0.228	1
EDA_EDA2R	1	0	0	6.729	1	0	1	3.37	1	0	1	0	1	0	1	3.435	1	0	1	3.397	1	0.086	1	3.37	1	0.135	1	0.012	1	0	1	0	1	0.077	1	0.077	1	0	1	0.039	1	0	1	0	1	0	1	0	1
EDA_EDAR	1	0	1	0	1	0	1	0	1	0	1	0	1	0	1	0	1	0	1	0	1	0	1	0	1	0	1	0.007	1	0	1	4.927	1	0.068	1	0.006	1	0	1	0	1	0	1	0	1	0	1	0	1
EDN2_EDNRA	1	0	1	0.116	1	0	1	0.124	1	0	1	0	1	0	1	0.094	1	0	1	0	1	0	1	0.126	1	0	1	0.134	1	0	1	0	1	0	1	0.104	1	0	1	0	1	0	1	0.06	1	0	1	0.09	1
EFNA1_EPHA1	1	0.641	1	0	1	0.691	1	0.221	1	0	1	0	1	0.736	1	0.28	1	0	1	0.21	1	0.054	1	0	1	0.104	1	0.064	1	0	1	0	1	0.149	1	0.124	1	0	1	0.053	1	0	1	0	1	0	1	0	1
EFNA1_EPHA2	1	0.759	1	0.263	1	0.643	1	0.182	1	0.647	1	0	1	0.634	1	0.18	1	0	1	0	1	0.172	1	0.107	1	0.056	1	0.025	1	0.06	1	0	1	0.046	1	0.024	1	0	1	0	1	0	1	0	1	0	1	0	1
EFNA1_EPHA3	1	0	1	0.378	0	1.679	1	0.064	1	0.631	1	0	0	0.783	1	0.04	1	0	1	0	1	0	1	0.371	1	1.092	1	0.057	1	0.044	1	0	1	0.196	1	0.033	1	0	1	0	1	0	1	0.015	1	0	1	0.039	1
EFNA1_EPHA4	0	0.867	0	0.638	0	0.748	1	0.259	1	0	1	0.188	1	0.668	1	0.216	1	0	1	0	1	0.28	1	0.482	1	0.161	1	0.102	1	0	1	0.032	1	0.081	1	0.059	1	0	1	0	1	0	1	0	1	0	1	0	1
EFNA1_EPHA5	1	0.642	1	0	1	0.63	1	0.183	1	0.632	1	0	1	0.631	1	0.176	1	0	1	0	1	0.055	1	0	1	0.043	1	0.026	1	0.044	1	0	1	0.043	1	0.02	1	0	1	0	1	0	1	0	1	0	1	0	1
EFNA1_EPHA7	1	0.714	1	0.181	1	0.709	1	0.253	1	0.635	1	0	1	0.651	1	0.194	1	0.651	1	0.2	1	0.126	1	0.025	1	0.122	1	0.097	1	0.048	1	0	1	0.064	1	0.038	1	0.063	1	0.044	1	0	1	0	1	0	1	0	1
EFNA1_EPHA8	1	0	1	0	1	0	1	0	1	0	1	0	1	0	1	0	1	0	1	0	1	0	1	0	1	0	1	0	1	0	1	0	1	0	1	0	1	0	1	0	1	0	1	0	1	0	1	0	1
EFNA2_EPHA1	1	0.051	1	0	1	0.101	1	0	1	0	1	0	1	0.146	1	0	1	0	1	0	1	0.096	1	0	1	0.146	1	0	1	0	1	0	1	0.191	1	0	1	0	1	0	1	0	1	0.85	1	0	1	0.809	1
EFNA2_EPHA2	1	0.168	1	0	1	0.053	1	0	1	0.057	1	0	1	0.043	1	0	1	0	1	0	1	0.214	1	0.483	1	0.098	1	0.522	1	0.102	1	0	1	0.088	0	1.226	1	0	0.867	0.641	1	0	1	0	1	0	1	0	1
EFNA2_EPHA3	1	0	1	0	1	1.089	1	0.058	1	0.04	1	0.081	1	0.193	1	0.042	1	0	1	0.08	1	0	1	0	1	1.134	1	0.082	1	0.086	1	0.104	1	0.238	1	0.065	1	0	1	0.103	1	0	1	0.009	1	0	1	0.025	1
EFNA2_EPHA4	1	0.277	1	0.11	1	0.158	1	0.13	1	0	1	0.112	1	0.078	1	0.113	1	0	1	0	1	0.322	1	0.049	1	0.203	1	0.069	1	0	1	0.051	1	0.123	1	0.052	1	0	1	0	1	0	1	0.355	1	0	1	0.372	1
EFNA2_EPHA5	1	0.052	1	1.518	1	0.04	1	1.471	1	0.041	1	0	1	0.04	1	1.47	1	0	1	0	1	0.097	1	0.084	1	0.085	1	0.037	1	0.086	1	0	1	0.085	1	0.036	1	0	1	0	1	0	1	0.34	1	0	1	0.341	1
EFNA2_EPHA7	1	0.123	1	0	1	0.119	1	0.091	1	0.045	1	0	1	0.061	1	0.15	1	0.06	1	0.079	1	0.168	1	0	1	0.164	1	0.13	1	0.09	1	0	1	0.106	1	0.189	1	0.105	1	0.119	1	0	1	0	1	0	1	0	1
EFNA2_EPHA8	1	0	1	0.602	1	0	1	0.063	1	0	1	0.593	1	0	1	0.047	1	0	1	0.03	1	0	1	0.597	1	0	1	0.057	1	0	1	0.587	1	0	1	0.041	1	0	1	0.025	1	0	1	1.64	1	0	1	1.655	1
EFNA3_EPHA4	1	0.276	1	0.471	1	0.156	1	0.091	1	0	1	0.021	1	0.076	1	0.048	1	0	1	0	1	0.244	1	0.466	1	0.125	1	0.086	1	0	1	0.016	1	0.045	1	0.043	1	0	1	0	1	0	1	0	1	0	1	0	1
EFNA3_EPHA5	1	0.051	1	0	1	0.038	1	0.015	1	0.04	1	0	1	0.039	1	0.008	1	0	1	0	1	0.019	1	0	1	0.007	1	0.01	1	0.008	1	0	1	0.008	1	0.004	1	0	1	0	1	0	1	0	1	0	1	0	1
EFNA3_EPHA7	1	0.122	1	0.014	1	0.117	1	0.085	1	0.043	1	0	1	0.059	1	0.026	1	0.059	1	0.032	1	0.091	1	0.009	1	0.086	1	0.081	1	0.012	1	0	1	0.028	1	0.022	1	0.028	1	0.028	1	0	1	0	1	0	1	0	1
EFNA4_EPHA4	1	0	1	0	1	0	1	0	1	0	1	0	1	0	1	0	1	0	1	0	1	0.247	1	0.467	1	0.127	1	0.087	1	0	1	0.017	1	0.047	1	0.044	1	0	1	0	1	0	1	0	1	0	1	0	1
EFNA4_EPHA5	1	0	1	0	1	0	1	0	1	0	1	0	1	0	1	0	1	0	1	0	1	0.022	1	0	1	0.009	1	0.011	1	0.011	1	0	1	0.01	1	0.005	1	0	1	0	1	0	1	0	1	0	1	0	1
EFNA4_EPHA7	1	0	1	0	1	0	1	0	1	0	1	0	1	0	1	0	1	0	1	0	1	0.093	1	0.01	1	0.088	1	0.082	1	0.014	1	0	1	0.03	1	0.023	1	0.03	1	0.029	1	0	1	0	1	0	1	0	1
EFNA5_EPHA4	0	2.044	1	0	0	1.924	1	0	1	0	1	0	1	1.844	1	0	1	0	1	0	0	0.865	1	0.238	0	0.746	1	0.176	1	0	1	0	1	0.666	1	0.162	1	0	1	0.167	1	0.063	1	0	1	0.143	1	0	1
EFNA5_EPHA5	1	1.819	0	2.335	1	1.806	1	1.955	1	1.808	1	1.885	1	1.807	1	1.912	1	0	1	0	1	0.64	0	1.267	1	0.628	1	0.888	1	0.629	1	0.817	1	0.628	1	0.845	1	0	1	0	1	0.026	1	0	1	0.025	1	0	1
EFNA5_EPHA7	1	1.89	1	0	1	1.885	1	1.879	1	1.811	1	0	1	1.827	1	1.873	1	1.827	1	0	1	0.711	1	0	1	0.707	1	0.812	1	0.633	1	0	1	0.649	1	0.805	1	0.648	1	0	1	0.046	1	0	1	0.104	1	0	1
EFNB2_EPHA4	0	1.655	1	0	0	1.536	1	0	1	0	1	0	1	1.456	1	0	1	0	1	0	0	0.386	1	0	0.592	0.267	1	0.004	1	0	1	0	1	0.187	1	0.003	1	0	1	0	1	0.051	1	0	1	0.131	1	0	1
EFNB2_EPHB1	1	0	1	0	1	1.489	1	0	1	0	1	0	1	1.464	1	0	1	1.46	1	0	1	0	1	0	1	0.22	1	0	1	0	1	0	1	0.195	1	0	1	0.191	1	0	1	0.059	1	0	1	0.083	1	0	1
EFNB2_EPHB3	1	1.436	1	0	0	1.843	1	0.527	1	0	1	0	1	1.507	1	0.524	1	0	0	1.14	1	0.167	1	0	0	0.574	1	0.452	1	0	1	0	1	0.238	1	0.448	1	0	0	1.065	1	0.102	1	0.444	1	0.438	1	0.448	1
EFNB2_EPHB4	0	2.307	1	0.046	0	1.636	1	0.18	1	1.425	1	0.044	0	1.557	1	0.131	1	1.439	1	0.039	0	1.038	1	0.074	0.686	0.367	1	0.209	1	0.155	1	0.072	1	0.288	1	0.16	1	0.17	1	0.068	1	0.152	1	0	1	0.231	1	0	1
EGF_NRG1	1	0	1	0	1	0	1	0.134	1	0	1	0	1	0	1	0.094	1	0	1	0	1	0.01	1	0	1	0.003	1	0.144	1	0	1	0	1	0.003	1	0.104	1	0	1	0	1	0	1	0.06	1	0	1	0.1	1
EGFR_AREG	1	0	1	0.035	1	0	1	0	1	0	1	0.174	1	0	1	0.027	1	0	1	0	1	0	1	0.29	1	0	1	0	1	0.364	1	0.429	1	0.337	1	0.282	1	0	1	0	1	0.37	1	0.164	1	0	1	0	1
EGFR_BTC	1	0	1	0.542	1	0	1	0.532	1	0	1	0	1	0	1	0.498	1	0	1	0	1	0.366	1	0.162	1	0.366	1	0.152	1	0	1	0	1	0.401	1	0.118	1	0	1	0	1	0.434	1	0.048	1	0.399	1	0.082	1
EGFR_CNTF	1	0	1	0	1	0	1	0	1	0	1	0	1	0	1	0.014	1	0	1	0	1	0	1	0	1	0	1	0	1	0	1	0	1	0.337	1	0.03	1	0	1	0	1	0.37	1	0.012	1	0	1	0	1
EGFR_COPA	1	0	1	0	1	0	1	0.239	1	0	1	0	1	0	1	0.198	1	0	1	0	0.341	1.433	1	0	0	1.719	1	9.283	0.165	1.425	1	0	0	1.537	1	9.242	0.217	1.539	1	0	0	1.57	1	0.037	0	1.752	1	0.077	0.097
EGFR_EGF	1	0	1	0	1	0	1	0.035	1	0	1	0	1	0	1	0.029	1	0	1	0	1	0	1	0	1	0.339	1	0.29	1	0	1	0	1	0.339	1	0.284	1	0	1	0	1	0.373	1	0.166	1	0.372	1	0.171	1
EGFR_EPGN	1	0	0	0.481	1	0	0	0.435	1	0	1	0.195	1	0	1	0.295	1	0	1	0	1	0	1	0.382	1	0.337	1	0.335	1	0.342	1	0.096	1	0.337	1	0.196	1	0	1	0	1	0.37	1	0	1	0.37	1	0	1
EGFR_GRN	1	0	1	0	1	0	1	0	1	0	1	0	1	0	1	0	1	0	1	0	0	3.861	1	0	0	2.878	1	0	0	13.557	1	0	1	1.692	1	0	1	0.589	1	0	1	1.726	1	0	0	2.911	1	0	0
EGFR_HBEGF	1	0	1	0	1	0	1	0.042	1	0	1	0	1	0	1	0.031	1	0	1	0.236	0.572	0.582	1	0	1	0.364	1	0.057	1	0.4	1	0	0	0.949	1	0.047	1	0.661	1	0.251	0	0.982	1	0.029	1	0.397	1	0.039	1
EGFR_MIF	1	0	1	0	1	0	1	0	1	0	1	0	1	0	1	0	1	0	1	0	1	0.389	1	0	0	0.465	1	0	0	0.445	1	0	0	0.501	1	0	0	0.599	1	0	0	0.534	1	0.127	0	0.498	1	0.176	0
EGFR_NRG1	1	0	1	0.136	1	0	1	0.142	1	0	1	0.527	1	0	1	0.122	1	0	1	0.124	1	0.345	1	0.146	1	0.337	1	0.151	1	0	1	0.537	1	0.338	1	0.132	1	0	1	0.134	1	0.371	1	0.088	1	0.371	1	0.108	1
EGFR_TGFA	1	0	0.618	0.787	1	0	0	1.788	1	0	0	1.752	1	0	0	1.305	1	0	0.612	0.738	0	0.552	1	0.571	1	0.37	0	1.572	1	0.354	0	1.536	1	0.339	0	1.089	1	0	0.98	0.522	1	0.372	0	1.396	1	0.403	0	1.879	1
EGFR_TGFB1	1	0	1	0	1	0	1	0.722	1	0	1	0.749	1	0	1	0.722	1	0	1	0	1	0.422	1	0	1	0.352	1	0.935	0	0.46	1	0.961	1	0.355	1	0.935	1	0.391	1	0	1	0.388	1	1.443	1	0.385	1	1.443	0
EPHA1_EFNA3	1	0.049	1	0	1	0.018	1	0	1	0	1	0	1	0.02	1	0	1	0	1	0	1	0.1	1	0.053	1	0.068	1	0.048	1	0	1	0	1	0.07	1	0.052	1	0	1	0	1	0	1	0	1	0	1	0	1
EPHA1_EFNA4	1	0	1	0	1	0.02	1	0	1	0	1	0	1	0.02	1	0	1	0	1	0	1	0	1	0	1	0.071	1	0.05	1	0	1	0	1	0.07	1	0.052	1	0	1	0.085	1	0	1	0	1	0	1	0	1
EPHA1_EFNA5	1	1.818	1	0	1	0.639	1	0	1	0.036	1	0	1	0.582	1	0	1	0.066	1	0	1	1.868	1	1.917	1	0.689	1	0.85	1	0.086	1	0	1	0.632	1	0.58	1	0.117	1	0.193	1	0	1	0	1	0	1	0	1
EPHA2_EFNA3	1	0.167	1	0	1	0.136	1	0	1	0	1	0	1	0.137	1	0	1	0	1	0	1	0.051	1	0	1	0.02	1	0.061	1	0	1	0.217	1	0.022	1	0.014	1	0	1	0	1	0.026	1	0	1	0.024	1	0	1
EPHA2_EFNA4	1	0	1	0	1	0.138	1	0.092	1	0	1	0	1	0.137	1	0.094	1	0	1	0.128	1	0	1	0	1	0.022	1	0.01	1	0	1	0	1	0.022	1	0.013	1	0	1	0.046	1	0.026	1	0	1	0.026	1	0	1
EPHA2_EFNA5	1	1.935	1	1.96	1	0.757	1	0.892	1	0.154	1	0	1	0.699	1	0.622	1	0.184	1	0.235	1	1.819	1	1.878	1	0.641	1	0.811	1	0.038	1	0	1	0.584	1	0.54	1	0.068	1	0.153	1	0.588	1	0	1	0.645	1	0	1
EPHA3_EFNA3	1	0	1	0	1	0	1	0	1	0	1	0	1	0	1	0	1	0	1	0	1	1.088	1	0.022	1	1.056	1	0.018	1	0	1	0	1	1.058	1	0.047	1	0	1	0	1	0.009	1	0.072	1	0.008	1	0.043	1
EPHA3_EFNA4	1	0	1	1.89	1	0	1	0.822	1	0	1	0	1	0	1	0.552	1	0	1	0.165	1	0	0	2.859	1	1.059	0	1.791	1	0	1	0	1	1.058	0	1.521	1	0	1	1.134	1	0.01	1	0	1	0.01	1	0	1
EPHA3_EFNA5	1	0	1	0	1	0	1	0.601	1	0	1	0	1	0	1	0.598	1	0	1	0	0	2.856	1	0	0	1.677	1	1.053	1	1.074	1	0	0	1.62	1	1.05	1	1.105	1	0	1	0.571	1	0.017	1	0.629	1	0.02	1
EPHA4_EFNB1	1	0.357	0	3.596	1	0.315	1	2.993	1	0.26	1	0	1	0.27	0	3.417	1	0	1	3.076	1	0.238	1	0.797	1	0.196	1	0.194	1	0.141	1	0	1	0.151	1	0.619	1	0	1	0.277	1	0	1	0.483	1	0	1	0.059	1
EPHA4_EFNB3	1	0	1	0	1	0.241	1	1.472	1	0	1	1.48	1	0.24	1	1.47	1	0	1	0	1	0	1	0	1	0.122	1	0.038	1	0	1	0.046	1	0.121	1	0.036	1	0	1	0	1	0	1	0.339	1	0	1	0.342	1
EPHA8_EFNA3	1	0	1	0	1	0	1	0	1	0	1	0	1	0	1	0	1	0	1	0	1	0	1	0	1	0	1	0	1	0	1	0	1	0	1	0.115	1	0	1	0.712	1	0	1	0	1	0	1	0	1
EPHA8_EFNA4	1	0	1	0	1	0	1	0.535	1	0	1	0	1	0	1	0.494	1	0	1	0	1	0	1	0	1	0	1	3.948	1	0	1	0	1	0	1	3.908	1	0	1	0	1	0	1	0.084	1	0	1	0.125	1
EPHA8_EFNA5	1	0	1	0	1	0	1	0	1	0	1	0	1	0	1	0	1	0	1	0	1	0	1	0	1	0	1	0	1	0	1	0	1	0	1	0	1	0	1	0	1	0	1	0	1	0	1	0	1
EPHB1_EFNB1	1	0	1	0.215	1	0	1	1.729	1	0	1	0	1	0	1	0.442	1	0	1	0.416	1	0.191	1	0.933	1	0.149	0	2.447	1	0.094	1	0	1	0.104	0	1.16	1	0	0.02	1.134	1	0	1	0.368	1	0	1	1.655	1
EPHB1_EFNB3	1	0	1	0	1	0	1	0	1	0	1	0	1	0	1	0	1	0	1	0	1	0	1	0.079	1	0.074	1	0.074	1	0	1	0	1	0.074	1	0.072	1	0	1	0	1	0	1	0	1	0	1	0	1
EPHB2_EFNA5	1	0	1	0.045	1	0	1	0.063	1	0	1	0.022	1	0	1	0.072	1	0	1	0	0	1.936	1	0.085	0	0.758	1	0.102	1	0.155	1	0.061	0	0.7	1	0.111	1	0.185	1	0	1	0.575	1	0.255	1	0.632	1	0.246	1
EPHB2_EFNB1	1	0	1	0	1	0	1	0	1	0	1	0	1	0	1	0	1	0	1	0	1	0.25	1	0.265	1	0.208	1	0.255	1	0.153	1	0	1	0.163	1	0.221	1	0	1	0	1	0.038	1	0	1	0.082	1	0	1
EPHB2_EFNB2	1	0	1	0	1	0	1	0	1	0	1	0	1	0	1	0	1	0	1	0	0	1.548	0	1.486	0.187	0.279	0	0.439	1	0.143	1	0	0	0.362	0	0.443	1	0.154	1	0.299	1	0.237	1	0	1	0.154	1	0	1
EPHB2_EFNB3	1	0	1	0	1	0	1	0	1	0	1	0	1	0	1	0	1	0	1	0	1	0	1	0.195	1	0.133	1	0.191	1	0	1	0	1	0.133	1	0.188	1	0	1	0	1	0.008	1	0	1	0.008	1	0	1
EPHB3_EFNB1	1	0.138	1	0	1	0.096	1	0	1	0.041	1	0	1	0.051	1	0	1	0	1	0	1	0.545	1	0	1	0.503	1	0	1	0.448	1	0	1	0.458	1	0	1	0	1	0	1	0	1	0.01	1	0	1	0.05	1
EPHB3_EFNB3	1	0	1	0.187	1	0.021	1	0.177	1	0	1	0	1	0.021	1	0.143	1	0	1	0	1	0	1	0.762	1	0.428	1	0.751	1	0	1	0	1	0.428	1	0.718	1	0	1	0	1	0	1	0	1	0	1	0	1
EPHB4_EFNB1	1	1.009	1	0	1	0.966	1	0	1	0.911	1	0	1	0.922	1	0	1	0	1	0	1	0.338	1	0.042	1	0.296	1	0.057	1	0.241	1	0.039	1	0.251	1	0.049	1	0	1	0.091	1	0.04	1	0	1	0.084	1	0	1
EPHB4_EFNB3	1	0	0	3.267	1	0.892	0	2.939	1	0	1	0	1	0.892	0	3.642	1	0	0	3.165	1	0	0	2.076	1	0.222	0	1.748	1	0	1	0	1	0.221	0	2.451	1	0	0	1.974	1	0.01	1	1.043	1	0.01	1	0.339	1
EPHB6_EFNB1	1	0.166	1	0.019	1	0.124	1	0.015	1	0.069	1	0	1	0.079	1	0.012	1	0	1	0	1	0.131	1	0.031	1	0.088	1	0.026	1	0.033	1	0	1	0.043	1	0.024	1	0	1	0	1	0.043	1	0.005	1	0.088	1	0.008	1
EPHB6_EFNB2	1	1.464	1	1.023	1	0.195	1	0	1	0.059	1	0	1	0.278	1	0.992	1	0.07	1	0	1	1.428	1	2.092	1	0.159	1	0	1	0.023	1	0	1	0.243	1	2.062	1	0.035	1	0	1	0.242	1	1.794	1	0.159	1	0	1
EPHB6_EFNB3	1	0	1	0.481	1	0.049	1	0	1	0	1	0	1	0.049	1	0.433	1	0	1	0	1	0	1	0.065	1	0.014	1	0	1	0	1	0	1	0.013	1	0.017	1	0	1	0	1	0.013	1	0.019	1	0.013	1	0	1
EPOR_KITLG	1	0	1	0	1	0	1	0	1	0	1	0	1	0	1	0	1	0	1	0	1	0.378	1	0	1	0.261	1	0	1	0.42	1	0	1	0.152	1	0	1	0.024	1	0	1	0.23	1	0	1	0.339	1	0	1
ERBB3_BTC	1	0	1	0	1	0	1	0.011	1	0	1	0.037	1	0	1	0.011	1	0	1	0	1	0.031	1	0	1	0.031	1	0.005	1	0	1	0.031	1	0.066	1	0.005	1	0	1	0	1	0.071	1	0	1	0.036	1	0	1
ERBB3_NRG1	1	0	0.233	1.478	1	0	0	2.289	1	0	0	4.993	1	0	1	1.255	1	0	1	0.282	1	0.01	1	1.367	1	0.003	1	2.178	1	0	1	4.883	1	0.003	1	1.144	1	0	1	0.171	1	0.008	0	1.603	1	0.008	0	2.637	1
ERBB4_HBEGF	1	0.273	1	0.158	1	0.055	1	0.177	1	0.091	1	0.159	1	0.64	1	0.23	1	0.352	1	0.396	1	0.253	1	0.113	1	0.035	1	0.132	1	0.071	1	0.114	1	0.62	1	0.185	1	0.332	1	0.351	1	0	0	0.63	1	0	0	0.577	1
ERBB4_NRG4	1	0	1	0	1	0.034	1	0	1	0.033	1	0	1	0.03	1	0	1	0	1	0	1	0	1	0.052	1	0.013	1	0.006	1	0.013	1	0.451	1	0.009	1	0.003	1	0	1	0.243	1	0	1	0.99	1	0	1	0.994	1
EREG_EGFR	1	0	0	1.052	1	0.394	1	0.925	1	0.427	1	0	1	0.128	1	0.912	1	0	1	0.86	1	0	0	0.659	1	0.346	1	0.532	1	0.379	1	0	1	0.08	1	0.519	1	0	1	0.467	1	0	1	1.717	1	0	1	1.73	1
EREG_ERBB4	1	0.086	1	0	1	0.065	1	0	1	0	1	0	1	0.095	1	0	1	0	1	0	1	0.038	1	0	1	0.017	1	0	1	0	1	0	1	0.047	1	0	1	0	1	0	1	0	1	0	1	0	1	0	1
ESAM_ESAM	0	6.481	1	0	1	3.244	1	0	1	3.246	1	0	1	3.315	1	0	1	3.263	1	0	1	3.244	1	0	1	0.007	1	0	1	0.009	1	0	1	0.078	1	0	1	0.026	1	0	1	0.08	1	0.448	1	0.009	1	0.44	1
F10_aMb2 complex	1	0	1	1.005	1	0	1	2.075	1	1.615	1	1.807	1	0.015	1	0.907	1	1.328	1	0.275	1	0	1	1.009	1	0	1	2.079	1	0	1	1.811	1	0	1	0.911	1	0	1	0.279	1	0.007	1	0.909	1	0	1	2.077	1
F11R_aLb2 complex	1	0	1	0.704	1	3.128	1	0.102	1	3.212	1	0	1	3.121	1	0.526	0	5.488	1	0.184	1	0	1	0	1	0.153	1	0	1	0.236	1	0	1	0.145	1	0	0	2.512	1	0	1	0.062	1	0	1	0.07	1	0	1
F2_a2Bb3 complex	1	0	1	0	1	0	1	0	1	0	1	0	1	0	1	0.589	1	0	1	0.799	1	0.061	1	0	1	0.039	1	0	1	0.003	1	0	1	0.012	1	0.302	1	0.031	1	0.512	1	0	1	1.149	1	0	1	0	1
F2_aVb3 complex	1	0	1	0.173	1	0	1	0.583	1	0	1	0.042	1	0	1	0.508	1	0	1	0.108	1	0.127	1	2.33	1	0.057	0	2.741	1	0.007	1	2.2	1	0.486	0	2.665	1	0.26	1	2.265	1	0	1	0	1	0	1	0	1
FBN1_a5b1 complex	1	1.307	1	0	1	0.525	1	0	1	0.482	1	0	1	1.111	1	0	1	0.539	1	0	0	7.952	1	0	0	7.171	1	0	0	7.127	1	0	0	7.757	1	0	0	7.184	1	0	1	0.866	1	0	1	0.28	1	0	1
FCER2_aMb2 complex	1	0	1	0	1	0	1	0.098	1	0	1	0	1	0	1	0.071	1	0	1	0	1	0	1	0	1	0	1	0.046	1	0	1	0	1	0	1	0.019	1	0	1	0	1	0	1	1.118	1	0	1	1.144	1
FCER2_aVb3 complex	1	0	1	0	1	0	1	0	1	0	1	0	1	0	1	0	1	0	1	0	1	0	1	0	1	0	1	0.033	1	0	1	0.676	1	0	1	0.107	1	0	1	0.428	1	0	1	0	1	0	1	0	1
FCER2_aXb2 complex	1	0	1	0.075	1	0	1	0.177	1	0	1	0	1	0	1	0.192	1	0	1	0.087	1	0	1	2.233	1	0	0	2.335	1	0	1	0	1	0	0	2.349	1	0	1	2.244	1	0	1	0	1	0	1	0	1
FCGR2A_CXCL9	1	0	1	0	1	0	1	0	1	0	1	0	1	0	1	0	1	0	1	0	1	0	1	0	1	0.002	1	0	1	0	1	0	1	0.002	1	0	1	0	1	0	1	2.883	1	0	1	2.883	1	0	1
FFAR2_BMP10	1	0	1	0	1	0	1	0	1	0	1	0	1	0	1	0	1	0	1	0	1	0	1	0.035	1	0	1	0.169	1	0	1	0.032	1	0	1	0.12	1	0	1	0.028	1	0	1	0	1	0	1	0	1
FFAR2_FAM3C	1	3.628	1	0	1	0.605	1	0	1	0.555	1	0	1	0.667	1	0	1	0.044	1	0	1	3.62	1	2.744	1	0.597	1	0.619	1	0.548	1	0.56	1	0.66	1	0.637	1	0.037	1	0.355	1	0	1	0	1	0	1	0	1
FFAR2_TNF	1	0	1	3.493	1	0.009	1	0.155	1	0.37	1	0	1	0.009	1	0.096	1	0	1	0	1	0	1	3.502	1	0.002	1	0.164	1	0.363	1	0	1	0.002	1	0.105	1	0	1	0	1	0	1	0.062	1	0	1	0.121	1
FGF1_aVb3 complex	1	0.171	1	0.071	1	0.101	1	0.057	1	0.051	1	0.063	1	0.53	1	0.925	1	0.303	1	0.417	1	0.15	1	0.492	1	0.08	1	0.478	1	0.029	1	0.483	1	0.509	0	1.346	1	0.282	0.603	0.838	1	0	1	0	1	0	1	0	1
FGF1_FGFR1	1	0.981	1	0	1	2.241	1	0	1	2.338	1	0	1	0.969	1	0	1	0.471	1	0	1	0.959	1	0	1	2.22	1	0.004	1	2.317	1	0	1	0.948	1	0.003	1	0.45	1	0	1	0	1	0	1	0	1	0	1
FGF1_FGFR2	1	0.067	1	0.826	1	0.144	1	0.038	1	0.06	1	0.025	1	0.242	1	0.026	1	0.067	1	0	1	0.046	1	0.83	1	0.123	1	0.043	1	0.038	1	0.03	1	0.221	1	0.03	1	0.046	1	0	1	0	1	0.028	1	0	1	0.041	1
FGF1_FGFR3	1	0.779	1	0	1	0.069	1	0	1	0	1	0	1	0.061	1	0	1	0	1	0	1	0.757	1	0	1	0.048	1	0	1	0	1	0	1	0.04	1	0	1	0	1	0	1	0	1	0	1	0	1	0	1
FGF1_FGFR4	1	0.103	1	0	1	0	1	0	1	0	1	0	1	0.045	1	0	1	0	1	0	1	0.082	1	0.044	1	0	1	0.067	1	0	1	0.011	1	0.024	1	0.204	1	0	1	0.029	1	0	1	0	1	0	1	0	1
FGF1_TGFBR3	1	0.345	1	0	1	1.736	1	0	1	0.064	1	0	1	0.452	1	0	1	0.356	1	0	1	0.324	1	0	1	1.715	1	0	1	0.043	1	0	1	0.43	1	0	1	0.335	1	0	1	0	1	0	1	0	1	0	1
FGF10_FGFR1	1	0	1	0	1	0	1	0.059	1	0	1	0.703	1	0	1	0.133	1	0	1	0.455	1	1.043	1	0	1	2.303	1	0.043	1	2.4	1	0.687	1	1.031	1	0.117	1	0.533	1	0.439	1	0	1	0	1	0	1	0	1
FGF10_FGFR2	1	0	1	0	1	0	1	0	1	0	1	0	1	0	1	0	1	0	1	0	1	0.129	1	1.075	1	0.206	1	2.144	1	0.122	1	1.876	1	0.304	1	0.977	1	0.129	1	0.345	1	0	1	0	1	0	1	0	1
FGF17_FGFR1	1	0	1	0	1	0	1	0	1	0	1	0	1	0	1	0	1	0	1	0	1	0.937	1	0	1	2.197	1	0	1	2.294	1	0	1	0.925	1	0	1	0.427	1	0	1	0	1	0	1	0	1	0	1
FGF17_FGFR2	1	0	1	0.293	1	0	1	0.018	1	0	1	0.035	1	0	1	0.017	1	0	1	0.167	1	0.023	0	0.703	1	0.1	1	0.428	1	0.016	1	0.445	1	0.198	1	0.427	1	0.023	1	0.577	1	0	1	0	1	0	1	0	1
FGF17_FGFR3	1	0	1	0.185	1	0	1	0.427	1	0	1	0.225	1	0	1	0.235	1	0	1	0.134	1	0.735	1	0.191	1	0.025	1	0.433	1	0	1	0.231	1	0.017	1	0.241	1	0	1	0.14	1	0	0	0.626	1	0	0	0.818	1
FGF17_FGFR4	1	0	1	0	1	0	1	0	1	0	1	0	1	0	1	0	1	0	1	0	1	0.059	1	0	1	0	1	0	1	0	1	0	1	0.001	1	0	1	0	1	0	1	0	1	0	1	0	1	0	1
FGF18_FGFR1	1	0.976	1	1.006	1	2.237	1	2.076	1	2.333	1	1.808	1	0.964	1	0.908	1	0.466	1	0.276	1	0.963	1	1.029	1	2.224	1	2.099	1	2.32	1	1.831	1	0.952	1	0.931	1	0.454	1	0.299	1	0	1	0	1	0	1	0	1
FGF18_FGFR2	1	0.062	1	0.056	1	0.14	1	0.079	1	0.055	1	0.023	1	0.237	1	0.216	1	0.062	1	0.041	1	0.049	1	0.079	1	0.127	1	0.102	1	0.042	1	0.046	1	0.225	1	0.238	1	0.05	1	0.063	1	0	1	0	1	0	1	0	1
FGF18_FGFR3	1	0.774	1	0.827	1	0.064	1	0.04	1	0	1	0.027	1	0.056	1	0.027	1	0	1	0	1	0.761	1	0.85	1	0.052	1	0.062	1	0	1	0.049	1	0.043	1	0.05	1	0	1	0	1	0	1	0	1	0	1	0	1
FGF18_FGFR4	1	0.098	1	0.053	1	0	1	0	1	0	1	0	1	0.04	1	0.015	1	0	1	0	1	0.085	1	0.076	1	0	1	0	1	0	1	0	1	0.027	1	0.038	1	0	1	0	1	0	1	0	1	0	1	0	1
FGF19_FGFR1	1	0	1	0	1	0	1	0	1	0	1	0	1	0	1	0	1	0	1	0	1	0	1	0	1	0	1	0	1	0	1	0	1	0	1	0	1	0	1	0	1	0	1	0.274	1	0	1	0	1
FGF19_FGFR4	1	0	1	0	1	0	1	0	1	0	1	0	1	0	1	0	1	0	1	0	1	0	1	0	1	0	1	0	1	0	1	0.121	1	0	1	0.116	1	0	1	0	1	0	1	0	1	0	1	0	1
FGF2_aVb3 complex	1	0.514	1	0	1	0.443	1	0	1	0.393	1	0	0.906	0.873	1	0	0.983	0.646	1	0	1	0.53	1	0	1	0.46	1	0	1	0.41	1	0	1	0.889	1	0	1	0.663	1	0	1	0.505	1	0	1	0.076	1	0	1
FGF2_CD44	0.492	0.777	1	0.415	0.598	0.757	1	0.584	0	1.327	0	1.167	1	0.56	1	0.421	1	0.759	1	0.361	0.492	0.794	1	0.458	0.75	0.774	1	0.627	0	1.344	0	1.21	1	0.576	1	0.464	1	0.776	1	0.404	1	0.192	1	0.206	1	0.39	1	0.37	1
FGF2_FGFR1	1	1.323	1	0.056	0	2.584	1	0.062	0	2.68	1	0.447	1	1.312	1	0.042	1	0.814	1	0.044	1	1.34	1	0.072	0	2.6	1	0.077	0	2.697	1	0.462	1	1.328	1	0.058	1	0.83	1	0.06	1	0.944	1	0.04	1	2.216	1	0.06	1
FGF2_FGFR2	1	0.409	1	0.104	1	0.487	1	0.061	1	0.402	1	0.065	0.963	0.585	1	0.063	1	0.409	1	0	1	0.426	1	0.057	1	0.503	1	0.014	1	0.419	1	0.018	1	0.601	1	0.016	1	0.426	1	0	1	0.217	1	0	1	0.12	1	0	1
FGF2_FGFR3	0	1.121	1	0.267	1	0.411	1	0.29	1	0	1	0.234	1	0.403	1	0.426	1	0	1	0.252	0	1.138	1	0.31	1	0.428	1	0.333	1	0	1	0.277	1	0.42	1	0.469	1	0	1	0.294	1	0.036	1	0.212	1	0.044	1	0.075	1
FGF2_FGFR4	1	0.445	1	0	1	0	1	0	1	0	1	0	1	0.387	1	0.014	1	0	1	0	1	0.462	1	0	1	0	1	0	1	0	1	0	1	0.404	1	0.03	1	0	1	0	1	0.02	1	0.012	1	0	1	0	1
FGF2_FGFRL1	0.983	0.794	1	0.51	1	0.727	1	0.705	1	0.415	1	0.254	0.926	1.009	1	0.828	1	0.422	1	0.51	1	0.81	1	0.553	1	0.743	1	0.748	1	0.432	1	0.297	1	1.026	1	0.871	1	0.439	1	0.553	1	0.642	1	0.614	1	0.359	1	0.49	1
FGF4_FGFR1	1	0	1	0	1	0	1	0	1	0	1	0	1	0	1	0	1	0	1	0	1	0	1	0	1	0	1	0	1	0	1	0	1	0	1	0	1	0	1	0	1	0	1	0	1	0	1	0	1
FGF4_FGFR2	1	0	1	0	1	0	1	0	1	0	1	0	1	0	1	0	1	0	1	0	1	0	1	0	1	0	1	0	1	0	1	0	1	0	1	0	1	0	1	0	1	0	1	0	1	0	1	0	1
FGF4_FGFR3	1	0	1	0	1	0	1	0.288	1	0	0	0.931	1	0	1	0.362	1	0	0	0.683	1	0	1	0	1	0	1	0.13	1	0	0	0.773	1	0	1	0.204	1	0	0	0.525	1	0	1	0.194	1	0	1	0.12	1
FGF4_FGFR4	1	0	1	1.063	1	0	1	0	1	0	1	0.991	1	0	1	0.933	1	0	0	1.325	1	0	1	0.294	1	0	1	0	1	0	1	0.222	1	0	1	0.164	1	0	0	0.555	1	0	1	0.334	1	0	1	0	1
FGF5_FGFR2	1	0	1	0	1	0	1	0	1	0	1	0	1	0	1	0	1	0	1	0	1	0.027	1	0.049	1	0.105	1	0.072	1	0.02	1	0.016	1	0.203	1	0.208	1	0.028	1	0.034	1	0	1	0	1	0	1	0	1
FGF5_FGFR3	1	0	1	0	1	0	1	0	1	0	1	0	1	0	1	0	1	0	1	0	1	0.739	1	0.82	1	0.03	1	0.033	1	0	1	0.02	1	0.022	1	0.02	1	0	1	0	1	0	1	0	1	0	1	0	1
FGF5_FGFR4	1	0	1	0	1	0	1	0	1	0	1	0	1	0	1	0	1	0	1	0	1	0.064	1	0.017	1	0	1	0.11	1	0	1	0	1	0.006	1	0.051	1	0	1	0.067	1	0	1	0	1	0	1	0	1
FGF6_FGFR1	1	0	1	0.191	1	0	1	0.383	1	0	1	0	1	0	1	0.749	1	0	1	0.395	1	0.937	1	0.201	1	2.197	1	0.393	1	2.294	1	0	1	0.925	1	0.758	1	0.427	1	0.404	1	0	1	0.715	1	0	1	0.349	1
FGF6_FGFR2	1	0	1	0.017	1	0	1	0.312	1	0	1	0.013	1	0	1	0.037	1	0	1	0.025	1	0.023	1	0.119	1	0.1	1	0.414	1	0.016	1	0.115	1	0.198	1	0.139	1	0.023	1	0.127	1	0	1	0.048	1	0	1	0.323	1
FGF6_FGFR3	1	0	1	0	1	0	1	0	1	0	1	0	1	0	1	0	1	0	1	0	1	0.735	1	0	1	0.025	1	0	1	0	1	0	1	0.017	1	0	1	0	1	0	1	0	1	0	1	0	1	0	1
FGF6_FGFR4	1	0	1	0	1	0	1	0	1	0	1	0	1	0	1	0	1	0	1	0	1	0.059	1	0	1	0	1	0.015	1	0	1	16.497	1	0.001	1	0.013	1	0	1	0	1	0	1	1.613	1	0	1	1.616	1
FGF7_FGFR2	1	0	1	0	1	0	1	0	1	0	1	0	1	0	1	0	1	0	1	0	1	0.16	1	0.161	1	0.238	1	0.184	1	0.153	1	0.128	0	0.335	0	0.32	1	0.16	1	0.145	1	0	1	0	1	0	1	0	1
FGF7_FGFR3	1	0	1	0	1	0	1	0	1	0	1	0	1	0	1	0	1	0	1	0	0	0.872	0	0.932	1	0.162	1	0.145	1	0	1	0.131	1	0.154	1	0.132	1	0	1	0	1	0	1	0	1	0	1	0	1
FGF7_FGFR4	1	0	1	0	1	0	1	0	1	0	1	0	1	0	1	0	1	0	1	0	1	0.196	1	0.158	1	0	1	0	1	0	1	0	1	0.138	1	0.12	1	0	1	0	1	0	1	0	1	0	1	0	1
FGFR1_FGF23	1	0	1	0	1	0.938	1	0	1	0	1	0	1	0.936	1	0	1	0	1	0	1	0	1	0	1	2.198	1	0	1	0	1	0	1	2.197	1	0	1	0	1	0	1	2.294	1	0	1	2.295	1	0	1
FGFR1_FGF5	1	0	1	0	1	0.941	1	0.999	1	0	1	0	1	0.949	1	1	1	0	1	0	1	0	1	0	1	2.202	1	2.069	1	0	1	0	1	2.209	1	2.07	1	0	1	0	1	2.306	1	1.802	1	2.299	1	1.801	1
FGFR1_FGF7	1	0	1	0	0.473	1.074	0.117	1.111	1	0	1	0	1	0.941	1	0.996	1	0	1	0	1	0	1	0	0	2.334	0	2.181	1	0	1	0	1	2.202	1	2.065	1	0	1	0	1	2.298	1	1.797	0	2.431	0	1.913	1
FGFR1_FGF9	1	0	1	0	1	0.955	1	1.009	1	0.97	1	1.031	1	0.937	1	0.993	1	0	1	1.03	1	0	1	0	1	2.215	1	2.078	1	2.231	1	2.101	1	2.197	1	2.062	1	0	1	2.1	1	2.294	1	1.794	1	2.312	1	1.81	1
FGFR1_FGFR2	1	0.958	1	9.058	1	1.036	1	8.731	1	0.951	1	0	0.667	1.134	1	9.434	1	0.959	1	8.957	1	2.219	0	129.461	1	2.297	0	129.134	1	2.212	1	0	0	2.395	0	129.837	1	2.219	0	129.36	0	2.491	1	1.607	1	2.393	1	0.904	1
FGFR1_KL	1	0.952	1	1.174	1	0.939	1	0.846	1	0	1	0	1	0.937	1	1.55	1	0	1	1.073	1	2.213	0	5.335	1	2.199	0	5.007	1	0	1	0	1	2.198	0	5.71	1	0	0	5.233	1	2.294	1	1.057	1	2.296	1	0.353	1
FGFR1_NCAM1	0.365	3.62	1	1.64	1	1.615	1	1.775	1	1.008	1	1.638	0.265	3.598	1	1.725	1	1.333	1	1.633	0	4.88	1	0.414	1	2.875	1	0.548	1	2.269	1	0.411	0	4.858	1	0.499	1	2.593	1	0.407	0	4.955	1	0.254	1	2.972	1	0.303	1
FGFR2_CD83	1	0	1	0	1	0.025	1	0	1	4.241	0	1.976	1	0.023	1	1.143	1	0	0	1.862	1	0	1	0	1	0.103	1	0	1	4.319	1	0	1	0.101	1	0	1	0	1	0	1	0.016	1	0	1	0.018	1	0	1
FGFR2_EPHA4	1	0.262	1	0.505	1	0.142	1	0.126	1	0	1	0.055	1	0.062	1	0.082	1	0	1	0	1	0.339	1	0.529	1	0.22	1	0.149	1	0	1	0.079	1	0.14	1	0.106	1	0	1	0	1	0.055	1	0.049	1	0.135	1	0.093	1
FGFR2_FGF23	1	0	1	0	1	0.024	1	0	1	0	1	0	1	0.023	1	0	1	0	1	0	1	0	1	0	1	0.102	1	0	1	0	1	0	1	0.1	1	0	1	0	1	0	1	0.015	1	0	1	0.017	1	0	1
FGFR2_FGF9	1	0	1	0.022	1	0.041	1	0	1	0.056	1	0	1	0.023	1	0.014	1	0	1	0	1	0	1	0.038	1	0.119	1	0	1	0.134	1	0	1	0.101	1	0.029	1	0	1	0	1	0.016	1	0.012	1	0.034	1	0	1
FGFR2_FGFR3	1	0.757	1	0	1	0.047	1	0	1	0	1	0	1	0.039	1	0	1	0	1	0	1	0.834	1	2.744	1	0.125	1	0.618	1	0	1	0.56	1	0.116	1	0.637	1	0	1	0.355	1	0.032	1	0	1	0.04	1	0	1
FGFR2_NECTIN1	1	0.083	1	0	1	0.099	1	0	1	0.061	1	0	1	0.036	1	0	1	0	1	0	1	0.161	1	0	1	0.177	1	0	1	0.139	1	0	1	0.114	1	0	1	0	1	0	1	0.029	1	0	1	0.092	1	0	1
FGFR2_PTPRR	1	0.406	1	0.08	1	0.023	1	0.033	1	0	1	0	1	0.023	1	0.028	1	0	1	0	1	0.484	1	0.335	1	0.1	1	0.288	1	0	1	0	1	0.101	1	0.283	1	0	1	0	1	0.016	1	0.164	1	0.016	1	0.17	1
FGFR2_XPR1	1	0.51	1	0	1	0.294	1	0	1	0.359	1	0	1	0.864	1	0	1	0.162	1	0	1	0.587	1	0.651	1	0.372	1	0.323	1	0.437	1	0	1	0.941	1	1.027	1	0.239	1	0.55	1	0.857	1	1.034	1	0.287	1	0.331	1
FGFR3_EPHA4	0	0.973	1	0	0	0.854	1	0	1	0	1	0	1	0.774	1	0	1	0	1	0	1	0.264	1	0	1	0.145	1	0	1	0	1	0	1	0.064	1	0	1	0	1	0	1	0	1	0	1	0	1	0	1
FGFR3_FGF23	1	0	1	0.415	1	0.736	0	0.809	1	0	1	0.419	1	0.734	0	0.724	1	0	0	0.706	1	0	1	0.116	1	0.026	1	0.51	1	0	1	0.12	1	0.025	1	0.425	1	0	1	0.407	1	0	1	0	1	0	1	0	1
FGFR3_FGF9	1	0	1	0	1	0.753	1	0	1	0.768	1	0	1	0.735	1	0	1	0	1	0	1	0	1	0	1	0.043	1	0	1	0.059	1	0	1	0.025	1	0	1	0	1	0	1	0	1	0	1	0	1	0	1
FGFR3_NECTIN1	1	0.795	1	1.31	1	0.811	1	0.263	1	0.773	1	0	1	0.748	1	0.267	1	0	1	0.123	1	0.086	1	1.321	1	0.102	1	0.275	1	0.064	1	0	1	0.039	1	0.278	1	0	1	0.135	1	0	1	0.26	1	0	1	0.257	1
FGFR4_EPHA4	1	0.298	1	0	1	0.178	1	0	1	0	1	0	1	0.098	1	0	1	0	1	0	1	0	1	0	1	0	1	0	1	0	1	0	1	0	1	0	1	0	1	0	1	0	1	0.506	1	0	1	0	1
FGFR4_FGF9	1	0	1	0	1	0.077	1	0	1	0.093	1	0	1	0.059	1	0	1	0	1	0	1	0	1	0	1	0	1	0	1	0	1	0	1	0	1	0	1	0	1	0	1	0	1	0	1	0	1	0	1
FGFR4_PTPRR	1	0.442	1	0	1	0.059	1	0.022	1	0	1	1.01	1	0.059	1	0.02	1	0	1	0	1	0	1	0	1	0	1	0.113	1	0	1	1.1	1	0	1	0.111	1	0	1	0	1	0	1	0.041	1	0	1	0.043	1
FLT1 complex_PGF	1	0.427	1	0	1	0.454	1	0.197	1	0	1	0	1	0.416	1	0.17	1	0	1	0	1	0.048	1	0	1	0.074	1	0.055	1	0	1	0	1	0.037	1	0.028	1	0	1	0	1	0	1	0.019	1	0	1	0.046	1
FLT1 complex_VEGFA	1	1.189	1	0	1	0.638	1	0	1	0.408	1	0.825	1	0.463	1	0	1	0.512	1	0.778	1	0.81	1	0	1	0.259	1	0	1	0.028	1	1.744	1	0.084	1	0	1	0.133	1	1.697	1	0	1	0	1	0	1	0	1
FLT1 complex_VEGFB	1	0.474	1	0	1	0.586	1	0	1	0.622	1	0	1	0.606	1	0	1	0.597	1	0	1	0.094	1	0	1	0.207	1	0	1	0.243	1	0	1	0.227	1	0	1	0.217	1	0	1	0	1	0	1	0	1	0	1
FLT1_PGF	1	0.988	1	0.766	1	1.015	1	0.749	1	0	1	0	1	0.977	1	0.749	1	0	1	0	1	0.187	1	0.134	1	0.214	1	0.117	1	0	1	0	1	0.176	1	0.118	1	0	1	0	1	0.051	1	0.014	1	0.089	1	0.013	1
FLT1_VEGFB	1	1.035	1	0	0	1.147	1	0	0	1.183	1	0	0	1.167	1	0.017	0	1.157	1	0	1	0.234	1	0	0.231	0.346	1	0	0.117	0.382	1	0	0.037	0.366	1	0.438	0.442	0.356	1	0	1	0.241	1	0	1	0.221	1	0	1
FLT3_FLT3LG	1	0	1	0	1	0	1	0	1	0	1	0	1	0	1	0	1	0	1	0	1	0	1	0	1	0	1	0	1	0	1	0	1	0	1	0	1	0	1	0	1	0.048	1	0	1	0.341	1	0	1
FLT4_PDGFC	1	0.412	1	0	1	0.457	1	0	0	0.593	1	0	1	0.488	1	0	1	0	1	0	1	0.013	1	0	1	0.058	1	0	1	0.194	1	0	1	0.089	1	0	1	0	1	0	1	0.094	1	0	1	0.063	1	0	1
FLT4_VEGFC	0	0.622	1	0.569	0	0.529	1	0.045	1	0	1	0	1	0.423	1	0.042	1	0	1	0	1	0.223	1	0.592	1	0.13	1	0.068	1	0	1	0	1	0.024	1	0.065	1	0	1	0	1	0.028	1	0.009	1	0.135	1	0.012	1
FN1_a10b1 complex	1	0	1	1.513	1	5.351	1	0.172	1	5.256	1	0	0	5.362	1	0.025	1	5.278	1	0	1	0	0	1.655	1	5.365	0	0.314	1	5.27	1	0	0	5.375	1	0.168	1	5.292	1	0	1	2.18	1	0.017	1	2.17	1	0.164	1
FN1_a11b1 complex	1	0	1	0	0	5.353	1	0	1	5.253	1	0	1	5.239	1	0	1	0	1	0	1	0	1	0.137	0	5.367	1	0.128	1	5.267	1	0.324	1	5.252	1	0.095	1	0	1	0.211	1	2.058	1	0.026	1	2.172	1	0.059	1
FN1_a2b1 complex	1	0	0	0.892	1	5.279	0	0.842	1	5.24	0	1.883	1	5.24	1	0.627	1	0	1	0.616	1	0	0	1.344	1	5.293	0	1.294	1	5.253	0	2.335	1	5.254	1	1.079	1	0	1	1.068	1	2.059	1	0.046	1	2.098	1	0.261	1
FN1_a2Bb3 complex	1	5.297	1	0	1	5.276	1	0	1	5.24	1	0	1	5.248	1	0	1	5.268	1	0	1	5.311	1	0	1	5.289	1	0	1	5.254	1	0	1	5.262	1	0	1	5.282	1	0	1	2.067	1	0	1	2.094	1	0	1
FN1_a3b1 complex	0	6.004	1	0	1	5.282	1	0	1	5.261	1	0	0	5.707	1	0	1	5.26	1	0	0	6.017	1	0	1	5.296	1	0	1	5.275	1	0	0	5.721	1	0	1	5.273	1	0	1	2.526	1	0.761	1	2.101	1	0.769	1
FN1_a4b1 complex	1	5.25	1	0	1	5.25	1	0	0	5.868	1	0	1	5.316	1	0.094	0	6.109	1	0	1	5.264	1	0	1	5.264	1	0	0	5.882	1	0	1	5.329	1	0.104	0	6.123	1	0	1	2.135	1	0.06	1	2.069	1	0	1
FN1_a4b7 complex	1	0	1	0	1	5.238	1	0.017	1	5.261	1	0.063	1	5.237	1	0.016	1	5.652	1	1.995	1	0	1	0	1	5.252	1	0.006	1	5.275	1	0.052	1	5.251	1	0.005	1	5.666	1	1.985	1	2.056	1	0	1	2.057	1	0	1
FN1_a5b1 complex	0	6.208	1	0	0.017	5.427	1	0	0.017	5.383	1	0	0	6.013	1	0	0.017	5.441	1	0	0	6.222	1	0	0	5.44	1	0.067	0	5.397	1	0.152	0	6.026	1	0.042	0	5.454	1	0.048	1	2.832	1	0	1	2.246	1	0	1
FN1_a8b1 complex	1	5.726	1	5.45	1	6.132	1	5.544	1	5.334	1	4.66	0	13.052	0	13.38	1	6.378	1	6.753	1	5.739	1	5.821	1	6.146	1	5.915	1	5.347	1	5.031	0	13.066	0	13.751	1	6.392	1	7.124	1	9.871	1	9.367	1	2.951	1	1.531	1
FN1_aVb1 complex	0	5.588	1	0	0	6.186	1	0	0.017	5.475	1	0	0	5.973	1	0	0.017	5.438	1	0	0	5.602	1	0	0	6.2	1	0	0	5.489	1	0	0	5.986	1	0	0	5.452	1	0	1	2.792	1	0	1	3.005	1	0	1
FN1_aVb3 complex	0	5.364	1	0.046	1	5.294	1	0.038	1	5.243	1	0	0	5.723	1	0.024	0	5.496	1	0	0	5.378	1	0.422	1	5.307	1	0.413	1	5.257	1	0	0	5.737	1	0.4	0	5.51	1	0	1	2.542	1	0.014	1	2.112	1	0.028	1
FN1_aVb5 complex	0	5.588	0	2.037	0	6.186	1	0.604	0.017	5.475	0	0.907	0	5.973	1	0.597	0.017	5.438	0	1.472	0	5.602	1	1.475	0	6.2	1	0.041	0	5.489	1	0.345	0	5.986	1	0.035	0	5.452	1	0.91	1	2.792	1	0	1	3.005	1	0	1
FZD6_WNT4	1	0.612	1	0	1	0	1	0.225	1	0	1	0	1	0.603	1	0.212	1	0	1	0	1	0.045	1	0	1	0	1	0.246	1	0	1	0	1	0.036	1	0.234	1	0	1	0	1	0.004	1	0.338	1	0	1	0.35	1
FZD6_WNT5A	1	0.65	1	0	0	2.817	1	0	1	0	1	0	1	0.715	1	0	1	0	1	0	1	0.083	1	0	1	2.25	1	0	1	0	1	0	1	0.148	1	0	1	0	1	0	1	0.116	1	0	1	2.217	1	0	1
FZD7_WNT3	1	0	0	3.254	1	0	1	1.219	1	0	1	1.209	1	0.03	1	1.15	1	0	0	2.356	1	0	1	0	1	0	1	0	1	0	1	0	1	0.31	1	0	1	0	1	0	1	0.064	1	0	1	0	1	0	1
FZD9_WNT1	1	0	1	0	1	0	1	0	1	0	1	0	1	0	1	0.153	1	0	1	0	1	0	1	0	1	0.022	1	0	1	0	1	0	1	0.017	1	0.101	1	0	1	0	1	0	1	1.113	1	0	1	0	1
FZD9_WNT2	1	0	0	5.031	1	0	0	4.728	1	0	1	4.646	1	0	0	5.071	1	0	1	4.787	1	0.086	0	5.402	1	0.067	0	5.099	1	0	1	5.017	1	0.017	0	5.442	1	0	1	5.158	1	0	1	1.058	1	0	1	0.715	1
FZD9_WNT7A	1	0	1	0	1	0	1	0	1	0	1	0	1	0	1	0	1	0	1	0	1	0	1	0	1	0	1	0	1	0	1	0	1	0	1	0	1	0	1	0	1	0	1	0	1	0	1	0	1
GALR2_GAL	1	0	1	0.062	1	0	1	0.09	1	0	1	0	1	0	1	0.066	1	0	1	0	1	0	1	2.219	1	0	1	2.247	1	0	1	0	1	0	1	2.223	1	0	1	0	1	0	1	0	1	0	1	0	1
GCG_DPP4	1	0	1	0	1	0	1	0	1	0	1	0	1	0	1	0	1	0	1	0	1	0	1	0	1	0	1	0	1	0	1	0	1	0	1	0	1	0	1	0	1	0	1	0	1	0	1	0	1
GCG_GCGR	1	0	1	0	1	0	1	0	1	0	1	0	1	0	1	0	1	0	1	0	1	0	1	0	1	0	1	0	1	0	1	0	1	0	1	0	1	0	1	0	1	0	1	0	1	0	1	0	1
GCG_IDE	1	0	1	0	1	0	1	0	1	0	1	0	1	0	1	0	1	0	1	0	1	0	1	0	1	0	1	0	1	0	1	0	1	0	1	0	1	0	1	0	1	0	1	0	1	0	1	0	1
GDF11_ANTXR1	1	0.535	1	8.445	1	2.043	1	8.579	1	0.037	1	8.442	1	0.612	1	8.53	1	0.145	1	8.438	1	0.572	1	128.848	1	2.08	0	128.982	1	0.074	1	128.845	1	0.649	1	128.933	1	0.182	1	128.841	1	0	1	0.703	1	0	1	0.752	1
GDF11_TGFR_AVR2A	1	0	1	0.089	1	0.118	1	0.009	1	0.058	1	0.02	1	0.067	1	0.008	1	0.047	1	0	1	0	1	0.344	1	0.155	1	0.263	1	0.095	1	0.275	1	0.103	1	0.263	1	0.083	1	0	1	0	1	0	1	0	1	0	1
GDF11_TGFR_AVR2B	1	0.044	1	0.472	1	0.041	1	0.467	1	0.069	1	0	1	0.032	1	0.465	1	0.028	1	0	1	0.081	1	0.092	1	0.077	1	0.087	1	0.106	1	0	1	0.068	1	0.085	1	0.065	1	0	1	0	1	0.015	1	0	1	0.017	1
GDF9_TGFR_BMPR2	1	0	1	0.39	1	0	1	0.04	1	0	1	0.033	1	0	1	0.594	1	0	1	0.133	1	0.211	1	0.399	1	0.288	1	0.049	1	0.325	1	0.042	1	0.471	1	0.602	1	0.237	1	0.142	1	0	1	0	1	0	1	0	1
GFRAL_GDF15	1	0	1	0	1	0	1	1.557	1	0	1	0	1	0	1	1.517	1	0	1	0	1	0.019	1	0	1	0.059	1	8.112	1	0.186	1	0	1	0.014	1	8.071	1	0	1	0	1	0	1	0.098	1	0	1	0.138	1
GLRA2_FAM3C	1	0	1	0	1	0	1	0	1	0	1	0	1	0	1	0	1	0	1	0	1	0	1	0	1	0	1	0	1	0	1	0	1	0	1	0	1	0	1	0	1	0	1	0	1	0	1	0	1
GMCSFR_CSF2	1	0	1	0	1	0	1	0	1	0	1	0	1	0	1	0.852	1	0	1	0	1	0	1	0	1	0	1	0	1	0	1	0	1	0	1	0.25	1	0.105	1	0	1	0	1	0.009	1	0	1	0	1
GNRH1_GNRHR	1	0	1	0	1	0	1	0	1	0	1	0	1	0	1	0	1	0	1	0	1	0	1	0	1	0.013	1	0.531	1	0	1	0.679	1	0.002	1	0.529	1	0	1	0	1	0	1	0.011	1	0	1	0.012	1
GP1BA_aMb2 complex	1	0	1	0	1	0	1	0	1	1.639	1	0	1	0.039	1	0	1	1.352	1	0	1	0	1	0	1	0	1	0	1	0	1	0	1	0	1	0	1	0	1	0	1	0	1	0.194	1	0	1	0.198	1
GPR1_RARRES2	1	0	1	0	1	0	1	0	1	0	1	0	1	0	1	0	1	0	1	0	1	0.124	1	0	1	0.986	1	0	1	0.056	1	0	1	1.402	1	0	1	0.264	1	0	1	0	1	2.642	1	0	1	2.339	1
GPR19_ENHO	1	0	1	0.095	1	0	1	0.091	1	0	1	0	1	0	1	0.094	1	0	1	0	1	0.117	1	0.014	1	0.031	1	0.009	1	0.034	1	0	1	0.03	1	0.013	1	0	1	0	1	0.02	1	0	1	0.02	1	0	1
GPR37_PSAP	1	0	1	0.26	1	0	1	0.216	1	0	0	0.828	1	0	1	0.255	1	0	1	0.234	1	7.189	1	0.282	1	7.398	1	0.237	1	18.403	0	0.85	1	5.858	1	0.276	1	5.261	1	0.255	1	0	1	0.38	1	0	1	0.341	1
GPR75_CCL5	1	0	1	0	1	0	1	0	1	0	1	0	1	0	1	0	1	0	1	0	1	0	1	0	1	0	1	0	1	0	1	0	1	0	1	0	1	0	1	0	1	0	1	0	1	0	1	0	1
GRIN2A_IL16	1	0	1	0	1	0	1	0	1	0	1	0	1	0	1	0	1	0	1	0	1	0.01	1	0.061	1	0.049	1	0.052	1	0.287	1	0.248	1	0.021	1	0.019	1	0.281	1	0.135	1	0	1	0.023	1	0	1	0.056	1
GRIN2B_IL16	1	0	1	0.138	1	0	1	0.192	1	0	1	0	1	0	1	0.103	1	0	1	0	1	0.009	1	0.057	1	0.049	1	0.112	1	0.287	1	0	1	0.02	1	0.023	1	0.281	1	0	1	0	1	0.034	1	0	1	0.123	1
GRIN2D_IL16	1	0.027	1	0.041	1	0.067	1	0.113	1	0.305	1	0	1	0.038	1	0.054	1	0.299	1	0.06	1	0.08	1	2.198	1	0.12	1	2.27	1	0.358	1	0	1	0.091	1	2.211	1	0.352	1	2.217	1	0.022	1	0	1	0.051	1	0	1
GRN_SORT1	0	3.823	0	3.139	1	3.581	1	2.875	1	3.585	1	0	0	3.716	0	3.025	1	3.584	1	0	0	2.84	0	2.393	1	2.598	1	2.129	1	2.602	1	0	0	2.733	0	2.279	1	2.601	1	0	0	13.412	0	13.07	1	13.277	1	12.92	1
GRP_GRPR	1	0	1	0	1	0	1	0	1	0	1	0	1	0	1	0	1	0	1	0	1	0	1	0	1	0	1	0	1	0	1	0	1	0	1	0	1	0	1	0	1	0	1	0	1	0	1	0	1
HGF_CD44	1	0	1	0	1	0	1	0	1	0	1	0	1	0	1	0	1	0	1	0	1	0.4	1	0	1	0.38	1	0	1	0.949	1	0	1	0.182	1	0	1	0.382	1	0	1	0.189	1	0	1	0.387	1	0	1
HLA-E_KLRC2	1	0	1	0	1	0.664	1	0	1	0	1	0	1	0.663	1	0	1	0	1	0	1	0	1	0	1	0.302	1	0	1	0	1	0	1	0.301	1	0	1	0	1	0	1	0.802	1	0.011	1	0.803	1	0.153	1
HLA-E_KLRK1	1	0	0	8.193	1	0	0	8.615	1	0.704	1	1.148	1	0.663	1	1.176	1	0.824	1	1.193	1	0	1	0	1	0	1	0	1	0.342	1	0	1	0.301	1	0	1	0.462	1	0	1	0.802	1	0	1	0	1	0	1
ICAM1_aLb2 complex	1	0	1	0.212	1	1.122	1	0.17	1	1.205	1	0.151	1	1.114	1	0.152	0	3.482	1	0.296	1	0	1	0.116	1	0.152	1	0.073	1	0.235	1	0.054	1	0.145	1	0.056	0	2.512	1	0.199	1	0.415	1	0.184	1	0.423	1	0.201	1
ICAM1_aMb2 complex	1	0	1	0	1	0	1	0	0	2.715	1	0	1	1.114	1	0	0	2.428	1	0	1	0	1	0.857	1	0	1	0.987	0	1.745	1	0.119	1	0.145	1	0.686	0	1.458	1	0.201	1	0.416	1	0	1	0	1	0	0
ICAM1_AREG	1	0	1	0.941	1	0	1	0	1	1.141	1	1.08	1	1.114	1	0.933	1	0	1	0	1	0	1	0.172	1	0	1	0	1	0.171	1	0.311	1	0.144	1	0.164	1	0	1	0	1	0.415	1	0.333	1	0	1	0	1
ICAM1_aXb2 complex	1	0	1	0	1	0	1	0	1	1.376	1	0	1	1.115	1	0	1	0	1	0	1	0	1	0	1	0	1	0	1	0.407	1	0	1	0.145	1	0	1	0	1	0	1	0.416	1	0	1	0	1	0	1
ICAM1_ITGAL	1	0	1	0	1	1.122	1	0.936	1	1.205	1	0.981	1	1.114	1	0.934	0	3.482	0	2.914	1	0	1	0	1	0.152	1	0.167	1	0.235	1	0.212	1	0.145	1	0.165	0	2.512	0	2.145	1	0.415	1	0.334	1	0.423	1	0.336	1
ICAM1_SPN	1	1.122	1	0	1	0	1	0	1	1.177	1	0	1	1.114	1	0	0	1.424	1	0	1	0.152	1	0	1	0	1	0	1	0.207	1	0	1	0.144	1	0	0	0.455	1	0	1	0.415	1	0	1	0	1	0	1
ICAM2_aLb2 complex	1	0	1	0.326	1	1.627	1	0.364	1	1.71	1	0	1	1.619	0	1.069	0	3.986	1	0.484	1	0	1	0.168	1	0.018	1	0.206	1	0.101	1	0	1	0.01	0.06	0.911	1	2.377	1	0.326	1	0.015	1	0.901	1	0.023	1	0.196	1
ICAM4_aLb2 complex	1	0	1	0	1	0	1	0	1	0	1	0	1	0	1	0	1	0	1	0	1	0	1	0	1	0.009	1	0.06	1	0.093	1	0	1	0.002	1	0.02	1	2.369	1	0	1	0.008	1	0	1	0.015	1	0	1
ICOSLG_ICOS	1	0	1	0.527	1	0.989	1	0.58	1	1.02	1	0.509	1	0.984	1	0.495	1	1.356	1	0	1	0	1	3.941	1	0.147	1	3.993	1	0.178	1	3.923	1	0.142	1	3.909	1	0.514	1	0	1	0.384	1	0.085	1	0.389	1	0.17	1
IFNA4_Type I IFNR	1	0	1	0	1	0	1	0	1	0	1	0	1	0	1	0	1	0	1	0	1	0	1	0	1	0	1	0	1	0	0	2.533	1	0	1	1.218	1	0	0	2.313	1	0	1	0.024	1	0	1	0	1
IGF1_a6b4 complex	1	1.199	1	3.758	1	0.162	1	0.799	1	0.163	1	0	1	0.156	1	0.124	1	0	1	0.224	0	11.707	1	3.768	1	10.67	1	0.809	1	10.67	1	0	1	10.664	1	0.134	1	0	1	0.233	1	3.673	1	0.09	1	3.679	1	0.765	1
IGF1_IGF1R	1	0.362	1	0.222	1	0.682	1	0.175	1	0.406	1	0	1	0.737	1	0.174	1	0.403	1	0	0	10.87	1	0.404	0	11.189	1	0.357	0	10.914	1	0	0	11.244	1	0.356	0	10.91	1	0	0	4.253	1	0.715	0	4.199	1	0.716	0
IGF2_GPR152	1	0	1	0	1	0	1	0	1	0	1	0	1	0	1	0	1	0	1	0	1	0	1	0	1	0	1	0	1	0	1	0	1	0.001	1	0	1	0	1	0	1	0	1	1.567	1	0	1	0	1
IGF2_IDE	1	0	1	0	1	0	1	0	1	0	1	0	1	0	1	0	1	0	1	0	1	0.254	1	0	1	0.304	1	0	1	0.224	1	0.195	1	0.291	1	0.002	1	0.312	1	0	1	0	1	0	1	0	1	0	1
IGF2_IGF1R	1	0	1	0.136	1	0	1	0.142	1	0	1	0.527	1	0	1	0.122	1	0	1	0.124	1	0.208	1	0.146	1	0.527	1	0.151	1	0.252	1	0.537	1	0.582	1	0.132	1	0.248	1	0.134	1	0	1	0.088	1	0	1	0.108	1
IGF2_IGF2R	1	0	1	6.832	1	0	1	6.34	1	0	1	6.784	1	0	1	3.869	1	0	1	1.233	1	0.666	1	6.774	1	0.481	1	6.282	1	0.015	1	6.726	1	0.203	1	3.811	1	0.407	1	1.175	1	0	0	9.431	1	0	0	11.902	1
IL1 receptor inhibitor_IL1A	1	0	1	0	1	0	1	0.121	1	0	1	0	1	0	1	0.081	1	0	1	0	1	0	1	0	1	0.009	1	0.481	1	0.087	1	0	1	0	1	0.441	1	0	1	0	1	0	1	0.062	1	0	1	0.103	1
IL1 receptor inhibitor_IL1B	1	0	1	0	1	0	1	0	1	0	1	0	1	0	1	0	1	0	1	0	1	0	1	0	1	0.01	1	0	1	1.446	1	0.08	1	0.01	1	0.01	1	0	1	0	1	0	1	0	1	0	1	0	1
IL1 receptor inhibitor_IL1RN	1	0	1	0	1	0	1	0	1	0	1	0	1	0	1	0	1	0	1	0	1	0	1	0	1	0	1	0	1	0.061	1	0	1	0.009	1	0	1	0	1	0	1	0	1	0	1	0	1	0	1
IL1 receptor_IL1A	1	0	1	0.05	1	0	1	0.043	1	0	1	3.46	1	0	1	0.042	1	0	1	0	1	0	1	0.073	1	0.096	1	0.066	1	0.174	1	3.483	1	0	1	0.066	1	0	1	0	1	0	1	0.009	1	0.009	1	0.01	1
IL1 receptor_IL1B	1	0	1	0	1	0	1	0	1	0	1	0	1	0	1	0	1	0	1	0	1	0	1	0	1	0.097	1	0	0	1.533	1	0	1	0.097	1	0	1	0	1	0	1	0.01	1	0	1	0.01	1	0	1
IL1 receptor_IL1RN	1	0	1	0	1	0	1	0	1	0	1	0	1	0	1	0	1	0	1	0	1	0	1	0	1	0	1	0	1	0.148	1	0	1	0.096	1	0.002	1	0	1	0	1	0.009	1	0.007	1	0	1	0	1
IL10 receptor_IL10	1	0	1	0	1	0	1	0	1	0	1	0	1	0	1	0	1	0	1	0	1	0	1	0	1	0	1	0	1	0	1	0	1	0	1	0	1	0	1	0	1	0	1	0.083	1	0	1	0	1
IL11 receptor_IL11	1	0.023	1	0	1	0.018	1	0	1	0	1	1.378	1	0.011	1	0.063	1	0	1	1.158	1	0.464	1	0	1	0.459	1	0	1	0	0	1.71	1	0.451	1	0.395	1	0	0	1.49	1	0.011	1	0.039	1	0.019	1	0	1
IL13 receptor_IL13	1	0	1	0	1	0	1	0.111	1	0	1	0.128	1	0	1	0.108	1	0	1	0	1	0	1	0	1	0	1	0.144	1	0	1	0.161	1	0	1	0.142	1	0	1	0	1	0	1	0.249	1	0	1	0.252	1
IL13 receptor_IL4	1	0	1	0	1	0	1	0	1	0.29	1	0.127	1	0	1	0	1	0	1	0.213	1	0	1	0	1	0	1	0	1	0.132	1	0.16	1	0	1	0	1	0	1	0.247	1	0	1	0	1	0	1	0	1
IL13_IL13RA2	1	0	1	0	1	0	1	0	1	0	0	0.816	1	0	1	0.511	1	0	1	0	1	0	1	0	1	0	1	0	1	0	0	0.455	1	0	1	0.15	1	0	1	0	1	0	1	1.062	1	0	1	0	1
IL13_TMEM219	1	0	1	0	1	0	1	0	1	0	1	0	1	0	1	0	1	0	1	0	1	0	1	0.015	1	0	1	0.031	1	0	1	0.013	1	0	1	0.022	1	0	1	0.065	1	0	1	0	1	0	1	0	1
IL15 receptor_IL15	1	0	1	0	1	0	1	0	1	0	1	0	1	0	1	0	1	0	1	0	1	0.275	1	0.432	1	0.038	1	2.176	1	0.146	1	0.077	1	0.011	1	0.677	1	0	1	0.323	1	0	1	0	1	0	1	0	1
IL15_IL15RA	1	0.371	1	0	1	0.332	1	0.289	1	0.338	1	0	1	0.297	1	0.248	1	0.34	1	0	1	0.134	1	0	1	0.096	1	7.533	1	0.101	1	0	1	0.061	1	7.493	1	0.103	1	0	1	0.169	1	0.093	1	0.204	1	0.133	1
IL16_GRIN2C	1	0	1	0	1	0	1	0	1	0	1	0	1	0.009	1	0	1	0	1	0	1	0	1	0	1	0	1	0	1	0	1	0	1	0.048	1	0.002	1	0	1	0.599	1	0.287	1	0	1	0	1	0	1
IL17 receptor AB_IL25	1	0	1	0.465	1	0	1	0.448	1	0	1	0	1	0	1	0.448	1	0	1	0	1	0	1	0.144	1	0	1	0.128	1	0	1	0	1	0	1	0.128	1	0	1	0	1	0	1	0.138	1	0	1	0.138	1
IL17 receptor AC_IL17A	1	0	1	0	1	0	1	0	1	0	1	0	1	0	1	0.094	1	0	1	0	1	0	1	0	1	0	1	0	1	0	1	0	1	0	1	0.104	1	0	1	0	1	0	1	0.06	1	0	1	0	1
IL17 receptor AC_IL17F	1	0	1	0	1	0	1	1.802	1	0	1	0	1	0	1	1.775	1	0	1	0	1	0	1	0	1	0	1	0.854	1	0	1	0	1	0	1	0.827	1	0	1	0	1	0	1	2.447	1	0	1	2.473	1
IL1B_ADRB2	1	0	1	0	1	0	1	0	1	0	1	0	1	0	1	0	1	0	1	0	1	0.015	1	0	1	0.005	1	0	1	0.594	1	0	1	0.002	1	0	1	0	1	0	1	1.438	1	0	1	1.441	1	0	0
IL2 receptor_HA_IL2	1	0	1	0	1	0	1	0	1	0	1	0	1	0	1	0	1	0	1	0	1	0	1	0	1	0	1	0	1	0	1	0	1	0	1	0	1	0	1	0	1	0	1	0	1	0	1	0	1
IL2 receptor_I_IL2	1	0	1	0.037	1	0	1	0.045	1	0	1	0	1	0	1	0.014	1	0	1	0	1	0.047	1	0.052	1	0.064	1	0.06	1	0.069	1	0	1	0.072	1	0.029	1	0.061	1	0	1	0	1	0.012	1	0	1	0.042	1
IL21 receptor_IL21	1	0	0	0.55	1	0	1	0.25	1	0	1	0	1	0	1	0.232	1	0	1	0	1	0	0	0.756	1	0	1	0.457	1	0	1	0	1	0	1	0.439	1	0	1	0	1	0	1	1.139	1	0	1	1.157	1
IL36 receptor_IL36A	1	0	1	0.916	1	0	0.097	1.668	1	0	1	0.838	1	0	0	2.219	1	0	0.923	1.257	1	0	1	0.563	1	0	1	1.315	1	0	1	0.485	1	0	0	1.866	1	0	1	0.903	1	0	0	2.507	1	0	0	1.956	1
IL36 receptor_IL36B	1	0	1	1.408	1	0	1	1.542	1	0	1	1.406	1	0	1	1.493	1	0	1	1.401	1	0	1	102.69	1	0	0	102.825	1	0	1	102.688	1	0	1	102.776	1	0	1	102.683	1	0	1	0.498	1	0	1	0.547	1
IL36 receptor_IL36G	1	0	0.02	4.804	1	0	0	5.541	1	0	0	4.77	1	0	0	5.343	1	0	0	4.91	1	0	0	5.175	1	0	0	5.911	1	0	0	5.141	1	0	0	5.714	1	0	0	5.281	1	0	1	1.33	1	0	1	1.528	1
IL36 receptor_IL36RN	1	0	1	0	1	0	1	0	1	0	1	0	1	0	1	0	1	0	1	0	1	0	1	0	1	0	1	0	1	0	1	0	1	0.038	1	0	1	0	1	0	1	0.026	1	0	1	0	1	0	1
IL4 receptor_IL4	1	0	1	0	1	0	1	0.012	1	0.234	1	0	1	0	1	0.009	1	0	1	0	1	0	1	0	1	0	1	0.068	1	0.031	1	0	1	0	1	0.066	1	0	1	0	1	0	1	0.008	1	0	1	0.01	1
IL4_IL13RA2	1	0	1	0.23	1	0	1	0.131	1	0	1	0	1	0	1	0.053	1	0	1	0	1	0	1	0.254	1	0	1	0.154	1	0	1	0	1	0	1	0.076	1	0	1	0	1	0.031	1	0.02	1	0.048	1	0.098	1
IL6 receptor_IL6	1	0	1	0	1	0.08	1	0.728	1	0.059	1	0	1	0.017	1	0.687	1	0	1	0	1	0	1	0	1	0.22	1	0.395	1	0.199	1	0	1	0.157	1	0.355	1	0	1	0	1	1.855	1	0	1	1.918	1	0	1
IL6_HRH1	1	0	1	0	1	0	1	0	1	0	1	0	1	0	1	0	1	0	1	0	1	0	1	0.288	1	0.068	1	0.249	1	0.143	1	0.255	1	0.063	1	0.182	1	0	1	0.184	1	0.042	1	0	1	0.047	1	0	1
IL7 receptor_IL7	1	0	0	0.741	1	0	0	0.923	1	0	0	1.282	1	0	0	0.802	1	0	0	1.052	1	0	1	0.179	1	0.007	1	0.361	1	0	1	0.72	1	0.001	1	0.24	1	0	1	0.49	1	0.014	1	0	1	0.02	1	0	1
INHA_TGFBR3	1	0.327	1	0	1	1.718	1	0	1	0.046	1	0	1	0.433	1	0	1	0.338	1	0	1	0.341	1	0.133	1	1.732	1	1.647	1	0.06	1	0	1	0.448	1	0.36	1	0.352	1	0.335	1	0.411	1	0	1	1.695	1	0	1
INHBC_ACVR2B	1	0	1	0	1	0	1	0	1	0	1	0	1	0	1	0	1	0	1	0	1	0	1	0	1	0	1	0	1	0	1	3.9	1	0	1	0.011	1	0	1	0	1	0	1	0	1	0	1	0	1
INHBE_ACVR2B	1	0	1	0	1	0	1	0	1	0	1	0	1	0	1	0	1	0	1	0	1	0.037	1	0.29	1	0.033	1	0.311	1	0.061	1	0.415	1	0.024	1	0.346	1	0.021	1	0.193	1	0	1	0.306	1	0	1	0.27	1
INS_IDE	1	0	1	0	1	0	1	0	1	0	1	0	1	0	1	0	1	0	1	0	1	0	1	0.322	1	0	1	0.305	1	0	1	0.293	1	0	1	0.346	1	0	1	0.206	1	0	1	0	1	0	1	0	1
INS_INSR	1	0	1	0	1	0	1	0	1	0	1	0	1	0	1	1.59	1	0	1	0	1	0	1	0	1	0	1	0	1	0	1	0	1	0	1	0.771	1	0	1	0	1	0	1	0.414	1	0	1	0	1
JAG1_NOTCH2	0	0.837	1	0	0	0.922	1	0	0	1.228	1	0	0	0.788	1	0	1	0.691	1	0	0	0.6	1	0	0	0.686	1	0	0	0.991	1	0	0	0.552	1	0	1	0.455	1	0	1	0.286	1	1.015	1	0.42	1	1.023	1
JAG1_NOTCH3	1	0	1	0	1	0.633	1	0	1	0	1	0	0	0.762	1	0	0	0.949	1	0	1	0	1	0	1	0.397	1	0	1	0	1	0	0	0.526	1	0	0	0.713	1	0	1	0.26	1	0	1	0.131	1	0	1
JAG1_NOTCH4	0	1.057	1	0	1	0.555	1	0	1	0	1	0	1	0.553	1	0.014	1	0	1	0	0	0.821	1	0	1	0.319	1	0	1	0	1	0	1	0.317	1	0.03	1	0	1	0	1	0.051	1	0.012	1	0.053	1	0	1
JAM2_a4b1 complex	1	2.185	1	0	1	2.185	1	0	0	2.803	1	0	1	2.251	1	0	0	3.044	1	0	1	0.458	1	0	1	0.458	1	0	0	1.077	1	0	1	0.524	1	0	0	1.317	1	0	1	0.087	1	0	1	0.022	1	0	1
JAM2_JAM3	1	2.199	1	1.627	0	2.402	0	1.764	1	0	1	1.559	0	2.511	0	1.846	1	2.217	1	1.62	1	0.472	1	0.449	0	0.675	0	0.585	1	0	1	0.381	0	0.785	0	0.668	1	0.491	1	0.442	1	0.348	1	0	1	0.238	1	0	1
JAM3_aMb2 complex	1	0	1	0	1	0	1	0.054	1	1.628	1	0	1	0.028	1	0.014	1	1.341	1	0	1	0	1	0	1	0	1	0.07	0	1.83	1	0	1	0.23	1	0.03	0	1.543	1	0	1	0	1	0.012	1	0	1	0.052	1
JAM3_JAM3	1	0.054	1	0	1	0.256	1	0	1	0	1	0	1	0.366	1	0	1	0.072	1	0	1	0.256	1	0	1	0.459	1	0	1	0	1	0	1	0.569	1	0	1	0.275	1	0	1	0	1	0	1	0	1	0	1
KDR_VEGFC	1	0.621	1	0.566	1	0.529	0	2.079	1	0	1	0	1	0.422	1	0.792	1	0	1	0.767	1	0.242	1	1.071	1	0.149	0	2.585	1	0	1	0	1	0.043	0.281	1.298	1	0	0.381	1.272	1	0	1	0.366	1	0	1	1.653	1
KIT_KITLG	1	0	1	0	1	0	1	0	1	0	1	0	1	0	1	0	1	0	1	0	1	0.38	1	0.494	1	0.263	1	0.291	1	0.422	1	0.52	1	0.154	1	0.096	1	0.026	1	0	1	0.39	1	0.393	1	0.5	1	0.588	1
KLRG2_TNFSF9	1	0	1	0.063	1	0	1	1.032	1	0	1	0	1	0	1	0.161	1	0	1	0	1	0.03	1	0.102	1	0.086	1	1.071	1	0.673	1	0	1	0.034	1	0.2	1	0	1	0	1	0	1	0	1	0	1	0	1
KLRG2_WNT11	1	0	1	0	1	0	1	0	1	0	1	0	1	0	1	0	1	0	1	0	1	0.049	1	0.027	1	0.108	1	0.107	1	0.063	1	0.076	1	0.006	1	0.007	1	0	1	0	1	0	1	0	1	0	1	0	1
KLRG2_WNT5B	1	0	1	1.404	1	0	1	1.725	1	0	1	1.289	1	0	1	1.464	1	0	1	1.504	1	0.02	1	1.346	1	0.093	1	1.667	1	0	1	1.231	1	0.053	1	1.406	1	0	1	1.447	1	0	0	7.026	1	0	0	7.288	1
L1CAM_a5b1 complex	0	1.193	1	0	0.15	0.412	1	0	0.15	0.368	1	0	0	0.998	1	0	0.15	0.426	1	0	1	0.986	1	0	1	0.204	1	0	1	0.161	1	0	1	0.79	1	0	1	0.218	1	0	1	0.788	1	0.038	1	0.202	1	0.034	1
L1CAM_aVb3 complex	0.13	0.349	1	0.054	1	0.278	1	0.106	1	0.228	1	0.036	0	0.708	1	0.021	0.057	0.481	1	0	1	0.142	1	0.729	1	0.071	1	0.781	1	0.021	1	0.711	1	0.5	1	0.697	1	0.274	1	0	1	0.498	1	0.011	1	0.068	1	0.096	1
L1CAM_L1CAM	0	0.444	1	0	1	0.237	1	2.662	1	0.234	1	0	1	0.224	1	2.621	1	0.324	1	0	1	0.237	1	0	1	0.03	1	1.471	1	0.027	1	0	1	0.017	1	1.431	1	0.116	1	0	1	0.014	1	0.022	1	0.027	1	0.062	1
LAIR1_LILRB4	1	0	1	0	1	0	1	0	1	0	1	0	1	0	1	0.016	1	0	1	0	1	0	1	0	1	0.003	1	0	1	1.031	1	0	1	0.002	1	0.056	1	0.103	1	0	1	0.608	1	0.2	1	0.608	1	0	0
LAMA3_a3b1 complex	1	0.793	1	0	1	0.071	1	0	1	0.05	1	0	1	0.496	1	0	1	0.049	1	0	1	0.775	1	0.062	1	0.054	1	0.015	1	0.033	1	0	1	0.479	1	0.009	1	0.032	1	0	1	0	1	0	1	0	1	0	1
LAMC1_a2b1 complex	1	0	1	3.493	1	0.938	1	0.155	1	0.899	1	0	1	0.899	1	0.096	1	0	1	0	1	0	1	3.502	1	3.6	1	0.164	1	3.56	1	0	1	3.56	1	0.105	1	0	1	0	1	0.231	1	0.062	1	0.271	1	0.121	1
LAMC1_a6b1 complex	0.515	1.099	1	0	1	0.911	1	0.423	1	0.997	1	0.43	1	0.908	1	0.42	0.311	1.415	1	0	0	3.76	1	0	1	3.572	1	0.007	1	3.658	1	0.014	1	3.57	1	0.005	0	4.076	1	0	1	0.241	1	0.007	1	0.243	1	0.009	1
LAMC1_a7b1 complex	1	0.922	1	8.446	1	0.94	1	8.499	1	0.915	1	8.429	1	1.468	1	8.414	1	0.952	1	0	1	3.583	1	128.849	1	3.602	1	128.902	1	3.576	1	128.832	0	4.129	1	128.817	1	3.614	1	0	1	0.8	1	0.587	1	0.273	1	0.672	1
LAMC1_aVb3 complex	1	1.023	1	0	1	0.953	1	0.047	1	0.902	1	0	1	1.382	1	0.047	1	1.155	1	0	0	3.685	1	0	1	3.614	1	0.085	1	3.564	1	0	0	4.043	1	0.085	0	3.817	1	0	1	0.714	1	0	1	0.285	1	0	1
LAMP1_FAM3C	0	7.938	1	0.05	0	4.915	1	0.102	0	4.865	1	0.032	0	4.977	1	0.017	1	4.354	1	0	0	6.778	1	0.059	0	3.755	1	0.111	0.09	3.705	1	0.041	0	3.817	1	0.026	1	3.194	1	0	0	8.617	1	0	0	8.554	1	0	0
LEP_LEPR	1	0	1	0	1	0	1	0.635	1	0	1	0	1	0	1	0.595	1	0	1	0	1	0	1	0	1	0.141	1	0.688	1	0	1	0	1	0.03	1	0.647	1	0	1	0	1	0	1	0	1	0	1	0	1
LGALS9_CD44	0	0.905	1	0	0	0.885	1	0	0	1.455	1	0	0	0.688	1	0	1	0.887	1	0	0	0.738	1	0	0	0.718	1	0	0	1.288	1	0	0	0.521	1	0	1	0.72	1	0	0	0.599	1	0	0	0.796	1	0	0
LGALS9_CD47	0	2.435	1	1.55	0	2.331	1	1.603	0	2.083	1	1.532	0	1.101	1	1.518	0	2.766	1	0	0	2.268	1	8.104	0	2.164	1	8.157	0	1.916	1	8.087	0	0.934	1	8.072	0	2.599	1	0	0	1.012	1	0.098	0	2.242	1	0.183	0
LGALS9_COLEC12	0.756	0.701	1	0	0	1.575	1	0	0	1.685	1	0	0	1.304	1	0	1	0.62	1	0	1	0.534	1	0	0	1.408	1	0	0	1.518	1	0	0	1.137	1	0	1	0.453	1	0	0	1.215	1	0	0	1.486	1	0	0
LGALS9_DAG1	0.77	1.778	1	0	0	2.465	1	0	0.887	1.072	1	0	0	2.526	1	0	0.887	0.778	1	0	0.94	1.611	1	0	0	2.298	1	0	1	0.905	1	0	0	2.359	1	0	1	0.611	1	0	0	2.437	1	0	0	2.376	1	0	1
LGALS9_HAVCR2	1	0	1	0	1	0	1	0	1	0.542	1	0	1	0.515	1	0	1	0	1	0	1	0	1	0	1	0	1	0.044	1	0.375	1	0.054	1	0.348	1	0.042	1	0	1	0	1	0.426	1	0	1	0	1	0	1
LGALS9_LRP1	1	0.729	1	0.537	0	4.679	0	4.07	0	1.646	0	1.613	0	1.264	0	1.207	1	0.56	0.562	0.757	1	0.562	1	0.321	0	4.512	0	3.854	0	1.479	0	1.397	0.02	1.097	0	0.991	1	0.393	0.963	0.542	0	1.176	0	1.298	0	4.59	0	4.161	0
LGALS9_MET	0	0.708	1	0	1	0.545	1	0	1	0	1	0	1	0.516	1	31.181	1	0	1	0	0	0.541	1	0	1	0.377	1	0	1	0	1	0	1	0.349	1	0.56	1	0	1	0	1	0.428	1	0.066	1	0.456	1	0	1
LGALS9_MRC2	1	0	1	0	0	1.576	1	0	1	0.52	1	0	0	0.717	1	0	1	0.538	1	0	1	0	1	0	0	1.409	1	0	1	0.353	1	0	0	0.549	1	0	1	0.371	1	0	0	0.628	1	0	0	1.487	1	0	1
LGALS9_PTPRK	1	0.594	1	0	1	0.609	1	0	1	0	1	0	1	0.554	1	0.066	1	0.617	1	0	1	0.427	1	0	1	0.441	1	0	1	0	1	0	1	0.387	1	0.778	1	0.45	1	0	1	0.466	1	0.005	1	0.52	1	0	1
LGALS9_SLC1A5	1	0.568	1	0.646	0	1.904	0	1.762	0.151	0.731	1	0.656	0	1.069	0	0.975	0	1.251	0.02	0.963	1	0.401	1	0.43	0	1.737	0	1.546	0.903	0.564	1	0.44	0	0.902	0	0.759	0.017	1.084	0.06	0.747	0	0.98	0	1.066	0	1.815	0	1.853	0.461
LGALS9_SORL1	1	0.588	1	0.636	0.887	0.705	1	0.77	1	0.623	1	0.633	0	1.574	1	0.721	0.251	1.124	1	0.629	1	0.421	1	1.494	1	0.537	1	1.629	1	0.456	1	1.492	0	1.407	1	1.579	0.612	0.957	1	1.487	0	1.485	1	0.168	1	0.616	1	0.217	1
LGR4_RSPO3	1	0.104	1	0	1	0.155	1	0	1	0	1	0	1	0.116	1	0	1	0.053	1	0	1	0.201	1	0	1	0.252	1	0	1	0	1	0	1	0.213	1	0	1	0.15	1	0	1	0.137	1	0	1	0.177	1	0	1
LGR5_RSPO1	1	0.042	1	0	1	0.037	1	1.565	1	0	0	2.208	1	0.027	1	1.639	1	0	0	1.96	1	0.107	1	0	1	0.102	1	0.387	1	0	0	1.03	1	0.092	1	0.461	1	0	0	0.782	1	0.203	1	0	1	0.213	1	0	1
LGR5_RSPO2	1	0	1	0	1	0.031	1	0.019	1	0	1	0	1	0.027	1	0.016	1	0	1	0	1	0	1	0	1	0.096	1	0.058	1	0	1	0	1	0.091	1	0.056	1	0	1	0	1	0.202	1	0.2	1	0.207	1	0.202	1
LGR5_RSPO3	1	0.101	1	0	1	0.152	1	0	1	0	1	0	1	0.113	1	0	1	0.05	1	0	1	0.166	1	0	1	0.216	1	0	1	0	1	0	1	0.177	1	0	1	0.114	1	0	1	0.288	1	0	1	0.327	1	0	1
LGR5_RSPO4	1	0	1	0	1	0.027	1	0.835	1	0	1	0	1	0.027	1	0.832	1	0	1	0	1	0	1	0	1	0.092	1	0.446	1	0	1	0	1	0.091	1	0.443	1	0	1	0	1	0.202	1	0.226	1	0.203	1	0.228	1
LIFR_LIF	1	0	1	0	1	0.374	1	0	1	0.368	1	0.542	1	0.363	1	0	1	0	1	0	1	0	1	0	1	0.229	1	0	1	0.223	1	0.327	1	0.219	1	0	1	0	1	0	1	1.028	1	0	1	1.038	1	0	1
LIFR_OSM	1	0	1	0	1	0.364	1	0	0	0.674	1	0	1	0.365	1	0	1	0	1	0	1	0	1	0	1	0.219	1	0	0	0.529	1	0	1	0.22	1	0	1	0	1	0	1	1.029	1	0	1	1.028	1	0	0
LRP1_ERFE	1	0	1	0	1	0.217	1	0	1	0	1	0	1	0.215	1	0	1	0.233	1	0	1	0	1	0	1	4.167	1	0	1	0	1	0	1	4.165	1	0	1	4.183	1	0	1	1.131	1	0	1	1.134	1	0	1
LRP5_FAM3B	1	0	1	0	1	0.471	1	0	1	0	1	0	1	0.47	1	0	1	0	1	0	1	0	1	0	1	0.118	1	0	1	0	1	0	1	0.117	1	0	1	0	1	0	1	0.068	1	0	1	0.069	1	0	1
LRP6_CKLF	1	0.681	1	0.145	1	0.697	1	0.131	0	0.953	1	0.128	1	0.676	1	0.181	1	0.752	1	0.289	1	1.074	1	0.109	1	1.089	1	0.095	0	1.345	1	0.092	1	1.068	1	0.145	1	1.145	1	0.253	1	1.671	1	0.159	1	1.692	1	0.108	0
LTA_LTBR	1	0	1	0.117	1	0	1	0.112	1	0	1	0	1	0	1	0.11	1	0	1	0	1	0	1	0.691	1	0	1	0.687	1	0	1	0	1	0	1	0.684	1	0	1	0	1	0	1	0	1	0	1	0	1
LTA_RIPK1	1	0	1	1.031	1	0	0	3.751	1	0	1	1.069	1	0	0	2.129	1	0	1	1.085	1	0	1	0.638	1	0	0	3.358	1	0	1	0.676	1	0	0	1.736	1	0	1	0.692	1	0	0	2.934	1	0	0	4.556	1
LTA_TNFRSF14	1	0	0.077	1.24	1	0	0.448	0.912	1	0	1	0	1	0	0.02	1.615	1	0	0.137	1.139	1	0	1	1.293	1	0	1	0.965	1	0	1	0	1	0	1	1.668	1	0	1	1.191	1	0	1	0	1	0	1	0	1
LTA_TNFRSF1A	1	0	1	0	1	0	1	0	1	0	1	0	1	0	1	0	1	0	1	0	1	0	1	0.065	1	0	1	0.1	1	0	1	0.164	1	0	1	0.178	1	0	1	0.221	1	0	1	0	1	0	1	0	1
LTA_TNFRSF1B	1	0	1	0.107	1	0	1	0.16	1	0	1	0.09	1	0	1	0.075	1	0	1	0	1	0	1	0.919	1	0	1	0.971	1	0	1	0.901	1	0	1	0.886	1	0	1	0	1	0	1	0.007	1	0	1	0.092	1
LTBR_LTB	1	0	1	0	1	0	1	0	1	0	1	0	1	0.599	1	0	0	1.156	1	0	1	0	1	0	1	0	1	0	1	0	1	0	1	0.393	1	0	0	0.95	1	0	1	0.346	1	0	1	0	1	0	1
MADCAM1_a4b7 complex	1	0	0	3.962	1	0	1	0.624	1	0	1	0	1	0	1	0.564	1	0	1	0	1	0	0	3.65	1	0	1	0.312	1	0	1	0	1	0	1	0.253	1	0	1	0	1	0	1	0.086	1	0	1	0.145	1
MDK_ALK	1	0	1	0	1	0	0	1.033	1	0	1	0	1	0.062	1	0.883	1	0	1	0.875	1	0	1	0	1	0	0	0.445	1	0	1	0	1	0.51	1	0.296	1	0	1	0.287	1	0	1	0.056	1	0	1	0.206	1
MDK_LRP1	1	0.276	1	0.048	1	4.226	1	3.581	1	1.193	1	1.124	1	0.812	1	0.718	1	0.108	1	0.268	1	0.723	1	0.469	0	4.674	0	4.001	0	1.64	0	1.544	0	1.259	0	1.139	1	0.555	0.963	0.689	1	0	1	0	1	0	1	0	1
MDK_PTPRZ1	1	0.084	1	0	1	0.096	1	0	1	0.083	1	0	1	0.608	1	0	1	0.16	1	0	1	0.531	1	0	1	0.543	1	0	1	0.53	1	0	0	1.055	1	0	1	0.608	1	0	1	0	1	0.338	1	0	1	0.397	1
MDK_SORL1	1	0.135	1	0.905	1	0.252	1	0.317	1	0.17	1	0.078	1	1.122	1	0.132	1	0.671	1	0.167	1	0.583	1	0.853	1	0.699	1	0.265	1	0.618	1	0.026	0	1.569	1	0.08	0.538	1.119	1	0.115	1	0	1	1.178	1	0	0	1.364	1
MERTK_GAS6	0.037	2.283	1	0	0	3.732	1	0	0	5.94	1	0	1	1.519	1	0.852	1	0.321	1	0	1	2.131	1	0	1	3.579	1	0	1	5.787	1	0	1	1.367	1	0.25	1	0.168	1	0	0	1.847	1	0.009	0	4.059	1	0	0
MET_HGF	1	0	1	0	1	0.203	1	0	1	0.21	1	0	1	0.198	1	0	1	0	1	0	1	0	1	0	1	0.039	1	0	1	0.046	1	0	1	0.035	1	0	1	0	1	0	1	0	1	0	1	0	1	0	1
MIF_TNFRSF10D	1	0.09	1	0	1	0.076	1	0	1	0.056	1	0	1	0.12	1	0	1	0.087	1	0	1	0.166	1	0	1	0.152	1	0	1	0.132	1	0	1	0.196	1	0	1	0.163	1	0	1	0.176	1	0	1	0.132	1	0	1
MIF_TNFRSF14	1	0	1	0	1	0.057	1	0.112	1	0	1	0	1	0.052	1	0.112	1	0	1	0	1	0	1	0	1	0.133	1	0.076	1	0	1	0	1	0.129	1	0.076	1	0	1	0	1	0.109	1	0.089	1	0.113	1	0.09	1
MIS receptor 1_AMH	1	0	1	0	1	0	1	1.397	1	0	1	1.442	1	0.038	1	1.395	1	0	0	3.375	1	0	1	0	1	0	1	0.02	1	0	1	0.066	1	0.001	1	0.019	1	0	1	1.999	1	0	1	0	1	0	1	0	1
MIS receptor 2_AMH	1	0	1	0	1	0	1	0.018	1	0	1	0	1	0.038	1	0.014	1	0	1	0	1	0	1	0	1	0	1	0.033	1	0	1	0	1	0.001	1	0.03	1	0	1	0	1	0	1	0.012	1	0	1	0.015	1
MIS receptor 3_AMH	1	0	1	1.872	1	0	0	1.891	1	0	1	1.873	1	0.038	0	1.944	1	0	1	2.111	1	0	1	0.925	1	0	0	0.944	1	0	1	0.926	1	0.001	0	0.997	1	0	1	1.163	1	0	0	2.616	1	0	0	2.563	1
MMP2_aVb3 complex	0.04	2.534	1	0.044	1	2.463	1	0.04	1	2.413	1	0	0.02	2.893	1	0.069	0.04	2.666	1	0	0	9.121	1	0.299	1	9.05	1	0.295	1	9	1	0	0	9.48	1	0.324	0	9.253	1	0	1	0.514	1	0.206	1	0.085	1	0.176	1
MST1_MST1R	1	0	1	1.368	1	0	1	1.689	1	0	1	1.253	1	0	1	1.428	1	0	1	1.468	1	0	0.197	1.623	1	0	0	1.944	1	0	0.432	1.508	1	0	0	1.682	1	0	0.2	1.723	1	0	0.02	1.564	1	0	0	1.826	1
MSTN_TGFR_AVR2A	1	0	1	0.074	1	0	1	0.164	1	0	1	0.099	1	0	1	0.185	1	0	1	0.112	1	0	1	0.027	1	0	1	0.117	1	0	1	0.052	1	0	1	0.138	1	0	1	0.065	1	0	1	0	1	0	1	0	1
MSTN_TGFR_AVR2B	1	0	1	0	1	0	1	0	1	0	1	0	1	0	1	0	1	0	1	0	1	0	1	0	1	0	1	0.049	1	0	1	0	1	0	1	0.009	1	0	1	0	1	0	1	0	1	0	1	0	1
MTNR1B_COPA	1	0	1	0	1	0	1	0	1	0	1	0	1	0	1	0	1	0	1	0	1	0	1	0	1	0	1	0	1	0	1	0	1	0	1	0	1	0	1	0	1	0	1	0	1	0	1	0	1
NAMPT_IL13RA2	1	0	1	0	1	0.249	1	0	1	0	1	0	1	0.233	1	0	1	0	1	0	1	0	1	0	1	0.321	1	0	1	0	1	0	1	0.304	1	0	1	0	1	0	1	0.401	1	0	1	0.417	1	0	1
NAMPT_P2RY6	1	0.304	1	0.063	1	0.242	1	0.332	0	0.917	1	0.04	1	0.256	1	0.898	1	0	1	0.37	1	0.375	1	0.081	1	0.314	1	0.349	0	0.989	1	0.058	1	0.327	1	0.916	1	0	1	0.387	1	0.424	1	0.875	1	0.411	1	0.308	0
NCAM1_BDNF	1	2.751	1	0	1	2.775	1	4.572	1	2.687	1	4.607	0.234	2.94	1	4.57	1	2.706	1	4.785	1	0.746	1	0	1	0.771	1	4.943	1	0.682	1	4.978	1	0.935	1	4.941	1	0.701	1	5.156	1	0.329	1	0.557	1	0.164	1	0.559	1
NCAM1_GDNF	1	0	1	0	1	2.699	1	0	1	0	1	0	1	2.686	1	0	1	0	1	0	1	0	1	0	1	0.695	1	0	1	0	1	0	1	0.682	1	0	1	0	1	0	1	0.075	1	0	1	0.088	1	0	1
NECTIN1_CADM3	1	0	1	0	1	0.239	1	0	1	0.068	1	0	1	0.062	1	0	1	0	1	0	1	0	1	0	1	0.255	1	0	1	0.084	1	0	1	0.078	1	0	1	0	1	0	1	0.04	1	0	1	0.217	1	0	1
NECTIN1_NECTIN3	1	0.294	1	0	1	0.303	1	0	1	0.064	1	0	1	0.155	1	0	1	0.084	1	0	1	0.31	1	0	1	0.319	1	0	1	0.08	1	0	1	0.171	1	0	1	0.1	1	0	1	0.133	1	3.219	1	0.281	1	0	1
NECTIN1_NECTIN4	1	0	1	0.115	1	0.063	1	1.628	1	0.173	1	0	1	0.062	1	0.341	1	0	1	0.316	1	0	1	0.119	1	0.079	1	1.633	1	0.189	1	0	1	0.078	1	0.346	1	0	1	0.32	1	0.04	1	0.344	1	0.041	1	1.631	1
NECTIN2_NECTIN3	1	0.268	1	0	1	0.277	1	0	1	0.037	1	0	1	0.129	1	0	1	0.058	1	0	1	0.26	1	0.051	1	0.269	1	0.186	1	0.029	1	0.049	1	0.121	1	0.137	1	0.05	1	0.044	1	0.097	1	0	1	0.245	1	0	1
NGF_NGFR	1	0	1	0	1	0	1	0	1	0	1	0	1	0	1	0	1	0	1	0	1	0	1	0	1	0.076	1	0	1	0	1	0.389	1	0.054	1	0	1	0	1	0	1	0	1	0	1	0	1	0	1
NGF_NTRK1	1	0	1	0.274	1	0	1	0.232	1	0	1	0.213	1	0	1	0.214	1	0	1	0.358	1	0	1	2.995	1	0.054	1	2.952	1	0	1	2.933	1	0.053	1	2.935	1	0	1	3.078	1	0	1	0.253	1	0	1	0.271	1
NGFR_BDNF	1	0	1	0	1	0	1	0	1	0	1	0.208	1	0	1	0	1	0	1	0	1	0.09	1	0	1	0.115	1	0	1	0.026	1	0.161	1	0.279	1	0	1	0.045	1	0	1	0	1	0	1	0	1	0	1
NGFR_IL2	1	0	1	0.519	1	0	1	0.526	1	0	1	0.529	1	0	1	0.509	1	0	1	0	1	0.062	1	0.158	1	0.079	1	0.166	1	0.084	1	0.168	1	0.087	1	0.149	1	0.076	1	0	1	0	1	1.06	1	0	1	1.078	1
NGFR_NTF3	1	0	1	2.856	1	0	1	2.11	1	0	1	12.901	1	0	1	1.166	1	0	1	0.472	1	0.095	0	3.111	1	0.348	0	2.365	1	0.026	0	13.156	1	0.539	0.806	1.421	1	0.099	1	0.727	1	0	1	1.302	1	0	0	2.246	1
NGFR_NTF4	1	0	1	0.031	1	0	1	0.039	1	0	1	0	1	0	1	0.065	1	0	1	0	1	0	1	0	1	0.023	1	0	1	0	1	0	1	0.023	1	0	1	0	1	0	1	0	1	0	1	0	1	0	1
NKG2D II receptor_MICB	1	0	1	0	1	0	1	0	1	0	1	0	1	0	1	0	1	0	1	0	1	0	1	0	1	0	1	0	1	0	1	0	1	0	1	0	1	0	1	0	1	0.111	1	1.568	1	0.248	1	0	1
NKG2D II receptor_ULBP2	1	0	1	0	1	0	1	0	1	0	1	0	1	0	1	0	1	0	1	0	1	0	1	0	1	0	1	0	1	0	1	0	1	0	1	0	1	0	1	0	1	0.042	1	0	1	0.045	1	0	1
NKG2D II receptor_ULBP3	1	0	1	0	1	0	1	0	1	0	1	0	1	0	1	0	1	0	1	0	1	0	1	0	1	0	1	0	1	0	1	0	1	0	1	0	1	0	1	0	1	0.041	1	0	1	0.042	1	0	1
NOTCH1_DLK1	1	0	0	0.48	1	1.667	1	0.225	1	0	1	0.252	1	1.57	1	0.229	1	0	0	0.817	1	0	0	0.686	1	0.15	1	0.432	1	0	1	0.458	1	0.053	1	0.435	1	0	0	1.023	1	0.461	1	1.136	1	0.558	1	1.132	1
NOTCH1_DLL3	1	0	1	0.056	1	1.57	1	0.351	1	0	1	0.052	1	1.57	1	0.076	1	0	1	0.064	1	0	1	0.352	1	0.053	0.675	0.647	1	0	1	0.348	1	0.053	1	0.372	1	0	1	0.36	1	0.461	1	0.045	1	0.461	1	0.321	1
NOTCH1_DLL4	0	1.712	1	0	1	1.572	1	1.369	1	0	1	0	1	1.57	1	1.371	1	0	1	1.354	1	0.195	1	0	1	0.055	1	0.323	1	0	1	0	1	0.053	1	0.324	1	0	1	0.308	1	0.461	1	0	1	0.462	1	0	1
NOTCH1_JAG1	0	2.119	1	0	0	1.883	1	0	1	1.617	1	0	0	1.741	1	0	1	0	1	0	1	0.602	1	0	1	0.366	1	0.043	1	0.1	1	0	1	0.224	1	0.003	1	0	1	0	0	0.631	1	0	0	0.773	1	0	1
NOTCH1_JAG2	1	1.622	0	2.062	1	1.571	0	1.81	1	0	1	1.481	1	1.578	0	1.674	1	0	1	1.512	1	0.105	1	0.628	1	0.054	1	0.376	1	0	1	0.047	1	0.061	1	0.24	1	0	1	0.078	1	0.469	0	0.544	1	0.461	0	0.68	1
NOTCH1_WNT4	1	1.579	1	0	1	0	1	0	1	0	1	0	1	1.571	1	0	1	0	1	0	1	0.062	1	0.124	1	0	1	0.148	1	0	1	0.091	1	0.054	1	0.284	1	0	1	0.109	1	0.462	1	0	1	0	1	0	1
NOTCH2_DLL3	1	0	1	0	1	0.288	1	0	1	0	1	0.597	1	0.288	1	0.589	1	0	1	0	1	0	1	0	1	0.374	1	0	1	0	1	0.311	1	0.373	1	0.303	1	0	1	0	1	0.679	1	1.15	1	0.679	1	0	1
NOTCH2_DLL4	0	0.43	1	0	1	0.289	1	0	1	0	1	0	1	0.288	1	0	1	0	1	0	0	0.515	1	0	1	0.375	1	0	1	0	1	0	1	0.374	1	0	1	0	1	0	1	0.679	1	0	1	0.68	1	0	1
NOTCH2_JAG2	1	0.339	1	0.508	1	0.288	1	0.128	1	0	1	0.058	1	0.296	1	0.085	1	0	1	0	1	0.425	1	0.547	1	0.374	1	0.167	1	0	1	0.097	1	0.381	1	0.124	1	0	1	0	1	0.687	1	0	1	0.679	1	0	1
NOTCH3_JAG2	1	0	1	0.174	1	0	1	0.311	1	0	1	0.106	1	0	1	0.393	1	0	1	0.167	1	0.136	1	0.311	1	0.085	1	0.447	1	0	1	0.243	1	0.093	1	0.529	1	0	1	0.303	1	0	1	0.325	1	0	1	0.243	1
NOTCH4_DLL3	1	0	1	0.469	1	0.508	1	0.422	1	0	1	0	1	0.508	1	0.421	1	0	1	0	1	0	1	0.053	1	0.006	1	0.006	1	0	1	0	1	0.006	1	0.005	1	0	1	0	1	0	1	0.007	1	0	1	0.008	1
NOTCH4_DLL4	0	0.65	1	0.35	1	0.51	0	3.883	1	0	0	1.426	1	0.508	0	1.02	1	0	0.96	0.571	1	0.148	1	0.036	1	0.008	1	3.569	1	0	1	1.112	1	0.006	1	0.706	1	0	1	0.256	1	0	1	0.791	1	0	1	3.653	1
NOTCH4_JAG2	1	0.56	1	0	1	0.509	1	0	1	0	1	6.868	1	0.516	1	0	1	0	1	0	1	0.058	1	0	1	0.007	1	0	1	0	1	6.375	1	0.014	1	0	1	0	1	0	1	0	1	0	1	0	1	0	1
NPBWR1_NPB	1	0	1	3.413	1	0	1	0.075	1	0	1	0	1	0	1	0.016	1	0	1	0	1	0	1	3.428	1	0	1	0.09	1	0	1	0	1	0	1	0.031	1	0	1	0	1	0	1	0.014	1	0	1	0.073	1
NPR1_NPPC	1	0	1	0	1	1.653	1	0	1	0	1	0	1	1.652	1	0	1	0	1	0	1	0	1	0.06	1	0.394	1	0.051	1	0	1	0.247	1	0.393	1	0.018	1	0	1	0.134	1	0.213	1	0.024	1	0.214	1	0.058	1
NPR2_NPPC	1	0	1	0	1	0.388	1	0	1	0	1	0	1	0.387	1	0	1	0	1	0	1	0	1	0	1	0.734	1	0	1	0	1	0	1	0.733	1	0	1	0	1	0	1	0.035	1	0	1	0.036	1	0	1
NPR3_NPPC	1	0	1	0	1	0.059	1	1.63	1	0	1	0	1	0.058	1	1.59	1	0	1	0	1	0	1	0	1	0.089	1	0.811	1	0	1	0	1	0.088	1	0.771	1	0	1	0	1	0.008	1	0.414	1	0.009	1	0.454	1
NPR3_OSTN	1	0	1	0	1	0	1	0	1	0	1	0	1	0.06	1	0	1	0	1	0	1	0	1	0.393	1	0	1	0.177	1	0	1	0.33	1	0.09	1	0.013	1	0	1	0	1	0.01	1	0.662	1	0	0	0.825	1
NRG1_a6b4 complex	1	1.052	1	0	1	0.015	1	1.626	1	0.015	1	0	1	0.009	1	1.495	1	0	1	0	1	1.045	1	0	1	0.008	1	0.285	1	0.008	1	0	1	0.002	1	0.154	1	0	1	0	1	0	1	0	1	0	1	0	1
NRG1_ERBB4	1	0.036	1	0	1	0.015	1	0	1	0	1	0	1	0.046	1	0	1	0	1	0	1	0.029	1	0.651	1	0.008	1	0.323	1	0	1	0	1	0.039	1	1.027	1	0	1	0.55	1	0	1	0	1	0	1	0	1
NRG1_LGR4	1	0.038	1	0.288	1	0.135	1	0.327	1	0.059	1	0	1	0.148	1	1.031	1	0.053	1	0.446	1	0.031	1	0.331	1	0.127	1	0.37	1	0.052	1	0	1	0.141	1	1.074	1	0.046	1	0.489	1	0	1	0.817	1	0	1	0.112	1
NRG1_LSR	1	0.703	1	0.654	1	0.009	1	0	1	0.067	1	0.112	1	0.009	1	0.055	1	0	1	0	1	0.696	1	0.607	1	0.002	1	0	1	0.06	1	0.065	1	0.002	1	0.008	1	0	1	0	1	0	1	0	1	0	1	0	1
NRG1_MS4A4A	1	0	1	0	1	0	1	0	1	0.149	1	0	1	0	1	0	1	0	1	0	1	0	1	0.037	1	0	1	0.172	1	0.142	1	0.035	1	0	1	0.123	1	0	1	0.031	1	0	1	0	1	0	1	0	1
NRG1_NETO2	1	0.099	1	0.737	1	0.012	0	2.894	1	0	1	0	1	0.017	1	0.793	1	0	1	0.729	1	0.092	1	0.082	1	0.005	1	2.239	1	0	1	0	1	0.01	1	0.137	1	0	1	0.074	1	0	1	0.094	1	0	1	2.196	1
NRG2_ERBB3	1	0	1	0.018	1	0	1	0.012	1	0	1	0	1	0	1	0.007	1	0	1	0	1	0	1	0.026	1	0.008	1	0.02	1	0.013	1	0	1	0.008	1	0.016	1	0	1	0	1	0.012	1	0	1	0.012	1	0	1
NRG2_ERBB4	1	0	1	0	1	0	1	0	1	0	1	0	1	0	1	0	1	0	1	0	1	0.035	1	0	1	0.014	1	0	1	0	1	0	1	0.044	1	0	1	0	1	0	1	0.048	1	0	1	0.018	1	0	1
NRG3_ERBB4	1	0	1	0	1	0	1	0	1	0	1	0	1	0	1	0	1	0	1	0	1	0	1	0	1	0	1	0	1	0	1	0	1	0	1	0	1	0	1	0	1	0	1	0	1	0	1	0	1
NRP1_PGF	1	2.169	1	4.585	1	2.196	1	4.601	1	0	1	0	1	2.158	1	4.578	1	0	1	4.631	1	0.989	1	4.955	1	1.016	1	4.972	1	0	1	0	1	0.978	1	4.949	1	0	1	5.002	1	1.993	1	0.566	1	2.031	1	0.589	1
NRP1_SEMA3A	1	2.158	1	1.788	1	2.155	1	1.772	1	2.148	1	0	1	2.147	1	1.772	1	0	1	0	1	0.978	1	0.841	1	0.975	1	0.824	1	0.968	1	0	1	0.966	1	0.824	1	0	1	0	1	1.981	1	2.444	1	1.99	1	2.444	1
NRP1_VEGFA	0	2.931	1	0	0	2.381	1	0	1	2.15	1	0	1	2.206	1	0	1	2.254	1	0	0	1.751	1	0	0	1.2	1	0	1	0.97	1	0	1	1.025	1	0	1	1.074	1	0	1	2.04	1	0	0	2.215	1	0	1
NRP1_VEGFB	1	2.216	0	2.609	0	2.329	0	2.021	0	2.365	1	1.782	0	2.348	1	1.836	0	2.339	1	1.87	1	1.036	0	1.661	0	1.148	0	1.073	0	1.184	1	0.834	0	1.168	1	0.888	0	1.159	1	0.923	0	2.183	1	2.507	0	2.163	0	2.693	0
NRP2_PGF	1	0.036	1	0	1	0.063	1	0	1	0	1	0	1	0.026	1	0	1	0	1	0	1	0.049	1	0	1	0.076	1	0	1	0	1	0	1	0.039	1	0	1	0	1	0	1	1.013	1	0	1	1.051	1	0	1
NRP2_SEMA3C	1	0.066	1	0.135	1	1.838	1	2.92	1	0.037	1	0.115	1	0.93	1	1.264	1	0.185	1	0.373	1	0.078	1	0.083	1	1.851	1	2.868	1	0.05	1	0.063	1	0.943	1	1.212	1	0.198	1	0.321	0	1.917	0	2.311	0	2.825	0	3.967	1
NRP2_SEMA3F	1	1.554	1	1.037	1	0.131	1	0.167	1	0.017	1	0	1	0.291	1	0.326	1	0.068	1	0.106	1	1.567	1	0.985	1	0.144	1	0.115	1	0.029	1	0	1	0.304	1	0.274	1	0.081	1	0.054	0	1.278	0	1.372	0	1.119	1	1.214	1
NRP2_VEGFA	1	0.799	0.906	0.573	1	0.248	1	0.223	1	0.017	1	0.217	1	0.073	0.328	0.777	1	0.121	1	0.317	1	0.812	0.464	0.743	1	0.261	1	0.393	1	0.03	1	0.386	1	0.086	0	0.946	1	0.134	1	0.486	1	1.06	0	1.529	0	1.235	1	0.975	1
NRTN_RET receptor 2	1	0.16	1	0	1	0.018	1	0.645	1	0	1	0	1	0.011	1	0.604	1	0	1	0	1	0.168	1	0	1	0.027	1	1.503	1	0	1	0	1	0.019	1	1.463	1	0	1	0	1	0	1	0.051	1	0	1	0.092	1
NTF3_NTRK2	1	0	1	0.057	1	0.48	1	0.74	1	0.076	1	0.065	1	0.109	1	0.515	1	0	1	1.127	1	0	1	0.353	0	0.732	0.886	1.036	1	0.328	1	0.361	1	0.362	1	0.811	1	0	0.04	1.423	1	0.04	1	0.485	1	0.411	1	0.71	1
NTF3_NTRK3	1	0.138	1	0.026	1	0.752	1	0.021	1	0.101	1	0	1	0.529	1	0.024	1	0.845	1	0	1	0.391	1	0.994	0.1	1.005	1	0.99	1	0.353	1	0	1	0.782	1	0.993	0.077	1.097	1	0	1	0.46	1	0	1	0.683	1	0	1
NTF4_NTRK2	1	0	0.02	1.332	1	0	0.348	1.005	1	0	1	0	1	0	0	1.708	1	0	0.1	1.231	1	0	0.542	1	1	0.408	1	0.672	1	0.004	1	0	1	0.037	0	1.375	1	0	0.61	0.898	1	0	1	0	1	0	1	0	1
NTRK1_AIMP1	1	0	1	0	1	0	1	0	1	0	1	0	1	0	1	0	1	0	1	0	1	0.209	1	0	1	0.392	1	0	1	0.173	1	0	1	0.434	1	0	1	0.515	1	0	1	0	1	0	1	0	1	0	1
NTRK1_COPA	1	0	1	0	1	0	1	0	1	0	1	0	1	0	1	0	1	0	1	0	1	1.097	1	0	1	1.384	1	0	1	1.09	1	0	1	1.202	1	0	1	1.204	1	0	1	0	1	0	1	0	1	0	1
NTRK1_GPI	1	0	1	0	1	0	1	0	1	0	1	0	1	0	1	0	1	0	1	0	1	0.659	1	0	1	0.375	1	0	1	0.708	1	0	1	0.484	1	0	1	0.407	1	0	1	0	1	0	1	0	1	0	1
NTRK1_GRN	1	0	1	0	1	0	1	0.056	1	0	1	0.078	1	0	1	0.039	1	0	1	0.077	1	3.526	1	0	1	2.543	1	0	1	13.222	1	0	1	1.357	1	0	1	0.253	1	0	1	0	1	0	1	0	1	0	1
NTRK1_NAMPT	1	0	0.529	1.027	1	0	0.98	0.715	1	0	1	0.548	1	0	1	0.61	1	0	1	0.498	1	0.233	0	1.532	1	0.305	0	1.221	1	0.401	1	1.054	1	0.358	0.077	1.116	1	0.307	1	1.003	1	0	1	0.184	1	0	1	0.289	1
NTRK1_NTF3	1	0	1	0.024	1	0	1	0.051	1	0	1	0	1	0	1	0.028	1	0	1	0	1	0.074	1	0.039	1	0.327	1	0.066	1	0.005	1	0	1	0.518	1	0.044	1	0.078	1	0	1	0	1	0.026	1	0	1	0.049	1
NTSR1_NTS	1	0	0.712	2.085	1	0	0	2.651	1	0	0.789	1.021	1	0	0	2.954	1	0	0.789	1.314	1	0	1	1.869	1	0	0.505	2.435	1	0	1	0.806	1	0	0	2.738	1	0	1	1.098	1	0	0	3.045	1	0	0	2.742	1
OMD_aVb3 complex	0.98	0.313	1	0	1	0.242	1	0	1	0.192	1	0	0.12	0.671	1	0.008	0.803	0.445	1	0	0.288	0.613	1	0	1	0.542	1	0	1	0.492	1	0	0	0.971	1	0.11	0.111	0.745	1	0	1	0.489	1	0.019	1	0.06	1	0	1
OSMR_OSM	1	0	1	0.382	1	0.469	1	0.368	0	0.779	1	0.374	1	0.47	0	1.236	1	0	0.376	0.728	1	0	1	0.083	1	0.336	1	0.069	0	0.647	1	0.075	1	0.337	1	0.937	1	0	1	0.429	1	0.006	1	0	1	0.005	1	0	1
OXT_OXTR	1	0.017	1	0	1	0.012	1	0	1	0	1	0	1	0.008	1	0	1	0	1	0	1	0.012	1	0.599	1	0.006	0	0.734	1	0	1	0.597	1	0.003	1	0.685	1	0	1	0.593	1	0	1	0	1	0	1	0	1
PDGFA_PDGFRA	1	1.019	1	1.878	0	4.066	1	1.95	1	1.008	1	0	1	1.123	1	1.891	1	1.011	1	1.897	1	0.378	1	0.81	0	3.424	1	0.882	1	0.367	1	0	1	0.482	1	0.823	1	0.37	1	0.829	1	0.314	1	0	0	3.256	1	0	1
PDGFB_ADGRV1	1	0	1	0	1	0.413	1	0.343	1	0	1	0	1	0.403	1	0.322	1	0	1	0	1	0	1	0	1	0.025	1	0.029	1	0	1	0	1	0.015	1	0.007	1	0	1	0	1	0.115	1	0.092	1	0.125	1	0.114	1
PDGFB_LRP1	1	0.614	1	0.561	0	4.564	1	0.695	0	1.531	1	0.558	0.02	1.149	1	0.646	1	0.445	1	0.554	1	0.226	1	4.721	1	4.176	0	4.856	1	1.143	1	4.719	1	0.762	1	4.807	1	0.057	1	4.714	1	0.861	1	0.153	1	4.276	1	0.202	1
PDGFB_PDGFR complex	1	0.431	1	0.359	0	3.477	0	2.991	1	0.42	1	0.343	0.02	0.534	1	0.447	1	0.422	1	0	1	0.043	1	0.044	1	3.089	1	2.676	1	0.032	1	0.028	1	0.147	1	0.132	1	0.034	1	0	1	0.247	1	0.217	1	3.189	1	2.761	1
PDGFB_PDGFRA	1	0.431	1	0.359	0	3.477	0	2.991	1	0.42	1	0.343	0.02	0.534	1	0.447	1	0.422	1	0	1	0.043	1	0.044	1	3.089	1	2.676	1	0.032	1	0.028	1	0.147	1	0.132	1	0.034	1	0	1	0.247	1	0.217	1	3.189	1	2.761	1
PDGFB_PDGFRB	0.114	0.525	0.424	0.517	0	1.228	0	1.241	1	0	1	0.33	0	0.758	0	0.702	1	0.579	1	0.465	1	0.137	1	0.203	1	0.841	1	0.927	1	0	1	0.015	1	0.371	1	0.388	1	0.191	1	0.15	1	0.471	1	0.472	1	0.941	1	1.011	1
PDGFR complex_PDGFD	1	0.648	1	0.911	1	0.285	1	0.906	1	0.034	1	0	1	0.526	1	0.904	1	0.234	1	0	0	3.694	1	0.194	0	3.331	1	0.19	1	3.08	1	0	0	3.572	1	0.187	0	3.28	1	0	1	0.515	1	0.006	1	0.274	1	0.009	1
PDGFRA_PDGFC	1	0.043	1	0.368	1	0.089	1	0.63	1	0.224	1	0.412	1	0.119	1	0.815	1	0	1	0.473	1	3.09	0	13.478	1	3.135	0	13.74	0	3.27	0	13.522	1	3.166	0	13.926	1	0	0	13.583	1	0.109	0	4.921	1	0.078	0	4.736	1
PDGFRB_PDGFD	0.767	0.742	1	0	1	0.379	1	0	1	0.128	1	0	1	0.62	1	0	1	0.328	1	0	0	1.446	1	0	0	1.082	1	0	1	0.832	1	0	0	1.324	1	0	0.217	1.032	1	0	1	0	1	0.506	1	0	1	0	1
PECAM1_CD177	1	0	1	0	1	0	1	0	1	0	1	0	1	34.614	1	0	1	0	1	0	1	0	1	0.071	1	0	1	0.109	1	0	1	0	1	0.603	1	0.814	1	0	1	0.229	1	0.048	1	0	1	0	1	0	1
PECAM1_CD38	0	34.73	0	0.765	1	34.616	0	0.947	0	35.45	0	1.307	1	34.613	0	0.826	1	0	0	1.076	0.288	0.719	0.177	0.513	1	0.605	0	0.696	0	1.44	0	1.055	1	0.603	0	0.574	1	0	0	0.825	1	0.047	1	0.246	1	0.05	1	0.367	1
PENK_MRGPRX1	1	0	1	0	1	0	1	0	1	0	1	0	1	0	1	0	1	0	1	0	1	0	1	0	1	0	1	0	1	0.748	1	0	1	0.604	1	0	1	0	1	0	1	0.003	1	0	1	0	1	0	1
PLAUR_a4b1 complex	1	0.318	1	0	1	0.318	1	0	0	0.936	1	0	1	0.383	1	0	0	1.177	1	0	1	0.116	1	0	1	0.116	1	0	0	0.734	1	0.215	1	0.182	1	0	0	0.975	1	0	1	0.413	1	0	1	0.347	1	0	0
PLAUR_aVb3 complex	0.863	0.431	1	0	1	0.361	1	0	1	0.311	1	0	0	0.79	1	0.164	0.365	0.564	1	0	1	0.23	1	0	1	0.159	1	0	1	0.109	1	0	0	0.589	1	0.318	0.863	0.362	1	0	0	0.82	1	0.072	1	0.391	1	0	1
PLD2_ARF1	0.799	2.923	1	0	1	2.56	1	0	0.644	3.122	1	0	0	3.29	1	0	0.963	2.389	1	0	0.853	2.88	1	0	1	2.517	1	0	0.758	3.079	1	0.767	0	3.247	1	0.008	0.963	2.345	1	0.442	0	3.32	1	4.238	1	2.59	1	0	0.607
PlexinA1_complex1_SEMA6D	1	0.755	0	0.551	1	0.58	0	0.334	1	0.721	0	0.488	1	0.408	1	0.171	1	0	1	0	1	0.376	1	0.408	1	0.201	1	0.192	1	0.341	1	0.345	1	0.029	1	0.028	1	0	1	0	1	0	1	0.02	1	0	1	0.183	1
PlexinA1_complex2_SEMA6D	1	0	1	4.633	1	0	1	4.671	1	0	1	0	1	0	0	5.376	1	0	0	4.791	1	0	1	5.004	1	0	1	5.042	1	0	1	0	1	0	0	5.747	1	0	0	5.162	1	0.659	1	1.363	0	0.831	1	0.658	0
PlexinA1_complex3_SEMA3A	1	0.112	1	0	1	0.109	1	0.036	1	0.102	1	0	1	0.1	1	0.035	1	0	1	0	1	0.22	1	0	1	0.217	1	0.02	1	0.211	1	0	1	0.209	1	0.019	1	0	1	0	1	0.264	1	0	1	0.273	1	0	1
PlexinA2_complex1_SEMA3A	1	0.731	1	0	1	0.728	1	0.055	1	0.721	1	0	1	0.719	1	0.014	1	0	1	0	1	0.142	1	0	1	0.139	1	0.083	1	0.132	1	0	1	0.13	1	0.043	1	0	1	0	1	0.023	1	0	1	0.031	1	0	1
PlexinA3_complex1_SEMA3A	1	0	1	0	1	0	1	0	1	0	1	0	1	0	1	0	1	0	1	0	1	0.067	1	0	1	0.064	1	0	1	0.057	1	0	1	0.055	1	0	1	0	1	0	1	0.009	1	0	1	0.018	1	0	1
PlexinA4_complex1_SEMA3A	1	0.949	1	0	1	0.946	1	0	1	0.94	1	0	1	0.938	1	0	1	0	1	0	1	0.101	1	0	1	0.098	1	0	1	0.092	1	0	1	0.09	1	0	1	0	1	0	1	0.145	1	0.274	1	0.154	1	0	1
PLG_a2Bb3 complex	1	0	1	0	1	0	1	0	1	0	1	0	1	0	1	0	1	0	1	0	1	0	1	0	1	0	1	0	1	0	1	0	1	0	1	0	1	0	1	0	1	0	1	0	1	0	1	0	1
PLXNB1_SEMA4D	1	0.204	1	0.894	1	0.011	1	0.566	1	0.079	1	0	1	0.015	1	1.269	1	0.738	1	0.792	1	0.243	0	8.138	1	0.051	0	7.81	1	0.119	1	0	1	0.055	0	8.513	1	0.778	0	8.037	1	0	1	1.113	1	0	1	0.41	1
PLXNB2_PTN	1	0.282	1	0.546	1	0.165	1	0.571	1	0	1	0.534	1	0.069	1	0.542	1	0	1	0	0.02	0.587	1	0.331	1	0.47	1	0.355	1	0	1	0.318	1	0.374	1	0.326	1	0	1	0	1	0.83	1	0.633	1	0.927	1	0.662	1
PLXNB2_SEMA4C	1	0.397	1	0	1	0.306	1	0	1	0.156	1	0	1	0.183	1	0	1	0.333	1	0	0	0.702	1	0	0	0.611	1	0	1	0.461	1	0	0	0.488	1	0	0	0.638	1	0	0	0.945	1	0	0	1.067	1	0	1
PLXNB2_SEMA4D	1	0.253	1	0.282	1	0.06	1	0.334	1	0.128	1	0.264	1	0.064	1	0.249	1	0.787	1	0	0	0.558	1	7.526	1	0.365	1	7.578	1	0.433	1	7.508	1	0.369	1	7.494	0	1.092	1	0	1	0.826	1	0.094	1	0.822	1	0.178	1
PLXNB2_SEMA4G	1	0	1	0	1	0.061	1	0	1	0	1	0	1	0.066	1	0	1	0	1	0	1	0	1	0	1	0.366	1	0	1	0	1	0	1	0.371	1	0	1	0	1	0	1	0.828	1	0	1	0.823	1	0	1
PLXNC1_SEMA7A	1	0.05	1	0	1	0.048	1	0	1	0	1	0	1	0.043	1	0	1	0.139	1	0	1	0.024	1	0	1	0.022	1	0	1	0	1	0	1	0.018	1	0	1	0.113	1	0	1	0.308	1	0.02	1	0.312	1	0.033	1
PODXL_SELL	1	0	1	0.019	1	0	1	0	1	4.481	1	0	1	4.455	1	0.01	0	5.283	1	0	1	0	1	0.114	1	0	1	0	1	0.03	1	0	1	0.004	1	0.105	1	0.832	1	0	1	0	1	0.014	1	0	1	0	1
POMC_MC1R	1	0	1	0	1	0	1	0	1	0	1	0	1	0	1	0	1	0	1	0	1	0.012	0	0.657	1	0.023	1	0.343	1	0.008	1	0	1	0.018	1	0.319	1	0	1	0	1	0	1	0.008	1	0	1	0.032	1
POMC_MC4R	1	0	1	0	1	0	1	0.345	1	0	1	0	1	0	1	0.304	1	0	1	0	1	0.036	1	0	1	0	1	7.348	1	0	1	0	1	0.002	1	7.308	1	0	1	0	1	0	1	0.064	1	0	1	0.105	1
POMC_MC5R	1	0	1	0	1	0	1	0	1	0	1	0	1	0	1	0	1	0	1	0	1	0	1	0.039	1	0.002	1	0.092	1	0	1	0.021	1	0.002	1	0.007	1	0	1	0	1	0	1	0	1	0	1	0	1
PPBP_CXCR2	1	0	1	0	1	0	1	0	1	0	1	0	1	0	1	0	1	0	1	0	1	0	1	0	1	0	1	0	1	0	1	0	1	0	1	0	1	0	1	0	1	0.05	1	0.144	1	0.05	1	0	1
PROK1_PROKR1	1	0	1	0	1	0	1	0	1	0	1	0	1	0	1	0	1	0	1	0	1	0	1	0	1	0	1	0.011	1	0	1	0	1	0	1	0.007	1	0	1	0	1	0	1	0	1	0	1	0	1
PROK1_PROKR2	1	0	1	0	1	0	1	0	1	0	1	0	1	0	1	0	1	0	1	0	1	0	1	0	1	0	1	0	1	0	1	0	1	0	1	0	1	0	1	0	1	0	1	0	1	0	1	0	1
PROKR1_PROK2	1	0	1	0	1	0	1	0	1	0	1	0	1	0	1	0	1	0	1	0	1	0	1	0	1	0.019	1	0	1	0	1	0	1	0.018	1	0	1	0	1	0	1	0.008	1	0	1	0.01	1	0	1
PROKR2_PROK2	1	0	1	0	1	0.079	1	0	1	0	1	0	1	0.077	1	0	1	0	1	0	1	0	1	0.279	1	0.002	1	0.296	1	0	1	0.458	1	0.001	1	0.239	1	0	1	0.126	1	0	1	0.256	1	0	1	0.312	1
PROS1_AXL	0.98	1.563	0	0.463	0	4.87	0	0.479	1	1.627	0	0.669	0	2.869	0	0.42	0.946	1.581	1	0	1	0.916	1	0.189	0	4.224	1	0.205	1	0.981	1	0.395	0	2.222	1	0.146	1	0.935	1	0	0	2.818	1	0.162	0	4.819	1	0.221	1
PROS1_TYRO3	0	1.545	1	0.312	1	1.471	1	0.436	1	0	1	0.345	1	1.434	1	0.496	1	1.392	1	0.297	0	0.899	0	1.03	1	0.824	0	1.154	1	0	0	1.063	1	0.787	0	1.214	1	0.745	0	1.015	1	1.383	1	0.422	1	1.42	1	0.363	1
PTHLH_PRLHR	1	0	1	0	1	0	1	0	1	0	1	0	1	0	1	0	1	0	1	0	1	0	1	0	1	0	1	0	1	0	1	0	1	0	1	0	1	0	1	0	1	0	1	0	1	0	1	0	1
PTHLH_PTH1R	1	0	1	1.139	1	2.236	1	0.811	1	0	1	0	1	2.229	1	1.515	1	0	1	1.038	1	0	0.391	4.553	1	0.28	0.983	4.225	1	0	1	0	1	0.274	0	4.928	1	0	0.509	4.452	1	0.067	1	1.105	1	0.073	1	0.402	1
PTHLH_PTH2R	1	0	0	1.057	1	0	0	0.764	1	0	1	0.713	1	0	0	0.772	1	0	1	0.79	1	0	0	1.508	1	0	0	1.215	1	0	1	1.164	1	0	0	1.224	1	0	1	1.241	1	0	1	0.191	1	0	1	0.182	1
PTN_ALK	1	0	1	0	1	0	1	0	1	0	1	0	1	0.226	1	0	1	0	1	0	1	0	1	0.042	1	0	1	0.176	1	0	1	0.039	1	0.109	1	0.127	1	0	1	0.035	1	0	1	0	1	0	1	0	1
PTN_PTPRS	1	0.272	1	0	0.04	0.636	1	0	1	0.312	1	0	0.04	0.608	1	0.011	0.137	0.511	1	0	1	0.155	1	0	1	0.519	1	0	1	0.195	1	0	1	0.491	1	0.106	1	0.394	1	0	1	0	1	0.014	1	0	1	0	1
PTN_PTPRZ1	1	0.247	1	0	1	0.259	1	0	1	0.246	1	0	0.04	0.771	1	0.014	1	0.324	1	0	1	0.13	1	0	1	0.142	1	0	1	0.129	1	0	1	0.654	1	0.03	1	0.207	1	0	1	0	1	0.012	1	0	1	0	1
PTPRC_CD22	1	0	1	0	1	0	1	0	1	0	1	0	1	0	1	0	1	0	1	0	1	0	1	0	1	0	1	0	1	0	1	0.017	1	0	1	0.009	1	0	1	0	1	0	1	1.61	1	0	1	0	1
PTPRC_MRC1	1	0	1	0	1	0	1	1.417	1	0	1	0	1	0	1	1.377	1	0	1	0	1	0.04	1	0	1	0.006	1	102.699	1	14.059	1	0	1	0.008	1	102.659	1	0	1	0	1	1.534	1	0.381	1	1.533	1	0.422	0
QRFP_QRFPR	1	0	1	0	1	0	1	0	1	0	1	0	1	0	1	0	1	0	1	0	1	0	1	0	1	0	1	0	1	0	1	0	1	0	1	0	1	0	1	0	1	0	1	0	1	0	1	0	1
RLN2_RXFP1	1	0	1	0	1	0	1	0	1	0	1	0	1	0	1	0	1	0	1	0	1	0	1	0	1	0	1	0	1	0	1	0	1	0	1	0	1	0	1	0	1	0	1	0	1	0	1	0	1
RLN2_RXFP2	1	0	1	2.549	1	0	1	1.872	1	0	1	1.056	1	0	0.06	4.179	1	0	1	1.81	1	0	0.806	3.619	1	0	1	2.942	1	0	1	2.125	1	0	0	5.249	1	0	1	2.879	1	0	0	4.981	1	0	1	2.674	1
RLN2_RXFP3	1	0	1	0	1	0	1	0	1	0	1	0	1	0	1	0	1	0	1	0	1	0	1	0	1	0	1	0	1	0	1	0	1	0	1	0	1	0	1	0	1	0	1	0	1	0	1	0	1
ROS1_FGFR2	1	0	1	0	1	0	1	0	1	0	1	0	1	0	1	0	1	0	1	0	1	0.023	1	0	1	0.1	1	0	1	0.016	1	0	1	0.198	1	0	1	0.023	1	0	1	0	1	0.011	1	0	1	0.096	1
RSPO1_LGR4	1	0.045	1	0	1	0.142	1	0	1	0.067	1	0	1	0.156	1	0.094	1	0.061	1	0	1	0.041	1	0	1	0.137	1	0	1	0.062	1	0	1	0.151	1	0.104	1	0.056	1	0	1	0	1	0.06	1	0	1	0	1
RSPO1_LGR6	1	0.087	1	0	1	0.282	1	0	1	0.032	1	0	1	0.781	1	0	1	0.075	1	0	1	0.082	1	0.036	1	0.278	1	0.305	1	0.027	1	0.014	1	0.777	1	0.871	1	0.071	1	0.343	1	0	1	0	1	0	1	0	1
RSPO2_LGR4	1	0	1	0.31	1	0	1	0.295	1	0	1	0.293	1	0	1	0.346	1	0	1	0.454	1	0.035	1	0.035	1	0.131	1	0.021	1	0.056	1	0.019	1	0.145	1	0.072	1	0.05	1	0.179	1	0	1	0.088	1	0	1	0.037	1
RSPO2_LGR6	1	0	1	0	1	0	1	0	1	0	1	0	1	0	1	0	1	0	1	0	1	0.076	1	0	1	0.272	1	0	1	0.021	1	0	1	0.771	1	0	1	0.065	1	0	1	0	1	0	1	0	1	0	1
RSPO3_LGR6	1	0.146	0.354	3.183	1	0.341	1	2.725	1	0.091	0.174	3.248	1	0.84	0	3.212	1	0.134	0.73	2.823	1	0.197	0.451	3.127	1	0.392	1	2.669	1	0.142	0.29	3.192	1	0.891	0	3.155	1	0.185	0.73	2.766	1	0	0	3.191	1	0	1	2.705	1
RSPO4_LGR4	1	0	1	0	1	0	1	0	1	0	1	0	1	0	1	0	1	0	1	0	1	0.031	1	0.02	1	0.127	1	0.049	1	0.052	1	0	1	0.141	1	0.01	1	0.046	1	0	1	0	1	0	1	0	1	0	1
RSPO4_LGR6	1	0	1	0	1	0	1	0	1	0	1	0	1	0	1	0	1	0	1	0	1	0.072	1	0.042	1	0.267	1	0.095	1	0.017	1	0.024	1	0.766	1	0.01	1	0.06	1	0	1	0	1	0	1	0	1	0	1
RYK_WNT3A	1	0	1	0.676	1	0	1	0.364	1	0	1	0.198	1	0.732	1	0.259	1	0	1	0.147	1	0	0	1.394	1	0	0	1.083	1	0	1	0.916	1	0.951	0	0.978	1	0	1	0.865	1	0.12	1	0.186	1	0	1	0.291	1
SCT_VIPR1	1	0	1	0	1	0	1	0	1	0	1	0	1	0	1	0	1	0	1	0	1	0	1	0	1	0	1	0	1	0	1	0	1	0	1	0	1	0	1	0	1	0	1	0	1	0	1	0	1
SELE_GLG1	1	2.297	1	3.019	1	1.714	1	3.058	1	1.169	1	0	1	1.642	0	3.762	1	0.99	0	3.177	1	2.258	1	0.221	1	1.675	1	0.259	1	1.13	1	0	1	1.603	1	0.964	1	0.951	1	0.379	1	0	1	0.828	1	0	1	0.124	1
SELE_SELPLG	1	0	1	0	1	0	1	0	1	0.804	1	0	1	0.047	1	0	1	2.189	1	0	1	0	1	0	1	0	1	0	1	0.764	1	0	1	0.008	1	0	1	2.15	1	0	1	0	1	0	1	0	1	0	1
SELL_CD34	1	0	1	0	1	0	1	0	1	0	1	0	1	0	1	0	1	0	1	0	1	0	1	0	1	0	1	0	1	0	1	0	1	0	1	0	1	0	1	0	1	0.085	1	0	1	7.207	1	0	1
SELL_SELPLG	1	0	0	31.352	1	0	1	31.182	1	0	0	31.939	1	0	1	31.18	1	0	1	0	1	0	0.231	0.731	1	0	1	0.562	1	0	0	1.318	1	0	1	0.559	1	0	1	0	1	0.027	1	0.066	1	0	1	0.068	1
SELP_CD24	0	3.297	1	0.103	1	1.403	1	0.126	1	1.564	1	0.07	1	1.376	1	0.262	0	3.015	1	0.088	1	1.931	1	0.306	1	0.037	1	0.33	1	0.197	1	0.273	1	0.009	0	0.466	1	1.649	1	0.291	1	0	1	0	1	0	1	0	1
SELP_CD34	0	9.132	1	0.45	0	8.549	1	0.353	1	1.494	1	0.414	1	1.427	1	0.942	1	1.458	1	0.34	1	7.766	1	0.473	1	7.183	1	0.376	1	0.128	1	0.437	1	0.061	1	0.965	1	0.091	1	0.363	1	0	1	0.909	1	0	1	0.32	1
SELP_SELPLG	1	0	1	0	1	0	1	0	0	2.126	1	0	1	1.37	1	0	0	3.512	1	0	1	0	1	0.017	1	0	1	0.034	1	0.76	1	0	1	0.004	1	0.011	1	2.145	1	0.064	1	0	1	0	1	0	1	0	1
SEMA3E_PLXND1	1	0	1	0	1	0	1	0.038	1	0	1	0	1	0	1	0.037	1	0	1	0	1	0.668	1	0	1	0.06	1	0.133	1	0.387	1	0	1	0.048	1	0.132	1	0.355	1	0	1	0	1	0.228	1	0	1	0.229	1
SEMA4A_PLXND1	1	0	1	0.133	1	0	1	0.051	1	0	1	0	1	0	1	0.05	1	0	1	0	1	0.655	1	0.172	1	0.047	1	0.09	1	0.373	1	0	1	0.034	1	0.089	1	0.342	1	0	1	1.221	1	0	1	1.234	1	0	0
SEMA5A_PLXNB3	1	0	1	0	1	0.099	1	0	1	0.112	1	0	1	0.099	1	0	1	0	1	0	1	0	1	0	1	0.641	1	0	1	0.654	1	0	1	0.64	1	0	1	0	1	0	1	0.037	1	0	1	0.037	1	0	1
SEMA7A_a1b1 complex	1	0.809	1	0	1	0.269	1	0	1	0.029	1	0	1	0.777	1	0	1	0.109	1	0	1	0.807	1	0	1	0.267	1	0	1	0.027	1	0	1	0.775	1	0	1	0.107	1	0	1	0	1	0.873	1	0	1	0.163	1
SIRPA_CD47	0	2.125	0	2.433	0	2.021	0	2.387	0	1.773	0	2.203	0.431	0.791	0	0.947	0	2.455	0	2.925	0	2.163	0	2.384	0	2.059	0	2.337	0	1.811	0	2.153	0	0.829	0	0.898	0	2.494	0	2.875	0	1.753	0	1.939	0	2.983	0	3.378	0
SPN_SIGLEC1	1	0	1	0	1	0.009	1	0	1	0.518	1	0	1	0.009	1	0	1	0	1	0	1	0	1	0.036	1	0	1	0.089	1	0	1	0.018	1	0	1	0.004	1	0	1	0	1	0.064	1	0	1	0.064	1	0	1
SPP1_a4b1 complex	1	0	1	0	1	0	1	0	1	0	1	0	1	0	1	0	1	0	1	0	1	0.035	1	0	1	0.035	1	0	1	0.653	1	0	1	0.1	1	0	1	0.894	1	0	1	0	1	0	1	0	1	0	1
SPP1_a9b1 complex	1	0	1	0	1	0	1	0	1	0	1	0	1	0	1	0	1	0	1	0	1	2.663	1	0.081	1	0.82	1	0.105	1	0.648	1	0.068	1	3.123	1	0.077	1	0.448	1	0	1	0	1	0	1	0	1	0	1
SPP1_aVb3 complex	1	0	1	1.565	1	0	1	1.667	1	0	1	1.576	1	0	1	1.721	1	0	1	1.625	1	0.149	1	0.888	1	0.078	1	0.99	1	0.028	1	0.899	1	0.507	1	1.043	1	0.281	1	0.948	1	0	1	0.227	1	0	1	0.174	1
SPP1_CD44	1	0	1	0	1	0	1	0.176	1	0	1	0.183	1	0	1	0.173	1	0	1	0	1	0.412	1	0	1	0.392	1	0.358	1	0.962	1	0.365	1	0.195	1	0.356	1	0.394	1	0	1	0	1	0.715	1	0	1	0.717	1
SPP1_PTGER4	1	0	1	0	1	0	1	0	1	0	1	0	1	0	1	0	1	0	1	0	1	0.469	1	0	1	0.103	1	0	1	0.591	1	0	1	0.027	1	0	1	0.177	1	0	1	0	1	0.01	1	0	1	0	1
TEK_ANGPT1	1	2.043	1	0	1	2.008	1	0	1	0	1	0	1	1.939	1	0	1	2.015	1	0	1	0.239	1	0	1	0.204	1	0	1	0	1	0	1	0.135	1	0.002	1	0.21	1	0	1	0	1	0	1	0	1	0	1
TEK_ANGPT4	1	0	1	1.036	0	2.118	1	0	1	1.944	1	0	1	1.946	1	0.073	1	0	1	0	1	0	0	14.146	0	0.314	1	0	1	0.14	1	0	1	0.142	1	13.183	1	0	1	0	1	0	1	4.179	1	0	1	0	1
TFRC_TNFSF13B	1	0	1	0.453	1	0.109	1	0.506	1	0.063	1	0.435	1	0.011	1	0.421	1	0	1	0	1	0	1	9.226	1	0.113	1	9.278	1	0.067	1	9.208	1	0.015	1	9.193	1	0	1	0	1	0.327	1	0.131	1	0.424	1	0.216	1
TG_ASGR1	1	0	1	1.53	1	0	1	1.56	1	0	1	0	1	0	1	1.491	1	0	1	0	1	0	1	0.19	1	0	1	0.219	1	0	1	0	1	0.008	1	0.15	1	0	1	0	1	0	1	0	1	0	1	0	1
TGFB1_aVb6 complex	1	0	1	0	1	0.087	1	0	1	0.088	1	0	1	0.085	1	0	1	0	1	0	1	0	1	1.197	1	0.017	1	0.112	1	0.018	1	0.826	1	0.015	1	0.822	1	0	1	0.32	1	0.124	1	0	1	0.125	1	0	1
TGFB1_TGFbeta receptor1	1	0.289	1	0.286	1	0.365	1	0.031	1	0.403	1	0.058	1	0.548	1	0.035	1	0.314	1	0.623	1	0.219	1	0.316	1	0.295	1	0.062	1	0.333	1	0.089	1	0.478	1	0.066	1	0.244	1	0.654	0	0.587	1	0.029	0.963	0.404	1	0.026	0.561
TGFB1_TGFbeta receptor2	1	0.515	1	0	1	0.333	1	0	1	0.192	1	0	1	0.236	1	0.094	1	0	1	0	1	0.445	1	0	1	0.263	1	0	1	0.122	1	0	1	0.166	1	0.104	1	0	1	0	0	0.274	1	0.06	0	0.372	1	0	0.04
TGFB1_TGFBR3	1	0.386	1	3.413	1	1.777	1	0.075	1	0.105	1	0	1	0.492	1	0.016	1	0.397	1	0	1	0.316	1	3.428	1	1.707	1	0.09	1	0.035	1	0	1	0.422	1	0.031	1	0.326	1	0	0.293	0.531	1	0.014	0	1.815	1	0.073	1
TGFB2_TGFbeta receptor1	0.983	0.786	1	0.663	1	0.862	1	0.787	0.983	0.9	1	0.696	0.903	1.045	1	0.847	1	0.811	1	0.648	0.86	1.108	0.772	1.168	0.943	1.185	0.268	1.292	0.613	1.222	0.683	1.201	0	1.368	0.057	1.352	0.789	1.134	0.766	1.153	1	0.484	1	0.42	1	0.301	1	0.361	1
TGFB2_TGFbeta receptor2	0.324	1.012	1	0	0.795	0.83	1	0	0.96	0.689	1	0	0.923	0.733	1	0	1	0	1	0	0	1.335	1	0	0	1.153	1	0	0.151	1.011	1	0	0.057	1.055	1	0	1	0	1	0	1	0.172	1	0	1	0.269	1	0	1
TGFB2_TGFBR3	0.98	0.883	1	0.154	0	2.274	1	1.032	1	0.602	1	0.023	1	0.989	1	0.836	0.966	0.894	1	0.157	0.726	1.205	1	0.199	0	2.596	1	1.078	1	0.924	1	0.068	0.493	1.312	1	0.881	0.686	1.216	1	0.203	1	0.428	1	0	1	1.713	1	0	1
TGFB3_TGFbeta receptor1	1	0.325	1	0	1	0.402	1	0	1	0.439	1	0	1	0.585	1	0	1	0.351	1	0	0.04	0.88	1	0.13	0	0.956	1	0.132	0	0.994	1	0.122	0	1.139	1	0.139	0.077	0.905	1	0	1	0	1	0	1	0	1	0	1
TGFB3_TGFbeta receptor2	1	0.552	1	0	1	0.37	1	2.428	1	0.228	1	0	1	0.272	1	2.387	1	0	1	0	0	1.106	1	0	0	0.924	1	135.979	0	0.783	1	0	0	0.827	1	135.938	1	0	1	0	1	0	1	0.494	1	0	1	0.534	1
TGFB3_TGFBR3	1	0.422	1	0	1	1.813	1	0	1	0.141	1	0	1	0.529	1	0	1	0.433	1	0	0.134	0.977	0	0.458	0	2.368	0	0.411	1	0.696	1	0.172	0	1.083	1	0.271	0.208	0.988	1	0	1	0	1	0	1	0	1	0	1
THBS1_a2Bb3 complex	1	4.289	1	2.971	1	4.267	1	2.988	1	4.232	1	0	1	4.24	1	2.965	1	4.26	1	3.018	1	0.252	1	0.173	1	0.23	1	0.189	1	0.195	1	0	1	0.203	1	0.166	1	0.223	1	0.219	1	0.014	1	0.031	1	0.041	1	0.054	1
THBS1_a3b1 complex	0	4.995	1	0	1	4.274	1	0	1	4.253	1	0	0	4.699	1	0	1	4.251	1	0	1	0.958	1	0	1	0.237	1	0	1	0.216	1	0	1	0.662	1	0	1	0.215	1	0	1	0.473	1	0	1	0.048	1	0	1
THBS1_aVb3 complex	0	4.356	1	0	1	4.285	1	0	1	4.235	1	0	0	4.715	1	0	0	4.488	1	0	1	0.319	1	0	1	0.248	1	0	1	0.198	1	0	1	0.678	1	0	1	0.451	1	0	1	0.488	1	0	1	0.059	1	0	1
THY1_aMb2 complex	1	0	1	0	1	0	1	0	1	1.843	1	0	1	0.243	1	0	1	1.556	1	0	1	0	1	0	1	0	1	0	0	2.09	1	0	1	0.49	1	0	0	1.803	1	0	1	0	1	0	1	0	1	0	1
THY1_aVb3 complex	1	0.369	1	0	1	0.299	1	0	1	0.249	1	0	1	0.728	1	0	1	0.502	1	0	0.08	0.616	1	0	1	0.545	1	0	1	0.495	1	0	0	0.975	1	0	0.037	0.748	1	0	1	0	1	0	1	0	1	0	1
THY1_aXb2 complex	1	0	1	0.086	1	0	1	0.044	1	0.505	1	0.113	1	0.243	1	0.042	1	0	1	0.075	1	0	1	0.341	1	0	1	0.299	1	0.752	1	0.368	1	0.49	1	0.296	1	0	1	0.33	1	0	1	0.178	1	0	1	0.181	1
TIGIT_NECTIN2	1	0	1	0	1	0	1	0	1	0	1	0	1	0	1	0	1	0	1	0	1	0	1	0	1	0	1	0	1	0	1	0	1	0	1	0	1	0	1	0	1	0	1	0	1	0	1	0	1
TIGIT_NECTIN3	1	0	1	0.626	1	0	0.02	0.761	1	0	1	0.624	1	0	1	0.712	1	0	1	0.62	1	0	1	0.679	1	0	1	0.813	1	0	1	0.677	1	0	1	0.764	1	0	1	0.672	1	0	1	0	1	0	1	0	1
TIMP1_FGFR2	1	0.069	1	0	1	0.147	1	0	1	0.062	1	0	1	0.245	1	0	1	0.069	1	0	1	0.335	1	0.043	1	0.412	1	0.178	1	0.327	1	0.041	0	0.51	1	0.129	1	0.335	1	0.036	1	0.205	1	0	1	0.107	1	0	1
TNC_a4b1 complex	1	0	1	0.076	1	0	1	0.115	1	0	1	0	1	0	1	0.819	1	0	1	0.234	1	0.061	1	0.081	1	0.061	1	0.119	1	0.679	1	0	1	0.127	1	0.823	1	0.92	1	0.239	1	0	1	0.822	1	0	1	0.117	1
TNC_a8b1 complex	1	0	1	0.336	1	0	1	0.47	1	0	1	0.333	1	0	1	0.421	1	0	1	0.329	1	0.537	1	7.339	1	0.943	0	7.473	1	0.145	1	7.337	1	7.863	1	7.424	1	1.189	1	7.332	1	0	1	0.181	1	0	1	0.23	1
TNC_a9b1 complex	1	0	1	2.413	1	0	1	0.921	1	0	1	0.672	1	0	1	3.665	1	0	1	1.177	1	2.689	1	2.397	1	0.847	1	0.905	1	0.675	1	0.656	1	3.15	1	3.649	1	0.475	1	1.161	1	0	1	0	1	0	1	0	1
TNC_aVb3 complex	1	0	1	0	1	0	1	0	1	0	1	0	1	0	1	0	1	0	1	0	1	0.175	1	0.046	1	0.105	1	0	1	0.055	1	0	1	0.534	1	0.008	1	0.308	1	0	1	0	1	0	1	0	1	0	1
TNC_aVb6 complex	1	0	1	0	1	0	1	0	1	0	1	0	1	0	1	0	1	0	1	0	1	0	1	0	1	0.05	1	0	1	0.052	1	0	1	0.049	1	0	1	0	1	0	1	0	1	0.178	1	0	1	0.195	1
TNF_CELSR2	1	0	1	0	1	0	1	0	1	0	1	0	1	0	1	0	1	0	1	0	1	0.123	1	0	1	0.022	1	0	1	0.013	1	0	1	0.076	1	0	1	0.147	1	0	1	0.436	1	0	1	0.382	1	0	1
TNF_DAG1	1	0	1	0	1	0	1	0	1	0	1	0	1	0	1	0	1	0	1	0	1	1.264	1	0	1	1.951	1	0	1	0.558	1	0	1	2.012	1	0	1	0.264	1	0	0	2.372	1	0	0	2.311	1	0	0.598
TNF_FAS	1	0	1	0	1	0	1	0	1	0	1	0	1	0	1	0	1	0	1	0	1	0.619	1	0	1	0.153	1	0	1	0.077	1	0	1	0.205	1	0	1	0.071	1	0	0	0.565	1	0.429	0	0.513	1	0.428	1
TNF_FLT4	1	0	1	0	1	0	1	0	1	0	1	0	1	0	1	0	1	0	1	0	1	0.401	1	0	1	0.001	1	0	1	0.006	1	0	1	0.002	1	0	1	0	1	0	1	0.362	1	0.452	1	0.362	1	0.574	1
TNF_ICOS	1	0	1	0	1	0	1	0.052	1	0	1	0.058	1	0	1	0.054	1	0	1	0	1	0	1	0	1	0.007	1	0.052	1	0.037	1	0.058	1	0.001	1	0.053	1	0.374	1	0	1	0.362	1	0	1	0.367	1	0	1
TNF_NOTCH1	1	0	1	1.391	1	0	1	1.347	1	0	0	1.959	1	0	1	1.386	1	0	1	1.364	1	1.571	1	1.712	1	0.053	1	1.668	1	0.461	0	2.28	1	0.031	1	1.707	1	1.146	1	1.686	1	0.392	1	1.271	1	0.414	1	1.232	0
TNF_PTPRS	1	0	1	0	1	0	1	0	1	0	1	0	1	0	1	0	1	0	1	0	1	0.048	1	0	1	0.411	1	0.122	1	0.087	1	4.352	1	0.384	1	0.116	1	0.286	1	0	0	0.744	1	0	0	0.772	1	0	1
TNF_RIPK1	1	0	1	0	1	0	1	0	1	0	1	0	1	0	1	0	1	0	1	0	1	0.166	1	0	1	0.166	1	0	1	0.392	1	0	1	0.135	1	0	1	0.18	1	0	0	0.496	1	0	0	0.527	1	0	0
TNF_SEMA4C	1	0	1	0	1	0	1	0	1	0	1	0	1	0	1	0	1	0	1	0	1	0.341	1	0	1	0.25	1	0	1	0.1	1	0	1	0.127	1	0	1	0.277	1	0	0	0.488	1	0	0	0.61	1	0	1
TNF_TNFRSF1A	1	0	1	0	1	0	1	0	1	0	1	0	1	0	1	0	1	0	1	0	1	0.831	1	0	1	0.492	1	0	1	0.685	1	0	1	0.265	1	0	1	0.146	1	0	0	0.626	1	0.197	0	0.853	1	0.244	0
TNF_TNFRSF1B	1	0	1	0	1	0	1	0	1	0	1	0	1	0	1	0	1	0	1	0	1	0.068	1	0.132	1	0.05	1	0.885	1	0.495	1	0.055	1	0.004	1	1.436	1	0.129	1	0.473	1	0.365	1	0	1	0.41	1	0	0
TNF_VSIR	1	0	1	0	1	0	1	0	1	0	1	0	1	0	1	0	1	0	1	0	1	0.457	1	0	1	0.144	1	0	1	2.107	1	0	1	0.005	1	0	1	0.311	1	0	1	0.365	1	0	0	0.505	1	0	0
TNFRSF11B_TNFSF10	1	0	1	2.392	1	0	1	2.209	1	0	1	1.308	1	0	1	1.86	1	0	1	1.246	0	0.567	1	2.324	1	0	1	2.14	1	0.341	1	1.24	1	0.325	1	1.792	1	0.543	1	1.178	1	0.018	1	0	1	0	1	0	1
TNFRSF11B_TNFSF11	1	0	1	1.065	1	0	1	0.737	1	0	1	0	1	0	1	1.441	1	0	1	0.964	1	0	0	9.838	1	0.324	0	9.51	1	0	1	0	1	0	0	10.213	1	0.38	0	9.736	1	0	1	1.151	1	0.018	1	0.448	1
TNFRSF13B_TNFSF13	1	0	1	0	1	0	1	0	1	0	1	0	1	0	1	0	1	0	1	0	1	0	1	1.736	1	0	1	1.618	1	0	1	0.035	1	0	1	0.212	1	0	1	0.097	1	0.23	1	0	1	0	1	0	1
TNFRSF13B_TNFSF13B	1	0	1	0	1	0	1	0	1	0	1	0	1	0	1	0	1	0	1	0	1	0	1	0.016	1	0	1	0.311	1	0	1	0.012	1	0	1	0.035	1	0	1	0.024	1	0.232	1	0	1	0.33	1	0	1
TNFRSF13C_TNFSF13B	1	0	1	0	1	0	1	0	1	0	1	0	1	0	1	0	1	0	1	0	1	0	1	0	1	0	1	0.104	1	0	1	0	1	0	1	0.057	1	0	1	0	1	0	1	0	1	0	1	0	1
TNFRSF17_TNFSF13B	1	0	1	0.167	1	0	1	0.024	1	0	1	0.016	1	0	1	0.008	1	0	1	0	1	0	0	0.421	1	0	1	0.279	1	0	1	0.27	1	0	1	0.262	1	0	1	0	1	0.096	1	0	1	0.193	1	0	1
TNFRSF1A_GRN	0	4.354	1	0.111	0	3.371	1	0.303	0	14.05	1	0	0	2.186	1	0.669	1	1.082	1	0.315	0	4.015	1	0.127	0	3.033	1	0.319	0	13.712	1	0	1	1.847	1	0.684	1	0.743	1	0.33	0.02	2.04	1	0.667	0	3.226	1	0.301	0
TNFRSF1B_GRN	1	3.591	0	2.937	1	2.608	0	2.191	1	13.287	0	12.982	1	1.423	0.729	1.247	1	0.319	0.729	0.553	1	3.573	1	2.879	1	2.591	1	2.133	1	13.269	1	12.924	1	1.405	1	1.189	1	0.301	1	0.495	0	1.85	0	1.699	0	3.035	0	2.643	0
TNFRSF8_TNFSF8	1	0	1	0.346	1	0	1	0.299	1	0	1	0.06	1	0	1	0.159	1	0	1	0	1	0	1	0.311	1	0	1	0.265	1	0	1	0.025	1	0	1	0.125	1	0	1	0	1	0.01	1	0.11	1	0.011	1	0.25	1
TNFSF10_RIPK1	0	0.409	1	0	0	0.409	1	0	0	0.635	1	0	0	0.377	1	0	0	0.422	1	0	1	0	1	0	1	0	1	0.052	1	0	1	0	1	0	1	0.012	1	0	1	0	1	0.151	1	0	1	0.182	1	0	1
TNFSF10_TNFRSF10D	1	0.282	1	0	1	0.267	1	0	1	0.248	1	0	1	0.311	1	0	1	0.278	1	0	1	0	1	0	1	0	1	0	1	0	1	0	1	0	1	0	1	0	1	0	1	0.085	1	0	1	0.041	1	0	1
TNFSF11_TNFRSF11A	1	0	1	0	1	0	1	0	1	0	1	0	1	0	1	0	1	0	1	0	1	0.072	1	0	1	0.008	1	0	1	0.627	1	0	1	0.197	1	0	1	0.046	1	0	1	0	1	0	1	0	1	0	1
TNFSF12_TNFRSF12A	1	0.844	0.863	0.978	1	0.856	0.923	0.955	1	0.728	1	0.739	0.217	1.267	0.057	1.269	1	0.792	1	0.822	0.843	1.069	0.191	1.19	1	1.081	0.074	1.167	1	0.953	1	0.951	0	1.492	0	1.482	1	1.017	1	1.034	0	1.876	0	1.99	0	1.464	0	1.675	1
TNFSF12_TNFRSF25	1	0	1	3.678	1	0.68	1	0.719	1	0.702	1	0	1	0.678	1	0.044	1	0	1	0.144	1	0	1	3.694	1	0.906	1	0.735	1	0.927	1	0	1	0.904	1	0.06	1	0	1	0.159	1	1.287	1	0.042	1	1.289	1	0.717	1
TNFSF13_FAS	1	0.631	1	0	1	0.165	1	0	1	0.089	1	0	1	0.217	1	0	1	0.084	1	0	1	0	1	0	1	0	1	0	1	0	1	0	1	0	1	0	1	0	1	0	1	0	1	0	1	0	1	0	1
TNFSF13_TNFRSF14	1	0	1	0	1	0.018	1	0	1	0	1	0	1	0.014	1	0	1	0	1	0	1	0	1	0	1	0	1	0	1	0	1	0	1	0	1	0	1	0	1	0	1	0	1	0	1	0	1	0	1
TNFSF13_TNFRSF17	1	0	1	0.138	1	0	1	0	1	0.106	1	0.695	1	0.013	1	0.131	1	0	1	0	1	0	1	0	1	0	1	0	1	0	1	0	1	0	1	0	1	0	1	0	1	0	1	0.059	1	0	1	0	1
TNFSF13_TNFRSF1A	1	0.843	1	0.1	1	0.504	1	0.268	1	0.697	1	0	1	0.278	1	0.346	1	0.159	1	0.133	1	0	1	0.109	1	0	1	0.277	1	0	1	0	1	0	1	0.355	1	0	1	0.143	1	0	1	0.312	1	0	1	0.234	1
TNFSF15_TNFRSF25	1	0	1	0	1	0	1	0.022	1	0	1	0	1	0	1	0.024	1	0	1	0.058	1	0	1	0	1	0.005	1	0.991	1	0.026	1	0	1	0.003	1	0.993	1	0	1	1.027	1	0	1	0	1	0	1	0	1
TNFSF18_TNFRSF18	1	0	1	0	1	0	1	0	1	0	1	0	1	0	1	0	1	0	1	0	1	0	1	0.018	1	0	1	0	1	0.022	1	0.061	1	0.007	1	0.01	1	0.719	1	0.246	1	0.003	1	0.011	1	0	1	0	1
TNFSF9_ADGRG5	1	0	1	0	1	0	1	0	1	0.036	1	0	1	0.027	1	0	1	0.147	1	0	1	0	1	0	1	0	1	0	1	0.092	1	0.067	1	0.082	1	0.061	1	0.202	1	0.149	1	0.669	1	0.146	1	0	1	0	1
TNFSF9_IL13RA2	1	0	1	0.335	1	0.044	1	0	1	0	1	0	1	0.028	1	0.321	1	0	1	0	1	0	1	0.525	1	0.099	1	0	1	0	1	0	1	0.083	1	0.511	1	0	1	0	1	0.67	1	0.009	1	0.686	1	0	1
TNFSF9_TNFRSF9	1	0	1	0	1	0	1	0	1	0	1	0	1	0	1	0	1	0	1	0	1	0	1	0	1	0	1	0	1	0	1	0	1	0	1	0	1	0	1	0	1	0	1	0	1	0	1	0	1
TSHB_TSHR	1	0	1	0	1	0	1	0	1	0	1	0	1	0	1	0	1	0	1	0	1	0	1	0	1	0	1	0	1	0	1	0	1	0	1	0	1	0	1	0	1	0	1	0	1	0	1	0	1
TSLP_TSLPR	1	0	1	0	1	0	1	0	1	0	1	0	1	0	1	0.014	1	0	1	0	1	0	1	0	1	0.014	1	0	1	0.027	1	0	1	0.014	1	0.03	1	1.284	1	0	1	0.367	1	0.012	1	0.368	1	0	1
TYRO3_GAS6	0.02	2.266	1	2.419	0	3.715	1	2.553	0	5.923	1	2.416	0.983	1.502	1	2.504	1	0.304	1	2.412	1	2.192	1	135.97	1	3.641	0	136.104	1	5.849	1	135.967	1	1.428	1	136.055	1	0.23	1	135.963	1	0	1	0.61	1	0	1	0.659	1
UTS2B_UTS2R	1	0	1	0	1	0	1	0	1	0	1	0	1	0	1	0	1	0	1	0	1	0	1	0	1	0	1	0	1	0	1	0	1	0	1	0	1	0	1	0	1	0	1	0	1	0	1	0	1
VCAM1_a4b1 complex	1	6.404	1	0	1	6.404	1	0	0	7.022	1	0	1	6.469	1	0	0	7.263	1	0	1	0.298	1	0	1	0.298	1	0	0	0.916	1	0	1	0.363	1	0	0	1.157	1	0	1	0.311	1	0.71	1	0.245	1	0.722	1
VCAM1_a4b7 complex	1	0	1	0	1	6.392	1	0.009	1	6.415	1	0	1	6.391	1	0.007	1	6.806	1	0	1	0	1	0	1	0.286	1	0.023	1	0.309	1	0	1	0.285	1	0.02	1	0.699	1	0	1	0.232	1	11.128	1	0.233	1	11.13	1
VCAM1_a9b1 complex	0	9.032	1	0	0	7.189	1	0	0	7.017	1	0	0	9.493	1	0	0	6.817	1	0	0.498	2.926	1	0	1	1.083	1	0.124	1	0.911	1	3.432	0	3.386	1	0.116	1	0.711	1	0	1	3.334	1	0	1	1.031	1	0	1
VEGFA_EPHB2	1	0	1	0	0	0.922	1	0	1	0.797	1	0	1	0.823	1	0	1	0	1	0	1	0	1	0.053	0	0.371	1	0.105	1	0.246	1	0.035	1	0.272	1	0.02	1	0	1	0	1	0.041	1	0	1	0.14	1	0	1
VEGFA_FLT1	0	1.75	1	0	0	0.949	1	0	1	0.824	1	0	0	0.916	1	0	1	0	1	0	0	1.199	1	0	0	0.398	1	0	1	0.273	1	0	0	0.365	1	0	1	0	1	0	1	0.135	1	0	1	0.168	1	0	1
VEGFA_GRIN2B	1	0	1	0	1	0.791	1	0.847	1	0	1	0.854	1	0.792	1	0.847	1	0	1	0	1	0	1	0	1	0.24	1	0.259	1	0	1	0.266	1	0.241	1	0.259	1	0	1	0	1	0.01	1	0.02	1	0.009	1	0.02	1
VEGFA_KDR	1	1.189	1	0	1	0.81	1	0	1	0	1	0	1	0.791	1	0	1	0	1	0	1	0.638	1	0	1	0.259	1	0	1	0	1	0	1	0.241	1	0	1	0	1	0	1	0.01	1	0.59	1	0.028	1	0.674	1
VEGFD_FLT4	1	0	1	0	1	0	1	0	1	0	1	0.27	1	0	1	0.19	1	0	1	0	0	0.774	1	0	1	0.375	1	0	1	0.38	1	0.17	1	0.375	1	0.091	1	0	1	0	1	0	1	0	1	0	1	0	1
VEGFD_KDR	1	0	1	0.526	1	0	1	0.66	1	0	1	0.523	1	0	1	0.611	1	0	1	0.519	1	0.773	1	3.939	1	0.394	0	4.074	1	0	1	3.937	1	0.376	1	4.025	1	0	1	3.933	1	0	1	0.201	1	0	1	0.25	1
VIP_AVPR1A	1	0	1	0	1	0	1	0	1	0	1	0	1	0	1	0	1	0	1	0	1	0	1	0	1	0.023	1	0	1	0	1	0	1	0	1	0	1	0	1	0	1	0	1	0.642	1	0	1	0.623	1
VIP_DPP4	1	0	1	0	1	0	1	0	1	0	1	0	1	0	1	0	1	0	1	0	1	0	1	0	1	0.216	1	0	1	0.017	1	0	1	0.002	1	0	1	0.456	1	0	1	0	1	0	1	0	1	0	1
VIP_VIPR1	1	0	1	0	1	0	1	0	1	0	1	0	1	0	1	0	1	0	1	0	1	0.048	1	0	1	0.003	1	0	1	0.01	1	0	1	0.009	1	0	1	0	1	0	1	0	1	0	1	0	1	0	1
VIP_VIPR2	1	0	1	0	1	0	1	0	1	0	1	0	1	0	1	0	1	0	1	0	1	0.021	1	0	1	0.109	1	0	1	0.009	1	0	1	0.002	1	0	1	0	1	0	1	0	1	0	1	0	1	0	1
VTN_a2Bb3 complex	1	0	1	0	1	0	1	0	1	0	1	0	1	0	1	0	1	0	1	0	1	0	1	0	1	0	1	0	1	0	1	0	1	0	1	0	1	0	1	0	1	0	1	0	1	0	1	0	1
VTN_aVb1 complex	1	0	1	0	1	0	1	0	1	0	1	0	1	0	1	0	1	0	1	0	1	0	1	0	1	0	1	0	1	0	1	0	1	0	1	0	1	0	1	0	1	0	1	0	1	0	1	0	1
VTN_aVb3 complex	1	0	1	0.666	1	0	1	0.338	1	0	1	0	1	0	1	1.041	1	0	1	0.564	1	0	0.074	1.341	1	0	0.872	1.013	1	0	1	0	1	0	0	1.716	1	0	0.194	1.24	1	0	1	1.031	1	0	1	0.328	1
VWF_aVb3 complex	0	4.384	1	0	1	4.314	1	0	1	4.264	1	0	0	4.743	1	0	0	4.517	1	0	1	0.13	1	0	1	0.059	1	0	1	0.009	1	0	1	0.489	1	0	1	0.262	1	0	1	0.492	1	0	1	0.063	1	0	1
WNT1_CD36	1	0	1	0.853	1	0	1	0.066	1	0	1	0.053	1	0	1	0.053	1	0	1	0	1	0.343	1	0.876	1	0.011	1	0.089	1	5.253	1	0.076	1	0.01	1	0.077	1	0.075	1	0	1	0	1	0.02	1	0	1	0.033	1
WNT1_FZD1	1	0	1	0	1	0	1	0	1	0	1	0	1	0	1	0	1	0	1	0	1	0.203	1	0	1	0.594	1	0	1	0.034	1	0	1	0.433	1	0	1	0	1	0	1	0	1	1.902	1	0	1	1.89	1
WNT1_FZD3	1	0	1	0.665	1	0	1	0.337	1	0	1	0	1	0	1	1.04	1	0	1	0.563	1	0.045	1	0.652	1	0.041	1	0.324	1	0	1	0	1	0.027	1	1.027	1	0	1	0.55	1	0	1	0	1	0	1	0	1
WNT1_FZD8	1	0	1	0	1	0	1	0.061	1	0	1	0	1	0	1	0.06	1	0	1	0	1	0.078	1	0	1	0.065	1	0.019	1	0.032	1	0	1	0.086	1	0.018	1	0	1	0	1	0	1	0.086	1	0	1	0.088	1
WNT1_ROR2	1	0	1	0	1	0	1	0	1	0	1	0	1	0	1	0	1	0	1	0	1	0	1	0	1	0.06	1	0	1	0	1	0	1	0.015	1	0	1	0	1	0	1	0	1	0	1	0	1	0	1
WNT1_RYK	1	0	0	5.254	1	0	0	2.295	1	0	1	0	1	0	1	1.62	1	0	1	1.72	1	0.737	0	4.435	1	0.956	0	1.476	1	0.124	1	0	1	0.664	1	0.801	1	0.184	1	0.901	1	0	1	0.444	1	0	0	1.119	1
WNT2_FZD1	1	0.267	1	1.715	1	0.658	1	1.597	1	0.098	1	0.013	1	0.497	1	0.19	1	0	1	0.076	1	0.248	1	1.76	1	0.64	1	1.642	1	0.08	1	0.059	1	0.478	1	0.236	1	0	1	0.121	1	0	1	0	1	0	1	0	1
WNT2_FZD2	1	0.155	1	0.036	1	0.839	1	0.063	1	0.107	1	0	1	0.705	1	0.039	1	0.129	1	0	1	0.137	1	0.081	1	0.821	1	0.109	1	0.089	1	0	1	0.686	1	0.085	1	0.111	1	0	1	0	1	0	1	0	1	0	1
WNT2_FZD3	1	0.109	1	0	1	0.105	1	0	1	0	1	0	1	0.091	1	0	1	0	1	0	1	0.09	1	0	1	0.087	1	0	1	0	1	0	1	0.072	1	0	1	0	1	0	1	0	1	0	1	0	1	0	1
WNT2_FZD4	1	1.831	1	0.05	1	1.545	1	0.068	1	0.089	1	0.027	1	0.239	1	0.077	1	0.123	1	0	1	1.812	1	0.14	1	1.527	1	0.157	1	0.071	1	0.116	1	0.221	1	0.166	1	0.104	1	0	1	0	1	0.102	1	0	1	0.092	1
WNT2B_FZD4	1	0	1	0	1	0	1	0	1	0	1	0	1	0	1	0	1	0	1	0	1	1.801	1	0.033	1	1.516	1	0.06	1	0.06	1	0	1	0.21	1	0.036	1	0.093	1	0	1	0	1	0	1	0	1	0	1
WNT3_FZD1	1	0	0	0.561	1	0	1	0.283	1	0	1	0.3	1	0	1	0.282	1	0	1	0.426	1	0	1	0.283	1	0	1	0.005	1	0	1	0.022	1	0	1	0.004	1	0	1	0.148	1	0	1	0.021	1	0	1	0.022	1
WNT3A_FZD1	1	0	1	0	1	0	1	0	1	0	1	0	1	0	1	0	1	0	1	0	1	0	1	0	1	0	1	0	1	0	1	0	1	0	1	0	1	0	1	0	1	0	1	0	1	0	1	0	1
WNT3A_FZD2	1	0	1	0	1	0	1	0	1	0	1	0	1	0	1	0	1	0	1	0	1	0	1	0	1	0	1	0	1	0	1	0	1	0	1	0	1	0	1	0	1	0	1	0	1	0	1	0	1
WNT3A_FZD8	1	0	1	0	1	0	1	0	1	0	1	0	1	0	1	0	1	0	1	0	1	0	1	0	1	0	1	0.051	1	0	1	0	1	0	1	0.01	1	0	1	0	1	0	1	0	1	0	1	0	1
WNT3A_LRP1	1	0	1	0	1	0	1	0	1	0	1	0	1	0	1	0	1	0	1	0	1	0	1	0.095	1	0	1	0.391	1	0	1	0.064	1	0	1	0.712	1	0	1	0.264	1	0	1	0	1	0	1	0	1
WNT4_FZD1	1	0.208	1	0	1	0.599	0	0.355	1	0.039	1	0	1	0.438	1	0.19	1	0	1	0	1	0	1	0	1	0	1	0.256	1	0	1	0	1	0	1	0.091	1	0	1	0	1	0	1	0	1	0	1	0	1
WNT4_FZD8	1	0.083	1	0	1	0.07	1	0	1	0.037	1	0	1	0.091	1	0	1	0	1	0	1	0	1	0	1	0	1	0	1	0	1	0	1	0	1	0	1	0	1	0	1	0	1	0	1	0	1	0	1
WNT4_SMO	1	0.306	1	0	1	0.424	1	0	1	0.056	1	0	1	0.196	1	0	1	0.338	1	0	1	0	1	0	1	0	1	0	1	0	1	0	1	0	1	0	1	0	1	0	1	0	1	0.064	1	0	1	0.12	1
WNT5A_ANTXR1	1	0.574	1	0.438	1	2.081	1	2.182	1	0.075	1	0.083	1	0.65	1	0.683	1	0.184	1	0.329	0	2.741	0	2.595	0	4.249	0	4.339	1	2.243	1	2.24	0	2.818	0	2.84	1	2.351	0	2.486	1	0	1	0	1	0	1	0	1
WNT5A_EPHA7	1	0.133	1	1.407	1	0.129	0	1.982	1	0.054	1	0	1	0.071	0	1.434	1	0.07	1	1.324	1	2.3	1	0.361	1	2.296	0	0.935	1	2.222	1	0	1	2.238	0.869	0.387	1	2.237	1	0.277	1	0	1	0	1	0	1	0	1
WNT5A_FZD1	1	0.245	1	0	1	0.637	1	0	1	0.077	1	0	1	0.475	1	0	1	0	1	0	0	2.413	1	0	0	2.804	1	0	1	2.244	1	0	0	2.643	1	0	1	0	1	0	1	0	1	0.223	1	0	1	0.229	1
WNT5A_FZD2	1	0.134	1	0.873	1	0.818	1	0.271	1	0.086	1	0	1	0.684	1	0.695	1	0.108	1	0.353	1	2.301	1	1.074	0	2.985	1	0.472	1	2.253	1	0	0	2.851	1	0.896	1	2.275	1	0.554	1	0	1	0.541	1	0	1	0.117	1
WNT5A_FZD3	1	0.088	1	0.89	1	0.084	1	0.928	1	0	1	0	1	0.07	1	1.633	1	0	1	1.048	1	2.255	1	3.176	1	2.251	1	3.214	1	0	1	0	1	2.237	0	3.919	1	0	0	3.334	1	0	1	0.997	1	0	1	0.293	1
WNT5A_FZD5	1	0	1	0.18	1	0.111	1	1.058	1	0.087	1	0.049	1	0.112	1	0.862	1	0.133	1	0.183	1	0	1	2.337	1	2.278	0	3.216	1	2.254	1	2.206	1	2.279	0	3.019	1	2.3	1	2.341	1	0	1	0	1	0	1	0	1
WNT5A_PTPRK	1	0.126	1	0.074	1	0.141	1	0.099	1	0	1	0.062	1	0.087	1	0.07	1	0.15	1	0	1	2.294	1	2.231	1	2.309	1	2.256	1	0	1	2.219	1	2.255	1	2.227	1	2.317	1	0	1	0	1	0	1	0	1	0	1
WNT5A_ROR1	1	0.056	1	0.049	1	0.231	1	0.078	1	0	1	0	1	0.213	1	0.04	1	0.071	1	0	1	2.223	1	2.206	0	2.398	1	2.236	1	0	1	0	0	2.381	1	2.197	1	2.238	1	0	1	0	1	0	1	0	1	0	1
WNT5A_ROR2	1	0	0	2.201	1	0.103	0	1.485	1	0	1	1.304	1	0.058	0	1.439	1	0	1	1.339	1	0	0	1.155	1	2.27	0.234	0.439	1	0	1	0.258	1	2.225	0.665	0.392	1	0	1	0.293	1	0	1	0	1	0	1	0	1
WNT7A_FZD5	1	0	0	1.004	1	0	0	0.416	1	0	1	0.177	1	0	1	0.231	1	0	1	0.266	1	0	1	0.862	1	0	1	0.274	1	0	1	0.035	1	0	1	0.089	1	0	1	0.123	1	0	1	0.08	1	0	1	0.265	1
WNT7A_LDLR	1	0	1	0	1	0	1	0	1	0	1	0	1	0	1	0	1	0	1	0	1	0	1	0	1	0	1	0	1	0	1	0	1	0	1	0	1	0	1	0	1	0	1	0	1	0	1	0	1
WNT7B_FZD1	1	0	1	0	1	0	1	0	1	0	1	0	1	0	1	0	1	0	1	0	1	0	1	0	1	0	1	0	1	0	1	0	1	0	1	0	1	0	1	0	1	0	1	0	1	0	1	0	1
WNT7B_FZD10	1	0	1	0	1	0	1	0	1	0	1	0	1	0	1	0	1	0	1	0	1	0	1	0	1	0	1	0.471	1	0	1	0.159	1	0	1	0.152	1	0	1	0	1	0	1	0.026	1	0	1	0.344	1
WNT7B_FZD4	1	0	1	0	1	0	1	0	1	0	1	0	1	0	1	0	1	0	1	0	1	0	1	0	1	0	1	0	1	0	1	0	1	0	1	0	1	0	1	0	1	0	1	0	1	0	1	0	1
[truncated: 51 more columns]

## Sheet: 14days
Lrpair	EDO|EDO_BAPN_pvalue	EDO|EDO_BAPN_exprMean	EDO|EDO_CTRL_pvalue	EDO|EDO_CTRL_exprMean	EDO|FB_BAPN_pvalue	EDO|FB_BAPN_exprMean	EDO|FB_CTRL_pvalue	EDO|FB_CTRL_exprMean	EDO|MAC_BAPN_pvalue	EDO|MAC_BAPN_exprMean	EDO|MAC_CTRL_pvalue	EDO|MAC_CTRL_exprMean	EDO|SMC_BAPN_pvalue	EDO|SMC_BAPN_exprMean	EDO|SMC_CTRL_pvalue	EDO|SMC_CTRL_exprMean	EDO|TC_BAPN_pvalue	EDO|TC_BAPN_exprMean	EDO|TC_CTRL_pvalue	EDO|TC_CTRL_exprMean	FB|EDO_BAPN_pvalue	FB|EDO_BAPN_exprMean	FB|EDO_CTRL_pvalue	FB|EDO_CTRL_exprMean	FB|FB_BAPN_pvalue	FB|FB_BAPN_exprMean	FB|FB_CTRL_pvalue	FB|FB_CTRL_exprMean	FB|MAC_BAPN_pvalue	FB|MAC_BAPN_exprMean	FB|MAC_CTRL_pvalue	FB|MAC_CTRL_exprMean	FB|SMC_BAPN_pvalue	FB|SMC_BAPN_exprMean	FB|SMC_CTRL_pvalue	FB|SMC_CTRL_exprMean	FB|TC_BAPN_pvalue	FB|TC_BAPN_exprMean	FB|TC_CTRL_pvalue	FB|TC_CTRL_exprMean	MAC|SMC_BAPN_pvalue	MAC|SMC_BAPN_exprMean	MAC|SMC_CTRL_pvalue	MAC|SMC_CTRL_exprMean	MAC|FB_BAPN_pvalue	MAC|FB_BAPN_exprMean	MAC|FB_CTRL_pvalue	MAC|FB_CTRL_exprMean	MAC|MAC_BAPN_pvalue
ACKR1_CCL17	1	0	1	0	1	0	1	0.365	1	0	1	0.352	1	0	1	0.326	1	0	1	0.484	1	0	1	0	1	0	1	0.253	1	0.051	1	0.241	1	0.047	1	0.214	1	0	1	0.373	1	0	1	0.122	1	0	1	0.161	1
ACKR2_CCL11	1	0	1	0	1	0.364	1	0	1	0	1	0	1	0.008	1	0	1	0	1	0	1	0	1	0	0	0.48	1	0.022	1	0	1	0	1	0.123	1	0.049	1	0	1	0	1	0	1	0.057	1	0	1	0.03	1
ACKR2_CCL2	1	0	1	5.588	1	0	0	5.561	1	3.199	1	5.537	1	0.009	0	6.18	1	0	1	5.507	1	0	1	0.279	1	0	1	0.252	0	3.315	1	0.228	1	0.125	1	0.871	1	0	1	0.199	1	0	1	0	1	0	1	0	1
ACKR2_CCL27	1	0.062	0	0.97	1	0.025	1	0.621	1	0	1	0	1	0.038	1	0.62	1	0	1	0	1	0.177	0	0.652	1	0.14	1	0.303	1	0	1	0	1	0.153	1	0.301	1	0	1	0	1	0	1	0.024	1	0	1	0.026	1
ACKR2_CCL28	1	0	1	0	1	0	1	0.065	1	0	1	0	1	0.01	1	0.064	1	0	1	0	1	0	1	0	1	0	1	0.015	1	0	1	0	1	0.125	1	0.015	1	0	1	0	1	0	1	0.046	1	0	1	0.046	1
ACKR2_CCL3	1	0	0	6.7	1	0.014	0	5.224	1	0.565	0	4.881	1	0.007	0	7.323	1	0	0	4.773	1	0	0.784	2.837	1	0.13	1	1.361	0	0.681	1	1.018	1	0.123	0	3.46	1	0	1	0.91	1	0	1	3.453	1	0	1	1.354	1
ACKR2_CCL4	1	0	1	0	1	0	1	0	1	0.53	1	0	1	0.008	1	0	1	0.237	1	0	1	0	1	0	1	0	1	0.125	1	0.645	0	4.792	1	0.124	1	0.114	1	0.353	1	0	1	0	1	0	1	0	1	0	1
ACKR2_CCL5	1	0	1	0	1	0	1	0	1	0.067	1	0	1	0.007	1	0	1	3.765	1	0	1	0	1	0	1	0	1	0	1	0.183	1	0	1	0.123	1	0.115	1	3.88	1	0	1	0	1	0	1	0	1	0	1
ACKR2_CCL7	1	0	1	0	1	0.037	1	0	1	1.598	1	0	1	0.008	1	0	1	0	1	0	1	0	1	0	1	0.152	1	0	0	1.713	1	0	1	0.123	1	0	1	0	1	0	1	0	1	0	1	0	1	0	1
ACKR3_CXCL12	0	4.585	0	5.006	0	5.654	0	5.627	1	3.949	1	4.051	0	4.181	0	4.33	1	3.913	1	4.014	0	4.719	0	5.531	0	5.789	0	6.152	1	4.083	1	4.575	0	4.316	0	4.855	1	4.048	1	4.538	1	0.411	1	0	1	1.884	1	0	1
ACVL1_BMPR2_BMP10	1	0	1	0.105	1	0.834	1	0.103	1	0	1	0.146	1	0.831	1	0.127	1	0	1	0.071	1	0	1	2.731	1	0.327	1	2.729	1	0	1	2.772	1	0.325	1	2.753	1	0	1	2.697	1	0.042	1	0	1	0.044	1	0	1
ACVL1_BMPR2_GDF2	1	0	1	0.465	1	0.836	1	0.354	1	0	1	0.261	1	0.831	1	0.283	1	0	1	0.155	1	0	0	1.163	1	0.329	0	1.052	1	0	0	0.96	1	0.325	0	0.981	1	0	1	0.854	1	0.042	1	0.162	1	0.047	1	0.233	1
ACVR_1A2A receptor_BMP5	1	0	1	1.238	1	0	0	1.676	1	0	1	0	1	0.077	1	1.242	1	0	1	0	1	0	1	0.225	1	0	0	0.663	1	0	1	0	1	0.107	1	0.229	1	0	1	0	1	0.044	1	0.082	1	0	1	0.516	1
ACVR_1A2A receptor_BMP6	1	4.328	0	2.721	1	0.094	0	2.491	1	0.085	0	10.267	1	0.078	0.04	1.506	1	0	1	0.717	0	4.358	0	2.605	1	0.124	0	2.375	1	0.115	0	10.152	1	0.107	0.903	1.391	1	0	1	0.602	1	0.045	0	1.728	1	0.061	0	2.713	1
ACVR_1A2A receptor_BMP7	1	0	1	0	1	0.11	1	0.19	1	0.103	1	0	1	0.078	1	0.186	1	0.281	1	0	1	0	1	0	1	0.14	1	0.084	1	0.133	1	0	1	0.107	1	0.081	1	0.311	1	0	1	0.045	1	0.055	1	0.077	1	0.058	1
ACVR_1A2A receptor_BMP8A	1	0	1	0	1	0.078	1	0	1	0	1	0	1	0.077	1	0	1	0	1	0	1	0	1	0	1	0.107	1	0	1	0	1	0	1	0.107	1	0	1	0	1	0	1	0.044	1	0	1	0.045	1	0	1
ACVR_1A2A receptor_INHBA	1	0	1	0.398	1	0.499	1	0.452	1	0.217	1	0	1	0.814	1	0.381	1	0.738	1	0	1	0	1	3.573	1	0.528	1	3.628	1	0.246	1	0	0	0.844	1	3.557	0.464	0.767	1	0	1	0.781	1	0.08	1	0.466	1	0.151	1
ACVR_1A2A receptor_INHBB	1	0	1	0.249	1	0.103	1	0.331	1	0	1	0.249	1	0.089	0.357	0.566	1	0	1	0.264	1	0	1	0.393	1	0.133	1	0.476	1	0	1	0.394	1	0.119	0	0.711	1	0	1	0.409	1	0.056	0	1.368	1	0.07	0	1.134	1
ACVR_1A2B receptor_BMP5	1	0	1	0	1	0	1	0.106	1	0	1	0	1	0.034	1	0.102	1	0	1	0	1	0	1	0	1	0	1	0.245	1	0	1	0	1	0.031	1	0.241	1	0	1	0	1	0.023	1	0.323	1	0	1	0.327	1
ACVR_1A2B receptor_BMP6	1	4.285	1	0	1	0.051	1	0	1	0.042	1	0	1	0.034	1	0	1	0	1	0	1	4.282	1	0	1	0.048	1	0	1	0.039	1	0	1	0.031	1	0	1	0	1	0	1	0.023	1	0	1	0.04	1	0	1
ACVR_1A2B receptor_BMP7	1	0	1	0	1	0.067	1	0.048	1	0.06	1	0.088	1	0.034	1	0.029	1	0.238	1	0	1	0	1	0	1	0.064	1	0.038	1	0.056	1	0.077	1	0.031	1	0.018	1	0.235	1	0	1	0.023	1	0	1	0.056	1	0	1
ACVR_1A2B receptor_BMP8A	1	0	1	0.504	1	0.034	1	0.525	1	0	0.157	0.698	1	0.034	1	0.499	1	0	0	1.016	1	0	1	1.187	1	0.031	1	1.208	1	0	0	1.382	1	0.03	1	1.183	1	0	0	1.699	1	0.022	1	2.035	1	0.023	1	2.06	1
ACVR_1A2B receptor_INHBA	1	0	1	0.191	1	0.455	1	0.349	1	0.173	1	0.094	1	0.771	1	0.759	1	0.694	1	0.12	1	0	1	0.142	1	0.452	1	0.3	1	0.17	1	0.044	1	0.768	1	0.709	1	0.691	1	0.071	1	0.76	1	0.74	1	0.444	1	0.331	1
ACVR_1A2B receptor_INHBB	1	0	1	0	1	0.06	1	0	1	0	1	0	1	0.046	1	0	1	0	1	0	1	0	1	0	1	0.057	1	0	1	0	1	0	1	0.043	1	0	1	0	1	0	1	0.035	1	0	1	0.049	1	0	1
ACVR_1B2A receptor_BMP3	1	0.083	1	0	1	0.315	1	0.139	1	0.111	1	0.024	1	0.391	1	0.011	1	0	1	0	1	0.113	1	0	0.709	0.345	0	0.903	1	0.14	1	0.788	0.02	0.421	1	0.775	1	0	1	0	1	0.358	1	0	1	0.282	1	0	1
ACVR_1B2A receptor_GDF11	1	0.084	1	6.132	1	0.102	1	6.186	1	0	1	0	1	0.09	1	6.115	1	0	1	0	1	0.113	1	112.375	1	0.132	1	112.43	1	0	1	0	1	0.119	1	112.358	1	0	1	0	1	0.057	1	1.019	1	0.07	1	1.09	1
ACVR_1B2A receptor_INHBA	1	0	1	0	1	0.499	1	0	1	0.217	1	0	1	0.814	1	0	1	0.738	1	0	1	0	1	0.142	1	0.528	1	0.408	1	0.246	1	0.14	0	0.844	1	0.158	0.464	0.767	1	0	1	0.781	1	0	1	0.466	1	0	1
ACVR_1B2A receptor_INHBB	1	0	1	0	1	0.103	1	0	1	0	1	0	1	0.089	1	0	1	0	1	0	1	0	1	0	1	0.133	1	0	1	0	1	0	1	0.119	1	0	1	0	1	0	1	0.056	1	0	1	0.07	1	0	1
ACVR_1B2A receptor_MSTN	1	0	1	0	1	0	1	0	1	0	1	0	1	0.077	1	0	1	0	1	0	1	0	1	0	1	0	1	0	1	0	1	0	1	0.106	1	0	1	0	1	0	1	0.044	1	0	1	0	1	0	1
ACVR_1B2B receptor_GDF10	1	0	1	0	1	2.47	1	0	1	0.074	1	0	1	0.118	1	0	1	0	1	0	1	0	1	0	1	2.467	1	0	1	0.071	1	0	1	0.114	1	0	1	0	1	0	1	0.106	1	0	1	2.459	1	0	1
ACVR_1B2B receptor_GDF11	1	0.04	1	0	1	0.059	1	0	1	0	1	0.632	1	0.046	1	0.58	1	0	1	0	1	0.037	1	0	1	0.056	1	0	1	0	1	0.405	1	0.043	1	0.353	1	0	1	0	1	0.035	1	0.415	1	0.048	1	0	1
ACVR_1B2B receptor_GDF3	1	0	1	0	1	0	1	0	1	0	1	0	1	0.033	1	0	1	0	1	0	1	0	1	0	1	0	1	0	1	0	1	0	1	0.03	1	0	1	0	1	0	1	0.022	1	0.01	1	0	1	0	1
ACVR_1B2B receptor_INHBA	1	0	1	0	1	0.455	1	0	1	0.173	1	0	1	0.771	1	0	1	0.694	1	0	1	0	1	0	1	0.452	1	0	1	0.17	1	0	1	0.768	1	0	1	0.691	1	0	1	0.76	1	0	1	0.444	1	0	1
ACVR_1B2B receptor_INHBB	1	0	1	0	1	0.06	1	0	1	0	1	0	1	0.046	1	0	1	0	1	0	1	0	1	0.027	1	0.057	1	0	1	0	1	0	1	0.043	1	0.006	1	0	1	0	1	0.035	1	0	1	0.049	1	0	1
ACVR_1B2B receptor_MSTN	1	0	1	0	1	0	1	1.036	1	0	1	0	1	0.033	1	1.004	1	0	1	0	1	0	1	0	1	0	1	0.224	1	0	1	0	1	0.03	1	0.192	1	0	1	0	1	0.022	1	0.034	1	0	1	0.065	1
ACVR_1C2A receptor_INHBA	1	0	1	0	1	0	1	0	1	0	1	0	1	0	1	0	1	0	1	0	1	0	1	0	1	0.424	1	0	1	0.142	1	0	1	0.739	1	0	1	0.663	1	0	1	0	1	0	1	0	1	0	1
ACVR_1C2A receptor_INHBB	1	0	1	0.176	1	0	1	0.142	1	0	1	0.132	1	0	1	0.184	1	0	1	0.418	1	0	1	0.133	1	0.028	1	0.099	1	0	1	0.088	1	0.014	1	0.141	1	0	1	0.375	1	0	0	8.576	1	0	0	8.534	1
ACVR_1C2B receptor_INHBA	1	0	1	0	1	0	1	0.892	1	0	1	0	1	0	1	0.888	1	0	1	0	1	0	1	0	1	0.424	1	0.112	1	0.142	1	0	1	0.739	1	0.108	1	0.663	1	0	1	0	1	0.059	1	0	1	0.062	1
ACVR_1C2B receptor_INHBB	1	0	1	0	1	0	1	0	1	0	1	0	1	0	1	0	1	0	1	0	1	0	1	0	1	0.028	1	0	1	0	1	0	1	0.014	1	0	1	0	1	0	1	0	0	0.613	1	0	0	0.677	1
ACVR1_BMPR2_BMP5	1	0	1	0	1	0	1	0	1	0	1	0	1	0.619	1	0	1	0	1	0	1	0	1	0.009	1	0	1	0	1	0	1	0	1	0.225	1	0.004	1	0	1	0	1	0.091	1	0.019	1	0	1	0	1
ACVR1_BMPR2_BMP6	0	4.87	1	0	1	0.635	1	0.328	1	0.626	1	0	1	0.619	1	0.324	1	0	1	0	0	4.476	1	0	1	0.242	1	0.216	1	0.233	1	0	1	0.226	1	0.213	1	0	1	0	1	0.092	1	0.12	1	0.108	1	0.124	1
ACVR1_BMPR2_BMP7	1	0	1	0	1	0.651	1	1.032	1	0.644	0	1.408	1	0.619	1	1.025	1	0.823	0	2.843	1	0	1	0	1	0.258	1	1.653	1	0.251	0	2.029	1	0.225	1	1.646	1	0.429	0	3.464	1	0.092	1	0.07	1	0.124	1	0.076	1
ACVR1_BMPR2_BMP8A	1	0	1	0	1	0.619	1	1.924	1	0	1	0	1	0.618	1	1.893	1	0	1	0	1	0	1	0	1	0.226	1	0.837	1	0	1	0	1	0.225	1	0.805	1	0	1	0	1	0.091	1	1.99	1	0.092	1	2.022	1
ACVR2A_INHBC	1	0	1	0	1	0	1	0	1	0	1	0	1	0.077	1	0	1	0	1	0	1	0	1	0	1	0	1	0	1	0	1	0	1	0.107	1	0	1	0	1	0	1	0.044	1	0	1	0	1	0	1
ACVR2A_INHBE	1	0	1	0.182	1	0.08	1	0.348	1	0	1	0.147	1	0.077	1	1.242	1	0	1	0.478	1	0	1	0.681	1	0.11	1	0.847	1	0	1	0.646	1	0.107	0	1.741	1	0	0.903	0.978	1	0.044	1	0	1	0.047	1	0	1
ADCYAP1_ADCYAP1R1	1	0	1	0	1	0	1	0	1	0	1	0	1	0	1	0	1	0	1	0	1	0	1	0	1	0	1	0	1	0	1	0	1	0	1	0	1	0	1	0	1	0	1	0.007	1	0	1	0	1
ADCYAP1_DPP4	1	0	1	0.248	1	0	1	0.265	1	0	1	0	1	0	1	0.133	1	0	1	0.149	1	0	1	0.231	1	0	1	0.248	1	0	1	0	1	0	1	0.116	1	0	1	0.132	1	0	1	0	1	0	1	0	1
ADCYAP1_SCTR	1	0	1	0	1	0	1	0	1	0	1	0	1	0	1	0	1	0	1	0	1	0	1	0	1	0	1	0	1	0	1	0	1	0	1	0	1	0	1	0	1	0	1	0	1	0	1	0	1
ADCYAP1_VIPR1	1	0	1	0	1	0	1	0	1	0	1	0	1	0	1	0	1	0	1	0	1	0	1	0.097	1	0	1	0.117	1	0	1	0	1	0	1	0.154	1	0	1	0	1	0	1	0.085	1	0	1	0.048	1
ADCYAP1_VIPR2	1	0	1	0	1	0	1	0.065	1	0	1	0	1	0	1	0.064	1	0	1	0	1	0	1	0	1	0	1	0.015	1	0	1	0	1	0	1	0.015	1	0	1	0	1	0	1	0.046	1	0	1	0.046	1
ADGRG5_FAM3C	1	0	0	3.889	1	0	0.04	3.39	1	0	0.12	3.276	1	0	0	3.902	1	0	0.06	3.369	1	0	0	4.756	1	0	0	4.256	1	0	0	4.143	1	0	0	4.769	1	0	0	4.236	1	0	1	1.367	1	0	1	0.854	1
ADGRL1_NRG1	1	0	1	0.414	1	0.306	1	1.888	1	0.309	1	0.078	1	0.306	1	0.61	1	0	1	0.104	1	0	0	2.126	1	0.523	0	3.601	1	0.526	1	1.791	1	0.523	0	2.323	1	0	1	1.816	1	0.111	1	0	1	0.111	1	0	1
ADGRV1_GPHA2	1	0.034	1	0	1	0.036	1	0	1	0	1	0	1	0.027	1	0.018	1	0	1	0	1	0.024	1	0	1	0.026	1	0	1	0	1	0	1	0.017	1	0.1	1	0	1	0	1	0.007	1	0.018	1	0.016	1	0	1
ADM_MRGPRX2	1	0	1	0	1	0.018	1	0	1	0.232	1	0	1	0.015	1	0	1	0	1	0	1	0	1	0	1	0.585	1	0	1	0.798	1	0	1	0.581	1	0	1	0	1	0	1	0.017	1	0	1	0.021	1	0	1
ADORA1_ENTPD1	1	0	1	0	1	0	1	0	1	0	1	0	1	0	1	0	1	0	1	0	1	0.754	1	1.036	1	0.143	1	0.118	1	0.773	1	0.881	1	0.765	1	0.844	1	0.343	1	0.084	1	0.766	1	0	1	0.144	1	0	1
ADORA2A_ENTPD1	1	0	1	1.04	1	0	1	0.122	1	0	1	0.885	1	0	1	0.848	1	0	1	0.089	1	0.794	1	1.055	1	0.183	1	0.137	1	0.813	1	0.9	1	0.806	1	0.863	1	0.384	1	0.104	1	0.771	1	0	1	0.149	1	0	1
ADORA2A_NAMPT	1	0	1	0.42	1	0	1	0.214	1	0	1	0.434	1	0	1	0.28	1	0	1	0.154	1	0.508	1	0.434	1	0.291	1	0.229	1	0.46	1	0.449	1	0.315	1	0.295	1	0.16	1	0.169	1	0.28	1	0	1	0.256	1	0	1
ADORA2B_ENTPD1	1	0	1	1.038	1	0	1	0.12	1	0	1	0.883	1	0	1	0.846	1	0	1	0.086	1	0.764	1	1.037	1	0.153	1	0.118	1	0.783	1	0.882	1	0.775	1	0.845	1	0.353	1	0.085	1	0.853	1	0.85	1	0.231	1	0.124	1
ADORA3_ENTPD1	1	0	1	0	1	0	1	0	1	0	1	0	1	0	1	0	1	0	1	0	1	0	1	0	1	0	1	0	1	0	1	0	1	0	1	0	1	0	1	0	1	0.824	1	0.868	1	0.202	1	0.142	1
ADRB2_VEGFB	1	0.193	1	0	1	0.19	1	0	1	0.175	1	0	1	0.181	1	0	1	0.148	1	0	1	0.187	1	0.114	1	0.184	1	0.15	1	0.169	1	0.252	1	0.176	1	0.175	1	0.143	1	0.107	0	0.662	0	0.849	0	0.67	0	0.824	0
AGT_AGTR1	1	0	1	0	1	0	1	0	1	0	1	0	1	0	1	0	1	0	1	0	1	0	1	0	1	0	1	0	1	0	1	0	1	0	1	0	1	0	1	0	1	0	1	0	1	0	1	0	1
AGT_AGTR2	1	0	0.96	0.725	1	0	0.96	0.891	1	0	1	0.69	1	0	0	1.785	1	0	0.693	1.021	1	0	1	0.497	1	0	1	0.664	1	0	1	0.462	1	0	0	1.557	1	0	0.943	0.794	1	0	0	1.619	1	0	0.98	0.726	1
ALOX5_ALOX5AP	1	0	1	0	1	0	1	0	1	0	1	0	1	0	1	0	1	0	1	0	1	0.315	1	0.146	1	0.038	1	0.024	1	4.891	1	4.433	1	0.026	1	0.016	1	0.049	1	0	1	1.223	1	1.875	1	1.235	1	1.883	0
ANGPT2_TEK	1	0	1	0	1	0	1	0	1	0	1	0	1	0	1	0	1	0	1	0	0	2.344	1	0	0	0.407	1	0	1	0	1	0.162	1	0.253	1	0.001	1	0	1	0	1	0.052	1	0.709	1	0.206	1	0	1
ANXA1_FPR1	1	0	1	0	1	0	1	0	1	0.785	1	0	1	0.758	1	0	1	0	1	0	1	0	1	0.057	1	0	1	0.031	1	2.351	1	0.034	1	2.325	1	0.03	1	0	1	0	1	1.467	1	0.105	1	0	1	0.105	1
ANXA1_FPR2	1	0	1	0	1	0	1	0	0.311	0.948	1	0	1	0.759	1	0	1	0	1	0	1	0	1	0.365	1	0	1	0.078	0	2.515	1	0.294	1	2.325	1	0.023	1	0	1	0.055	1	1.467	1	0	1	0	1	0	0.18
APELA_APLNR	1	0	1	0	1	0	1	0	1	0	1	0	1	0	1	0	1	0	1	0	1	0.009	1	0	1	0	1	0	1	0	1	0	1	0.003	1	0	1	0	1	0	1	0	1	0	1	0	1	0	1
APLNR_APLN	1	0	1	0	1	0.011	1	0.025	1	0	1	0	1	0.006	1	0.021	1	0	1	0	1	0	1	0	1	0	1	0	1	0	1	0	1	0	1	0	1	0	1	0	1	0	1	0	1	0	1	0	1
APP_FPR2	1	0	1	1.942	1	0	0.037	1.915	0	7.717	1	1.891	1	7.527	0	2.534	1	0	1	1.862	1	0	1	8.123	1	0	0	8.096	0	6.428	1	8.072	1	6.238	0	8.715	1	0	1	8.043	1	6.477	1	0.761	1	0	1	0.142	0
AXL_GAS6	0.96	1.988	0.251	2.449	0	2.94	0	2.732	0	3.463	0	4.905	1	1.194	1	1.248	1	0.399	1	0.311	0	4.846	0	5.158	0	5.798	0	5.441	0	6.32	0	7.614	0	4.052	0	3.957	1	3.257	0	3.021	1	1.202	1	1.39	0	2.948	0	2.874	0
AXL_IL15RA	1	0.331	0.866	0.301	1	0.278	1	0.228	1	0.295	1	0.229	1	0.25	1	0.212	1	0	1	0	1	3.189	0	3.01	1	3.136	1	2.937	1	3.153	1	2.939	1	3.108	1	2.921	1	0	1	0	1	0.258	1	0.354	1	0.285	1	0.37	1
BDNF_F11R	1	2.595	1	0	1	0.133	1	0	1	0.109	1	0	1	0.177	1	0	1	0	1	0	0	2.776	1	0	1	0.314	1	0	1	0.291	1	0	1	0.359	1	0	1	0	1	0	1	0.188	1	0	1	0.144	1	0	1
BDNF_GPR152	1	0	1	0	1	0	1	0	1	0	1	0	1	0.015	1	0	1	0	1	0	1	0	1	0	1	0	1	0	1	0	1	0	1	0.196	1	0	1	0	1	0	1	0.026	1	0	1	0	1	0	1
BDNF_NTRK2	1	0	1	0	1	0.326	1	0	1	0.045	1	0	1	0.041	1	0	1	0	1	0	1	0	1	0	0	0.508	1	0	1	0.227	1	0	1	0.222	1	0	1	0	1	0	1	0.052	1	0	1	0.338	1	0	1
BDNF_SORT1	1	0.383	1	0	1	0.076	1	0	1	0.123	1	0	1	0.203	1	0	1	0.087	1	0	0.02	0.564	1	0	1	0.257	1	0	1	0.305	1	0	0.94	0.384	1	0	1	0.268	1	0	1	0.214	1	0	1	0.087	1	0	1
BMP10_GPR152	1	0	1	0	1	0	1	0.039	1	0	1	0.221	1	0	1	0.038	1	0	1	0	1	0	1	0	1	0	1	0.447	1	0	1	0.629	1	0.003	1	0.446	1	0	1	0	1	0	1	0.018	1	0	1	0.019	1
BMP10_VSIR	1	0	1	0	1	0	1	0	1	0	1	0	1	0	1	0	1	0	1	0	1	0.644	1	0	1	0.148	1	0	1	2.206	1	0	1	0.009	1	0	1	0.499	1	0	1	0	1	0	1	0	1	0	1
BMP2_SMO	1	0.096	1	0	1	0.489	1	0	1	0.112	1	0	1	0.213	1	0	1	0.616	1	0	1	0.187	1	0	1	0.579	1	0	1	0.202	1	0	1	0.304	1	0	1	0.706	1	0	0.097	0.327	1	0	0	0.603	1	0	1
BMP7_PTPRK	1	0	1	0	1	0	1	0	1	0	1	0	1	0	1	0	1	0	1	0	1	0.175	1	0.954	1	0.111	1	0.312	1	0	1	0.036	1	0.066	1	1.044	1	0	1	0.125	1	0.059	1	1.05	1	0.104	1	0.317	1
BMP7_SLAMF1	1	0	1	0	1	0	1	0	1	0	1	0.756	1	0	1	0.753	1	0	1	0	1	0.039	1	0	1	0.035	1	0	1	0	1	0.33	1	0.037	1	0.327	1	0.164	1	0	1	0.03	1	1.428	1	0.028	1	0	1
BMPR1A_BMPR2_BMP2	1	2.003	1	0.993	1	2.094	1	0.053	0	2.117	1	0	1	2.049	1	0.024	1	0	1	0.127	1	0.835	1	1.023	1	0.925	1	0.082	0	0.949	1	0	1	0.881	1	0.054	1	0	1	0.156	1	0.44	1	0	1	0.484	1	0	0.98
BMPR1A_BMPR2_BMP4	0	6.856	1	0	0	2.597	1	1.811	1	0	1	1.799	1	2.022	1	1.772	1	0	1	1.931	0	5.687	1	0	0	1.429	1	0.89	1	0	1	0.878	1	0.854	1	0.851	1	0	1	1.009	1	0.412	1	0.593	0	0.988	1	0.632	1
BMPR1A_BMPR2_BMP5	1	0	1	0	1	0	1	0	1	0	1	0	1	1.983	1	0	1	0	1	0	1	0	1	0.963	1	0	1	0.321	1	0	1	0.045	1	0.814	1	1.053	1	0	1	0.134	1	0.373	1	0	1	0	1	0	1
BMPR1A_BMPR2_BMP6	0	6.234	1	0	1	2	1	0	1	1.991	1	0	1	1.983	1	0	1	0	1	0	0	5.065	1	0	1	0.831	1	0	1	0.822	1	0	1	0.815	1	0	1	0	1	0	1	0.374	1	0	1	0.39	1	0	1
BMPR1A_BMPR2_BMP7	1	0	1	0	1	2.016	1	0	1	2.009	1	0	1	1.983	1	0	1	2.187	1	0	1	0	1	0.019	1	0.847	1	0	1	0.84	1	0.032	1	0.815	1	0.001	1	1.018	1	0	1	0.374	1	1.751	1	0.406	1	0	1
BMPR1A_BMPR2_BMP8A	1	0	1	0	1	1.983	1	0	1	0	1	0	1	1.983	1	0	1	0	1	0	1	0	1	0	1	0.815	1	0	1	0	1	0	1	0.814	1	0	1	0	1	0	1	0.373	1	0	1	0.374	1	0	1
BMPR1A_BMPR2_GDF5	1	0	1	0.308	1	1.997	1	0.113	1	0	1	0.133	1	1.983	1	0.082	1	0	1	0	1	0	1	0.542	1	0.828	1	0.347	1	0	1	0.366	1	0.815	1	0.316	1	0	1	0	1	0.374	1	0	1	0.387	1	0	1
BMPR1A_BMPR2_GDF6	1	2.009	1	0	1	2.041	1	0.067	1	0	1	0	1	1.984	1	0.064	1	0	1	0	1	0.841	1	0	1	0.872	1	0.018	1	0	1	0	1	0.815	1	0.015	1	0	1	0	1	0.374	1	0.045	1	0.431	1	0.049	1
BMPR1A_BMPR2_GDF7	1	0	1	0	1	1.985	1	0	1	0	1	0	1	1.982	1	0	1	0	1	0	1	0	1	0	1	0.816	1	0	1	0	1	0	1	0.814	1	0	1	0	1	0	1	0.373	1	0	1	0.375	1	0	1
BMPR1B_BMPR2_BMP15	1	0	1	0	1	0	0	0.688	1	0	1	0	1	0	1	0.58	1	0	1	0	1	0	1	0	1	0	0	0.39	1	0	1	0	1	0.143	1	0.282	1	0	1	0	1	0.024	1	0.046	1	0	1	0.155	1
BMPR1B_BMPR2_BMP2	1	0	1	0	1	0	1	0.023	1	0	1	0.127	1	0	1	0.02	1	0	1	2.728	1	0.163	1	0	1	0.254	1	0.009	0.04	0.277	1	0.113	1	0.21	1	0.006	1	0	1	2.714	1	0.091	1	0.009	1	0.136	1	0.011	1
BMPR1B_BMPR2_BMP4	1	0	1	0	1	0	1	0	1	0	1	0	1	0	1	0	1	0	1	0	0	5.016	1	0	0	0.758	1	0.011	1	0	1	0.134	1	0.182	1	0.008	1	0	1	0	1	0.064	1	0.012	1	0.639	1	0.015	1
BMPR1B_BMPR2_BMP5	1	0	1	0	1	0	1	0	1	0	1	0	1	0	1	0	1	0	1	0	1	0	1	2.538	1	0	1	1.062	1	0	1	0.718	1	0.143	1	3.161	1	0	1	0.611	1	0.025	1	0	1	0	1	0	1
BMPR1B_BMPR2_BMP6	1	0	1	0	1	0	1	0	1	0	1	0	1	0	1	0	1	0	1	0	0	4.394	1	0.188	1	0.16	1	0.128	1	0.151	1	0.06	1	0.144	1	0.079	1	0	1	0.132	1	0.025	1	0.066	1	0.041	1	0.115	1
BMPR1B_BMPR2_BMP7	1	0	1	2.361	1	0	1	1.719	1	0	1	1.443	1	0	1	2.451	1	0	1	1.532	1	0	0	81.781	1	0.176	0	81.139	1	0.169	1	80.862	1	0.143	0	81.871	1	0.347	1	80.952	1	0.025	1	1.827	1	0.057	1	1.094	1
BMPR1B_BMPR2_BMP8A	1	0	1	0	1	0	1	0.187	1	0	1	0	1	0	1	0.187	1	0	1	0	1	0	1	0	1	0.143	1	0.082	1	0	1	0	1	0.143	1	0.081	1	0	1	0	1	0.024	1	0.055	1	0.025	1	0.055	1
BMPR1B_BMPR2_BMPR1A	1	0	1	2.537	1	0	1	1.061	1	0	1	0.717	1	0	1	3.159	1	0	1	0.609	1	1.109	1	2.537	1	1.474	1	1.061	1	0.464	1	0.718	0	2.129	1	3.16	1	0.639	1	0.61	1	2.011	1	3.149	1	1.355	1	1.051	1
BMPR1B_BMPR2_GDF5	1	0	1	0.178	1	0	1	0.089	1	0	1	0.019	1	0	1	0.054	1	0	1	0.027	1	0	1	0.211	1	0.157	1	0.123	1	0	1	0.053	1	0.144	1	0.088	1	0	1	0.06	1	0.025	1	0	1	0.039	1	0	1
BMPR1B_BMPR2_GDF6	1	0	1	0	1	0	1	4.184	1	0	1	4.342	1	0	1	4.183	1	0	1	0	1	0.17	1	0	1	0.201	1	0.321	1	0	1	0.479	1	0.144	1	0.32	1	0	1	0	1	0.025	1	0.313	1	0.082	1	0.314	1
BMPR1B_BMPR2_GDF7	1	0	1	0	1	0	1	0	1	0	1	0	1	0	1	0	1	0	1	0	1	0	1	0	1	0.145	1	0	1	0	1	0	1	0.142	1	0	1	0	1	0	1	0.024	1	0	1	0.026	1	0	1
BMR1A_ACR2A_BMP2	1	0.098	1	0	1	0.188	1	0.754	1	0.212	1	0	1	0.144	1	0.753	1	0	1	0	1	0.127	1	0	1	0.218	1	0.327	0.02	0.241	1	0	1	0.174	1	0.327	1	0	1	0	1	0.111	1	1.428	1	0.155	1	1.428	1
BMR1A_ACR2A_BMP4	1	4.95	1	0	1	0.692	1	0	1	0	1	0	1	0.116	1	0	1	0	1	0	0	4.98	1	0	0	0.721	1	0	1	0	1	0	1	0.146	1	0	1	0	1	0	1	0.083	1	0	1	0.659	1	0	1
BMR1A_ACR2A_BMP5	1	0	1	0.265	1	0	1	0.262	1	0	0	0.396	1	0.077	1	0.25	1	0	1	0	1	0	1	0.159	1	0	1	0.157	1	0	1	0.291	1	0.107	1	0.144	1	0	1	0	1	0.044	1	0.118	1	0	1	0.131	1
BMR1A_ACR2A_BMP6	1	4.328	1	0	1	0.094	1	0	1	0.085	1	0	1	0.078	1	0	1	0	1	0	0	4.358	1	0	1	0.124	1	0	1	0.115	1	0	1	0.107	1	0	1	0	1	0	1	0.045	1	0	1	0.061	1	0	1
BMR1A_ACR2A_BMP7	1	0	0	6.097	1	0.11	0	0.849	1	0.103	1	0	1	0.078	1	0.209	1	0.281	1	0	1	0	1	5.992	1	0.14	1	0.744	1	0.133	1	0	1	0.107	1	0.103	1	0.311	1	0	1	0.045	1	0.077	1	0.077	1	0.717	1
BMR1A_ACR2A_BMP8A	1	0	1	0	1	0.078	1	2.139	1	0	1	0	1	0.077	1	2.14	1	0	1	0	1	0	1	0	1	0.107	1	0.658	1	0	1	0	1	0.107	1	0.659	1	0	1	0	1	0.044	1	0	1	0.045	1	0	1
BMR1A_ACR2A_GDF5	1	0	1	0	1	0.091	1	0	1	0	1	0	1	0.078	1	0	1	0	1	0	1	0	1	0	1	0.121	1	0.06	1	0	1	0	1	0.107	1	0.035	1	0	1	0	1	0.045	1	0.075	1	0.058	1	0.1	1
BMR1A_ACR2A_GDF6	1	0.104	1	0	1	0.135	1	0	1	0	1	0	1	0.078	1	0	1	0	1	0	1	0.134	1	0	1	0.165	1	0	1	0	1	0	1	0.108	1	0	1	0	1	0	1	0.045	1	0	1	0.102	1	0	1
BMR1A_ACR2A_GDF7	1	0	1	0.447	1	0.079	1	0.216	1	0	1	0	1	0.077	1	0.186	1	0	1	0	1	0	1	0.341	1	0.109	1	0.11	1	0	1	0	1	0.106	1	0.081	1	0	1	0	1	0.044	1	0.055	1	0.046	1	0.084	1
BMR1A_AVR2B_BMP2	1	0.054	1	0	1	0.145	1	0.067	1	0.168	1	0	1	0.1	1	0.064	1	0	1	0	1	0.051	1	0	1	0.142	1	0.018	1	0.165	1	0	1	0.097	1	0.015	1	0	1	0	1	0.089	1	0.045	1	0.134	1	0.049	1
BMR1A_AVR2B_BMP4	1	4.907	1	0.517	1	0.648	1	0.572	1	0	1	0	1	0.073	1	0.5	1	0	1	0	1	4.904	1	7.356	1	0.645	1	7.41	1	0	1	0	1	0.07	1	7.339	1	0	1	0	1	0.062	1	0.169	1	0.637	1	0.24	1
BMR1A_AVR2B_BMP5	1	0	1	0.026	1	0	1	0.081	1	0	1	0	1	0.034	1	0.01	1	0	1	0	1	0	1	0.024	1	0	1	0.079	1	0	1	0	1	0.031	1	0.008	1	0	1	0	1	0.023	1	0	1	0	1	0	1
BMR1A_AVR2B_BMP6	1	4.285	1	0	1	0.051	1	0	1	0.042	1	0	1	0.034	1	0	1	0	1	0	1	4.282	0	6.05	1	0.048	0	0.802	1	0.039	1	0	1	0.031	1	0.161	1	0	1	0	1	0.023	1	0	1	0.04	1	0	1
BMR1A_AVR2B_BMP7	1	0	1	0	1	0.067	1	0	1	0.06	1	0	1	0.034	1	0	1	0.238	1	0	1	0	1	0	1	0.064	1	0	1	0.056	1	0	1	0.031	1	0	1	0.235	1	0	1	0.023	1	0	1	0.056	1	0	1
BMR1A_AVR2B_BMP8A	1	0	1	0.897	1	0.034	1	0	1	0	1	0.046	1	0.034	1	0.006	1	0	1	0	1	0	1	0	1	0.031	1	0	1	0	1	0	1	0.03	1	0	1	0	1	0	1	0.022	1	0	1	0.023	1	0	1
BMR1A_AVR2B_GDF5	1	0	1	0	1	0.048	1	0	1	0	1	0	1	0.034	1	0	1	0	1	0	1	0	1	0	1	0.045	1	0	1	0	1	0	1	0.031	1	0	1	0	1	0	1	0.023	1	0	1	0.037	1	0	1
BMR1A_AVR2B_GDF6	1	0.06	1	0	1	0.092	1	3.19	1	0	1	3.348	1	0.035	1	3.189	1	0	1	0	1	0.057	1	0	1	0.088	1	4.056	1	0	1	4.214	1	0.032	1	4.055	1	0	1	0	1	0.024	1	0.653	1	0.08	1	0.654	1
BMR1A_AVR2B_GDF7	1	0	1	0	1	0.036	1	0	1	0	1	0	1	0.033	1	0	1	0	1	0	1	0	1	0	1	0.033	1	0	1	0	1	0	1	0.03	1	0	1	0	1	0	1	0.022	1	1.095	1	0.025	1	1.101	1
BMR1B_AVR2A_BMP2	1	0.098	1	0	1	0.188	1	0	1	0.212	1	0	1	0.144	1	0	1	0	1	0	1	0.127	1	0	1	0.218	1	0	0.02	0.241	1	0	1	0.174	1	0	1	0	1	0	1	0.111	1	0	1	0.155	1	0	1
BMR1B_AVR2A_BMP4	1	4.95	0	4.388	1	0.692	1	0.226	1	0	1	0	1	0.116	1	0.187	1	0	1	0	0	4.98	1	4.283	0	0.721	1	0.12	1	0	1	0	1	0.146	1	0.082	1	0	1	0	1	0.083	1	0.055	1	0.659	1	0.094	1
BMR1B_AVR2A_BMP5	1	0	1	0	1	0	1	0.19	1	0	1	0	1	0.077	1	0.186	1	0	1	0	1	0	1	0	1	0	1	0.084	1	0	1	0	1	0.107	1	0.081	1	0	1	0	1	0.044	1	0.055	1	0	1	0.058	1
BMR1B_AVR2A_BMP6	1	4.328	1	0	1	0.094	1	0	1	0.085	1	0	1	0.078	1	0	1	0	1	0	0	4.358	1	0.414	1	0.124	1	0.093	1	0.115	1	0.37	1	0.107	1	0.039	1	0	1	1.27	1	0.045	1	0	1	0.061	1	0	1
BMR1B_AVR2A_BMP7	1	0	1	0	1	0.11	0	3.318	1	0.103	1	3.203	1	0.078	1	3.19	1	0.281	1	0	1	0	1	0	1	0.14	0	4.185	1	0.133	1	4.07	1	0.107	1	4.057	1	0.311	1	0	1	0.045	1	0.655	1	0.077	1	0.783	1
BMR1B_AVR2A_BMP8A	1	0	1	0	1	0.078	1	0	1	0	1	0	1	0.077	1	0	1	0	1	0	1	0	1	0	1	0.107	1	0	1	0	1	0	1	0.107	1	0	1	0	1	0	1	0.044	1	0.881	1	0.045	1	0.893	1
BMR1B_AVR2A_GDF5	1	0	1	0.447	1	0.091	1	0.216	1	0	1	0	1	0.078	1	0.186	1	0	1	0	1	0	1	0.341	1	0.121	1	0.11	1	0	1	0	1	0.107	1	0.081	1	0	1	0	1	0.045	1	0.055	1	0.058	1	0.084	1
BMR1B_AVR2A_GDF6	1	0.104	1	0	1	0.135	1	0	1	0	1	0	1	0.078	1	0	1	0	1	0	1	0.134	1	0	1	0.165	1	0.177	1	0	1	0.018	1	0.108	1	0.028	1	0	1	0	1	0.045	1	0	1	0.102	1	0	1
BMR1B_AVR2A_GDF7	1	0	1	1.432	1	0.079	1	1.563	1	0	1	1.449	1	0.077	1	1.541	1	0	1	1.435	1	0	1	80.852	1	0.109	0	80.982	1	0	1	80.868	1	0.106	0	80.96	1	0	1	80.855	1	0.044	1	0.916	1	0.046	1	0.938	1
BMR1B_AVR2B_BMP2	1	0.054	1	0.142	1	0.145	1	0.14	1	0.168	1	0.274	1	0.1	1	0.127	1	0	1	0	1	0.051	1	0.093	1	0.142	1	0.091	1	0.165	1	0.224	1	0.097	1	0.078	1	0	1	0	1	0.089	1	0.109	1	0.134	1	0.122	1
BMR1B_AVR2B_BMP4	1	4.907	1	0	1	0.648	1	0	1	0	1	0	1	0.073	1	0	1	0	1	0	1	4.904	1	7.163	1	0.645	1	7.707	1	0	1	18.978	1	0.07	1	6.788	1	0	1	6.08	1	0.062	1	0	1	0.637	1	0	1
BMR1B_AVR2B_BMP5	1	0	1	0	1	0	1	0	1	0	1	0	1	0.034	1	0	1	0	1	0	1	0	1	0.443	1	0	0	0.574	1	0	1	0.46	1	0.031	0	0.552	1	0	1	0.446	1	0.023	1	0	1	0	1	0	1
BMR1B_AVR2B_BMP6	1	4.285	1	0	1	0.051	1	0	1	0.042	1	0	1	0.034	1	0	1	0	1	0	1	4.282	1	5.776	1	0.048	1	6.986	1	0.039	1	0.045	1	0.031	1	0.037	1	0	1	0.017	1	0.023	1	0.069	1	0.04	1	7.019	1
BMR1B_AVR2B_BMP7	1	0	1	0	1	0.067	1	0	1	0.06	1	0	1	0.034	1	0	1	0.238	1	0	1	0	1	0	1	0.064	1	0	1	0.056	1	0	1	0.031	1	0	1	0.235	1	0	1	0.023	1	0.041	1	0.056	1	0.349	1
BMR1B_AVR2B_BMP8A	1	0	1	1.431	1	0.034	1	1.485	1	0	1	0	1	0.034	1	1.414	1	0	1	0	1	0	1	80.85	1	0.031	1	80.905	1	0	1	0	1	0.03	1	80.834	1	0	1	0	1	0.022	1	0.789	1	0.023	1	0.861	1
BMR1B_AVR2B_GDF5	1	0	1	0	1	0.048	1	0.067	1	0	1	0	1	0.034	1	0.065	1	0	1	0	1	0	1	0	1	0.045	1	0.018	1	0	1	0	1	0.031	1	0.015	1	0	1	0	1	0.023	1	0.046	1	0.037	1	0.049	1
BMR1B_AVR2B_GDF6	1	0.06	1	0	1	0.092	1	0	1	0	1	0	1	0.035	1	0	1	0	1	0	1	0.057	0	1.307	1	0.088	0	0.294	1	0	1	0.147	1	0.032	0	0.334	1	0	1	0.205	1	0.024	1	0	1	0.08	1	0	1
BMR1B_AVR2B_GDF7	1	0	1	0	1	0.036	1	0	1	0	1	0	1	0.033	1	0	1	0	1	0	1	0	1	0	1	0.033	1	0	1	0	1	0	1	0.03	1	0	1	0	1	0	1	0.022	1	0	1	0.025	1	0	1
BTC_ERBB4	1	0	1	0.068	1	0.035	1	0.091	1	0	1	0.052	1	0.073	1	0.029	1	0	1	0	1	0	1	0.15	1	0.021	1	0.174	1	0	1	0.135	1	0.059	1	0.112	1	0	1	0	1	0.061	1	0.029	1	0.023	1	0.091	1
BTLA_TNFRSF14	1	0	1	0	1	0	1	0	1	0	1	0	1	0	1	0	1	0	1	0	1	0.029	1	0	1	0	1	0.136	1	0.018	1	0.021	1	0.012	1	0.008	1	0	1	0	1	0	1	0	1	0	1	0	1
C3_aMb2 complex	1	0	1	2.074	1	0	0	2.171	1	0	1	0	1	0	1	2.066	1	0	1	0	1	1.901	1	0.206	1	1.902	0	0.303	0	3.847	1	0	1	1.896	1	0.198	0	3.14	1	0	1	0.048	1	0	1	0.055	1	0	1
C3_C3AR1	1	0	1	0	1	0	1	0	1	0	1	0	1	0	1	0	1	0	1	0	1	0	1	0	1	0	1	0	0	4.618	1	0	1	1.896	1	0.033	1	0	1	0	1	0.049	1	0.073	1	0	1	0	1
C5_C5AR1	1	0	1	0	1	0	1	0	1	0	1	0	1	0	1	0	1	0	1	0	1	0	1	0	1	0.003	1	0.004	1	3.498	1	3.69	1	0.003	1	0.003	1	0	1	0	1	0	1	0	1	0	1	0	1
C5_C5AR2	1	0	1	0	1	0	1	0	1	0	1	0	1	0	1	0	1	0	1	0	1	0	1	0.031	1	0.014	1	0.007	1	0.228	1	0.287	1	0.015	1	0.012	1	0	1	0	1	0	1	0	1	0	1	0	1
C5AR1_RPS19	1	0	1	0	1	0	1	0.227	1	0	1	0.214	1	0	1	0.188	1	0	1	0.346	1	2.659	1	0	1	2.627	1	0.122	1	2.39	1	0.109	1	2.346	1	0.082	1	5.922	1	0.241	0	5.841	1	0.056	0	6.122	1	0.095	0
CADM1_CADM1	0	0.527	1	0	1	0.37	1	0	1	0.34	1	0	1	0.283	1	0	1	0	1	0	1	0.37	1	0	1	0.214	1	0	1	0.184	1	0	1	0.127	1	0	1	0	1	0	1	0.097	1	0	1	0.184	1	0	1
CADM1_NECTIN3	0	0.549	1	0.033	0	0.474	1	0.112	1	0.276	1	0	0	0.368	1	0.017	1	0.351	1	0	1	0.393	1	0.023	1	0.318	1	0.101	1	0.119	1	0	1	0.212	1	0.006	1	0.194	1	0	1	0.182	1	0	1	0.288	1	0	1
CADM3_CADM1	1	0	1	0	1	0	1	0	1	0	1	0	1	0	1	0	1	0	1	0	1	0.433	1	0	1	0.277	1	0	1	0.246	1	0	1	0.19	1	0	1	0	1	0	1	0.034	1	0	1	0.121	1	0	1
CADM3_CADM4	1	0	1	0	1	0	1	0	1	0	1	0	1	0	1	0	1	0	1	0	1	0.176	1	0.364	1	0.211	1	0.275	1	0	1	0.594	1	0.193	1	0.232	1	0	1	0	1	0.037	1	0	1	0.055	1	0	1
CADM3_EPB41L1	1	0	1	0	1	0	1	0	1	0	1	0	1	0	1	0	1	0	1	0	1	0.183	1	0.01	1	0.324	1	0	1	0.469	1	0	1	0.356	1	0.005	1	0.213	1	0	1	0.2	1	0	1	0.168	1	0	1
CADM3_NECTIN3	1	0	1	0.5	1	0	1	0.554	1	0	1	0	1	0	1	0.483	1	0	1	0	1	0.455	1	1.706	1	0.38	1	1.76	1	0.182	1	0	1	0.275	1	1.689	1	0.257	1	0	1	0.119	1	0.111	1	0.224	1	0.182	1
CALCB_CALCR	1	0	1	0	1	0	1	0	1	0	1	0	1	0	1	0	1	0	1	0	1	0	1	0	1	0	1	0	1	0	1	0.612	1	0	1	0.478	1	0	1	0	1	0	1	0.075	1	0	1	0	1
CALCR_ADM	1	0	1	0	1	0	1	0	1	0	1	0	1	0	1	0	1	0	1	0	1	0	1	0.05	1	0	1	0.117	1	0	1	0.028	1	0	1	0.127	1	0	1	0	1	0	1	0	1	0	1	0	1
CCK_CCKAR	1	0	1	0	1	0	1	0.056	1	0	1	0.059	1	0	1	0.022	1	0	1	0	1	0	1	0	1	0	1	0	1	0	1	0	1	0	1	0	1	0	1	0	1	0	1	0	1	0	1	0	1
CCK_CCKBR	1	0	1	0.077	1	0	1	0.16	1	0	1	0.078	1	0	1	0.394	1	0	1	0.093	1	0	1	0.039	1	0	1	0.122	1	0	1	0.04	1	0	1	0.357	1	0	1	0.055	1	0	1	0.338	1	0	1	0.104	1
CCL11_ACKR4	1	0	1	0.407	1	0	1	0.08	1	0	1	0.032	1	0	1	0.065	1	0	1	0	0	0.655	0	0.49	1	0.39	1	0.162	1	0	1	0.115	1	0.357	1	0.147	1	0	1	0	1	0	1	0.065	1	0	1	0.08	1
CCL11_CCR3	1	0	1	0	1	0	1	0	1	0	1	0	1	0	1	0	1	0	1	0	1	0	1	0	1	0	1	0.005	1	0	1	0	1	0	1	0.004	1	0	1	0	1	0	1	0	1	0	1	0	1
CCL19_ACKR4	1	0	1	0	1	0	1	0	1	0	1	0	1	0	1	0	1	0	1	0	1	0.35	1	0.426	1	0.085	1	0.057	1	0	1	0	1	0.052	1	0.04	1	0	1	0	1	0	1	0	1	0	1	0	1
CCL2_ACKR1	1	0	1	0.523	1	0	1	0.992	1	0	1	0.432	1	0	1	8.913	1	0	1	1.209	1	0	1	0.524	1	0	1	0.993	1	0	1	0.433	1	0	1	8.914	1	0	1	1.21	1	3.192	1	8.903	1	3.239	1	0.982	1
CCL2_CCR10	1	0	1	0	1	0	0.02	0.327	1	0	1	0.212	1	0	1	0.2	1	0	1	0	1	0	1	0	1	0	1	1.044	1	0	1	0.929	1	0	1	0.916	1	0	1	0	1	3.193	1	0	1	0	1	0	1
CCL2_CCR2	1	0	1	0	1	0	1	0.378	1	0	1	0	1	0	1	0.34	1	0	1	0	1	0	1	0	1	0	1	0.077	1	0	1	0	1	0	1	0.039	1	0	1	0	1	3.194	1	0.133	1	0	1	0.172	0
CCL22_CCR4	1	0	1	0	1	0	0.96	1.499	1	0	1	1.384	1	0	1	1.371	1	0	1	0	1	0	1	0	1	0	0	6.709	1	0	1	6.594	1	0.005	1	6.581	1	0	1	0	1	0.005	1	0.084	1	0	1	0.212	1
CCL22_DPP4	1	0	0	1.198	1	0	1	0.539	1	0	0	1.072	1	0	0	0.708	1	0	1	0.665	1	0	0	1.575	1	0.171	1	0.916	1	0.013	0	1.45	1	0.005	0	1.086	1	0	1	1.042	1	0.006	1	0.3	1	0.171	1	0.131	1
CCL24_CCR2	1	0	1	0	1	0	1	0	1	0	1	0	1	0	1	0	1	0	1	0	1	0	1	0	1	0	1	0	1	0	1	1.097	1	0	1	0.003	1	0	1	0	1	1.276	1	2.116	1	0	1	0	0
CCL24_CCR3	1	0	1	0	1	0	1	0	1	0	1	0	1	0	1	0	1	0	1	0	1	0	1	0	1	0	1	0	1	0	1	0.012	1	0	1	0.002	1	0	1	0	1	0	1	2.116	1	0	1	0	1
CCL25_ACKR4	1	0	1	0	1	0	1	0	1	0	1	0	1	0	1	0	1	0	1	0	1	0.346	1	0.021	1	0.081	1	0.151	1	0	1	0.037	1	0.049	1	0.129	1	0	1	0.024	1	0.05	1	0	1	0.083	1	0	1
CCL25_CCR9	1	0	1	0	1	0	1	0	1	0	1	0	1	0	1	0	1	0	1	0	1	0.055	1	0	1	0.05	1	0.002	1	0	1	0	1	0.05	1	0.002	1	1.914	1	0	1	0.051	1	0	1	0.052	1	0	1
CCL3_CCR1	1	0	1	0.411	1	0	1	0.084	1	0	1	0.037	1	0	1	0.069	1	0	1	0	1	0	1	0	1	0	1	0	1	1.426	1	0	1	0.008	1	0	1	0	1	0	1	0.559	1	0	1	0	1	0	0
CCL3_CCR3	1	0	0	7.682	1	0	0	2.434	1	0	1	0	1	0	1	1.793	1	0	1	0	1	0	0	6.76	1	0	0	1.512	1	0	1	0	1	0	1	0.872	1	0	1	0	1	0	1	0.614	1	0	0	1.254	1
CCL3_CCR5	1	0	1	0.283	1	0	1	0.283	1	0	1	0.278	1	0	1	0.272	1	0	1	0	1	0	1	0.038	1	0.008	1	0.038	1	1.607	1	0.032	1	0.009	1	0.026	1	0	1	0	1	0.56	1	0.14	1	0.559	1	0.151	0
CCL3_IDE	1	0	0	3.736	1	0	0.04	3.311	1	0	1	3.23	1	0	0	3.748	1	0	1	3.205	1	0.17	0	4.603	1	0.306	0	4.178	1	0.272	1	4.096	1	0.317	0	4.615	1	0.353	1	4.071	0	0.868	1	1.212	0	0.857	1	0.776	0
CCL4_CCR5	1	0	1	0	1	0	1	0	1	0	1	0	1	0	1	0	1	0	1	0	1	0	1	0	1	0	1	0	1	0	1	0	1	0	1	0	1	0	1	0	1	0.525	1	0.661	1	0.524	1	0	1
CCL4_CCR8	1	0	1	0	1	0	1	0	1	0	1	0	1	0	1	0	1	0	1	0	1	0	1	0	1	0	1	0	1	0	1	0	1	0	1	0	1	0	1	0	1	0.523	1	0	1	0	1	0	1
CCL4_CNR2	1	0	1	0	1	0	1	0	1	0	1	0	1	0	1	0	1	0	1	0	1	0	1	0.025	1	0	1	0.156	1	0	1	0.042	1	0	1	0.134	1	0	1	0.028	1	0.523	1	0	1	0.527	1	0	1
CCL4_GPR152	1	0	1	0	1	0	1	0	1	0	1	0	1	0	1	0	1	0	1	0	1	0	1	0	1	0	1	0	1	0	1	0	1	0	1	0	1	0	1	0	1	0.523	1	0	1	0	1	0	1
CCL4_GPRC5D	1	0	0	2.426	1	0	0	2.128	1	0	1	1.892	1	0	1	1.993	1	0	1	0	1	0	0	1.339	1	0	0	1.041	1	0	1	0.805	1	0	1	0.906	1	0	1	0	1	0.523	1	2.091	1	0	0	2.226	1
CCL4_SLC7A1	1	0	1	0	1	0	1	0	1	0	1	0	1	0	1	0	1	0	1	0	1	0	1	0	1	0	1	0	1	0	1	0	1	0	1	0.115	1	0	1	0	1	0.709	1	0	1	0.747	1	0	1
CCL5_ACKR1	1	0	1	0.229	1	0	1	0.504	1	0	1	0.624	1	0	1	0.667	1	0	1	0.852	1	0	1	0.928	1	0	0	1.202	1	0	0	1.322	1	0	0	1.366	1	0	0	1.551	1	0.061	1	0.546	1	0.107	1	0.383	1
CCL5_ACKR4	1	0	1	2.671	1	0	0	2.801	1	0	1	2.687	1	0	0	2.779	1	0	1	2.673	1	0	1	1.788	1	0	0	1.919	1	0	1	1.805	1	0	0	1.897	1	0	1	1.791	1	0.061	1	0	1	0.093	1	0	1
CCL5_CCR1	1	0	1	0	1	0	1	0	1	0	1	0	1	0	1	0	1	0	1	0	1	0	1	0	1	0	1	0	1	0	1	0	1	0	1	0	1	0	1	0	1	0.061	1	0	1	0	1	0	1
CCL5_CCR3	1	0	1	4.266	1	0	1	0.103	1	0	1	0	1	0	1	0.065	1	0	1	0	1	0	1	4.216	1	0	1	0.054	1	0	1	0	1	0	1	0.015	1	0	1	0	1	0	1	0.046	1	0	1	0.085	1
CCL5_CCR4	1	0	1	0	1	0	1	0	1	0	1	0	1	0	1	0	1	0	1	0	1	0	1	0	1	0	1	0.011	1	0	1	2.306	1	0	1	0.005	1	0	1	0	1	0.061	1	0	1	0	1	0	1
CCL5_CCR5	1	0	1	0	1	0	1	0	1	0	1	0	1	0	1	0	1	0	1	0	1	0	1	0	1	0	1	0.12	1	0	0	2.416	1	0	1	0.115	1	0	1	0	1	0.062	1	0	1	0.062	1	0	1
CCL7_ACKR1	1	0	1	0.146	1	0	1	0.42	1	0	1	0.54	1	0	1	0.583	1	0	1	0.768	1	0	1	0.102	1	0.076	1	0.376	1	0	1	0.496	1	0.03	1	0.54	1	0	1	0.724	1	1.591	0	0.662	1	1.637	0.619	0.499	1
CCR1_CCL7	1	0	1	0.328	1	0	0	2.954	1	0	1	0	1	0	1	0.34	1	0	1	0.284	1	0	1	0.082	1	0	1	2.708	1	0	1	0	1	0	1	0.095	1	0	1	0.039	1	1.42	1	0.208	1	1.449	0	2.822	0
CCR10_CCL27	1	0	1	0.062	1	0	1	0.129	1	0	1	0.04	1	0	1	0.139	1	0	1	0	1	0	1	0.06	1	0	1	0.127	1	0	1	0.038	1	0	1	0.137	1	0	1	0	1	0	1	0	1	0	1	0	1
CCR10_CCL28	1	0	1	7.147	1	0	1	6.687	1	0	1	6.504	1	0	1	4.576	1	0	1	1.202	1	0	1	7.104	1	0	1	6.644	1	0	1	6.461	1	0	1	4.532	1	0	1	1.158	1	0	0	12.967	1	0	0	15.079	1
CCR10_CCL7	1	0	1	0	1	0	1	0	1	0	1	0	1	0	1	0	1	0	1	0	1	0	1	0	1	0	1	0	1	0	1	0	1	0	1	0	1	0	1	0	1	0	1	0	1	0	1	0	1
CCR2_CCL11	1	0	1	0	1	0	1	0	1	0	1	0	1	0	1	0	1	0	1	0	1	0	1	0	1	0	1	0	1	0	1	0	1	0	1	0	1	0	1	0	1	4.062	1	0.01	0	4.419	1	0.016	1
CCR2_CCL7	1	0	1	0	1	0	1	0	1	0	1	0	1	0	1	0	1	0	1	0	1	0	1	0.019	1	0	1	0	1	0	1	0	1	0	1	0	1	0	1	0	1	4.062	1	0	1	4.091	1	0	0
CCR3_CCL28	1	0	1	0	1	0	1	0	1	0	1	0	1	0	1	0	1	0	1	0	1	0	1	0.954	1	0	1	0.312	1	0	1	0.036	1	0	1	1.044	1	0	1	0.126	1	0	1	0	1	0	1	0	1
CCR3_CCL7	1	0	1	0	1	0	1	0	1	0	1	0	1	0	1	0	1	0	1	0	1	0	1	0	1	0	1	0.126	1	0	1	0.019	1	0	1	0.001	1	0	1	0.314	1	0	1	0	1	0	1	0	1
CCR4_CCL17	1	0	1	0.312	1	0	1	0.306	1	0	1	0.122	1	0	1	0.196	1	0	1	0	1	0	0	0.592	1	0	0	0.586	1	0	1	0.402	1	0	1	0.476	1	0	1	0	1	0	1	0.964	1	0	0	1.074	1
CCR5_CCL7	1	0	1	0	1	0	1	0	1	0	1	0	1	0	1	0	1	0	1	0	1	0	1	0	1	0.031	1	0	1	1.592	1	0	1	0.002	1	0	1	0	1	0	1	1.601	1	0.661	1	1.63	1	0	0
CCR7_CCL19	1	0	1	0	1	0	1	0	1	0	1	0	1	0	1	0	1	0	1	0	1	0	1	0	1	0	1	0	1	0	1	0	1	0	1	0	1	0	1	0	1	0	1	0	1	0	1	0	1
CCRL2_CCL19	1	0	1	0.029	1	0.4	1	0.159	1	0	1	0.045	1	0.349	1	0.137	1	0	1	0.032	1	0	1	0.793	1	0.085	0	0.923	1	0	1	0.809	1	0.035	0	0.901	1	0	1	0.795	1	0.202	1	0	1	0.252	1	0	1
CD160_TNFRSF14	1	0	0	0.544	1	0	1	0.217	1	0	1	0.17	1	0	1	0.202	1	0	1	0	1	0	1	0.41	1	0	1	0.083	1	0	1	0.035	1	0	1	0.068	1	0	1	0	1	0	1	0.054	1	0	1	0.069	1
CD226_NECTIN2	1	0	1	0.159	1	0	1	0.103	1	0	1	0	1	0	1	0.087	1	0	1	0	1	0	1	0.11	1	0	1	0.054	1	0	1	0	1	0	1	0.038	1	0	1	0	1	0.056	1	0.069	1	0.06	1	0.084	1
CD28_CD80	1	0	1	0.282	1	0	1	0.287	1	0	1	0.284	1	0	0.02	1.926	1	0	0.724	0.845	1	0	1	0.383	1	0.089	1	0.388	1	0.18	1	0.386	1	0.075	1	2.028	1	0	1	0.947	1	0.012	1	1.725	1	0.026	1	0.086	1
CD28_CD86	1	0	1	0	1	0	1	0	1	0	1	0	1	0	1	0	1	0	1	0	1	0	1	0	1	0	1	0.384	1	0.88	1	0	1	0.073	1	0.382	1	0	1	0	1	0.01	1	0.261	1	0	1	0.262	1
CD40_CD40LG	1	0	1	0	1	0	1	0	1	0.186	1	0	1	0.181	1	0.188	1	0.272	1	0	1	0	1	0	1	0	1	0	1	0.025	1	0	1	0.019	1	0.008	1	0.11	1	0	1	0.111	1	0.138	1	0	1	0	1
CD40_TNFSF13B	1	0	1	0	0	0.259	1	0	1	0.239	1	0	1	0.183	1	0	1	0	1	0	1	0	1	0	1	0.098	1	0	1	0.078	1	0	1	0.021	1	0	1	0	1	0	1	0.112	1	0	1	0.189	1	0	1
CD40LG_a2Bb3 complex	1	0	1	0	1	0	1	0	1	0	1	0	1	0	1	0	1	0	1	0	1	0	1	0.394	1	0	1	0.074	1	0	1	0.35	1	0	1	0.02	1	0	1	1.251	1	0.027	1	1.282	1	0.042	1	1.336	1
CD40LG_a5b1 complex	1	0	1	0	1	0	1	0	1	0	0	0.748	1	0	1	0.381	1	0	1	0.446	1	0	1	0	1	0	1	0	1	0	0	0.676	1	0	1	0.309	1	0	1	0.374	1	0.813	1	0	1	0.196	1	0	1
CD44_FGFR2	1	0.233	1	0	0.98	0.345	1	0	1	0.222	1	0	0.753	0.454	1	0	1	0.256	1	0	1	0.382	1	0	0.519	0.494	1	0	1	0.371	1	0	0	0.604	1	0	1	0.405	1	0	0	2.657	1	0	0	2.548	1	0	1
CD44_HBEGF	1	0.409	1	0	1	0.265	1	0	1	0.332	1	0	0.488	1.04	1	0	1	0.383	1	0	1	0.558	1	0	1	0.414	1	0	1	0.481	1	0	0	1.189	1	0	1	0.532	1	0	0	3.243	1	0.435	1	2.468	1	0.493	1
CD44_SELE	1	0.266	1	0	1	0.206	1	0	1	0	1	0	1	0.205	1	0	1	0	1	0	1	0.416	1	0	1	0.355	1	0.131	1	0	1	0.016	1	0.354	1	0.003	1	0	1	0	1	2.407	1	0	1	2.409	1	0	1
CD46_JAG1	1	0.648	1	0.33	1	0.256	1	0	1	0.071	1	0	1	0.168	1	0.326	1	0.072	1	0	1	0.631	1	0.428	1	0.239	1	0	1	0.055	1	0	1	0.152	1	0.424	1	0.055	1	0	1	0.16	1	0.065	1	0.248	1	0	1
CD52_SIGLEC10	1	0	1	0	1	0	1	0	1	0	1	0	1	0	1	0	1	0	1	0	1	0	1	0	1	0	1	0	1	0.012	1	0	1	0.003	1	0	1	0	1	0	1	2.749	1	0	1	0	1	0	1
CD55_ADGRE5	0	0.845	1	1.668	1	0.413	1	0	0	0.909	1	0	0	0.58	1	1.564	0	0.71	1	0	0	1.151	1	0.164	1	0.719	1	0	0	1.215	1	0	0	0.886	1	0.061	0	1.016	1	0	1	0.246	1	0.379	1	0.078	1	0	1
CD6_ALCAM	1	0	1	0.586	1	0	1	0.288	1	0	1	0.052	1	0	1	0.153	1	0	1	0	1	0.066	1	0.559	1	0.527	1	0.261	1	0.221	1	0.025	1	0.385	1	0.126	1	0.123	1	0	1	0	1	0.889	1	0	0	1.025	1
CD72_SEMA4D	1	0	1	0	1	0	1	0	1	0	1	0	1	0	1	0	1	0	1	0	1	0	1	0	1	0	1	0	1	0	1	0	1	0	1	0	1	0	1	0	1	0.081	1	0.16	1	0.082	1	0.158	1
CD74_APP	0	8.103	1	0	0	6.814	1	0	0	7.053	1	0	0.057	4.776	1	0	0.769	1.49	1	0	1	7.529	1	0	1	6.24	1	0	1	6.479	1	0	1	4.202	1	0	1	0.916	1	0	0	10.946	1	0	0	12.984	1	0	0
CD74_COPA	0.02	1.782	1	0	0.02	1.977	1	0	0.097	1.603	1	0	0.04	1.802	1	0	0.04	1.828	1	0	1	1.208	1	0	1	1.403	1	0	1	1.029	1	0	1	1.228	1	0	1	1.254	1	0	0	7.972	1	0	0	8.147	1	0	0
CD74_MIF	1	0.656	1	0	0.057	0.691	1	0.216	0.02	1.063	1	0.202	0.04	0.728	1	0.198	0.054	0.756	1	0	1	0.082	1	0	1	0.117	1	0.111	1	0.489	1	0.097	1	0.154	1	0.093	1	0.182	1	0	0	6.897	1	0.067	0	6.861	1	0.084	0
CD8 receptor_LCK	1	0	1	0	1	0	1	0	1	0	1	0	1	0	1	0	1	0	1	0	1	0	1	0	1	0	1	0	1	0	1	0	1	0	1	0	1	0	1	0	1	0	1	0	1	0	1	0	1
CD80_CD274	1	0	1	0.973	1	0	1	0.973	1	0	1	0.766	1	0	0	1.769	1	0	1	0.778	1	0.077	1	1.07	1	0.023	1	1.07	1	0.104	1	0.863	1	0.024	0	1.866	1	0.301	1	0.874	1	0.115	0	2.473	1	0.114	0.02	1.677	1
CD94:NKG2C_HLA-E	1	0	1	0	1	0	1	0	1	0	1	0	1	0	1	0	1	0	1	0	1	0	1	0.657	1	0	1	1.21	1	0	1	0.069	1	0	1	0.451	1	0	1	0	1	0.036	0	11.127	1	0.296	0	11.887	1
CD96_NECTIN1	1	0	1	0	1	0	1	0	1	0	1	0	1	0	1	0	1	0	1	0	1	0	1	0	1	0	1	0	1	0	1	0	1	0	1	0	1	0	1	0	1	0	1	0	1	0	1	0	1
CDH1_a2b1 complex	1	0	1	0	1	0	1	0	1	0	1	0	1	0	1	0	1	0	1	0	1	0	1	0.129	1	0	1	0	1	0	0	0.952	1	0	1	0.112	1	0	1	0	1	0.059	1	0.011	1	0.097	1	0	1
CDH1_aEb7 complex	1	0	1	0	1	0	1	0	1	0	1	0	1	0	1	0	1	0	1	0	1	0	1	0	1	0	1	0	1	0	1	0	1	0	1	0	1	0	1	0	1	0.059	1	0	1	0	1	0	1
CDH1_KLRG1	1	0	1	0	1	0	1	0	1	0	1	0	1	0	1	0	1	0	1	0	1	0	1	0	1	0	1	0.057	1	0	1	0	1	0	1	0	1	0	1	0	1	0.057	1	0	1	0.059	1	2.353	1
CEACAM1_CD209	1	0	1	0	1	0	1	0	1	0.277	1	0	1	0.103	1	0	1	0	1	0	1	0	1	0	1	0	1	0	1	0	1	0	1	0	1	0	1	0	1	0	1	0.077	1	0	1	0	1	0	1
CEACAM1_SELE	1	0.165	1	0	1	0.105	1	0.444	1	0	1	0	1	0.104	1	0.443	1	0	1	0	1	0	1	0	1	0	1	0.328	1	0	1	0	1	0	1	0.328	1	0	1	0	1	0.077	1	0.666	1	0.079	1	0.666	1
CGA_FSHR	1	0	1	0	1	0	1	0	1	0	1	0	1	0	1	0	1	0	1	0	1	0	1	0	1	0.004	1	0	1	0	1	0	1	0.003	1	0	1	0	1	0	1	0	1	0.007	1	0	1	0.012	1
CGA_LHCGR	1	0	1	0.244	1	0	1	0.514	1	0	1	0.163	1	0	1	0.269	1	0	1	0.172	1	0	1	0.242	1	0.005	1	0.511	1	0	1	0.161	1	0.003	1	0.267	1	0	1	0.17	1	0	0	0.401	1	0	0	0.645	1
CHRNA7_SLURP1	1	0	1	0	1	0	0.98	0.344	1	0	1	0.229	1	0	1	0.216	1	0	1	0	1	0.04	1	0	1	0	0	7.25	1	0	1	7.135	1	0.006	1	7.122	1	0	1	0	1	0	1	0.171	1	0	0.98	0.299	1
CMKLR1_RARRES2	1	0.795	1	0	0.02	2.045	1	0	1	0.844	1	0	0	2.444	1	0	0.984	1.199	1	0	1	0.57	1	0	0.573	1.821	1	0.005	1	0.62	1	0.801	0	2.22	1	0.004	1	0.974	1	0.483	0	2.654	1	0.036	0	2.256	1	0.037	1
CNTF-1R_CLCF1	1	0	1	0	1	0	1	2.214	1	0	1	2.147	1	0	1	2.159	1	0	1	0	1	0.2	1	0	1	0.195	1	0.733	1	0.199	1	0.665	1	0.19	1	0.677	0	0.341	1	0	1	0	1	0	1	0	1	0	1
CNTF-1R_CNTF	1	0	1	0	1	0	1	0	1	0	1	0	1	0	1	0	1	0	1	0	1	0	1	0	1	0	1	0	1	0	1	0.775	1	0	1	0.115	1	0	1	0	1	0	1	0	1	0	1	0	1
COL10A1_a10b1 complex	1	0	1	0	1	0	1	0	1	0	1	0	1	0	1	0	1	0	1	0	1	0	1	0	1	0.168	1	0	1	0.017	1	0	1	0.134	1	0	1	0	1	0	1	0	1	0	1	0	1	0	1
COL10A1_a11b1 complex	1	0	1	0	1	0	1	0	1	0	1	0	1	0	1	0	1	0	1	0	1	0	1	0	1	0.122	1	0	1	0.028	1	0	1	0.006	1	0	1	0	1	0	1	0	1	0	1	0	1	0	1
COL10A1_a1b1 complex	1	0	1	0	1	0	1	0.028	1	0	1	1.463	1	0	1	0.026	1	0	1	0.689	1	0.868	1	0	1	0.29	1	0	1	0.157	1	0	1	0.969	1	0	1	0.282	1	0	1	0	1	0	1	0	1	0	1
COL10A1_a2b1 complex	1	0	1	0	1	0	1	0	1	0	1	0	1	0	1	0	1	0	1	0	1	0	1	0	1	0.043	1	0	1	0.008	1	0	1	0.005	1	0	1	0	1	0	1	0	1	0	1	0	1	0	1
COL11A1_a10b1 complex	1	0	1	0	1	0.171	1	0	1	0.02	1	0	1	0.137	1	0	1	0	1	0	1	0	1	0	1	0.201	1	0.058	1	0.05	1	0	1	0.167	1	0.055	1	0	1	0	1	0	1	0.02	1	0	1	0.023	1
COL11A1_a11b1 complex	1	0	1	0	1	0.125	1	0	1	0.031	1	0	1	0.009	1	0	1	0	1	0	1	0	1	0	1	0.156	1	0	1	0.061	1	0	1	0.039	1	0	1	0	1	0	1	0	1	0	1	0	1	0	1
COL11A1_a1b1 complex	1	0.871	1	0	1	0.293	1	0	1	0.16	1	0.362	1	0.972	1	0.355	1	0.285	1	0	1	0.901	1	0	1	0.323	1	0	1	0.191	1	0.013	1	1.003	1	0.006	1	0.315	1	0	1	0	1	0	1	0	1	0	1
COL11A1_a2b1 complex	1	0	1	0	1	0.046	1	0	1	0.011	1	0	1	0.008	1	0	1	0	1	0	1	0	1	0.033	1	0.077	1	0.087	1	0.042	1	0	1	0.038	1	0.016	1	0	1	0	1	0	1	0	1	0	1	0	1
COL11A2_a10b1 complex	1	0	1	0	1	0.171	1	0	1	0.02	1	0	1	0.137	1	0	1	0	1	0	1	0	1	0.957	1	0.196	1	0.315	1	0.045	1	0.039	1	0.162	1	1.048	1	0	1	0.129	1	0	1	0	1	0	1	0	1
COL11A2_a11b1 complex	1	0	1	0	1	0.125	1	0	1	0.031	1	0	1	0.009	1	0	1	0	1	0	1	0	1	0	1	0.15	1	1.985	1	0.056	0	3.42	1	0.034	1	1.984	1	0	0	2.646	1	0	1	0.035	1	0	1	0.036	1
COL11A2_a1b1 complex	1	0.871	1	0	1	0.293	1	0	1	0.161	1	0	1	0.973	1	0	1	0.285	1	0	1	0.896	1	0	1	0.318	1	0	1	0.185	1	0	1	0.997	1	0	1	0.31	1	0	1	0	1	0	1	0	1	0	1
COL11A2_a2b1 complex	1	0	1	0	1	0.047	1	0	1	0.011	1	0	1	0.008	1	0	1	0	1	0	1	0	1	0.024	1	0.071	1	0.078	1	0.036	1	0	1	0.033	1	0.007	1	0	1	0	1	0	1	0	1	0	1	0	1
COL12A1_a10b1 complex	1	0	1	0	1	0	1	0	1	0	1	0	1	0	1	0	1	0	1	0	1	0	1	0.225	0	0.509	0	0.356	1	0.358	1	0.242	0	0.475	0	0.334	1	0	1	0.228	1	0.135	1	0	1	0.169	1	0	1
COL12A1_a11b1 complex	1	0	1	0.557	1	0	1	0.132	1	0	1	0.05	1	0	1	0.568	1	0	1	0.025	1	0	1	0.555	0	0.463	1	0.13	1	0.369	1	0.048	1	0.347	1	0.567	1	0	1	0.023	1	0.007	1	0.577	1	0.123	1	0.14	1
COL12A1_a1b1 complex	1	0	1	0	1	0	1	0	1	0	1	0	1	0	1	0	1	0	1	0	0.034	1.209	1	0	1	0.631	1	0	1	0.498	1	0	0	1.31	1	0	0.94	0.623	1	0	1	0.97	1	0.013	1	0.29	1	0.104	1
COL12A1_a2b1 complex	1	0	1	0	1	0	1	0.156	1	0	1	0	1	0	1	0.157	1	0	1	0	1	0	1	0	1	0.384	1	0.021	1	0.349	1	0	1	0.346	1	0.022	1	0	1	0	1	0.006	1	0.009	1	0.044	1	0.008	1
COL13A1_a10b1 complex	1	0	1	0	1	0	1	0	1	0	1	0	1	0	1	0	1	0	1	0	1	0	1	0	1	0.167	1	0	1	0.015	1	0	1	0.132	1	0	1	0	1	0	1	0	1	0	1	0	1	0	1
COL13A1_a11b1 complex	1	0	1	0	1	0	1	0.138	1	0	1	0.023	1	0	1	0.01	1	0	1	0	1	0	1	0	1	0.121	1	0.136	1	0.026	1	0.021	1	0.004	1	0.008	1	0	1	0	1	0	1	0	1	0	1	0	1
COL13A1_a1b1 complex	1	0	1	0	1	0	1	0	1	0	1	0	1	0	1	0	1	0	1	0	1	0.866	1	0	1	0.288	1	0.143	1	0.156	1	0	1	0.968	1	0.139	1	0.28	1	0	1	0	1	0	1	0	1	0	1
COL13A1_a2b1 complex	1	0	0	6.199	1	0	1	3.1	1	0	1	0	1	0	1	3.16	1	0	1	3.145	1	0	1	3.1	1	0.042	1	0.002	1	0.007	1	0	1	0.003	1	0.062	1	0	1	0.046	1	0	1	0	1	0	1	0	1
COL14A1_a10b1 complex	1	0	1	0	1	0.635	1	0	1	0.484	1	0	1	0.601	1	0	1	0	1	0	1	0	1	0	0	6.302	1	0	1	6.15	1	0	0	6.267	1	0	1	0	1	0	1	0.349	1	0	1	0.383	1	0	1
COL14A1_a11b1 complex	1	0	0	2.008	0.98	0.589	1	0.504	1	0.495	0	0.822	1	0.473	1	0.463	1	0	0	0.776	1	0	1	1.578	0	6.256	1	0.074	1	6.161	1	0.392	1	6.14	1	0.033	1	0	1	0.346	1	0.221	1	0	1	0.338	1	0	1
COL14A1_a1b1 complex	1	1.335	1	0	1	0.757	1	0	1	0.624	1	0	1	1.436	1	0	1	0.749	1	0	0	7.001	0.224	1.154	0	6.423	1	0.512	0	6.291	1	0.236	0	7.103	0	1.244	0	6.415	1	0.325	1	1.185	1	0	1	0.505	1	0	1
COL14A1_a2b1 complex	1	0	1	1.058	1	0.51	1	0.559	1	0.475	1	0.445	1	0.472	1	1.071	1	0	1	0.538	1	0	0	9.271	1	6.177	0	8.772	1	6.142	0	8.659	1	6.139	0	9.285	1	0	0	8.752	1	0.22	1	0.742	1	0.259	1	0.23	1
COL15A1_a10b1 complex	1	0	1	0.234	1	0.474	1	0.364	1	0.323	1	0.25	1	0.44	1	0.342	1	0	1	0.236	1	0	1	7.14	0.204	5.574	0	7.27	1	5.423	1	7.156	0.281	5.54	0	7.248	1	0	1	7.142	1	0.763	1	0.297	1	0.797	1	0.319	1
COL15A1_a11b1 complex	1	0	1	0	0.98	0.428	1	0.227	1	0.334	1	0.214	1	0.312	1	0.188	1	0	1	0.346	1	0	1	0	0.11	5.528	1	0.122	1	5.434	1	0.109	1	5.412	1	0.082	1	0	1	0.241	1	0.635	1	0.056	0.98	0.751	1	0.095	1
COL15A1_a1b1 complex	1	1.174	1	1.153	1	0.596	1	0.511	1	0.463	1	0.235	1	1.275	1	1.244	1	0.588	1	0.325	0.321	6.274	0	7.261	1	5.696	0	6.619	1	5.563	1	6.343	0.204	6.375	0	7.352	0.98	5.688	1	6.433	1	1.598	1	1.258	1	0.918	1	0.526	1
COL15A1_a2b1 complex	1	0	1	0.223	1	0.349	1	0.278	1	0.314	1	0	1	0.311	1	0.206	1	0	1	0	1	0	1	6.331	1	5.449	1	6.386	1	5.414	1	0	1	5.411	1	6.314	1	0	1	0	1	0.634	1	0.221	1	0.672	1	0.292	1
COL16A1_a10b1 complex	1	0	1	0.519	1	0.176	1	0.436	1	0.024	1	0.086	1	0.141	1	0.905	1	0	1	0.205	1	0	0	3.145	0	0.905	0	3.062	1	0.754	1	2.712	0	0.871	0	3.531	1	0	0	2.831	1	0.149	1	0	1	0.184	1	0	1
COL16A1_a11b1 complex	1	0	1	0	1	0.13	1	0	1	0.035	1	0	1	0.013	1	0	1	0	1	0	1	0	1	0	0	0.859	1	0	1	0.765	1	0	1	0.743	1	0	1	0	1	0	1	0.022	1	0	1	0.138	1	0	1
COL16A1_a1b1 complex	1	0.875	1	0	1	0.297	1	0	1	0.165	1	0	1	0.977	1	0	1	0.289	1	0	0	1.605	1	0	0.188	1.026	1	0	0.643	0.894	1	0	0	1.706	1	0	0.518	1.019	1	0	1	0.985	1	0.096	1	0.305	1	0.096	1
COL16A1_a2b1 complex	1	0	1	0	1	0.051	1	0	1	0.016	1	0	1	0.012	1	0	1	0	1	0	1	0	1	0	1	0.78	1	0	1	0.745	1	0	1	0.742	1	0	1	0	1	0	1	0.02	1	0	1	0.059	1	0	1
COL17A1_a10b1 complex	1	0	1	0.333	1	0	1	0.094	1	0	1	0.175	1	0	1	0.062	1	0	1	0	1	0	1	0	1	0.166	1	0	1	0.015	1	0	1	0.132	1	0	1	0	1	0	1	0	1	0.209	1	0	1	0.241	1
COL17A1_a11b1 complex	1	0	1	0	1	0	1	0	1	0	1	0	1	0	1	0	1	0	1	0	1	0	1	0	1	0.12	1	0	1	0.026	1	0	1	0.004	1	0	1	0	1	0	1	0	1	0.251	1	0	1	0.254	1
COL17A1_a1b1 complex	1	0	1	0	1	0	1	0.084	1	0	1	0	1	0	1	0.053	1	0	1	0	1	0.866	1	0	1	0.288	1	0.057	1	0.155	1	0	1	0.967	1	0.025	1	0.28	1	0	1	0	1	0.789	1	0	1	0.82	1
COL17A1_a2b1 complex	1	0	1	0.315	1	0	1	0.06	1	0	1	0.18	1	0	1	0.063	1	0	1	1.58	1	0	1	0.291	1	0.041	1	0.036	1	0.006	1	0.155	1	0.003	1	0.038	1	0	1	1.555	1	0	1	0.024	1	0	1	0.021	1
COL18A1_a10b1 complex	1	0	1	0	1	1.637	1	0	1	1.485	1	0	1	1.602	1	0	1	0	1	0	1	0	1	0.169	1	0.709	1	0.092	1	0.558	1	0.084	1	0.675	1	0.1	1	0	1	0	1	0.98	1	0	1	1.015	1	0	1
COL18A1_a11b1 complex	1	0	0	1.374	0.98	1.591	1	1.047	1	1.496	1	0.999	1	1.475	1	1.032	1	0	1	0	1	0	1	0.434	0.98	0.664	1	0.107	1	0.569	1	0.059	1	0.547	1	0.092	1	0	1	0	1	0.853	1	0	0.98	0.969	1	0	1
COL18A1_a1b1 complex	1	2.337	1	0.046	1	1.758	1	0.101	1	1.626	1	0	1	2.438	1	0.03	1	1.75	1	0	1	1.409	1	0.055	1	0.831	1	0.109	1	0.699	1	0	1	1.511	1	0.038	1	0.823	1	0	1	1.816	1	0	1	1.136	1	0	1
COL18A1_a2b1 complex	1	0	1	0	1	1.512	1	0	1	1.477	1	0	1	1.474	1	0	1	0	1	0	1	0	1	0.025	1	0.585	1	0.156	1	0.55	1	0.042	1	0.546	1	0.134	1	0	1	0.028	1	0.852	1	0	1	0.89	1	0	1
COL19A1_a10b1 complex	1	0	1	0	1	0	1	0	1	0	1	0	1	0	1	0	1	0	1	0	1	0	1	0	1	0.171	1	0	1	0.02	1	0	1	0.137	1	0	1	0	1	0	1	0.144	1	0	1	0.179	1	0	1
COL19A1_a11b1 complex	1	0	1	0.072	1	0	1	0.126	1	0	1	0	1	0	1	0.055	1	0	1	0	1	0	1	0.744	1	0.125	1	0.798	1	0.031	1	0	1	0.009	1	0.727	1	0	1	0	1	0.017	1	0.034	1	0.133	1	0.106	1
COL19A1_a1b1 complex	1	0	1	0	1	0	1	0.538	1	0	1	0	1	0	1	0.537	1	0	1	0	1	0.871	1	0	1	0.293	1	0.2	1	0.16	1	0	1	0.972	1	0.2	1	0.285	1	0	1	0.98	1	0.071	1	0.3	1	0.071	1
COL19A1_a2b1 complex	1	0	1	0	1	0	1	0	1	0	1	0	1	0	1	0	1	0	1	0	1	0	1	0	1	0.046	1	0.135	1	0.011	1	0.02	1	0.008	1	0.008	1	0	1	0	1	0.016	1	0	1	0.054	1	0	1
COL1A1_a10b1 complex	1	0	1	0	1	2.077	1	0	1	1.926	1	0	1	2.043	1	0	1	0	1	0	1	0	1	0	0	101.49	1	0.03	1	101.338	1	0	0	101.455	1	0.023	1	0	1	0	1	3.848	1	10.699	1	3.882	1	10.707	1
COL1A1_a11b1 complex	1	0	1	0	0.98	2.031	1	0	1	1.937	1	0	1	1.915	1	0	1	0	1	0	1	0	1	0.034	0	101.444	1	0.02	1	101.349	1	0.021	1	101.328	1	0.023	1	0	1	0	1	3.72	1	0	0.98	3.836	1	0	1
COL1A1_a1b1 complex	1	2.777	1	0	1	2.199	1	0	1	2.066	1	0	1	2.878	1	0	1	2.191	1	0	0	102.189	1	0	0	101.611	1	0	0	101.479	1	0	0	102.291	1	0	0	101.603	1	0	1	4.683	1	0	1	4.004	1	0	1
COL1A1_a2b1 complex	1	0	1	0	1	1.952	1	2.843	1	1.917	1	2.948	1	1.914	1	2.841	1	0	0	5.548	1	0	1	0	1	101.365	1	0.102	1	101.33	1	0.206	1	101.327	1	0.099	1	0	0	2.807	1	3.719	1	0.119	1	3.757	1	0.122	1
COL1A2_a10b1 complex	1	0	1	1.626	1	6.766	1	1.565	1	6.615	1	0	1	6.732	1	1.578	1	0	1	0	1	0	1	0.123	0	98.032	1	0.062	1	97.881	1	0	0	97.998	1	0.074	1	0	1	0	1	3.862	1	0.393	1	3.896	1	0.38	1
COL1A2_a11b1 complex	1	0	1	0	0.98	6.72	0.98	6.244	1	6.626	1	6.129	1	6.604	1	6.116	1	0	1	0	1	0	1	0	0	97.986	0	112.487	1	97.892	1	112.372	1	97.87	1	112.359	1	0	1	0	1	3.734	1	1.02	0.98	3.85	0.98	1.148	1
COL1A2_a1b1 complex	1	7.466	1	7.062	1	6.888	1	6.42	1	6.755	1	6.144	1	7.567	1	7.152	1	6.88	1	6.234	0	98.732	0	113.305	0	98.154	0	112.663	0	98.021	1	112.387	0	98.833	0	113.396	0	98.146	1	112.477	1	4.697	1	2.057	1	4.018	1	1.324	1
COL1A2_a2b1 complex	1	0	1	0.843	1	6.642	1	0.67	1	6.606	1	0.812	1	6.603	1	0.689	1	0	1	0.771	1	0	1	3.138	1	97.907	1	2.965	1	97.872	1	3.107	1	97.869	1	2.984	1	0	1	3.066	1	3.733	1	0.177	1	3.771	1	0.159	1
COL20A1_a10b1 complex	1	0	1	0	1	0.174	1	0	1	0.023	1	0	1	0.14	1	0	1	0	1	0	1	0	1	0.033	1	0.189	1	0.164	1	0.038	1	0.05	1	0.155	1	0.142	1	0	1	0.036	1	0.136	1	0	1	0.171	1	0	1
COL20A1_a11b1 complex	1	0	1	0	1	0.128	1	0	1	0.034	1	0	1	0.012	1	0	1	0	1	0	1	0	1	0	1	0.143	1	0	1	0.049	1	0	1	0.027	1	0	1	0	1	0	1	0.009	1	0	1	0.125	1	0	1
COL20A1_a1b1 complex	1	0.874	0	2.469	1	0.296	0	2.239	1	0.163	0	10.015	1	0.975	0.06	1.254	1	0.288	0.495	0.465	1	0.889	1	2.328	1	0.311	1	2.097	1	0.178	1	9.874	1	0.99	1	1.113	1	0.303	1	0.324	1	0.972	0	1.545	1	0.292	0	2.529	1
COL20A1_a2b1 complex	1	0	1	0	1	0.049	1	0	1	0.014	1	0	1	0.011	1	0	1	0	1	0	1	0	1	0.032	1	0.064	1	0.086	1	0.029	1	0	1	0.026	1	0.015	1	0	1	0	1	0.007	1	0	1	0.046	1	0	1
COL22A1_a10b1 complex	1	0	1	0	1	0.17	1	0	1	0.019	1	0	1	0.136	1	0	1	0	1	0	1	0	1	0	1	0.169	1	0	1	0.017	1	0	1	0.134	1	0	1	0	1	0	1	0	1	0	1	0	1	0	1
COL22A1_a11b1 complex	1	0	1	2.031	1	0.125	1	1.8	1	0.03	1	0	1	0.008	1	1.771	1	0	1	0	1	0	1	1.11	1	0.123	1	0.879	1	0.028	1	0	1	0.006	1	0.85	1	0	1	0	1	0	1	0.591	1	0	1	0.621	1
COL22A1_a1b1 complex	1	0.87	0	0.383	1	0.292	1	0.309	1	0.16	1	0.311	1	0.972	1	0.293	1	0.284	1	0	1	0.868	1	0.143	1	0.29	1	0.07	1	0.158	1	0.072	1	0.97	1	0.054	1	0.282	1	0	1	0	1	0.135	1	0	1	0.151	1
COL22A1_a2b1 complex	1	0	1	0	1	0.046	1	0	1	0.011	1	0	1	0.007	1	0	1	0	1	0	1	0	1	0.019	1	0.044	1	0.074	1	0.009	1	0	1	0.005	1	0.003	1	0	1	0	1	0	1	0	1	0	1	0	1
COL24A1_a10b1 complex	1	0	1	0	1	0	1	0	1	0	1	0	1	0	1	0	1	0	1	0	1	0	1	0	1	0.168	1	0.438	1	0.016	1	0	1	0.134	1	0.125	1	0	1	0	1	0	1	0.018	1	0	1	0.331	1
COL24A1_a11b1 complex	1	0	1	0	1	0	1	0	1	0	1	0	1	0	1	0	1	0	1	0	1	0	1	0.034	1	0.122	1	0.165	1	0.028	1	0.051	1	0.006	1	0.143	1	0	1	0.037	1	0	1	0	1	0	1	0	1
COL24A1_a1b1 complex	1	0	1	0	1	0	1	0	1	0	1	0	1	0	1	0	1	0	1	0	1	0.868	1	0	1	0.289	1	0	1	0.157	1	0	1	0.969	1	0	1	0.281	1	0	1	0	1	0	1	0	1	0	1
COL24A1_a2b1 complex	1	0	1	0	1	0	1	0	1	0	1	0	1	0	1	0	1	0	1	0	1	0	1	0	1	0.043	1	0	1	0.008	1	0.203	1	0.005	1	0.112	1	0	1	0	1	0	1	0.01	1	0	1	0	1
COL26A1_a10b1 complex	1	0	1	0.073	1	0.171	1	0.204	1	0.02	1	0.09	1	0.137	1	0.182	1	0	1	0.076	1	0	1	0.745	1	0	0.04	0.876	1	0	1	0.762	1	0	0.134	0.854	1	0	1	0.748	1	0	1	0.161	1	0	1	0.183	1
COL26A1_a11b1 complex	1	0	1	1.188	1	0.125	1	1.318	1	0.031	1	1.204	1	0.009	1	1.296	1	0	1	1.19	1	0	1	0.487	1	0	1	0.617	1	0	1	0.503	1	0	1	0.595	1	0	1	0.49	1	0	1	0.383	1	0	1	0.405	1
COL26A1_a1b1 complex	1	0.871	1	0	1	0.293	1	0	1	0.16	1	0	1	0.972	1	0	1	0.285	1	0	1	0	1	0	1	0	1	0	1	0	1	0	1	0	1	0	1	0	1	0	1	0	1	0	1	0	1	0	1
COL26A1_a2b1 complex	1	0	1	0	1	0.046	1	0	1	0.011	1	0	1	0.008	1	0	1	0	1	0	1	0	1	0	1	0	1	0.016	1	0	1	0	1	0	1	0.007	1	0	1	0	1	0	1	0	1	0	1	0	1
COL27A1_a10b1 complex	1	0	0	0.439	1	0.193	0	0.45	1	0.042	0	0.519	1	0.159	0	0.39	1	0	1	0.302	1	0	1	0	0	0.619	1	0	1	0.467	1	0	0	0.584	1	0	1	0	1	0	1	0.175	1	0.187	1	0.21	1	0.247	1
COL27A1_a11b1 complex	1	0	1	0.177	1	0.147	1	0.117	1	0.053	1	0.049	1	0.031	1	0.068	1	0	1	0.121	1	0	1	1.89	0	0.573	1	1.83	1	0.478	1	1.762	1	0.456	1	1.781	1	0	1	1.834	1	0.048	1	0	1	0.164	1	0	1
COL27A1_a1b1 complex	1	0.893	1	0	1	0.315	1	0	1	0.182	1	0	1	0.994	1	0	1	0.307	1	0	0.114	1.318	1	0	1	0.74	1	0.18	1	0.608	1	0	0	1.42	1	0.323	0.96	0.732	1	0	1	1.011	1	0	1	0.331	1	0	1
COL27A1_a2b1 complex	1	0	1	0	1	0.068	1	0	1	0.033	1	0	1	0.03	1	0	1	0	1	0	1	0	1	0	1	0.494	1	0	1	0.459	1	0	1	0.455	1	0	1	0	1	0	1	0.046	1	0	1	0.085	1	0	1
COL28A1_a10b1 complex	1	0	1	0	1	0	0.98	0.611	1	0	1	0.496	1	0	1	0.483	1	0	1	0	1	0	1	0	1	0	0.98	1.817	1	0	1	1.702	1	0	1	1.689	1	0	1	0	1	0	1	0.111	1	0	1	0.239	1
COL28A1_a11b1 complex	1	0	1	0	1	0	1	1.276	1	0	1	0	1	0	1	1.201	1	0	1	0	1	0	1	0	1	0	1	1.977	1	0	1	0	1	0	1	1.902	1	0	1	0	1	0	1	1.72	1	0	1	1.795	1
COL28A1_a1b1 complex	1	0	1	0	1	0	1	1.586	1	0	1	0	1	0	1	1.565	1	0	1	0	1	0	1	0	1	0	1	0.082	1	0	1	0	1	0	1	0.061	1	0	1	0	1	0	1	0.379	1	0	1	0.401	1
COL28A1_a2b1 complex	1	0	1	0	1	0	1	0	1	0	1	0	1	0	1	0	1	0	1	0	1	0	1	0	1	0	1	0	1	0	1	0	1	0	1	0	1	0	1	0	1	0	1	0.023	1	0	1	0.047	1
COL2A1_a10b1 complex	1	0	1	0	1	0	1	0	1	0	1	0	1	0	1	0	1	0	1	0	1	0	1	0	1	0.4	1	0	1	0.249	1	0	1	0.366	1	0	1	0	1	0	1	0.154	1	0	1	0.189	1	0	1
COL2A1_a11b1 complex	1	0	1	0	1	0	1	0	1	0	1	0	1	0	1	0	1	0	1	0	1	0	1	0	1	0.354	1	0.139	1	0.26	1	0.024	1	0.238	1	0.011	1	0	1	0	1	0.027	1	0	1	0.143	1	0	1
COL2A1_a1b1 complex	1	0	1	0	1	0	1	0	1	0	1	0	1	0	1	0	1	0	1	0	1	1.1	1	0	1	0.521	1	0	1	0.389	1	0	1	1.201	1	0	1	0.514	1	0	1	0.99	1	0	1	0.31	1	0	1
COL2A1_a2b1 complex	1	0	1	0.292	1	0	0.344	0.367	1	0	1	0.192	1	0	0	0.481	1	0	1	0.244	1	0	1	0.186	1	0.275	1	0.261	1	0.24	1	0.086	1	0.237	1	0.376	1	0	1	0.138	1	0.025	1	0.349	1	0.064	1	0.235	1
COL3A1_a10b1 complex	1	0	1	0	1	1.732	1	0	1	1.581	1	0	1	1.698	1	0	1	0	1	0	1	0	1	0	0	61.182	1	0	1	61.03	1	0	0	61.147	1	0	1	0	1	0	1	1.566	1	0	1	1.6	1	0	1
COL3A1_a11b1 complex	1	0	1	0	0.98	1.686	1	0.159	1	1.592	1	0.044	1	1.57	1	0.031	1	0	1	0	1	0	1	0	0	61.136	0	0.462	1	61.041	1	0.347	1	61.02	1	0.334	1	0	1	0	1	1.438	1	0.023	0.98	1.554	1	0.151	1
COL3A1_a1b1 complex	1	2.432	1	0.241	1	1.854	1	0.18	1	1.721	1	0	1	2.533	1	0.193	1	1.846	1	0	0	61.881	1	0.473	0	61.303	1	0.412	0	61.171	1	0	0	61.983	1	0.424	0	61.295	1	0	1	2.401	1	0.901	1	1.722	1	0.888	1
COL3A1_a2b1 complex	1	0	1	0	1	1.607	1	0	1	1.572	1	0	1	1.569	1	0	1	0	1	0	1	0	1	0.329	1	61.057	1	0.379	1	61.022	1	0.257	1	61.019	1	0.31	1	0	1	0.194	1	1.437	1	0	1	1.475	1	0	1
COL4A1_a10b1 complex	1	0	1	0.191	1	2.562	1	0.349	1	2.411	1	0.094	1	2.528	1	0.759	1	0	1	0.12	1	0	1	0.142	0.655	5.527	1	0.3	1	5.375	1	0.044	0.752	5.492	1	0.709	1	0	1	0.071	1	0.661	1	0.74	1	0.695	1	0.331	1
COL4A1_a11b1 complex	1	0	1	0	0.98	2.516	0.98	2.495	1	2.422	1	2.38	1	2.4	1	2.368	1	0	1	0	1	0	1	0	0.462	5.481	0.98	5.382	1	5.386	1	5.267	1	5.365	1	5.254	1	0	1	0	1	0.533	1	0.298	0.98	0.649	0.98	0.425	1
COL4A1_a1b1 complex	1	3.262	1	0	1	2.684	1	0	1	2.552	1	0	1	3.364	1	0	1	2.676	1	0	0.809	6.227	1	0	1	5.648	1	0	1	5.516	1	0	0.635	6.328	1	0	1	5.64	1	0	1	1.497	1	0	1	0.817	1	0	1
COL4A1_a2b1 complex	1	0	1	31.09	1	2.438	1	30.998	1	2.402	0	31.712	1	2.399	1	30.997	1	0	1	0	1	0	1	0.704	1	5.402	1	0.613	1	5.367	0	1.326	1	5.364	1	0.612	1	0	1	0	1	0.532	1	0.058	1	0.571	1	0.059	1
COL4A2_a10b1 complex	1	0	1	0	1	0.725	0.98	0.309	1	0.574	1	0.194	1	0.691	1	0.181	1	0	1	0	1	0	1	0	1	1.82	0	8.65	1	1.669	1	8.535	1	1.786	1	8.522	1	0	1	0	1	0.325	1	0.108	1	0.359	1	0.236	1
COL4A2_a11b1 complex	1	0	1	0	0.98	0.679	1	1.02	1	0.585	1	1.124	1	0.563	1	1.017	1	0	0	3.725	1	0	1	0	0.98	1.774	1	0.118	1	1.68	1	0.222	1	1.658	1	0.115	1	0	0	2.823	1	0.197	1	0.179	0.98	0.313	1	0.181	1
COL4A2_a1b1 complex	1	1.425	1	1.43	1	0.846	1	0.788	1	0.714	1	0.512	1	1.526	1	1.52	1	0.839	1	0.601	1	2.52	1	2.636	1	1.941	1	1.994	1	1.809	1	1.718	1	2.621	1	2.726	1	1.934	1	1.807	1	1.161	1	1.148	1	0.481	1	0.416	1
COL4A2_a2b1 complex	1	0	1	0	1	0.6	1	0	1	0.565	1	0	1	0.562	1	0	1	0	1	0	1	0	1	0	1	1.695	1	0.015	1	1.66	1	0	1	1.657	1	0.011	1	0	1	0	1	0.196	1	4.679	1	0.235	1	4.683	1
COL4A3_a10b1 complex	1	0	1	0	0	0.847	1	0	1	0.695	1	0	0	0.813	1	0	1	0	1	0	1	0	1	0	0	0.656	1	0	1	0.505	1	0	0	0.622	1	0	1	0	1	0	1	0	1	0	1	0	1	0	1
COL4A3_a11b1 complex	1	0	1	0	0	0.801	1	0	1	0.706	1	0	1	0.685	1	0	1	0	1	0	1	0	1	0.407	0	0.611	1	0.394	1	0.516	1	0.387	1	0.494	1	0.412	1	0	1	0	1	0	1	0.29	1	0	1	0.272	1
COL4A3_a1b1 complex	0	1.547	1	0	0.325	0.968	1	0	0.73	0.836	1	0	0	1.648	1	0	0.539	0.96	1	0	0	1.356	1	0	1	0.778	1	0	1	0.646	1	0	0	1.458	1	0	0.843	0.77	1	0	1	0	1	0	1	0	1	0	1
COL4A3_a2b1 complex	1	0	1	0	1	0.722	1	0	1	0.687	1	0	1	0.684	1	0	1	0	1	0	1	0	1	0	1	0.532	1	0	1	0.497	1	0	1	0.493	1	0	1	0	1	0	1	0	1	0	1	0	1	0	1
COL4A4_a10b1 complex	1	0	1	0	0	2.463	1	0	1	2.311	1	0	0	2.429	1	0	1	0	1	0	1	0	1	0	0	1.641	0	0.336	1	1.489	1	0.22	0	1.607	1	0.208	1	0	1	0	1	0	1	0	1	0	1	0	1
COL4A4_a11b1 complex	1	0	1	0	0	2.417	1	0	1	2.322	1	0	1	2.301	1	0	1	0	1	0	1	0	1	0	0	1.595	1	0.009	1	1.5	1	0	1	1.479	1	0.01	1	0	1	0	1	0	1	0	1	0	1	0	1
COL4A4_a1b1 complex	0	3.163	1	0.849	0	2.584	1	0.761	0	2.452	1	0.691	0	3.264	1	0.726	0	2.576	1	0.698	0	2.341	1	0.376	0	1.762	1	0.288	0	1.63	1	0.218	0	2.442	1	0.253	0	1.754	1	0.225	1	0	1	0.054	1	0	1	0.089	1
COL4A4_a2b1 complex	1	0	1	2.669	1	2.338	1	2.724	1	2.303	1	0	1	2.3	1	2.652	1	0	1	0	1	0	1	1.787	1	1.516	1	1.841	1	1.481	1	0	1	1.478	1	1.77	1	0	1	0	1	0	1	0	1	0	1	0	1
COL4A5_a10b1 complex	1	0	1	0	1	0.443	1	0	1	0.292	1	0	1	0.409	1	0	1	0	1	0	1	0	1	0	0	3.66	1	0	1	3.509	1	0	0	3.626	1	0	1	0	1	0	1	0.39	1	0	1	0.425	1	0	1
COL4A5_a11b1 complex	1	0	1	0	0.98	0.397	1	0	1	0.303	1	0	1	0.281	1	0	1	0	1	0	1	0	1	0	0	3.615	1	0	1	3.52	1	0	1	3.498	1	0	1	0	1	0	1	0.263	1	0	0.98	0.379	1	0	1
COL4A5_a1b1 complex	1	1.143	1	1.366	1	0.564	1	0.724	1	0.432	1	0.448	1	1.244	1	1.456	1	0.557	1	0.538	0.054	4.36	0.037	4.691	1	3.782	0.983	4.049	1	3.65	1	3.773	0	4.462	0	4.781	0.903	3.774	1	3.863	1	1.226	1	1.144	1	0.546	1	0.412	1
COL4A5_a2b1 complex	1	0	1	0	1	0.318	1	0	1	0.283	1	0	1	0.28	1	0	1	0	1	0	1	0	1	0	1	3.536	1	0	1	3.501	1	0	1	3.497	1	0	1	0	1	0	1	0.262	1	0	1	0.3	1	0	1
COL4A6_a10b1 complex	1	0	1	0	1	0.216	1	0	1	0.065	1	0	1	0.182	1	0	1	0	1	0	1	0	1	0	0	1.08	1	1.988	1	0.928	0	4.509	0	1.045	1	1.985	1	0	1	0	1	0.167	1	0.035	1	0.201	1	0.039	1
COL4A6_a11b1 complex	1	0	1	0	1	0.171	1	0	1	0.076	1	0	1	0.054	1	0	1	0	1	0	1	0	1	0	0	1.034	1	0	1	0.939	1	0	1	0.917	1	0	1	0	1	0	1	0.039	1	0	1	0.155	1	0	1
COL4A6_a1b1 complex	1	0.916	1	1.002	1	0.338	1	0.36	1	0.206	1	0.084	1	1.018	1	1.092	1	0.33	1	0.173	0.094	1.779	0.549	1.674	1	1.201	1	1.032	1	1.069	1	0.756	0	1.881	0.02	1.764	0.96	1.193	1	0.846	1	1.002	1	1.072	1	0.323	1	0.339	1
COL4A6_a2b1 complex	1	0	1	0	1	0.092	1	0	1	0.057	1	0	1	0.053	1	0	1	0	1	0	1	0	1	0	1	0.955	1	0	1	0.92	1	0	1	0.916	1	0	1	0	1	0	1	0.038	1	0	1	0.076	1	0	1
COL5A1_a10b1 complex	1	0	1	1.389	1	1.481	1	1.519	1	1.33	1	1.405	1	1.447	1	1.497	1	0	1	1.391	1	0	1	6.598	0	6.012	0	6.729	1	5.861	1	6.615	0	5.978	0	6.707	1	0	1	6.601	1	0.379	1	0.211	1	0.413	1	0.233	1
COL5A1_a11b1 complex	1	0	0	4.526	0.98	1.435	1	0.363	1	1.341	1	0	1	1.319	1	0.325	1	0	1	0	1	0	0	4.415	0	5.967	1	0.252	1	5.872	1	0	1	5.85	1	0.213	1	0	1	0	1	0.251	1	0.121	0.98	0.367	1	0.159	1
COL5A1_a1b1 complex	1	2.181	1	2.317	1	1.603	1	1.675	1	1.471	1	1.399	1	2.283	1	2.408	1	1.595	1	1.489	0	6.712	0	7.527	0	6.134	0	6.885	0	6.002	1	6.609	0	6.814	0	7.617	0	6.126	1	6.699	1	1.214	1	1.121	1	0.535	1	0.389	1
COL5A1_a2b1 complex	1	0	1	1.387	1	1.357	1	1.442	1	1.322	1	0	1	1.318	1	1.37	1	0	1	0	1	0	1	6.597	1	5.888	1	6.651	1	5.853	1	0	1	5.849	1	6.58	1	0	1	0	1	0.25	1	0.084	1	0.288	1	0.155	1
COL5A2_a10b1 complex	1	0	1	0	0	4.605	1	0	1	4.453	1	0	0	4.571	1	0.064	1	0	1	0	1	0	1	0	0	4.229	1	0	1	4.078	1	0	0	4.195	1	0.015	1	0	1	0	1	0.416	1	0.045	1	0.45	1	0	1
COL5A2_a11b1 complex	1	0	1	0	0	4.559	1	0	1	4.464	1	0	1	4.443	1	0	1	0	1	0	1	0	1	0	0	4.184	1	0	1	4.089	1	0	1	4.067	1	0	1	0	1	0	1	0.288	1	1.532	0.98	0.404	1	1.562	1
COL5A2_a1b1 complex	0	5.305	1	3.304	0	4.726	0.1	3.277	0	4.594	1	3.253	0	5.406	0	3.896	0	4.718	1	3.224	0	4.929	1	4.17	0	4.351	0	4.143	0	4.219	1	4.12	0	5.031	0	4.762	0	4.343	1	4.09	1	1.251	1	1.36	1	0.572	1	0.741	1
COL5A2_a2b1 complex	1	0	1	4.318	1	4.48	1	4.372	1	4.445	1	0	1	4.442	1	4.301	1	0	1	0	1	0	1	4.625	1	4.105	1	4.679	1	4.07	1	0	1	4.066	1	4.608	1	0	1	0	1	0.287	1	0.043	1	0.325	1	0.114	1
COL5A3_a10b1 complex	1	0	1	0	1	0.178	1	0	1	0.027	1	0	1	0.144	1	0	1	0	1	0	1	0	1	0	0	0.409	1	0	1	0.257	1	0	0	0.375	1	0	1	0	1	0	1	0	1	1.095	1	0	0	1.408	1
COL5A3_a11b1 complex	1	0	1	0.908	1	0.132	1	0.918	1	0.038	1	0.604	1	0.016	0.98	1.158	1	0	1	0.768	1	0	1	0.846	0	0.363	1	0.856	1	0.269	1	0.542	1	0.247	1	1.096	1	0	1	0.706	1	0	1	0.662	1	0	1	0.423	1
COL5A3_a1b1 complex	1	0.878	1	0	1	0.3	1	0	1	0.167	1	0	1	0.979	1	0	1	0.292	1	0	0.114	1.109	1	0	1	0.53	0	0.427	1	0.398	1	0	0	1.21	1	0.114	0.96	0.523	1	0	1	0	1	0	1	0	1	0	1
COL5A3_a2b1 complex	1	0	1	0.381	1	0.053	1	0.27	1	0.018	1	0.177	1	0.015	1	0.199	1	0	1	0.072	1	0	1	0.337	1	0.284	1	0.226	1	0.249	1	0.134	1	0.246	1	0.155	1	0	1	0.028	1	0	0	0.278	1	0	0	0.349	1
COL6A1_a10b1 complex	1	0	1	0	1	0.391	1	0	1	0.239	1	0.194	1	0.357	1	0.006	1	0	1	0	1	0	1	0	0	7.328	1	0	1	7.177	1	0	0	7.294	1	0	1	0	1	0	1	0.432	1	0	1	0.466	1	0	1
COL6A1_a11b1 complex	1	0	1	0	0.98	0.345	1	0	1	0.25	1	0	1	0.229	1	0	1	0	1	0	1	0	1	0	0	7.283	1	0	1	7.188	1	0	1	7.166	1	0	1	0	1	0	1	0.304	1	0.253	0.98	0.421	0	0.411	1
COL6A1_a1b1 complex	1	1.091	1	0	1	0.512	1	0	1	0.38	1	0	1	1.192	1	0	1	0.504	1	0	0	8.028	0	2.277	0	7.45	0	0.796	0	7.318	1	0	0	8.13	0	0.666	0	7.442	1	0.242	1	1.268	1	0	1	0.588	1	0	1
COL6A1_a2b1 complex	1	0	1	0	1	0.266	1	0	1	0.231	1	0.406	1	0.228	1	0.007	1	0	1	0	1	0	1	0	1	7.204	1	0	1	7.169	1	0.402	1	7.165	1	0.003	1	0	1	0	1	0.303	1	0.08	1	0.342	1	0	1
COL6A2_a10b1 complex	1	0	1	0.438	1	0.351	1	0.568	1	0.199	1	0.454	1	0.317	1	0.546	1	0	1	0.44	1	0	1	3.762	0	6.246	0	3.893	1	6.095	1	3.779	0	6.212	0	3.871	1	0	1	3.765	1	0.497	1	0.234	1	0.531	1	0.256	1
COL6A2_a11b1 complex	1	0	1	0	1	0.305	1	0	1	0.21	1	0	1	0.189	1	0	1	0	1	0	1	0	1	0	0	6.201	1	0	1	6.106	1	0	1	6.084	1	0	1	0	1	0	1	0.369	1	0.244	0.98	0.485	1	0.236	1
COL6A2_a1b1 complex	1	1.051	1	0	1	0.472	1	0	1	0.34	1	0	1	1.152	1	0	1	0.464	1	0	0	6.946	1	0.031	0	6.368	1	0.085	0	6.236	1	0	0	7.048	1	0.014	0	6.36	1	0	1	1.332	1	0	1	0.653	1	0	1
COL6A2_a2b1 complex	1	0	1	1.128	1	0.226	1	0.486	1	0.191	1	0.209	1	0.188	1	1.218	1	0	1	0.299	1	0	0	9.468	1	6.122	0	8.826	1	6.087	1	8.55	1	6.083	0	9.559	1	0	1	8.64	1	0.368	1	1.145	1	0.406	1	0.413	1
COL6A3_a10b1 complex	1	0	1	0	1	0.683	1	0.015	1	0.531	1	0	1	0.648	1	0.014	1	0	1	0	1	0	1	0	0	3.254	1	0.088	1	3.102	1	0	0	3.22	1	0.088	1	0	1	0	1	0.338	1	0	1	0.372	1	0	1
COL6A3_a11b1 complex	1	0	1	0	0.98	0.637	1	0	1	0.542	1	0	1	0.52	1	0	1	0	1	0	1	0	1	0	0	3.208	1	0	1	3.113	1	0	1	3.092	1	0	1	0	1	0	1	0.21	1	2.717	0.98	0.326	1	0	1
COL6A3_a1b1 complex	1	1.382	1	0	1	0.804	1	0	1	0.672	1	7.15	1	1.484	1	7.094	1	0.796	1	0	0	3.954	1	0	0	3.375	1	0	0	3.243	1	6.69	0	4.055	1	6.634	0	3.367	1	0	1	1.174	1	6.452	1	0.494	1	0	1
COL6A3_a2b1 complex	1	0	1	0	1	0.558	1	0	1	0.523	1	0	1	0.519	1	0	1	0	1	0	1	0	1	0	1	3.129	1	0	1	3.094	1	0	1	3.091	1	0	1	0	1	0	1	0.209	1	0.212	1	0.248	1	0.32	1
COL6A5_a10b1 complex	1	0	1	0	1	0	1	0	1	0	1	0	1	0	1	0	1	0	1	0	1	0	1	0	1	0.172	1	0	1	0.02	1	0	1	0.137	1	0	1	0	1	0	1	0	1	0	1	0	1	0	1
COL6A5_a11b1 complex	1	0	1	0	1	0	1	0	1	0	1	0	1	0	1	0	1	0	1	0	1	0	1	0	1	0.126	1	0.049	1	0.031	1	0	1	0.01	1	0.047	1	0	1	0	1	0	1	0	1	0	1	0	1
COL6A5_a1b1 complex	1	0	1	0	1	0	1	0	1	0	1	0	1	0	1	0	1	0	1	0	1	0.872	1	1.297	1	0.293	1	1.409	1	0.161	1	0.417	1	0.973	0.271	2.339	1	0.285	1	0.467	1	0	1	0	1	0	1	0	1
COL6A5_a2b1 complex	1	0	1	0	1	0	1	0	1	0	1	0	1	0	1	0	1	0	1	0	1	0	1	0	1	0.047	1	0	1	0.012	1	0	1	0.009	1	0	1	0	1	0	1	0	1	0	1	0	1	0	1
COL6A6_a10b1 complex	1	0	1	0	1	0	1	0	1	0	1	0	1	0	1	0	1	0	1	0	1	0	1	0.466	0	0.485	0	0.597	1	0.334	1	0.482	0	0.451	0	0.574	1	0	1	0.469	1	0.134	1	0	1	0.169	1	0	1
COL6A6_a11b1 complex	1	0	1	0.634	1	0	1	0.552	1	0	1	0.202	1	0	0.98	1.021	1	0	1	0.321	1	0	0.02	1.321	0	0.439	0.02	1.238	1	0.345	1	0.889	1	0.323	0	1.708	1	0	0.75	1.007	1	0.007	1	0.862	1	0.123	1	0.392	1
COL6A6_a1b1 complex	1	0	1	0	1	0	1	0	1	0	1	0	1	0	1	0	1	0	1	0	0.054	1.185	0.02	1.395	1	0.606	1	0.753	1	0.474	1	0.476	0	1.286	0	1.485	0.96	0.599	1	0.566	1	0.97	1	0	1	0.29	1	0	1
COL6A6_a2b1 complex	1	0	1	0	1	0	1	0	1	0	1	0	1	0	1	0	1	0	1	0	1	0	1	0	1	0.36	1	0	1	0.325	1	0	1	0.322	1	0	1	0	1	0	1	0.006	1	0	1	0.044	1	0	1
COL7A1_a10b1 complex	1	0	1	0	1	0	1	0.104	1	0	1	0.092	1	0	1	0.065	1	0	1	0.224	1	0	1	0	1	0.175	1	0.055	1	0.024	1	0.043	1	0.141	1	0.016	1	0	1	0.174	1	0	1	0.047	1	0	1	0.086	1
COL7A1_a11b1 complex	1	0	0	2.18	1	0	0	1.861	1	0	1	1.584	1	0	0	1.677	1	0	1	1.611	1	0	1	0.676	1	0.129	1	0.358	1	0.035	1	0.081	1	0.013	1	0.174	1	0	1	0.108	1	0	0	0.492	1	0	0	0.676	1
COL7A1_a1b1 complex	1	0	1	0	1	0	1	0	1	0	1	0	1	0	1	0	1	0	1	0	1	0.875	1	0.959	1	0.297	1	0.317	1	0.165	1	0.041	1	0.977	1	1.049	1	0.289	1	0.13	1	0	1	1.046	1	0	1	0.314	1
COL7A1_a2b1 complex	1	0	1	0	1	0	1	0	1	0	1	0	1	0	1	0	1	0	1	0	1	0	1	0.414	1	0.051	1	1.888	1	0.015	1	0.078	1	0.012	1	0.61	1	0	1	0.104	1	0	1	0.596	1	0	1	1.874	1
COL8A1_a10b1 complex	1	0	1	0	0	0.476	1	4.194	1	0.325	0	4.841	0	0.442	1	4.24	1	0	0	4.971	1	0	1	0	1	0.518	1	0.331	1	0.366	0	0.978	1	0.484	1	0.377	1	0	0	1.108	1	0	1	0.37	1	0	1	0.324	1
COL8A1_a11b1 complex	1	0	1	0.229	0	0.43	1	0.227	1	0.336	1	0.269	1	0.314	1	0.251	1	0	1	0.194	1	0	1	0.052	1	0.472	1	0.05	1	0.378	1	0.092	1	0.356	1	0.074	1	0	1	0.017	1	0	1	0	1	0	1	0	1
COL8A1_a1b1 complex	0.034	1.176	1	4.266	0.659	0.598	1	0.103	0.659	0.465	1	0	0	1.277	1	0.065	0.619	0.59	1	0	1	1.218	1	4.216	1	0.639	1	0.054	1	0.507	1	0	1	1.319	1	0.015	1	0.632	1	0	1	0	1	0.046	1	0	1	0.085	1
COL8A1_a2b1 complex	1	0	1	0	1	0.351	1	0	1	0.316	1	0	1	0.313	1	0	1	0	1	0	1	0	1	0	1	0.393	1	0	1	0.358	1	0	1	0.355	1	0	1	0	1	0	1	0	1	0	1	0	1	0	1
COL8A2_a10b1 complex	1	0	1	0	1	0	1	0.024	1	0	1	2.32	1	0	1	0.019	1	0	1	0	1	0	1	0	1	0.218	1	0	1	0.066	1	0	1	0.183	1	0	1	0	1	0	1	0	1	0.847	1	0	1	0.853	1
COL8A2_a11b1 complex	1	0	1	0	1	0	1	0	1	0	1	0	1	0	1	0	1	0	1	0	1	0	1	0	1	0.172	1	0	1	0.077	1	0	1	0.055	1	0	1	0	1	0	1	0	1	0	1	0	1	0	1
COL8A2_a1b1 complex	1	0	1	0	1	0	1	0	1	0	1	0	1	0	1	0	1	0	1	0	1	0.917	0	4.341	1	0.339	1	0.178	1	0.207	1	0	1	1.019	1	0.14	1	0.331	1	0	1	0	1	0	1	0	1	0	1
COL8A2_a2b1 complex	1	0	1	0	1	0	1	0	1	0	1	0	1	0	1	0	1	0	1	0	1	0	1	0.024	1	0.093	1	0.038	1	0.058	1	0.035	1	0.054	1	0.037	1	0	1	0	1	0	1	0	1	0	1	0	1
COL9A1_a10b1 complex	1	0	1	0	1	0.179	1	0	1	0.028	1	0	1	0.145	1	0	1	0	1	0	1	0	1	0	1	0.171	1	0	1	0.02	1	0	1	0.137	1	0	1	0	1	0	1	0	1	0	1	0	1	0	1
COL9A1_a11b1 complex	1	0	1	0	1	0.133	1	0	1	0.039	1	0	1	0.017	1	0	1	0	1	0	1	0	1	0	1	0.125	1	0	1	0.031	1	0	1	0.009	1	0	1	0	1	0	1	0	1	0	1	0	1	0	1
COL9A1_a1b1 complex	1	0.879	1	0.977	1	0.301	1	0.335	1	0.168	1	0.058	1	0.98	1	1.067	1	0.293	1	0.148	1	0.871	1	0.985	1	0.293	1	0.343	1	0.16	1	0.067	1	0.972	1	1.075	1	0.285	1	0.156	1	0	1	0	1	0	1	0	1
COL9A1_a2b1 complex	1	0	1	0	1	0.054	1	0	1	0.019	0	0.879	1	0.016	1	0.512	1	0	1	0.577	1	0	1	0	1	0.046	1	0	1	0.011	0	0.548	1	0.008	1	0.181	1	0	1	0.246	1	0	1	1.25	1	0	1	0	1
COL9A2_a10b1 complex	1	0	1	0	1	0	1	0	1	0	1	0	1	0	1	0	1	0	1	0	1	0	1	0.592	1	0	1	0.565	1	0	1	0.541	1	0	0	1.184	1	0	1	0.512	1	0	1	0.781	1	0	1	0.162	1
COL9A2_a11b1 complex	1	0	1	0	1	0	1	0	1	0	1	0	1	0	1	0.022	1	0	1	0	1	0	1	0	1	0	1	0	1	0	1	0	1	0	1	0	1	0	1	0	1	0	1	0	1	0	1	0	1
COL9A2_a1b1 complex	1	0	1	2.384	1	0	1	2.438	1	0	1	0	1	0	1	2.367	1	0	1	0	1	0	1	5.27	1	0	1	5.325	1	0	1	0	1	0	1	5.254	1	0	1	0	1	0	1	0.297	1	0	1	0.368	1
COL9A2_a2b1 complex	1	0	1	0	1	0	1	0	1	0	1	0	1	0	1	0	1	0	1	0	1	0	1	0	1	0	1	0	1	0	1	0	1	0	1	0	1	0	1	0	1	0	1	0	1	0	1	0	1
COL9A3_a10b1 complex	1	0	1	0	1	0	1	0	1	0	1	0	1	0	1	0	1	0	1	0	1	0	1	0	1	0.179	1	0	1	0.028	1	0	1	0.145	1	0	1	0	1	0	1	0	1	0.435	1	0	0	0.632	1
COL9A3_a11b1 complex	1	0	1	0	1	0	1	0	1	0	1	0	1	0	1	0	1	0	1	0	1	0	1	0	1	0.133	1	0	1	0.039	1	0	1	0.017	1	0	1	0	1	0	1	0	1	0.053	1	0	1	0	1
COL9A3_a1b1 complex	1	0	1	0	1	0	1	0	1	0	1	0	1	0	1	0	1	0	1	0	1	0.879	1	0.961	1	0.3	1	0.319	1	0.168	1	0.043	1	0.98	1	1.051	1	0.293	1	0.133	1	0	1	0	1	0	1	0	1
COL9A3_a2b1 complex	1	0	1	0	1	0	0.98	3.026	1	0	1	2.91	1	0	1	2.898	1	0	1	0	1	0	1	0	1	0.054	0	113.821	1	0.019	1	113.706	1	0.016	1	113.693	1	0	1	0	1	0	1	0.71	1	0	0.98	0.838	1
COPA_P2RY6	1	1.284	1	1.2	1	1.223	1	1.173	0	1.791	0	1.811	1	1.238	1	1.197	1	0	1	0	1	1.479	1	1.567	1	1.418	1	1.541	0	1.985	0	2.178	1	1.432	1	1.564	1	0	1	0	1	1.058	1	1.042	1	1.044	1	1.018	0.02
COPA_SORT1	0.077	1.575	0.248	1.423	1	1.268	1	1.207	1	1.315	1	1.242	0.596	1.394	0.481	1.369	1	1.279	1	1.207	0	1.769	0	1.79	1	1.462	1	1.575	1	1.51	1	1.609	0	1.589	0	1.736	1	1.474	1	1.575	0.98	1.215	0.88	1.214	1	1.088	1	1.052	1
CRH_CRHR2	1	0	1	0	1	0	1	0	1	0	1	0	1	0	1	0	1	0	1	0	1	0	1	0.438	1	0	1	0.394	1	0	0	0.516	1	0	1	0.391	1	0	1	0.395	1	0	1	0.27	1	0	1	0.272	1
CRHR2_UCN2	1	0	1	0	1	0	1	0	1	0	1	0	1	0	1	0	1	0	1	0	1	0	1	0	1	0	1	0	1	0	1	0	1	0.008	1	0	1	0	1	0	1	0	1	0	1	0	1	0	1
CRLF2_TSLPR	1	0	1	0	1	0.166	1	0	1	0.304	1	0	1	0.165	1	0	0	2.643	1	0	1	0	1	0	1	0.071	1	0	1	0.209	1	0	1	0.07	1	0	1	2.548	1	0	1	0.271	1	0	1	0.272	1	0	1
CRTAM_CADM1	1	0	1	0	1	0	1	0	1	0	1	0	1	0	1	0	1	0	1	0	1	0.266	1	0.157	1	0.109	1	0.068	1	0.079	1	0.387	1	0.022	1	0.025	1	0	1	0	1	0	1	0.043	1	0	1	0.087	1
CSF1_CELSR3	1	0	1	0	1	0.807	1	0	1	0	1	0	1	0.806	1	0.635	1	0	1	0	1	0	1	0	1	1.025	1	0	1	0	1	0	1	1.024	1	1.188	1	0	1	0	1	0.26	1	0.047	1	0.261	1	0	1
CSF1_SIRPA	0	1.079	0	0.817	0	1.059	0	0.864	0	1.901	0	1.567	1	0.83	1	0.66	1	0	1	0	0	1.296	0	1.37	0	1.276	0	1.417	0	2.119	0	2.119	1	1.047	1	1.213	1	0	1	0	1	0.284	1	0.072	0.114	0.513	1	0.276	0
CSF1_SLC7A1	0	1.265	1	2.915	0	1.03	1	3.046	1	0.845	1	2.932	0	0.991	1	3.024	0	1.041	1	2.918	0	1.483	1	113.711	0	1.247	0	113.841	1	1.063	1	113.727	0	1.208	0	113.819	0	1.258	1	113.714	0.943	0.445	1	0.836	0.852	0.484	1	0.859	1
CSF1R_CSF1	1	0	1	0.047	1	0	1	0.102	1	0	1	0	1	0	1	0.03	1	0	1	0	1	0.821	1	0.35	1	1.038	1	0.404	1	0.275	1	0	1	0.346	1	0.333	1	0.112	1	0	0	7.664	1	0.022	0	8.357	1	0.093	0
CSF1R_CSF3	1	0	1	0	1	0	1	3.2	1	0	0	3.847	1	0	1	3.246	1	0	0	3.977	1	0	1	0	1	0	1	4.066	1	0	0	4.714	1	0.016	1	4.112	1	0	0	4.843	1	7.335	1	0.71	1	0	1	0.664	1
CSF1R_IL34	1	0	1	0	1	0	1	0	1	0	1	0	1	0	1	0	1	0	1	0	1	0	1	0	1	0.021	1	0	1	0.026	1	0	1	0.016	1	0	1	0	1	0	1	7.335	1	0	1	7.339	1	0	1
CSF2_CSF1R	1	0	1	0	1	0	1	0	1	0	1	0	1	0	1	0	1	0	1	0	1	0	1	0	1	0	1	0	1	0	1	0.641	1	0	1	0.001	1	0	1	0	1	0	1	0.503	1	0	1	0	1
CSF3_CSF3R	1	0	1	0.03	1	0	1	0	1	0	1	0	1	0	1	0.01	1	0	1	0	1	0	1	0.06	1	0	1	0	1	0	1	0	1	0	1	0.039	1	0	1	0	1	0	1	0	1	0	1	0	1
CSPG4_a3b1 complex	1	0.617	1	0.696	1	0.22	1	0.271	1	0.239	1	0.19	1	0.71	1	0.708	1	0.182	1	0.165	1	1.161	1	1.154	1	0.765	1	0.729	1	0.784	1	0.648	1	1.255	1	1.166	1	0.727	1	0.623	1	0.817	1	0.689	1	0.327	1	0.252	1
CTLA4_CD80	1	0	1	0.957	1	0.038	1	0.315	1	0.129	1	0.038	1	0.025	1	1.047	1	0	1	0.128	1	0	1	0.955	1	0	1	0.313	1	0	1	0.036	1	0	1	1.045	1	0	1	0.126	1	0	1	0	1	0	1	0	1
CTLA4_CD86	1	0	1	0.624	1	0	1	0.173	1	0.83	1	2.499	1	0.023	1	0.015	1	0	1	0.18	1	0	1	0	1	0	1	0	1	0	1	0	1	0	1	0	1	0	1	0	1	0	1	0	1	0	1	0	1
CX3CR1_CX3CL1	1	0	1	0	1	0	1	0.755	1	0	1	0.798	1	0	1	0.752	1	0	1	0.928	1	0.128	1	0	1	0.043	1	0.136	1	0.012	1	0.179	1	0.016	1	0.133	1	0	1	0.308	1	0.851	1	0.353	1	0.878	1	0.356	1
CXADR_FAM3C	1	3.379	1	0	1	0.645	1	0	1	0.58	1	0	1	0.643	1	0.038	1	0.453	1	0	1	0	1	0	1	0	1	0	1	0	1	0	1	0	1	0.537	1	0	1	0	1	0.629	1	0	1	0.631	1	0	1
CXCL10_CXCR3	1	0	1	0	1	0	1	0	1	0	1	0	1	0	1	0	1	0	1	0	1	0	1	0	1	0	1	0	1	0	1	0	1	0	1	0	1	0	1	0	1	0	1	0.31	1	0	1	0	1
CXCL10_DPP4	1	0	1	0.683	1	0	0	3.96	1	0	0	1.483	1	0	0	1.135	1	0	0.532	0.67	1	0	1	0.456	1	0	0	3.733	1	0	0	1.256	1	0	0	0.907	1	0	0.946	0.442	1	0	0	0.969	1	0	0	3.795	1
CXCL12_CXCR3	1	0	1	0	1	0	0	4.429	1	0.793	1	4.314	1	0.751	1	4.302	1	0.775	1	0	1	0	1	0	1	0	0	4.737	1	1.862	1	4.622	1	1.82	1	4.609	1	1.844	1	0	1	0.115	1	0.043	1	0	1	0.171	1
CXCL12_CXCR4	1	0	1	0	1	0.783	1	0	0	1.321	1	0	1	0.752	1	0	0	1.856	1	0	1	0	1	0	1	1.852	1	0	0	2.39	1	0	1	1.821	1	0	0	2.925	1	0	1	0.116	1	0	1	0.147	1	0	1
CXCL13_ACKR4	1	0	0	2.458	1	0	0	2.741	1	0	0	4.914	1	0	1	1.257	1	0	1	0.321	1	0.353	1	2.301	1	0.089	1	2.585	1	0	1	4.758	1	0.056	1	1.1	1	0	1	0.164	1	0	0	1.688	1	0	0	3.173	1
CXCL13_CXCR5	1	0	1	0	1	0	1	0	1	0	1	0	1	0	1	0	1	0	1	0	1	0	1	0	1	0	1	0	1	0	1	0	1	0.057	1	0	1	0.174	1	0	1	0	1	0	1	0	1	0	1
CXCL2_CXCR2	1	0.47	1	0	1	0.463	1	0	1	0.706	1	0	1	0.457	1	0	1	0	1	0	1	0.151	1	0.03	1	0.144	1	0.161	1	0.387	1	0.047	1	0.138	1	0.139	1	0	1	0.033	1	0.166	1	0.136	1	0.172	1	0.158	1
CXCL2_DPP4	1	0	1	0	1	0.622	1	0	1	0.465	1	0.148	1	0.456	1	0.01	1	0	1	5.797	1	0	1	0	1	0.303	1	0	1	0.146	1	0.158	1	0.138	1	0.02	1	0	1	5.807	1	0.166	1	0.009	1	0.331	1	0	1
CXCL3_CXCR2	1	0.045	1	0	1	0.038	1	0	1	0.281	1	0	1	0.032	1	0	1	0	1	0	1	0.016	0	0.504	1	0.009	0	0.47	1	0.252	1	0.459	1	0.003	0	0.511	1	0	0	0.745	1	1.975	0	0.39	1	1.98	0	0.348	1
CXCR2_CXCL6	1	0.045	1	0	1	0.049	1	0	1	0	1	0	1	0.015	1	0	1	0	1	0	1	0.038	1	0	1	0.042	1	0	1	0	1	0	1	0.008	1	0	1	0	1	0	1	0.251	1	0	1	0.285	1	0	1
CXCR3_CCL19	1	0	1	0.199	1	0	1	0.33	1	0	1	0.215	1	0	1	0.307	1	0	1	0.202	1	0	1	8.54	1	0	0	8.67	1	0	1	8.556	1	0	0	8.648	1	0	1	8.542	1	0.044	1	0.234	1	0.095	1	0.257	1
CXCR3_CXCL9	1	0	1	0	1	0	1	0	1	0	1	0	1	0	1	0	1	0	1	0	1	0	1	0.399	1	0	1	0.168	1	0	1	0	1	0	1	0.139	1	0	1	0	1	0.044	1	0	1	0.046	1	0	1
CXCR6_CXCL16	1	0	1	0.325	1	0	1	0.347	1	0	1	0	1	0	1	0.25	1	0	1	0.241	1	0	1	0.129	1	0	1	0.152	1	0	1	0	1	0	1	0.055	1	0	1	0.046	1	0	1	0.075	1	0	1	0.172	1
DLK1_NOTCH2	1	0	1	0	1	0	1	0	1	0	1	0	1	0	1	0	1	0	1	0	1	0.369	1	0.201	1	0.497	1	0.432	1	0.815	1	0.909	1	0.303	1	0.253	1	0.744	1	0.346	1	0	1	0	1	0	1	0	1
DLK1_NOTCH3	1	0	1	0	1	0	1	0	1	0	1	0	1	0	1	0	1	0	1	0	1	0	1	0.05	1	0.166	1	0.081	1	0	1	0.033	1	0.176	1	0.194	1	0.06	1	0.2	1	0	1	0	1	0	1	0	1
DLK1_NOTCH4	1	0	1	0	1	0	1	0.892	1	0	1	0	1	0	1	0.888	1	0	1	0	1	0.468	1	0	1	0.049	1	0.408	1	0	1	0	1	0.042	1	0.403	1	0.051	1	0	1	0	1	0.214	1	0	1	0.218	1
DLL1_NOTCH1	0	2.342	1	0	1	0.576	1	0	0	0.961	1	0	1	0.563	1	0	0	1.087	1	0	1	1.82	1	0	1	0.055	1	0	1	0.44	1	0	1	0.042	1	0	1	0.565	1	0	1	0	1	0.299	1	0	1	0.309	1
DLL1_NOTCH2	0	0.872	0	0.798	0	1	1	0.449	0	1.318	1	0	0	0.805	1	0.448	0	1.247	1	0	1	0.35	1	0.368	1	0.478	1	0.019	1	0.796	1	0	1	0.284	1	0.018	1	0.725	1	0	1	0	1	0	1	0	1	0	1
DLL1_NOTCH3	1	0	0	0.623	1	0.669	0	0.854	1	0	0	1.331	0	0.679	0	0.675	1	0.563	0	0.768	1	0	1	0.193	1	0.147	1	0.424	1	0	1	0.901	1	0.158	1	0.245	1	0.041	1	0.338	1	0	1	0	1	0	1	0	1
DLL1_NOTCH4	0	0.97	1	0	1	0.552	1	0	1	0	1	0	1	0.544	1	0	1	0.554	1	0	1	0.449	1	0	1	0.03	1	0.133	1	0	1	0.018	1	0.023	1	0.005	1	0.032	1	0	1	0	1	0	1	0	1	0	1
DLL3_NOTCH3	1	0	1	0	1	0	1	0	1	0	1	0	1	0	1	0	1	0	1	0	1	0	1	0	1	0	1	0	1	0	1	0	1	0	1	0	1	0	1	0	1	0	1	0.18	1	0	1	0.066	1
DLL4_NOTCH3	1	0	1	0	1	0.177	1	0	1	0	1	0	1	0.187	1	0	1	0.071	1	0	1	0	1	0	1	0.136	1	0	1	0	1	0	1	0.146	1	0	1	0.029	1	0	1	0	1	0	1	0	1	0	1
DPP4_CCL11	1	0	1	0	1	0	1	0.054	1	0	1	0.17	1	0	1	0.051	1	0	1	0	1	0	1	0	1	0.523	1	0.077	1	0	1	0.193	1	0.167	1	0.075	1	0	1	0	1	0.01	1	0.036	1	0.366	1	0.039	1
DPP4_CXCL12	1	0	1	0.555	1	0	1	0.466	1	0	1	0.396	1	0	1	0.431	1	0	1	0.404	1	0.917	1	0.228	1	1.986	1	0.139	1	0.281	1	0.069	1	0.513	1	0.104	1	0.245	1	0.077	1	0.356	1	0.057	1	1.828	1	0.092	1
DPP4_CXCL9	1	0	1	0	1	0	1	0	1	0	1	0	1	0	1	0	1	0	1	0	1	0	1	0	1	0.169	1	0	1	0	1	0	1	0.167	1	0	1	0	1	0	1	0.01	1	0.071	1	0.012	1	0.162	1
DSC1_DSG2	1	0	1	0	1	0	1	0	1	0	1	0	1	0	1	0	1	0	1	0	1	0	1	0.95	1	0	1	0.308	1	0	1	0.031	1	0	1	1.04	1	0	1	0.121	1	0	1	0	1	0	1	0	1
DSC2_DSG2	1	0	1	0	1	0.018	1	0	1	0	1	0	1	0.014	1	0	1	0	1	0	1	0	1	0	1	0.007	1	0	1	0	1	0	1	0.003	1	0.002	1	0	1	0	1	0	1	0	1	0	1	0	1
DSG1_DSC1	1	0	1	1.036	1	0	1	0	1	0	1	1.073	1	0	1	1.016	1	0	1	0	1	0	1	0.134	1	0	1	0	1	0	1	0.171	1	0	1	0.114	1	0	1	0	1	0	1	0.178	1	0	1	0	1
DSG1_DSC2	1	0	1	0	1	0	1	0	1	0	1	0	1	0	1	0	1	0	1	0	1	0	1	0	1	0	1	0	1	0	1	0	1	0	1	0	1	0	1	0	1	0	1	0	1	0	1	0	1
DSG1_DSC3	1	0	1	0	1	0	1	0.024	1	0	1	0.697	1	0	1	0.018	1	0	1	0.278	1	0	1	0	1	0	1	0	1	0	1	0	1	0	1	0	1	0	1	0	1	0	1	0.842	1	0	1	0.847	1
DSG2_DSC3	1	0	1	0	1	0	1	0	1	0	1	0	1	0	1	0	1	0	1	0	1	0	1	0	1	0	1	0	1	0	1	0	1	0.005	1	0	1	0	1	0	1	0	1	0	1	0	1	0	1
EDA_EDA2R	1	0.076	1	0	1	0.086	1	0	1	0	1	0	1	0.02	1	0	1	0	1	0	1	0.11	1	0	1	0.121	1	0	1	0	1	0	1	0.054	1	0	1	0	1	0	1	0	1	0	1	0	1	0	1
EDA_EDAR	1	0	1	0	1	0	1	0	1	0	1	0	1	0.016	1	0	1	0	1	0	1	0	1	0	1	0	1	0	1	0	1	0	1	0.05	1	0	1	0	1	0	1	0	1	0	1	0	1	0	1
EDN2_EDNRA	1	0	1	0.686	1	0	1	0.74	1	0	1	0	1	0	1	0.669	1	0	1	0	1	0	1	2.981	1	0	1	3.035	1	0	1	0	1	0	1	2.964	1	0	1	0	1	0	1	0.158	1	0	1	0.229	1
EFNA1_EPHA1	1	0.18	1	0.216	1	0.194	1	0.27	1	0.175	1	0	1	0.217	1	0.199	1	0	1	0	1	0.052	1	0.932	1	0.066	1	0.986	1	0.047	1	0	1	0.089	1	0.915	1	0	1	0	1	0	1	0	1	0	1	0	1
EFNA1_EPHA2	1	0.275	1	0.519	1	0.178	1	0.649	1	0	1	0.535	1	0.166	1	0.627	1	0	1	0.522	1	0.147	1	7.357	1	0.05	0	7.488	1	0	1	7.374	1	0.038	0	7.466	1	0	1	7.36	1	0	1	0.296	1	0	1	0.318	1
EFNA1_EPHA3	1	0	1	0.396	0	0.956	1	0.027	1	0.176	1	0	0	0.282	1	0.01	1	0.2	1	0	1	0	1	0.406	1	0.828	1	0.037	1	0.048	1	0	1	0.154	1	0.02	1	0.072	1	0	1	0	1	0.009	1	0	1	0.026	1
EFNA1_EPHA4	0	0.524	1	0.173	1	0.234	1	0.193	1	0.158	1	0	1	0.196	1	0.231	1	0	1	0	1	0.396	1	0.039	1	0.106	1	0.059	1	0.03	1	0	1	0.068	1	0.096	1	0	1	0	1	0	1	0.083	1	0	1	0.045	1
EFNA1_EPHA5	1	0.176	0	0.35	1	0.155	1	0.179	1	0.16	1	0.191	1	0.157	1	0.163	1	0	1	0	1	0.049	1	0.216	1	0.027	1	0.045	1	0.032	1	0.056	1	0.029	1	0.029	1	0	1	0	1	0	1	0.016	1	0	1	0.031	1
EFNA1_EPHA7	1	0.162	1	0	1	0.238	1	0	1	0.158	1	0	1	0.174	1	0	1	0	1	0	1	0.034	1	0	1	0.11	1	0	1	0.03	1	0	1	0.046	1	0	1	0	1	0	1	0	1	0	1	0	1	0	1
EFNA1_EPHA8	1	0	1	0	1	0	1	0	1	0	1	0	1	0.154	1	0	1	0	1	0	1	0	0	0.631	1	0	1	0.409	1	0	1	0.406	1	0.026	1	0.381	1	0	1	0	1	0	1	0.26	1	0	1	0.287	1
EFNA2_EPHA1	1	0.05	1	0	1	0.064	1	0	1	0.045	1	0	1	0.087	1	0	1	0	1	0	1	0.11	1	0	1	0.124	1	0	1	0.105	1	0	1	0.147	1	0.002	1	0	1	0	1	0.072	1	0.009	1	0.049	1	0	1
EFNA2_EPHA2	1	0.145	1	0	1	0.048	1	0	1	0	1	0	1	0.036	1	0	1	0	1	0	1	0.205	1	0.136	1	0.108	1	0.109	1	0	1	0.085	1	0.096	1	0.728	1	0	1	0.056	1	0.021	1	0	1	0.033	1	0	1
EFNA2_EPHA3	1	0	1	0	1	0.826	1	0	1	0.045	1	0	1	0.152	1	0	1	0.07	1	0	1	0	1	0	1	0.886	1	0.007	1	0.106	1	2.303	1	0.212	1	0.001	1	0.13	1	0	1	0.137	1	0.778	1	0.811	1	0.784	1
EFNA2_EPHA4	1	0.394	1	0	1	0.104	1	0	1	0.028	1	0	1	0.066	1	0	1	0	1	0	1	0.454	1	0.274	1	0.164	1	0.103	1	0.088	1	0.114	1	0.126	1	0.087	1	0	1	0	1	0.051	1	0.018	1	0.089	1	0.034	1
EFNA2_EPHA5	1	0.046	1	0	1	0.025	1	0.03	1	0.03	1	0.678	1	0.027	1	0.076	1	0	1	0.807	1	0.106	1	0	1	0.085	1	0.031	1	0.09	1	0.678	1	0.087	1	0.077	1	0	1	0.808	1	0.012	1	0.066	1	0.01	1	0.02	1
EFNA2_EPHA7	1	0.031	1	0	1	0.108	1	0	1	0.028	1	0	1	0.043	1	0	1	0	1	0	1	0.091	1	0	1	0.168	1	0	1	0.088	1	0	1	0.104	1	0	1	0	1	0	1	0.029	0	0.398	1	0.093	0	0.458	1
EFNA2_EPHA8	1	0	1	0	1	0	1	0	1	0	1	0	1	0.024	1	30.998	1	0	1	0	1	0	1	0	1	0	1	0	1	0	1	0	1	0.084	1	0.612	1	0	1	0	1	0.009	1	0.059	1	0	1	0	1
EFNA3_EPHA4	1	0	1	0	1	0	1	0	1	0	1	0	1	0	1	0	1	0	1	0	1	0	1	0.023	1	0	1	0.105	1	0	1	0.023	1	0	1	0.34	1	0	1	0.038	1	0	1	0	1	0	1	0	1
EFNA3_EPHA5	1	0	1	0	1	0	1	0	1	0	1	0	1	0	1	0	1	0	1	0	1	0	1	0.617	1	0	1	0.201	1	0	1	0.562	1	0	1	0.094	1	0	1	0	1	0	1	0.216	1	0	1	0.323	1
EFNA3_EPHA7	1	0	1	0	1	0	1	0	1	0	1	0	1	0	1	0	1	0	1	0	1	0	1	0.99	1	0	1	0.05	1	0	1	0	1	0	1	0.021	1	0	1	0.124	1	0	1	0	1	0	1	0	1
EFNA4_EPHA4	1	0	1	0	1	0	1	0	1	0	1	0	1	0	1	0	1	0	1	0	1	0	1	0	1	0	1	0.084	1	0	1	0.016	1	0	1	0.028	1	0	1	0	1	0.052	1	0	1	0.09	1	0	1
EFNA4_EPHA5	1	0	1	0	1	0	1	0	1	0	1	0	1	0	1	0	1	0	1	0	1	0	1	0.397	1	0	1	0.07	1	0	1	0.023	1	0	1	0.055	1	0	1	0	1	0.013	1	0	1	0.011	1	0	1
EFNA4_EPHA7	1	0	1	0	1	0	1	0	1	0	1	0	1	0	1	0	1	0	1	0	1	0	1	0	1	0	0	0.554	1	0	1	0.439	1	0	1	0.426	1	0	1	0	1	0.029	1	0	1	0.094	1	0	1
EFNA5_EPHA4	0	2.766	1	0	1	2.475	1	0	1	2.4	1	0	1	2.437	1	0	1	0	1	0	0	0.973	1	0	1	0.683	0	0.576	1	0.607	1	0.461	1	0.645	1	0.448	1	0	1	0	1	0.053	1	0	1	0.091	1	0	1
EFNA5_EPHA5	1	2.418	1	0.37	1	2.396	0.153	0.344	1	2.401	1	0.32	1	2.398	0	0.963	1	0	1	0.29	1	0.626	1	0.116	1	0.604	1	0.09	1	0.609	1	0.066	1	0.606	1	0.709	1	0	1	0.036	1	0.014	1	0.755	1	0.012	1	0.136	1
EFNA5_EPHA7	1	2.403	1	0	1	2.479	1	0	1	2.399	1	0	1	2.415	1	0	1	0	1	0	1	0.611	1	0	1	0.687	1	0	1	0.607	1	0	1	0.623	1	0	1	0	1	0	1	0.031	1	0.232	1	0.095	1	0	1
EFNB2_EPHA4	0	1.861	0	1.557	1	1.57	1	1.23	1	1.495	1	1.183	1	1.532	1	1.215	1	0	1	0	0	0.537	0	0.544	1	0.246	1	0.217	1	0.171	1	0.169	1	0.208	1	0.202	1	0	1	0	1	0.056	1	0.055	1	0.094	1	0.07	1
EFNB2_EPHB1	1	1.503	1	1.18	1	1.543	1	1.214	1	1.494	1	0	1	1.523	1	1.2	1	0	1	0	1	0.179	1	0.167	1	0.219	1	0.2	1	0.17	1	0	1	0.199	1	0.186	1	0	1	0	1	0.047	1	0.04	1	0.066	1	0.054	1
EFNB2_EPHB3	1	1.5	1	0.134	0	1.91	1	0.107	1	1.514	1	0.083	1	1.586	1	0.726	1	0	1	0.054	1	0.176	1	0.135	0	0.586	1	0.108	1	0.19	1	0.084	1	0.263	1	0.727	1	0	1	0.055	1	0.11	1	0.716	1	0.434	1	0.097	1
EFNB2_EPHB4	0	2.291	0	1.852	0	1.711	0	1.379	1	1.509	1	1.18	0	1.624	1	1.272	1	1.563	1	1.182	0	0.967	0	0.838	0.442	0.387	0.02	0.365	1	0.185	1	0.167	1	0.301	1	0.258	1	0.239	1	0.169	1	0.148	1	0.112	1	0.235	1	0.219	1
EGF_NRG1	1	0	1	0	1	0	0.98	0.335	1	0	1	0.22	1	0	1	0.207	1	0	1	0	1	0	1	0	1	0.016	0	6.443	1	0.019	1	6.328	1	0.016	1	6.315	1	0	1	0	1	0	1	0.221	1	0	0.98	0.349	1
EGFR_AREG	1	0.034	1	0	1	0.023	1	0	1	0.107	1	0	1	0.022	1	0	1	0	1	0	1	0.397	1	0.4	1	0.386	1	0	1	0.47	1	0.437	1	0.385	1	0.38	1	0	1	0	1	0.226	1	0.259	1	0.227	1	0	1
EGFR_BTC	1	0.044	1	0	1	0.029	1	0	1	0.031	1	0	1	0.076	1	0	1	0	1	0	1	0.407	1	1.148	1	0.392	1	1.769	1	0.394	1	0.192	1	0.439	1	0.472	1	0	1	0.155	1	0.28	1	0.366	1	0.233	1	1.662	1
EGFR_COPA	1	1.227	1	0	1	1.422	1	0	1	1.048	1	0	1	1.247	1	0	1	1.273	1	0	0.02	1.591	1	0	0	1.785	1	0	0.157	1.411	1	0	0	1.61	1	0	0.06	1.636	1	0	0	1.451	1	0	0	1.626	1	0	0.719
EGFR_EGF	1	0	1	0	1	0.036	1	0	1	0	1	0	1	0.025	1	0	1	0	1	0	1	0	1	0	1	0.399	1	0	1	0	1	0	1	0.389	1	0	1	0	1	0	1	0.229	1	0.31	1	0.24	1	0.434	1
EGFR_EPGN	1	0	1	0	1	0.023	1	0	1	0	1	0	1	0.022	1	0	1	0	1	0	1	0	1	0	1	0.387	1	0	1	0	1	0	1	0.385	1	0	1	0	1	0	1	0.226	1	0	1	0.228	1	0	1
EGFR_GRN	1	2.891	1	0	1	1.881	1	0	1	7.791	1	0	1	1.056	1	0	1	0.184	1	0	0	3.254	1	0	0	2.244	1	0	0	8.154	1	0	0	1.42	1	0	1	0.548	1	0	0.609	1.261	1	0	0	2.085	1	0	0
EGFR_HBEGF	1	0.226	1	0	1	0.083	1	0.544	1	0.149	1	0.525	1	0.858	1	0.511	1	0.2	1	0	0.98	0.59	1	0	1	0.446	1	0.214	1	0.513	1	0.194	0	1.221	1	0.18	1	0.564	1	0	0	1.062	1	1.25	1	0.287	1	1.283	1
EGFR_MIF	1	0.101	1	0	1	0.136	1	0	1	0.508	1	0	1	0.173	1	0	1	0.201	1	0	1	0.464	1	0.025	0	0.5	1	0.156	0	0.872	1	0.042	0	0.536	1	0.134	0.017	0.565	1	0.028	0	0.377	1	0	0	0.341	1	0	0
EGFR_NRG1	1	0	1	0	1	0.023	1	0	1	0.026	1	0	1	0.023	1	0	1	0	1	0	1	0	1	0.386	1	0.386	1	0	1	0.389	1	0	1	0.386	1	0.382	1	0	1	0	1	0.227	1	0.26	1	0.227	1	0	1
EGFR_TGFA	1	0.147	1	0.251	1	0.083	1	0	1	0.028	1	0	1	0.023	1	0.231	1	0	1	0	0	0.51	1	0.395	1	0.446	1	0	1	0.391	1	0	1	0.386	1	0.376	1	0	1	0	1	0.227	1	1.034	1	0.287	1	0	1
EGFR_TGFB1	1	0.109	1	0.719	1	0.026	1	0.713	1	0.202	1	0.739	1	0.036	1	0.715	1	0.417	1	0	1	0.472	1	0.816	1	0.389	1	0.81	0	0.565	1	0.836	1	0.399	1	0.812	0	0.78	1	0	1	0.24	1	1.419	1	0.23	1	1.417	0
EPHA1_EFNA3	1	0	1	0	1	0	1	0	1	0	1	0	1	0.033	1	0	1	0	1	0	1	0	1	0	1	0	1	0	1	0	1	0	1	0.047	1	0	1	0	1	0	1	0.029	1	0	1	0	1	0	1
EPHA1_EFNA4	1	0	1	0	1	0	1	0	1	0.036	1	0	1	0.032	1	0	1	0	1	0	1	0	1	0	1	0	1	0.144	1	0.05	1	0	1	0.046	1	0.14	1	0	1	0	1	0.027	1	0	1	0	1	0	1
EPHA1_EFNA5	1	2.421	1	0.324	1	0.629	1	0.093	1	0.037	1	0	1	0.552	1	0.064	1	0.184	1	0	1	2.435	1	0.275	1	0.643	1	0.044	1	0.051	1	0	1	0.566	1	0.014	1	0.198	1	0	1	0.548	1	0.045	1	0.624	1	0.075	1
EPHA2_EFNA3	1	0	1	0	1	0	1	0.201	1	0	1	0	1	0.129	1	0.2	1	0	1	0	1	0	1	0	1	0	1	0.03	1	0	1	0	1	0.032	1	0.029	1	0	1	0	1	0	1	0.04	1	0	1	0.041	1
EPHA2_EFNA4	1	0	1	0	1	0	1	0	1	0.131	1	0	1	0.127	1	0	1	0	1	0	1	0	1	0	1	0	1	0	1	0.034	1	0	1	0.03	1	0	1	0	1	0	1	0	1	0	1	0	1	0	1
EPHA2_EFNA5	1	2.516	0	2.334	1	0.724	0	0.852	1	0.133	1	0	1	0.647	0	0.723	1	0.28	1	0.299	1	2.419	1	2.163	1	0.627	1	0.681	1	0.035	1	0	1	0.55	1	0.552	1	0.183	1	0.128	1	0	1	0.563	1	0	1	0.692	1
EPHA3_EFNA3	1	0	1	0	1	0	1	0.024	1	0	1	0	1	0	1	0.023	1	0	1	0	1	0	1	0	1	0	1	0.762	1	0	1	0	1	0.81	1	0.761	1	0	1	0	1	0.029	1	0.015	1	0	1	0.016	1
EPHA3_EFNA4	1	0	1	0	1	0	1	0.027	1	0	1	0	1	0	1	0.024	1	0	1	0.127	1	0	1	0	1	0	1	0.764	1	0.812	1	0	1	0.808	1	0.761	1	0	1	0.864	1	0.028	1	0.015	1	0	1	0.018	1
EPHA3_EFNA5	1	0	1	2.157	1	0	1	0.675	1	0	1	0	1	0	1	0.546	1	0	1	0.122	0	3.197	0	2.895	0	1.405	0	1.413	1	0.813	1	0	0	1.328	0	1.284	0.1	0.961	1	0.86	1	0.548	1	0.538	1	0.625	1	0.667	1
EPHA4_EFNB1	1	0.456	0	6.229	1	0.404	0.382	3.855	1	0.382	0.556	3.777	1	0.397	0.271	3.939	1	0	0.853	3.549	1	0.165	0	6.145	1	0.114	0.304	3.771	1	0.091	0.575	3.693	1	0.107	0.017	3.856	1	0	0.983	3.465	1	0.031	0	7.675	1	0.038	0	7.59	1
EPHA4_EFNB3	1	0.384	1	0	1	0.376	1	0	1	0	1	0	1	0.372	1	0	1	0	1	0	1	0.093	1	0	1	0.085	1	0	1	0	1	0	1	0.082	1	0	1	0	1	0	1	0.006	1	0	1	0.01	1	0	1
EPHA8_EFNA3	1	0	1	0	1	0	1	0	1	0	1	0	1	0	1	0	1	0	1	0	1	0	1	0.395	1	0	1	0.179	1	0	1	0.214	1	0	1	0.341	1	0	1	0.179	1	0	1	0	1	0	1	0	1
EPHA8_EFNA4	1	0	1	0	1	0	1	0	1	0	1	0	1	0	1	0	1	0	1	0	1	0	1	0	1	0	1	0	1	0	1	0	1	0	1	0	1	0	1	0	1	0	1	0	1	0	1	0	1
EPHA8_EFNA5	1	0	1	0	1	0	1	0	1	0	1	0	1	0	1	0	1	0	1	0	1	0	1	0	1	0	1	0	1	0	1	0	1	0	1	0	1	0	1	0	1	0	1	0	1	0	1	0	1
EPHB1_EFNB1	1	0.098	0	1.538	1	0.047	0	0.726	1	0.024	1	0.567	1	0.04	1	0.672	1	0	1	0.562	1	0.137	0	1.24	1	0.086	0	0.428	1	0.064	1	0.269	1	0.079	1	0.374	1	0	1	0.264	1	0.03	1	0.138	1	0.038	1	0.192	1
EPHB1_EFNB3	1	0.026	0	4.388	1	0.018	1	0.226	1	0	1	0	1	0.015	1	0.187	1	0	1	0	1	0.065	1	4.283	1	0.057	1	0.12	1	0	1	0	1	0.054	1	0.082	1	0	1	0	1	0.006	1	0.055	1	0.009	1	0.094	1
EPHB2_EFNA5	1	0	1	0	1	0	1	0.08	1	0	1	0	1	0	1	0.097	1	0	1	0	0	2.518	1	0	0	0.726	1	0.121	1	0.135	1	0	0	0.65	1	0.137	0.98	0.282	1	0	1	0.536	1	0.23	1	0.613	1	0.213	1
EPHB2_EFNB1	1	0	1	0	1	0	1	0	1	0	1	0.123	1	0	1	0.103	1	0	1	0	1	0.208	1	0	1	0.157	1	0	1	0.135	1	0.159	1	0.15	1	0.139	1	0	1	0	1	0.036	1	0.238	1	0.044	1	0	1
EPHB2_EFNB2	1	0	1	0	1	0	1	0	1	0	1	0	1	0	1	0	1	0	1	0	0	1.614	1	0	0.388	0.29	1	0	1	0.137	1	0	0	0.354	1	0	1	0.218	1	0	1	0.24	1	0	1	0.176	1	0	1
EPHB2_EFNB3	1	0	1	0	1	0	1	0	1	0	1	0	1	0	1	0	1	0	1	0	1	0.136	1	0	1	0.128	1	0	1	0	1	0	1	0.125	1	0	1	0	1	0	1	0.012	1	0	1	0.015	1	0	1
EPHB3_EFNB1	1	0.095	1	0	1	0.044	1	0	1	0.021	1	0	1	0.037	1	0	1	0	1	0	1	0.505	1	0.024	1	0.454	1	0.078	1	0.431	1	0	1	0.447	1	0.007	1	0	1	0	1	0.05	1	0	1	0.057	1	0	1
EPHB3_EFNB3	1	0.023	1	0.236	1	0.015	1	0.147	1	0	1	0.077	1	0.012	1	0.112	1	0	1	0.085	1	0.433	1	0.674	1	0.425	1	0.585	1	0	1	0.515	1	0.422	1	0.55	1	0	1	0.523	1	0.025	1	0	1	0.029	1	0	1
EPHB4_EFNB1	1	0.886	1	0	1	0.835	1	0	1	0.812	1	0	1	0.828	1	0	1	0	1	0	1	0.306	1	0.094	1	0.254	1	0.044	1	0.232	1	0.075	1	0.247	1	0.047	1	0	1	0.16	1	0.045	1	0.033	1	0.052	1	0.03	1
EPHB4_EFNB3	1	0.814	0	3.599	1	0.806	0	2.957	1	0	1	2.681	1	0.803	0	3.69	1	0	1	2.771	1	0.234	0	2.717	1	0.226	0	2.075	1	0	1	1.799	1	0.223	0	2.807	1	0	1	1.889	1	0.02	1	0	1	0.023	1	0	1
EPHB6_EFNB1	1	0.114	1	1.201	1	0.063	1	0.188	1	0.041	1	0.041	1	0.056	1	0.228	1	0	1	0.099	1	0.107	1	1.18	1	0.055	1	0.166	1	0.033	1	0.02	1	0.048	1	0.207	1	0	1	0.077	1	0	1	0.206	1	0	1	0.165	1
EPHB6_EFNB2	1	1.52	1	0	1	0.196	1	0.038	1	0.043	1	0	1	0.26	1	0.034	1	0.124	1	0	1	1.512	1	0	1	0.188	1	0.017	1	0.036	1	0	1	0.252	1	0.013	1	0.117	1	0	1	0	1	0.011	1	0	1	0.015	1
EPHB6_EFNB3	1	0.042	1	0	1	0.034	1	1.193	1	0	1	0	1	0.031	1	1.191	1	0	1	0	1	0.035	1	0	1	0.027	1	1.894	1	0	1	0	1	0.023	1	1.892	1	0	1	0	1	0	1	1.71	1	0	1	1.712	1
EPOR_KITLG	1	0	1	0.336	1	0	1	0.372	1	0	1	0.473	1	0	1	0.397	1	0	1	0.329	1	0.681	1	0.14	1	0.291	1	0.176	1	0.27	1	0.278	1	0.111	1	0.201	1	0.027	1	0.133	1	0.183	1	0.221	1	0.363	1	0.196	1
ERBB3_BTC	1	0	1	0	1	0	1	0	1	0	1	0	1	0	1	0	1	0	1	0	1	0	1	0.029	1	0	1	0.016	1	0	1	0.009	1	0	1	0.034	1	0	1	0	1	0.063	1	0.049	1	0.016	1	0.031	1
ERBB3_NRG1	1	0	0	0.811	1	0	0	0.956	1	0	0	1.614	1	0	0	0.808	1	0	0	0.726	1	0	0	0.584	1	0	0	0.729	1	0	0	1.386	1	0	0	0.581	1	0	0.017	0.498	1	0.011	0	0.643	1	0.011	0	0.791	1
ERBB4_HBEGF	1	0	1	0	1	0	1	0	1	0	1	0	1	0	1	0	1	0	1	0	1	0.218	1	0.153	1	0.074	1	0.095	1	0.141	1	0.203	1	0.85	1	1.324	1	0.192	1	0.186	1	0	1	0	1	0	1	0	1
ERBB4_NRG4	1	0	1	0	1	0	1	2.691	1	0	1	0.076	1	0	1	0.126	1	0	1	0	1	0.019	1	0	1	0.016	1	2.641	1	0.022	1	0.026	1	0.014	1	0.076	1	0	1	0	1	0	1	0.107	1	0	1	2.672	1
EREG_EGFR	1	0.033	0	5.248	1	0.396	0	4.606	1	0.237	1	4.33	1	0.082	0	5.338	1	0	1	4.419	1	0.03	0	5.555	1	0.394	0	4.913	1	0.235	1	4.637	1	0.08	0	5.645	1	0	1	4.727	1	0.075	1	1.08	1	0.389	1	0.348	1
EREG_ERBB4	1	0	1	0	1	0.024	1	0	1	0	1	0	1	0.062	1	0	1	0	1	0	1	0	1	0	1	0.022	1	0	1	0	1	0	1	0.06	1	0	1	0	1	0	1	0.055	1	0	1	0.017	1	0	1
ESAM_ESAM	0	6.512	1	0	1	3.265	1	0	1	3.266	1	0	0	3.369	1	0	1	0	1	0	1	3.265	1	0	1	0.018	1	0	1	0.019	1	0	1	0.122	1	0	1	0	1	0	1	0.123	1	0	1	0.019	1	0	1
F10_aMb2 complex	1	0.017	1	0.081	1	0.019	1	0	1	1.964	1	0	1	0.012	1	0.061	1	1.256	1	0	1	0	1	0.044	1	0	1	0	1	0	1	0	1	0	1	0.023	1	0	1	0	1	0.257	1	0.005	1	0.263	1	0	0
F11R_aLb2 complex	1	2.586	1	0	1	2.585	1	0	1	2.686	1	0	1	2.583	1	0	0	4.089	1	0	1	0.124	1	0	1	0.123	1	0	1	0.224	1	0	1	0.121	1	0	0	1.627	1	0	1	0.098	1	0	1	0.1	1	0	1
F2_a2Bb3 complex	1	0	1	0	1	0	1	0.021	1	0	1	1.881	1	0	1	0.017	1	0	1	0	1	0	1	0	1	0	1	0.104	1	0	0	1.963	1	0	1	0.1	1	0	1	0	1	0	1	0.018	1	0	1	0.022	1
F2_aVb3 complex	1	0	1	0	1	0	1	0	1	0	1	0	1	0	1	0	1	0	1	0	1	0	1	0	1	0	1	0	1	0	1	0	1	0	1	0	1	0	1	0	1	0	1	0	1	0	1	0	1
FAS_FASLG	1	0	1	0	1	0	1	0	1	0	1	0	1	0	1	0	1	0	1	0	1	0	1	0.032	1	0	1	0.163	1	0	1	0.049	1	0	1	0.141	1	0	1	0.035	1	0	1	0	1	0	1	0	1
FBN1_a5b1 complex	1	0.902	0.94	1.979	1	0.489	0	2.676	1	0.559	0.96	1.08	1	1.105	0	2.958	1	0.691	0.96	0.973	0	7.046	1	1.751	0	6.632	0.133	2.448	0	6.703	1	0.853	0	7.249	0	2.731	0	6.835	1	0.745	1	0.995	0	2.793	1	0.378	0.016	2.51	1
FCER2_aMb2 complex	1	0	1	0.369	1	0	1	0.311	1	0	1	0.42	1	0	0.157	1.541	1	0	1	0.402	1	0	1	0.514	1	0	1	0.456	1	0	1	0.565	1	0	0	1.686	1	0	1	0.547	1	0	0	2.343	1	0	1	1.113	1
FCER2_aVb3 complex	1	0	1	0	1	0	1	0	1	0	1	0	1	0	1	0	1	0	1	0	1	0	1	0	1	0	1	0	1	0	1	0	1	0	1	0	1	0	1	0	1	0	1	0	1	0	1	0	1
FCER2_aXb2 complex	1	0	1	0	1	0	1	0	1	0	1	0	1	0	1	0	1	0	1	0	1	0	1	0	1	0	1	0	1	0	1	0	1	0	1	0	1	0	1	0	1	0	1	0	1	0	1	0	1
FCER2_CR2	1	0	1	0.9	1	0	1	0	1	0	1	0	1	0	1	0.888	1	0	1	0	1	0	1	0.415	1	0	1	0	1	0	1	0	1	0	1	0.403	1	0	1	0	1	0	1	0.214	1	0	1	0	1
FCGR2A_CXCL9	1	0	1	0	1	0	1	0	1	0	1	0	1	0	1	0	1	0	1	0	1	0	1	0	1	0.005	1	0.019	1	0	1	0	1	0.003	1	0.015	1	0	1	0	1	2.635	1	0	1	2.637	1	0	1
FFAR2_BMP10	1	0	1	0	1	0	1	0.19	1	0	1	0	1	0	1	0.187	1	0	1	0	1	0	1	0	1	0	1	0.084	1	0	1	0	1	0	1	0.082	1	0	1	0	1	0.021	1	0.055	1	0.023	1	0.058	1
FFAR2_FAM3C	1	0	1	0	1	0	1	0	1	0	1	0	1	0	1	0	1	0	1	0	1	0	1	0	1	0	1	0	1	0	1	0	1	0	1	0	1	0	1	0	1	0.645	1	0	1	0.646	1	0	1
FFAR2_TNF	1	0	0	6.097	1	0	0	0.849	1	0	1	0	1	0	1	0.209	1	0	1	0	1	0	1	5.992	1	0	1	0.744	1	0	1	0	1	0	1	0.103	1	0	1	0	1	0.022	1	0.077	1	0.023	1	0.717	1
FGF1_aVb3 complex	1	0.143	1	0	1	0.157	1	0	1	0.122	1	0	1	0.66	1	0	1	0.803	1	0	1	0.136	1	0.075	1	0.151	1	0.157	1	0.116	1	0.075	1	0.654	1	0.392	1	0.797	1	0.09	1	0.662	1	0	1	0.159	1	0	1
FGF1_FGFR1	1	0.977	1	0	1	2.129	1	0	1	1.191	1	0	1	0.869	1	0	1	0.212	1	0	1	0.97	1	0	1	2.122	1	0	1	1.185	1	0	1	0.862	1	0	1	0.205	1	0	1	0.87	1	0	1	2.13	1	0	1
FGF1_FGFR2	1	0.065	1	1.25	1	0.177	1	1.951	1	0.054	1	1.769	1	0.286	1	0.913	1	0.088	1	0.166	1	0.058	1	1.212	1	0.17	1	1.913	1	0.047	1	1.731	1	0.28	1	0.875	1	0.081	1	0.128	1	0.288	1	0.857	1	0.179	1	1.895	1
FGF1_FGFR3	1	0.862	1	0	1	0.08	1	0	1	0.04	1	0	1	0.051	1	0	1	0	1	0	1	0.855	1	0	1	0.073	1	0.005	1	0.034	1	0	1	0.044	1	0.005	1	0	1	0	1	0.052	1	0.042	1	0.082	1	0.042	1
FGF1_FGFR4	1	0.069	1	0	1	0	1	0	1	0	1	0	1	0.036	1	0	1	0	1	0	1	0.062	1	0	1	0	1	0	1	0	1	0	1	0.029	1	0	1	0	1	0	1	0.038	1	0	1	0	1	0	1
FGF1_TGFBR3	1	0.359	1	0	1	1.638	1	0	1	0.072	1	0	1	0.359	1	0	1	0.062	1	0	1	0.352	1	0	1	1.631	1	0	1	0.065	1	0	1	0.352	1	0	1	0.055	1	0	1	0.361	1	0	1	1.64	1	0	1
FGF10_FGFR1	1	0	1	0.776	1	0	1	0.478	1	0	1	0.242	1	0	1	0.343	1	0	1	0	1	1.046	1	0.581	1	2.198	1	0.283	1	1.261	1	0.047	1	0.938	1	0.148	1	0.281	1	0	1	0	1	0.168	1	0	1	0.303	1
FGF10_FGFR2	1	0	1	0	1	0	1	0	1	0	1	0	1	0	1	0	1	0	1	0	1	0.134	1	0	1	0.247	1	0	1	0.123	1	0	1	0.356	1	0	1	0.157	1	0	1	0	1	0	1	0	1	0	1
FGF17_FGFR1	1	0.946	1	0	1	2.098	1	0	1	1.161	1	0	1	0.838	1	0	1	0.181	1	0	1	0.949	1	0	1	2.101	1	0	1	1.163	1	0	1	0.841	1	0	1	0.184	1	0	1	0	1	0	1	0	1	0	1
FGF17_FGFR2	1	0.034	1	0	1	0.146	1	0	1	0.023	1	0	1	0.256	1	0	1	0.057	1	0	1	0.037	1	0	1	0.149	1	0	1	0.026	1	0	1	0.258	1	0	1	0.06	1	0	1	0	1	0	1	0	1	0	1
FGF17_FGFR3	1	0.832	1	0	1	0.049	1	0	1	0.01	1	0	1	0.02	1	0.432	1	0	1	0	1	0.834	1	0	1	0.052	1	0	1	0.012	1	0	1	0.023	1	0.529	1	0	1	0	1	0	1	0.03	1	0	1	0	1
FGF17_FGFR4	1	0.038	1	0	1	0	1	0	1	0	1	0	1	0.006	1	0	1	0	1	0	1	0.041	1	0	1	0	1	0	1	0	1	0	1	0.008	1	0	1	0	1	0	1	0	1	0	1	0	1	0	1
FGF18_FGFR1	1	0.947	1	0	1	2.099	1	0.024	1	1.162	1	0	1	0.839	1	0.023	1	0.182	1	0	1	0.962	1	0	1	2.114	1	0.044	1	1.177	1	0	1	0.854	1	0.043	1	0.197	1	0	1	0	1	0	1	0	1	0	1
FGF18_FGFR2	1	0.035	1	5.533	1	0.147	1	5.502	1	0.024	1	0	1	0.256	1	5.478	1	0.058	1	0	1	0.05	1	0.225	1	0.162	1	0.193	1	0.039	1	0	1	0.272	1	0.169	1	0.073	1	0	1	0	1	0	1	0	1	0	1
FGF18_FGFR3	1	0.832	1	0	1	0.05	1	0.026	1	0.011	1	0	1	0.021	1	0.023	1	0	1	0.126	1	0.848	1	0	1	0.065	1	0.046	1	0.026	1	0	1	0.036	1	0.043	1	0	1	0.146	1	0	1	0	1	0	1	0	1
FGF18_FGFR4	1	0.039	1	0.328	1	0	0	2.954	1	0	1	0	1	0.006	1	0.34	1	0	1	0.284	1	0.054	1	0.082	1	0	1	2.708	1	0	1	0	1	0.022	1	0.095	1	0	1	0.039	1	0	1	0.208	1	0	0	2.822	1
FGF19_FGFR1	1	0	1	6.133	1	0	1	6.264	1	0	1	6.15	1	0	1	6.242	1	0	1	6.136	1	0	1	112.377	1	0	0	112.507	1	0	1	112.393	1	0	0	112.485	1	0	1	112.38	1	0	1	1.146	1	0	1	1.168	1
FGF19_FGFR4	1	0	1	2.1	1	0	1	0.232	1	0	1	0	1	0	1	0.036	1	0	1	0	1	0	1	2.192	1	0	1	0.324	1	0	1	0	1	0	1	0.129	1	0	1	0	1	0	1	0	1	0	1	0	1
FGF2_aVb3 complex	1	0.286	1	0.664	1	0.3	1	0.637	1	0.265	1	0.613	1	0.803	0.943	1.256	1	0.946	1	0.584	1	0.664	1	0.602	1	0.678	1	0.575	1	0.643	1	0.551	1	1.181	1	1.194	0.518	1.324	1	0.522	1	0.697	1	0.761	1	0.194	1	0.142	1
FGF2_CD44	1	0.382	1	0.246	1	0.532	1	0.219	0	2.585	1	0.195	1	0.408	1	0.838	1	0.591	1	0.166	1	0.76	1	0.223	0.983	0.91	1	0.196	0	2.963	1	0.172	1	0.786	0.037	0.815	0.746	0.969	1	0.143	1	0.302	1	0.883	1	0.425	1	0.264	1
FGF2_FGFR1	1	1.12	1	0.57	0	2.272	1	0	1	1.334	1	0	1	1.012	1	0.55	1	0.355	1	0	0.98	1.497	1	0.508	0	2.649	1	0	0.351	1.712	1	0	1	1.39	1	0.488	1	0.733	1	0	1	0.905	1	0.055	1	2.165	1	0	1
FGF2_FGFR2	1	0.208	0.459	1.739	1	0.32	0	2.44	1	0.197	0	2.258	1	0.429	1	1.402	1	0.231	1	0.655	1	0.586	0.615	1.677	1	0.698	0	2.378	1	0.575	0	2.196	1	0.807	1	1.34	1	0.609	1	0.593	1	0.323	1	0.907	1	0.213	1	1.945	1
FGF2_FGFR3	0.037	1.005	1	5.975	1	0.223	1	0.727	1	0.183	1	0	1	0.194	1	0.086	1	0	1	0	0	1.383	1	5.925	1	0.601	1	0.677	1	0.561	1	0	1	0.572	1	0.037	1	0	1	0	1	0.087	1	0.068	1	0.116	1	0.708	1
FGF2_FGFR4	1	0.212	1	0	1	0	1	0	1	0	1	0	1	0.179	1	0	1	0	1	0	1	0.59	1	0	1	0	1	0	1	0	1	0	1	0.557	1	0	1	0	1	0	1	0.072	1	0	1	0	1	0	1
FGF2_FGFRL1	1	0.379	1	0	1	0.623	1	1.892	1	0.259	1	0	1	0.685	1	1.888	1	0	1	0	1	0.757	1	0	1	1	1	0.805	1	0.637	1	0	1	1.063	1	0.801	1	0	1	0	1	0.579	1	1.986	1	0.516	1	1.99	1
FGF3_FGFR2	1	0	1	0	1	0	1	0	1	0	1	0	1	0	1	0	1	0	1	0	1	0	1	0	1	0	1	0.006	1	0	1	0	1	0	1	0.003	1	0	1	0	1	0	1	3.512	1	0	1	3.515	1
FGF3_FGFR3	1	0	1	0.264	1	0	1	0.281	1	0	1	0	1	0	1	0.149	1	0	1	0.165	1	0	1	0.288	1	0	1	0.304	1	0	1	0	1	0	1	0.172	1	0	1	0.189	1	0	1	0.133	1	0	1	0.265	1
FGF3_FGFR4	1	0	1	0	1	0	1	0	1	0	1	0	1	0	1	0	1	0	1	0	1	0	1	0	1	0	1	0	1	0	1	0	1	0	1	0	1	0	1	0	1	0	1	0	1	0	1	0	1
FGF4_FGFR1	1	0.954	1	0.313	1	2.106	1	0.472	1	1.169	1	0.216	1	0.847	0	0.881	1	0.19	1	0.242	1	0.943	1	0.208	1	2.095	1	0.366	1	1.158	1	0.111	1	0.835	1	0.776	1	0.178	1	0.137	1	0	1	0.75	1	0	1	0.34	1
FGF4_FGFR2	1	0.043	1	0	1	0.155	1	0	1	0.032	1	0	1	0.264	1	0	1	0.066	1	0	1	0.031	1	0	1	0.143	1	0	1	0.02	1	0	1	0.253	1	0	1	0.054	1	0	1	0	1	0	1	0	1	0	1
FGF4_FGFR3	1	0.84	1	0.282	1	0.058	1	0.225	1	0.018	1	0	1	0.029	1	0.21	1	0	1	0	1	0.829	1	0.176	1	0.046	1	0.12	1	0.007	1	0	1	0.017	1	0.104	1	0	1	0	1	0	1	0.078	1	0	1	0.094	1
FGF4_FGFR4	1	0.047	1	0	1	0	1	0	1	0	1	0	1	0.014	1	0	1	0	1	0	1	0.035	1	0	1	0	1	0	1	0	1	0	1	0.003	1	0	1	0	1	0	1	0	1	0	1	0	1	0	1
FGF5_FGFR2	1	0	1	0.296	1	0	0.06	0.633	1	0	1	0.29	1	0	0.08	0.568	1	0	1	0.3	1	0.035	1	0.397	1	0.147	1	0.735	1	0.024	1	0.392	1	0.257	1	0.67	1	0.058	1	0.401	1	0	1	0.367	1	0	1	0.432	1
FGF5_FGFR3	1	0	1	0	1	0	1	0	1	0	1	0	1	0	1	0.985	1	0	1	0	1	0.832	1	0	1	0.05	1	0	1	0.011	1	0	1	0.021	1	0.045	1	0	1	0	1	0	1	0	1	0	1	0	1
FGF5_FGFR4	1	0	1	0	1	0	1	0	1	0	1	0	1	0	1	0	1	0	1	0	1	0.039	1	0	1	0	1	0.144	1	0	1	0.029	1	0.006	1	0.016	1	0	1	0	1	0	1	0	1	0	1	0	1
FGF6_FGFR1	1	0	1	0	1	0	1	0	1	0	1	0	1	0	1	0	1	0	1	0	1	0	1	0	1	0	1	0	1	0	1	0	1	0	1	0	1	0	1	0	1	0	1	0	1	0	1	0	1
FGF6_FGFR2	1	0	1	0	1	0	1	0.021	1	0	1	0	1	0	1	0.047	1	0	1	0	1	0	1	0	1	0	1	0	1	0	1	0	1	0	1	0	1	0	1	0	1	0	1	0	1	0	1	0	1
FGF6_FGFR3	1	0	1	0	1	0	1	0	1	0	1	0	1	0	1	0	1	0	1	0	1	0	1	0	1	0	1	0	1	0	1	0	1	0	1	0	1	0	1	0	1	0	1	0	1	0	1	0	1
FGF6_FGFR4	1	0	1	0	1	0	1	0.203	1	0	1	0	1	0	1	0.2	1	0	1	0.303	1	0	1	0	1	0	1	0.032	1	0	1	0	1	0	1	0.029	1	0	1	0.132	1	0	1	0.04	1	0	1	0.044	1
FGF7_FGFR2	1	0	1	1.849	1	0	1	1.847	1	0	0	1.981	1	0	1	1.834	1	0	1	0	1	0.169	1	0.928	0.157	0.281	1	0.926	1	0.158	0	1.06	0	0.391	1	0.913	1	0.192	1	0	1	0.255	1	0.655	1	0.145	1	0.668	1
FGF7_FGFR3	1	0	1	0	1	0	1	0	1	0	1	0	1	0	1	0	1	0	1	0	0	0.967	1	0.107	1	0.184	1	0	1	0.145	1	0	1	0.155	1	0.086	1	0	1	0	1	0.019	1	0	1	0.048	1	0	1
FGF7_FGFR4	1	0	1	0.026	1	0	1	0.109	1	0	1	0.026	1	0	1	0.343	1	0	1	0.041	1	0.173	1	0.055	1	0	1	0.138	1	0	1	0.056	1	0.141	1	0.373	1	0	1	0.071	1	0.005	1	0	1	0	1	0	1
FGFR1_FGF23	1	0	1	0	1	0	1	0.022	1	0	1	0.818	1	0	1	0.021	1	0	1	0.5	1	0	1	0	1	0	1	0	1	0	1	0	1	0	1	0	1	0	1	0	1	0	1	0	1	0	1	0	1
FGFR1_FGF3	1	0	1	0	1	0	1	1.196	1	0	1	0	1	0.941	1	1.2	1	0	1	0	1	0	1	0	1	0	1	1.897	1	0	1	0	1	2.094	1	1.901	1	0	1	0	1	1.156	1	1.719	1	0	1	1.715	1
FGFR1_FGF5	1	0	1	0	1	0.947	1	0	1	0	1	0	1	0.95	1	0	1	0	1	0	1	0	1	0	1	2.099	1	0	1	0	1	0	1	2.102	1	0	1	0	1	0	1	1.165	1	0	1	1.162	1	0	1
FGFR1_FGF7	1	0	1	0	0.04	1.081	1	0	1	0.945	1	0	1	0.95	1	0	1	0	1	0	1	0	1	0	0	2.233	1	0	1	2.097	1	0	1	2.102	1	0	1	0	1	0	1	1.164	1	0	0	1.296	1	0	1
FGFR1_FGF8	1	0	1	0	1	0	1	1.224	1	0	1	1.228	1	0.942	1	1.191	1	0	1	0	1	0	1	0	1	0	1	1.925	1	0	1	1.929	1	2.094	1	1.892	1	0	1	0	1	1.156	1	1.71	1	0	1	1.743	1
FGFR1_FGF9	1	0	1	4.266	1	0.97	1	0.103	1	0.947	1	0	1	0.942	1	0.065	1	0.97	1	0	1	0	1	4.216	1	2.122	1	0.054	1	2.099	1	0	1	2.094	1	0.015	1	2.122	1	0	1	1.157	1	0.046	1	1.185	1	0.085	1
FGFR1_FGFR2	1	0.97	1	1.208	0.789	1.082	0.348	1.29	1	0.959	1	1.208	0.291	1.191	0.02	1.525	1	0.993	1	1.223	1	2.122	1	1.909	0	2.234	0	1.991	1	2.111	1	1.909	0	2.344	0	2.226	1	2.145	1	1.924	0	1.406	0	2.044	0.04	1.297	0	1.809	1
FGFR1_KL	1	0.975	1	0.417	1	0.946	1	0.356	1	0	1	0	1	0.942	1	0.368	1	0	1	0	1	2.127	1	0.068	1	2.098	1	0.007	1	0	1	0	1	2.094	1	0.019	1	0	1	0	1	1.157	1	0	1	1.16	1	0	1
FGFR1_NCAM1	1	2.326	1	0	1	1.85	1	0.094	1	1.257	1	0.08	0.04	3.527	1	0.076	1	1.412	1	0	0.288	3.478	1	0	1	3.002	1	0.044	1	2.409	1	0.03	0	4.679	1	0.027	1	2.564	1	0	0	3.742	1	0.057	1	2.065	1	0.075	1
FGFR2_CD83	1	0	1	0	1	0.038	1	0	1	0.923	1	0	1	0.029	1	0.155	1	0.046	1	0	1	0	1	0	1	0.151	1	0	0	1.036	1	0	1	0.142	1	0.021	1	0.158	1	0	1	0.019	1	0.007	1	0.027	1	0	1
FGFR2_EPHA4	1	0.4	1	0.027	1	0.109	1	0.082	1	0.034	1	0	1	0.071	1	0.011	1	0	1	0	0	0.512	1	0.791	1	0.221	1	0.846	1	0.146	1	0	1	0.183	1	0.774	1	0	1	0	1	0.06	1	0	1	0.098	1	0	1
FGFR2_FGF23	1	0	1	0	1	0	1	0	1	0	1	0	1	0	1	0.018	1	0	1	0	1	0	1	0	1	0	1	0	1	0	1	0	1	0	1	0.1	1	0	1	0	1	0	1	0.018	1	0	1	0	1
FGFR2_FGF8	1	0	1	0	1	0	1	0	1	0	1	0	1	0.03	1	0.115	1	0	1	0	1	0	1	0	1	0	1	0	1	0	1	0	1	0.142	1	0	1	0	1	0	1	0.019	1	0	1	0	1	0	1
FGFR2_FGF9	1	0	1	0	1	0.058	1	0	1	0.035	1	0	1	0.03	1	0	1	0.058	1	0	1	0	1	0	1	0.17	1	0	1	0.148	1	0	1	0.143	1	0	1	0.17	1	0	1	0.02	0	0.541	1	0.047	0	0.61	1
FGFR2_FGFR3	1	0.855	1	0	1	0.073	1	0	1	0.034	1	0	1	0.044	1	0	1	0	1	0	0	0.968	1	0	1	0.185	1	0	1	0.146	1	0	1	0.156	1	0	1	0	1	0	1	0.033	1	0.305	1	0.062	1	0.275	1
FGFR2_NECTIN1	1	0.154	1	0	1	0.087	1	1.018	1	0.043	0	2.453	1	0.039	1	1.016	1	0	0	1.679	1	0.266	1	0	1	0.199	1	0.116	1	0.155	0	1.551	1	0.151	1	0.114	1	0	0	0.777	1	0.028	1	0.178	1	0.076	1	0.179	1
FGFR2_PTPRR	1	0.486	1	0.393	1	0.033	1	0.019	1	0	1	0	1	0.031	1	0.018	1	0	1	0	0	0.598	0	0.476	1	0.145	1	0.102	1	0	1	0	1	0.143	1	0.1	1	0	1	0	1	0.02	1	0.018	1	0.022	1	0.019	1
FGFR2_XPR1	1	0.22	1	0	1	0.349	1	0	1	0.394	1	0	1	0.836	1	0	1	0.145	1	0	1	0.332	0	0.422	1	0.462	0	0.438	1	0.506	1	0	0.963	0.948	1	0.306	1	0.257	1	0.323	1	0.825	1	0	1	0.338	1	0	1
FGFR3_EPHA4	0	1.197	1	0	1	0.907	1	0	1	0.831	1	0	1	0.869	1	0	1	0	1	0	1	0.415	1	0	1	0.125	1	0	1	0.049	1	0	1	0.086	1	0	1	0	1	0	1	0.047	1	0	1	0.085	1	0	1
FGFR3_FGF23	1	0	1	3.208	1	0	0	3.339	1	0	1	3.225	1	0	0	3.317	1	0	1	3.211	1	0	1	4.075	1	0	0	4.205	1	0	1	4.091	1	0	0	4.183	1	0	1	4.077	1	0	1	0.781	1	0	1	0.803	1
FGFR3_FGF8	1	0	1	0	1	0	1	0	1	0	1	0	1	0.827	1	0	1	0	1	0	1	0	1	0	1	0	1	0.064	1	0	1	0.138	1	0.045	1	0.04	1	0	1	0	1	0.005	1	0	1	0	1	0	1
FGFR3_FGF9	1	0	1	0	1	0.856	1	0	1	0.833	1	0	1	0.828	1	0	1	0.856	1	0	1	0	1	0	1	0.073	1	0	1	0.051	1	0	1	0.046	1	0	1	0.073	1	0	1	0.006	1	0	1	0.034	1	0	1
FGFR3_NECTIN1	1	0.952	1	0.199	1	0.884	1	0.11	1	0.84	1	0.04	1	0.837	1	0.075	1	0	1	0.048	1	0.169	1	0.177	1	0.102	1	0.089	1	0.058	1	0.018	1	0.054	1	0.053	1	0	1	0.026	1	0.015	1	0.052	1	0.063	1	0.087	1
FGFR4_EPHA4	1	0.404	0.98	0.78	1	0.113	0.826	0.925	1	0.038	0	1.582	1	0.075	1	0.777	1	0	0.98	0.695	1	0	1	0.718	1	0	1	0.863	1	0	0	1.52	1	0	1	0.715	1	0	1	0.632	1	0	1	0.282	1	0	1	0.43	1
FGFR4_FGF8	1	0	1	0	1	0	1	0	1	0	1	0	1	0.034	1	0	1	0	1	0	1	0	1	0	1	0	1	0	1	0	0	0.346	1	0	1	0.114	1	0	1	0	1	0	1	0	1	0	1	0	1
FGFR4_FGF9	1	0	1	0.649	1	0.062	0	1.438	1	0.04	1	0	1	0.035	0	0.726	1	0.062	1	0.594	1	0	1	0.422	1	0	0	1.211	1	0	1	0	1	0	0	0.499	1	0	1	0.367	1	0	0	0.561	1	0	0	1.273	1
FGFR4_PTPRR	1	0.49	1	0	1	0.037	1	0	1	0	1	0	1	0.035	1	0.013	1	0	1	0	1	0	1	0	1	0	1	0	1	0	1	0	1	0	1	0	1	0	1	0	1	0	1	0	1	0	1	0	1
FLT1 complex_PGF	1	0.268	1	0	1	0.295	1	0.274	1	0	1	0	1	0.262	1	0.243	1	0	1	0	1	0.041	1	0	1	0.068	1	0.079	1	0	1	0	1	0.035	1	0.048	1	0	1	0	1	0.128	1	0.067	1	0.16	1	0.099	1
FLT1 complex_VEGFA	1	1.122	1	0	1	0.496	1	0	1	0.636	1	0	1	0.347	1	0	1	0.443	1	0	1	0.895	1	0	1	0.269	1	0	1	0.408	1	0	1	0.119	1	0	1	0.215	1	0	1	0.212	1	0.185	1	0.362	1	0.276	1
FLT1 complex_VEGFB	1	0.434	1	0	1	0.431	1	0	1	0.417	1	0	1	0.423	1	0	1	0.39	1	0	1	0.207	1	0	1	0.204	1	0	1	0.189	1	0	1	0.196	1	0	1	0.163	1	0	1	0.288	1	0	1	0.297	1	0	1
FLT1_PGF	1	0.906	1	0	1	0.932	1	1.11	1	0	1	0	1	0.9	1	1.106	1	0	1	0	1	0.255	1	0	1	0.281	1	0.126	1	0	1	0	1	0.249	1	0.122	1	0	1	0	1	0.073	1	0	1	0.105	1	0	1
FLT1_VEGFB	0	1.072	1	0	0	1.069	1	0.064	0	1.054	1	0	0	1.061	1	0.046	1	1.028	1	0	0.077	0.421	1	0	0.037	0.418	1	0.053	0.117	0.403	1	0	0.02	0.41	1	0.036	1	0.377	1	0	1	0.234	1	0	1	0.242	1	0	1
FLT3_FLT3LG	1	0	1	0.312	1	0	1	0.223	1	0	1	0.543	1	0	1	0.18	1	0	1	0	1	0	1	0.223	1	0	1	0.134	1	0	1	0.454	1	0	1	0.091	1	0	1	0	1	0.038	1	0.41	1	0.287	1	0.454	1
FLT4_PDGFC	1	0.26	1	0	1	0.271	1	1.774	1	0.297	1	0	1	0.308	1	1.772	1	0	1	0	1	0.034	1	0	1	0.046	1	0.853	1	0.071	1	0	1	0.083	1	0.851	1	0	1	0	1	0	1	0.592	1	0	1	0.595	1
FLT4_VEGFC	0	0.481	1	0.279	0	0.356	0	0.302	1	0	1	0	1	0.249	1	0.205	1	0	1	0.196	1	0.255	1	0.102	1	0.131	1	0.125	1	0	1	0	1	0.023	1	0.028	1	0	1	0.019	1	0	1	0	1	0	1	0	1
FN1_a10b1 complex	1	0	1	0	0	4.156	1	0	1	4.004	1	0	0	4.122	1	0	1	0	1	0	1	0	1	0	0	4.615	1	0	1	4.463	1	0	0	4.581	1	0.002	1	0	1	0	0	7.086	1	0	0	7.12	1	0	1
FN1_a11b1 complex	1	0	1	0	0	4.11	1	1.555	1	4.015	1	0	1	3.994	1	1.546	1	0	1	0	1	0	1	0	0	4.569	1	0.721	1	4.475	1	0	1	4.453	1	0.712	1	0	1	0	1	6.958	1	0.067	0	7.074	1	0.076	1
FN1_a2b1 complex	1	0	1	0.539	1	4.031	1	0.593	1	3.996	1	0	1	3.993	1	0.522	1	0	1	0	1	0	1	0.654	1	4.49	1	0.708	1	4.455	1	0	1	4.452	1	0.637	1	0	1	0	1	6.957	1	0	1	6.995	1	0	1
FN1_a2Bb3 complex	1	4.037	1	2.385	1	4.027	1	2.516	1	4.019	1	2.402	1	4.012	1	2.494	1	0	1	2.388	1	4.496	1	5.272	1	4.486	1	5.402	1	4.478	1	5.288	1	4.472	1	5.38	1	0	1	5.275	1	6.977	1	0.424	1	6.991	1	0.446	1
FN1_a3b1 complex	0	4.49	1	0.324	0	4.093	1	0.093	1	4.112	1	0	0	4.583	1	0.064	1	4.055	1	0	0	4.949	1	0.275	0	4.552	1	0.044	1	4.571	1	0	0	5.042	1	0.014	1	4.514	1	0	0	7.547	1	0.045	0	7.057	1	0.075	1
FN1_a4b1 complex	1	4.01	1	0	1	4.008	1	0	0	4.616	1	0	1	4.063	1	0	0	5.558	1	0	1	4.469	1	0	1	4.467	1	0	0	5.075	1	0	1	4.522	1	0	0	6.017	1	0	1	7.027	1	0	1	6.972	1	0	0
FN1_a4b7 complex	1	0	0	0.956	1	0	0.153	0.457	1	4.069	0.153	0.343	1	3.992	0	0.969	0	4.683	0.133	0.436	1	0	1	0.702	1	0	1	0.203	1	4.528	1	0.089	1	4.451	1	0.715	0	5.142	1	0.182	1	6.956	1	0.761	1	0	1	0.249	1
FN1_a5b1 complex	0	4.596	1	0.615	0.036	4.182	1	0.608	0.036	4.252	1	0	0	4.799	1	0.581	0.036	4.384	1	0	0	5.055	1	0.387	0	4.641	1	0.38	0	4.711	1	0	0	5.258	1	0.353	0	4.843	1	0	0	7.763	1	0.415	0	7.146	1	0.442	0
FN1_a8b1 complex	1	4.452	1	3.693	1	5.293	1	4.162	1	4.598	1	3.602	0	11.84	0	12.083	1	5.599	1	4.379	1	4.911	1	4.559	1	5.752	1	5.028	1	5.057	1	4.468	0	12.299	0	12.949	1	6.058	1	5.246	0	14.804	1	9.547	1	8.257	1	1.626	1
FN1_aVb1 complex	0	4.306	1	0.058	0	4.878	1	0.088	0	4.375	1	0.299	0	4.703	1	0.041	0.016	4.371	1	0.622	0	4.765	1	0.099	0	5.337	1	0.129	0	4.834	1	0.34	0	5.162	1	0.082	0	4.831	1	0.663	0	7.667	1	0	0	7.842	1	0	0
FN1_aVb3 complex	1	4.099	1	0	0.02	4.113	1	0	1	4.078	1	0	0	4.616	1	0	0	4.759	1	0	1	4.558	1	0	0	4.572	1	0	1	4.537	1	0	0	5.075	1	0	0	5.218	1	0	0	7.58	1	0	0	7.077	1	0	1
FN1_aVb5 complex	0	4.306	1	0	0	4.878	0.98	0.629	0	4.375	1	0.514	0	4.703	1	0.501	0.016	4.371	1	0	0	4.765	1	0	0	5.337	0	7.467	0	4.834	1	7.352	0	5.162	1	7.34	0	4.831	1	0	0	7.667	1	0.17	0	7.842	0.98	0.297	0
FZD6_WNT4	1	0	1	0	1	0	1	0	1	0	1	0	1	0.497	1	0.839	1	0	1	0	1	0	1	0	1	0	1	0	1	0	1	0	1	0.047	1	0.052	1	0	1	0	1	0.019	1	0.01	1	0	1	0	1
FZD6_WNT5A	1	0.518	1	0.566	0	2.637	1	0.649	1	0.533	1	0.567	1	0.572	0.98	0.883	1	0	1	0.582	1	0.069	1	0.504	1	2.188	1	0.587	1	0.084	1	0.505	1	0.123	1	0.821	1	0	1	0.52	1	0.094	1	0.388	1	2.159	1	0.154	1
FZD7_WNT3	1	0	1	0	1	0	0	2.378	1	0	1	0	1	0.072	1	2.073	1	0	1	0	1	0	1	0	1	0	0	0.509	1	0	1	0	1	0.326	1	0.205	1	0	1	0	1	0.106	1	0	1	0	1	0	1
FZD9_WNT1	1	0	1	0	1	0	1	0	1	0	1	0	1	0	1	0	1	0	1	0	1	0	1	0.023	1	0.022	1	0.054	1	0	1	0	1	0.015	1	0.008	1	0	1	0	1	0	1	0	1	0	1	0	1
FZD9_WNT2	1	0	1	0	1	0	1	0	1	0	1	0	1	0	1	0.325	1	0	1	0	1	0.035	1	0	1	0.069	1	0	1	0	1	0	1	0.015	1	0.147	1	0	1	0	1	0	1	0.457	1	0	1	0	1
FZD9_WNT7A	1	0	1	0	1	0	1	0	1	0	1	0	1	0	1	0	1	0	1	0	1	0	1	0	1	0.017	1	0	1	0	1	0	1	0.016	1	0	1	0	1	0	1	0	1	0.079	1	0	1	0.082	1
GALR2_GAL	1	0	1	0	1	0	1	0	1	0	1	0	1	0	1	0	1	0	1	0	1	0	1	0	1	0.01	1	0	1	0	1	0	1	0.006	1	0	1	0	1	0	1	0	1	0	1	0	1	0	1
GALR3_GAL	1	0	1	0	1	0	1	0.065	1	0	1	0	1	0	1	0.064	1	0	1	0	1	0	1	0	1	0	1	0.015	1	0	1	0	1	0	1	0.015	1	0	1	0	1	0	1	0.046	1	0	1	0.046	1
GCG_DPP4	1	0	1	0	1	0	1	0	1	0	1	0	1	0	1	0	1	0	1	0	1	0	1	0	1	0	1	0	1	0	1	0	1	0	1	0.002	1	0	1	0	1	0	1	0.009	1	0	1	0	1
GCG_GCGR	1	0	1	0	1	0	1	0	1	0	1	0	1	0	1	0	1	0	1	0	1	0	1	0	1	0	1	0	1	0	1	0	1	0	1	0.002	1	0	1	0	1	0	1	0	1	0	1	0	1
GCG_IDE	1	0	1	0	1	0	1	0	1	0	1	0	1	0	1	0	1	0	1	0	1	0	1	0	1	0	1	0.017	1	0	1	15.4	1	0	1	0.004	1	0	1	0	1	0	1	1.754	1	0	1	1.766	1
GDF11_ANTXR1	1	0.432	1	0	1	1.677	1	0	1	0.05	1	0	1	0.52	1	0	1	0.112	1	0	1	0.45	1	0.217	1	1.696	1	0.215	1	0.069	0	0.349	1	0.539	1	0.203	1	0.131	1	0	1	0	1	0	1	0	1	0	1
GDF11_TGFR_AVR2A	1	0.084	1	0.243	1	0.113	1	1.425	1	0.051	1	0.078	1	0.077	1	0.307	1	0	1	0	1	0.102	1	0.205	1	0.132	1	1.387	1	0.07	1	0.041	1	0.096	1	0.269	1	0	1	0	1	0	1	0.251	1	0	1	1.369	1
GDF11_TGFR_AVR2B	1	0.04	1	0	1	0.037	1	0.395	1	0.029	1	0	1	0.03	1	0.391	1	0	1	0	1	0.059	1	0	1	0.056	1	0.067	1	0.048	1	0	1	0.048	1	0.063	1	0	1	0	1	0	1	0.016	1	0	1	0.02	1
GDF9_TGFR_BMPR2	1	0	1	0	1	0	1	0	1	0	1	0	1	0	1	0	1	0	1	0	1	0.132	1	0.093	1	0.309	1	0.367	1	0.349	1	0.488	1	0.567	1	0.531	1	0.097	1	0.716	1	0	1	0.536	1	0	1	0.373	1
GFRAL_GDF15	1	0	1	0	1	0	1	0	1	0	1	0	1	0	1	0	1	0	1	0	1	0	1	0	1	0	1	0	1	0	1	0	1	0	1	0	1	0	1	0	1	0	1	0	1	0	1	0	1
GH1_GHR	1	0	1	0.644	1	0	1	0.674	1	0	1	0.627	1	0	0	0.788	1	0	1	0.793	1	0	1	0.325	1	0	1	0.356	1	0	1	0.309	1	0	0	0.469	1	0	1	0.475	1	0	1	0.192	1	0	1	0.079	1
GH1_PRLR	1	0	1	0	1	0	1	0	1	0	1	0	1	0	1	0	1	0	1	0	1	0	1	0.376	1	0	1	0.027	1	0	1	0	1	0	1	0.026	1	0	1	0	1	0	1	0	1	0	1	0	1
GLP2R_GCG	1	0	1	0	1	0	1	0	1	0	1	0	1	0	1	0	1	0	1	0	1	0	0.02	1.372	1	0	1	0.73	1	0	1	0.454	1	0.002	0	1.462	1	0	1	0.544	1	0	1	0	1	0	1	0	1
GLRA2_FAM3C	1	0	1	0	1	0	1	0	1	0	1	0	1	0	1	0	1	0	1	0	1	0	1	0	1	0	1	0	1	0	1	0	1	0	1	0	1	0	1	0	1	0	1	0	1	0	1	0	1
GMCSFR_CSF2	1	0	1	0	1	0	1	0	1	0	1	0.084	1	0.007	1	0.039	1	0	1	0	1	0	1	0	1	0	1	0	1	0	1	0.051	1	0.009	1	0.006	1	0	1	0	1	1.421	1	0.576	1	0	1	0	1
GNRH1_GNRHR	1	0	1	1.044	1	0	1	0.104	1	0	1	0	1	0	1	0.075	1	0	1	0.178	1	0	1	1.007	1	0.009	1	0.066	1	0	1	0	1	0.002	1	0.038	1	0	1	0.14	1	0	1	0.02	1	0	1	0.048	1
GP1BA_aMb2 complex	1	0.1	1	0.131	1	0.102	1	0.104	1	2.047	1	0.08	1	0.095	1	0.723	1	1.339	1	0.05	1	0.009	1	0.606	1	0.01	1	0.579	1	1.956	1	0.555	1	0.004	0	1.198	1	1.248	1	0.525	1	0	1	0.712	1	0	1	0.093	1
GPHA2_EPHA6	1	0	1	0	1	0	1	0	1	0	1	0	1	0.008	1	0.186	1	0	1	0	1	0	1	0	1	0	1	0	1	0	1	0	1	0.01	1	0.081	1	0	1	0	1	0	1	0.055	1	0	1	0	1
GPR1_RARRES2	1	0	1	0	1	0	1	0	1	0	1	0	1	0	1	0	1	0	1	0	1	0.09	1	0.142	1	1.341	1	1.279	1	0.14	1	0.081	1	1.74	1	1.838	1	0.494	1	0.228	1	0	1	0	1	0	1	0	1
GPR19_ENHO	1	0.051	1	0.124	1	0.039	1	0.039	1	0.076	1	0.049	1	0.035	1	0.041	1	0	1	0	1	0.028	1	0.11	1	0.016	1	0.025	1	0.054	1	0.035	1	0.013	1	0.027	1	0	1	0	1	0	1	0	1	0	1	0	1
GPR37_PSAP	1	0	1	0.447	1	0	1	0.42	1	0	0	1.058	1	0	1	0.444	1	0	1	0	1	0	1	0.242	1	0	1	0.215	1	0	0	0.853	1	0	1	0.239	1	0	1	0	1	0	1	0.459	1	0	1	0.435	1
GPR37L1_PSAP	1	0	1	0	1	0	1	0	1	0	1	0	1	0	1	0	1	0	1	0	1	0	1	0	1	0	1	0	1	0	1	0	1	0	1	0	1	0	1	0	1	0	1	0	1	0	1	0	1
GPR75_CCL5	1	0	1	0	1	0	1	0	1	0	1	0	1	0	1	0	1	0	1	0	1	0	1	0	1	0	1	0	1	0	1	0	1	0	1	0	1	0	1	0	1	0	1	0	1	0	1	0	1
GRIN2A_IL16	1	0	1	0	1	0	1	0	1	0	1	0	1	0	1	0	1	0	1	0	1	0	1	0	1	0	1	0	1	0	1	0	1	0	1	0	1	0	1	0	1	0	1	0	1	0	1	0	1
GRIN2B_IL16	1	0	1	0	1	0	1	0	1	0	1	0	1	0	1	0	1	0	1	0	1	0.035	1	0	1	0.077	1	0	1	0.277	1	0	1	0.024	1	0	1	0.177	1	0	1	0	1	0	1	0	1	0	1
GRIN2D_IL16	1	0.052	1	0	1	0.094	1	0.325	1	0.294	1	0	1	0.041	1	0.324	1	0.194	1	0	1	0.099	1	0	1	0.141	1	0.214	1	0.341	1	0	1	0.088	1	0.213	1	0.241	1	0	1	0.032	1	0.121	1	0.085	1	0.121	1
GRN_SORT1	0	3.238	1	0	1	2.931	1	0	1	2.979	1	0	0	3.058	1	0	1	2.942	1	0	0	2.228	1	0	1	1.921	1	0	1	1.969	1	0	0	2.048	1	0	1	1.932	1	0	0	7.958	1	0	1	7.831	1	0	1
GRP_GRPR	1	0	1	0	1	0	1	0	1	0	1	0	1	0	1	0	1	0	1	0	1	0	1	0	1	0	1	0.196	1	0	1	0.081	1	0	1	0.068	1	0	1	0	1	0	1	0	1	0	1	0	1
HGF_CD44	1	0.209	1	0	1	0.358	1	0	1	2.412	1	0	1	0.235	1	0	1	0.418	1	0	1	0.222	1	0.238	1	0.371	1	0.383	1	2.425	1	1.04	1	0.248	1	0.235	1	0.431	1	0.152	1	0.244	1	0.249	1	0.367	1	0.397	1
HLA-E_KLRC2	1	0	1	0	1	0	1	1.327	1	0.945	0	2.124	1	0.939	1	1.327	1	1.014	0	1.806	1	0	1	0	1	0	1	0.003	1	0.296	1	0.8	1	0.291	1	0.003	1	0.366	1	0.482	1	0.994	1	0.014	1	0	1	0.014	1
HLA-E_KLRK1	1	0	1	0	1	0.939	1	0	1	0.942	1	0	1	0.94	1	0	1	1.014	1	0	1	0	1	0	1	0.29	1	0.006	1	0.293	1	0	1	0.291	1	0.008	1	0.366	1	0	1	0.994	1	0	1	0.993	1	0	1
IAPP_IDE	1	0	1	0.265	1	0	1	0.262	1	0	0	0.396	1	0	1	0.25	1	0	1	0	1	0	1	0.159	1	0	1	0.157	1	0	1	0.291	1	0	1	0.144	1	0	1	0	1	0	1	0.118	1	0	1	0.131	1
ICAM1_aLb2 complex	1	1.243	1	4.319	1	1.242	0	4.45	1	1.343	1	4.336	1	1.24	0	4.428	0	2.746	1	4.322	1	0.137	1	4.626	1	0.136	0	4.757	1	0.237	1	4.643	1	0.134	0	4.735	0	1.64	1	4.629	1	0.149	1	0.169	1	0.151	1	0.192	1
ICAM1_aMb2 complex	1	1.245	1	0	1	1.246	1	0	0	3.191	1	0	1	1.24	1	0	0	2.484	1	0	1	0.139	1	0	1	0.14	1	0	0	2.085	1	0	1	0.134	1	0	0	1.378	1	0	1	0.149	1	0	1	0.155	1	0	0
ICAM1_AREG	1	1.25	1	0.113	1	1.239	1	0.118	1	1.323	1	0.115	1	1.238	1	1.758	1	0	1	0.677	1	0.144	1	0.612	1	0.133	1	0.618	1	0.217	1	0.615	1	0.132	0	2.257	1	0	1	1.176	1	0.147	1	0	1	0.148	1	0	1
ICAM1_aXb2 complex	1	0	1	0	1	0	1	0	1	1.348	1	1.151	1	1.239	1	1.017	1	1.468	1	0	1	0	1	0	1	0	1	0	1	0.242	1	0.249	1	0.133	1	0.115	1	0.362	1	0	1	0.148	1	0.179	1	0	1	0	1
ICAM1_ITGAL	1	1.243	1	0	1	1.242	1	0	1	1.343	1	0	1	1.24	1	0	0	2.746	1	0	1	0.137	1	0.625	1	0.136	1	0.307	1	0.237	1	0.03	1	0.134	1	0.123	0	1.64	1	0.057	1	0.149	1	0.13	1	0.151	1	0.314	1
ICAM1_SPN	1	1.343	1	0.048	1	0	1	0.178	1	1.295	1	0.064	1	1.238	1	0.156	0	1.794	1	0.051	1	0.237	1	0.056	1	0	1	0.187	1	0.189	1	0.073	1	0.132	1	0.165	0	0.688	1	0.059	1	0.147	1	0	1	0	1	0	1
ICAM2_aLb2 complex	1	1.742	1	0	1	1.742	1	0	1	1.843	1	0	1	1.74	1	0	0	3.246	1	0	1	0.023	1	0.023	1	0.023	1	0.153	1	0.123	1	0.039	1	0.02	1	0.131	1	1.527	1	0.026	1	0.011	1	0	1	0.013	1	0	1
ICAM4_aLb2 complex	1	0.041	1	0.24	1	0.04	1	1.423	1	0.141	1	0.076	1	0.038	1	0.305	1	1.544	1	0	1	0.024	1	0.196	1	0.024	1	1.379	1	0.124	1	0.032	1	0.021	1	0.261	1	1.527	1	0	1	0	0	0.383	1	0	0	1.501	1
ICOSLG_ICOS	1	0	1	0	1	0.701	1	0	1	0.731	1	0	1	0.691	1	0	0	0.96	1	0	1	0	1	0	1	0.116	1	0	1	0.146	1	0	1	0.106	1	0	1	0.375	1	0	1	0.29	1	0	1	0.3	1	0	1
IFNA4_Type I IFNR	1	0	1	0	1	0	1	0	1	0	1	0	1	0	1	0	1	0	1	0	1	0	1	0	1	0	1	0	1	0	1	0	1	0	1	0.002	1	0	1	0	1	0	1	0.009	1	0	1	0	1
IGF1_a6b4 complex	1	1.116	1	0.263	1	0.057	1	0.086	1	0	1	0	1	0.049	1	0.083	1	0	1	0	0	9.082	0	0.496	1	8.023	1	0.319	1	0	1	0	1	8.015	1	0.316	1	0	1	0	1	3.247	1	0	1	3.255	1	0	1
IGF1_IGF1R	1	0.366	1	0.282	1	0.501	1	0	1	0.294	1	0	1	0.644	1	0.179	1	0.452	1	0	0	8.332	1	0.514	0	8.466	1	0	0	8.26	1	0	0	8.609	1	0.411	0	8.418	1	0	0	3.841	1	0.888	0	3.698	1	0	0
IGF2_GPR152	1	0	1	0	1	0	1	0	1	0	1	0	1	0	1	0	1	0	1	0	1	0	1	0	1	0	1	0	1	0	1	0	1	0	1	0	1	0	1	0	1	0	1	0	1	0	1	0	1
IGF2_IDE	1	0	1	1.186	1	0	1	1.241	1	0	1	0	1	0	1	1.169	1	0	1	0	1	0	1	0.485	1	0	1	0.54	1	0	1	0	1	0	1	0.469	1	0	1	0	1	0	1	0.256	1	0	1	0.328	1
IGF2_IGF1R	1	0	1	0.397	1	0	1	0.023	1	0	1	0	1	0	1	0.022	1	0	1	0	1	0	1	0	1	0	1	0	1	0	1	0	1	0	1	0	1	0	1	0	1	0	1	0	1	0	1	0	1
IGF2_IGF2R	1	0	1	0	1	0	1	0	1	0	1	0	1	0	1	0	1	0	1	0	1	0	1	0	1	0	1	0	1	0	1	0	1	0	1	0.005	1	0	1	0	1	0	1	0	1	0	1	0	1
IL1 receptor inhibitor_IL1A	1	0	1	0	1	0	1	3.383	1	0	1	3.415	1	0	1	3.382	1	0	0	3.784	1	0	1	0	1	0	1	0.012	1	0	1	0.044	1	0	1	0.01	1	0	1	0.413	1	0.222	1	0	1	0.223	1	0	1
IL1 receptor inhibitor_IL1B	1	0	1	0	1	0	1	0	1	0	1	0	1	0	1	0	1	0	1	0	1	0	1	0.021	1	0	1	0.076	1	0	1	0	1	0	1	0.004	1	0	1	0	1	0.226	1	0	1	0.308	1	0	1
IL1 receptor inhibitor_IL1RN	1	0	1	0	1	0	1	0	1	0	1	0	1	0	1	0	1	0	1	0	1	0	1	0.518	1	0	1	0.46	1	0	1	0.569	1	0	0	1.69	1	0	0.98	0.552	1	0.222	0	1.568	1	0	1	0.339	1
IL1 receptor_IL1A	1	0	1	0	1	0.035	1	0	1	0.104	1	0	1	0.033	1	0	1	0	1	0	1	0	1	0	1	0.09	1	0	1	0.159	1	0	1	0.088	1	0.111	1	0	1	0	1	0.047	1	0.01	1	0.049	1	0	1
IL1 receptor_IL1B	1	0	1	0	1	0.119	1	0	1	1.937	1	0.75	1	0.038	1	0.694	1	0	1	0	1	0	1	0	1	0.174	1	0	1	1.992	1	2.427	1	0.093	1	2.371	1	0	1	0	1	0.051	1	0.666	1	0.133	1	0	1
IL1 receptor_IL1RN	1	0	1	0.049	1	0	1	0.179	1	0.573	1	0.065	1	0.034	1	0.157	1	0	1	0.052	1	0	1	0.352	1	0	0	0.482	1	0.628	1	0.368	1	0.088	0	0.46	1	0	1	0.354	1	0.047	1	0.149	1	0	1	0.171	1
IL10 receptor_IL10	1	0	1	0	1	0	1	0	1	0	1	0	1	0	1	0.037	1	0	1	0	1	0	1	0	1	0.01	1	0	1	0.053	1	0	1	0	1	0.067	1	0	1	0	1	0	1	0.278	1	0.468	1	0	1
IL11 receptor_IL11	1	0.047	1	0	1	0.04	1	0.028	1	0	1	0	1	0.028	1	0.022	1	0	1	0	1	0.383	1	0	1	0.376	1	0.373	1	0	1	0	1	0.364	1	0.367	1	0	1	0	1	0	1	0	1	0	1	0	1
IL13 receptor_IL13	1	0	1	0	1	0	1	0	1	0	1	0	1	0	1	0	1	0	1	0	1	0	1	0	1	0	1	0	1	0	1	0	1	0	1	0	1	0	1	0	1	0	1	0	1	0	1	0	1
IL13 receptor_IL4	1	0	1	0	1	0	1	0.018	1	0	1	0	1	0	1	0.014	1	0.117	1	0	1	0	1	0	1	0	1	0.051	1	0	1	0	1	0	1	0.047	1	0.254	1	0	1	0	1	0	1	0	1	0	1
IL15 receptor_IL15	1	0.377	1	0	1	0.134	1	0	1	0.207	1	0	1	0.114	1	0	1	0	1	0	1	0.266	1	0	1	0.024	1	0.14	1	0.097	1	0.025	1	0.003	1	0.013	1	0	1	0	1	0.298	1	0.01	1	0.319	1	0.138	1
IL15_IL15RA	1	0.372	0	5.973	1	0.319	1	1.81	1	0.336	1	0	1	0.291	1	1.771	1	0	1	0	1	0.13	0	5.052	1	0.076	1	0.889	1	0.094	1	0	1	0.049	1	0.85	1	0	1	0	1	0.121	1	0.592	1	0.149	1	0.631	1
IL16_GRIN2C	1	0	1	0	1	0	1	0	1	0	1	0	1	0.035	1	0	1	0	1	0	1	0	1	0	1	0	1	0	1	0	1	0	1	0.077	1	0	1	0	1	0	1	0.277	1	0	1	0	1	0	1
IL17 receptor AB_IL25	1	0	1	0	1	0	1	0	1	0	1	0	1	0	1	0	1	0	1	0	1	0	1	0	1	0	1	0	1	0	1	0	1	0	1	0.017	1	0	1	0	1	0	1	0	1	0	1	0	1
IL17 receptor AC_IL17A	1	0	1	0	1	0	1	0.106	1	0	1	0.038	1	0	1	0.05	1	0	1	0	1	0	1	0	1	0	1	1.819	1	0	1	1.751	1	0	1	1.763	1	0	1	0	1	0	1	0	1	0	1	0	1
IL17 receptor AC_IL17F	1	0	0	1.269	1	0	1	1.056	1	0	1	1.013	1	0.05	1	1.045	1	0	1	1.034	1	0	0	0.898	1	0	1	0.685	1	0	1	0.642	1	0.144	1	0.674	1	0	1	0.662	1	0.39	1	1.366	1	0	1	1.376	1
IL1B_ADRB2	1	0	1	0.37	1	0	1	0.386	1	0	1	0	1	0	1	0.254	1	0	1	0.271	1	0.094	1	0.281	1	0.088	1	0.298	1	0.574	1	0	1	0.088	1	0.166	1	0.199	1	0.182	1	1.905	1	0.485	1	1.906	1	0.617	0
IL2 receptor_HA_IL2	1	0	0	1.165	1	0	0.04	0.867	1	0	1	0.661	1	0	0.06	0.856	1	0	1	0.73	1	0	0	1.717	1	0	0	1.42	1	0	1	1.214	1	0	0	1.408	1	0	1	1.283	1	0	1	0.268	1	0	1	0.279	1
IL2 receptor_I_IL2	1	0.146	1	0	1	0.17	1	0.051	1	0.145	1	0.055	1	0.161	1	0.018	1	0.137	1	0	1	0.036	1	0	1	0.06	1	0.134	1	0.034	1	0.138	1	0.051	1	0.101	1	0.027	1	0	1	0.346	1	0.018	1	0.355	1	0.052	1
IL21 receptor_IL21	1	0	1	0	1	0	1	0	1	0	1	0	1	0	1	0	1	0	1	0	1	0	1	0	1	0	1	0.039	1	0	1	0.84	1	0	1	0.038	1	0	1	0	1	0.216	1	0	1	0	1	0	1
IL36 receptor_IL36A	1	0	1	0	1	0	1	0	1	0	1	0	1	0	1	0	1	0	1	0	1	0	1	0	1	0	1	0.14	1	0	1	0	1	0	1	0.139	1	0	1	0	1	0	1	0	1	0	1	0	1
IL36 receptor_IL36B	1	0	1	0	1	0	1	0	1	0	1	0	1	0	1	0	1	0	1	0	1	0	1	0	1	0	1	0.135	1	0	1	0.02	1	0	1	0.007	1	0	1	0	1	0	1	0.013	1	0	1	0.141	1
IL36 receptor_IL36G	1	0	1	0	1	0	1	0	1	0	1	0	1	0	1	0	1	0	1	0	1	0	1	0.026	1	0.037	1	0.101	1	0.063	1	0.042	1	0.032	1	0.01	1	0	1	0	1	0.05	1	0.266	1	0.055	1	0.357	1
IL36 receptor_IL36RN	1	0	1	0	1	0	1	0	1	0	1	0	1	0	1	0	1	0	1	0	1	0	1	0	1	0	1	0	1	0	1	0	1	0.032	1	0	1	0	1	0	1	0.05	1	0	1	0	1	0	1
IL4 receptor_IL4	1	0	1	1.002	1	0	1	0.062	1	0	1	0	1	0	1	0.033	1	0.211	1	0.135	1	0	0	1.084	1	0	1	0.144	1	0	1	0	1	0	1	0.115	1	0.101	1	0.218	1	0	1	0.033	1	0	1	0.062	1
IL4_IL13RA2	1	0	1	0	1	0	1	0.041	1	0	1	0	1	0	1	0.068	1	0	1	0	1	0	1	0	1	0	1	0.028	1	0	1	0	1	0	1	0.055	1	0	1	0	1	0	1	0.047	1	0	1	0.021	1
IL6 receptor_IL6	1	0	1	0	1	0.045	1	0.048	1	0.092	1	0.052	1	0.042	1	0.04	1	0	1	0	1	0	1	0	1	0.146	1	0.192	1	0.193	1	0.197	1	0.143	1	0.185	1	0	1	0	1	1.703	1	1.724	1	1.706	1	1.732	1
IL6_HRH1	1	0	1	0	1	0	1	0	1	0	1	0	1	0	1	0	1	0	1	0	1	0.01	1	0	1	0.006	1	0.219	1	0.083	1	0	1	0.004	1	0.234	1	0	1	0.222	1	0.052	1	0	1	0.053	1	0	1
IL7 receptor_IL7	1	0.155	1	0.472	1	0.114	1	0.502	1	0	1	0.455	1	0.113	0	0.616	1	0	1	0.621	1	0.045	1	0.041	1	0.003	1	0.072	1	0	1	0.025	1	0.002	1	0.186	1	0	1	0.191	1	0.297	1	0	1	0.298	1	0	1
INHA_TGFBR3	1	0	0	2.539	1	0	1	2.323	1	0	1	2.358	1	0	0	2.484	1	0	1	2.323	1	0.356	0	2.308	1	1.635	1	2.093	1	0.068	1	2.127	1	0.356	0	2.254	1	0.058	1	2.093	1	0	0	10.031	1	0	1	9.87	1
INHBC_ACVR2B	1	0	1	0	1	0	1	0	1	0	1	0	1	0	1	1.19	1	0	1	0	1	0	1	0	1	0	1	0	1	0	1	0	1	0	1	1.891	1	0	1	0	1	0	1	1.709	1	0	1	0	1
INHBE_ACVR2B	1	0	1	0	1	0	1	0	1	0	1	0	1	0	1	0	1	0	1	0	1	0.037	1	0	1	0.034	1	0	1	0.026	1	0	1	0.026	1	0	1	0	1	0	1	0	1	0	1	0	1	0	1
INS_IDE	1	0	1	0	1	0	1	0.19	1	0	1	0	1	0	1	0.186	1	0	1	0	1	0	1	0	1	0	1	0.084	1	0	1	0	1	0	1	0.081	1	0	1	0	1	0	1	0.055	1	0	1	0.058	1
INS_INSR	1	0	1	0	1	0	1	1.772	1	0	1	0	1	0	1	1.771	1	0	1	0	1	0	1	0	1	0	1	0.851	1	0	1	0	1	0	1	0.85	1	0	1	0	1	0	1	0.592	1	0	1	0.592	1
JAG1_NOTCH2	0	0.964	1	0.253	0	1.091	1	0.286	0	1.41	1	0.265	0	0.897	1	0.302	0	1.339	1	0	0.017	0.572	1	0	0	0.699	1	0	0	1.018	1	0	0	0.505	1	0	0	0.947	1	0	1	0.32	1	0.099	1	0.514	1	0.083	1
JAG1_NOTCH3	1	0	0	0.795	1	0.76	0	1.026	1	0	0	1.503	0	0.771	0	0.847	1	0.654	0	0.94	1	0	0.077	0.476	1	0.369	0	0.708	1	0	0	1.184	0	0.379	0	0.529	1	0.262	0	0.622	1	0.194	1	0.252	1	0.184	1	0.431	1
JAG1_NOTCH4	0	1.062	1	0.159	1	0.643	1	0.103	1	0	1	0	1	0.636	1	0.087	1	0.646	1	0	0	0.67	1	0.11	1	0.252	1	0.054	1	0	1	0	1	0.244	1	0.038	1	0.254	1	0	1	0.059	1	0.069	1	0.067	1	0.084	1
JAM2_a4b1 complex	1	1.826	1	0	1	1.824	1	0	0	2.433	1	0	1	1.879	1	0	0	3.375	1	0	1	0.35	1	0	1	0.347	1	0	0	0.956	1	0	1	0.403	1	0	0	1.898	1	0	1	0.082	1	0	1	0.026	1	0	1
JAM2_JAM3	1	1.876	1	1.199	0	2.074	1	1.9	1	1.861	1	1.718	0	2.122	1	0.862	1	1.907	1	0.114	1	0.4	1	1.228	0	0.597	1	1.929	1	0.384	1	1.747	0	0.646	1	0.891	1	0.43	1	0.144	1	0.325	1	0	1	0.276	1	0	1
JAM3_aMb2 complex	1	0.076	1	0.134	1	0.077	1	0.167	1	2.022	1	0.146	1	0.071	1	0.183	1	1.315	1	0	1	0.273	1	0.1	1	0.275	1	0.133	0	2.22	1	0.112	1	0.268	1	0.149	0	1.512	1	0	1	0.055	1	0.138	1	0.062	1	0.122	1
JAM3_JAM3	1	0.137	1	0.158	1	0.335	1	0.3	1	0.121	1	0.102	1	0.383	1	0.41	1	0.167	1	0.134	1	0.335	1	0.3	0.886	0.532	1	0.442	1	0.319	1	0.244	0.786	0.581	1	0.552	1	0.365	1	0.276	1	0.367	1	0.354	1	0.319	1	0.244	1
KDR_VEGFC	1	0.503	1	1.035	1	0.378	1	1.058	1	0	1	1.019	1	0.271	1	0.996	1	0	1	0	1	0.275	1	0.095	1	0.151	1	0.118	1	0	1	0.079	1	0.043	1	0.056	1	0	1	0	1	0.136	1	0	1	0.244	1	0	1
KIT_KITLG	1	0.709	1	0	1	0.319	1	0	1	0.298	1	0	1	0.14	1	0	1	0.056	1	0	1	0.684	1	2.909	1	0.294	1	0.534	1	0.273	1	0.457	1	0.115	1	0.619	1	0.031	1	0.229	1	0.258	1	0	1	0.437	1	0	1
KLRG2_TNFSF9	1	0	1	0	1	0.035	1	0	1	0.149	1	0	1	0.031	1	0	1	0	1	0	1	0	1	0	1	0.031	1	0.154	1	0.145	1	0.087	1	0.027	1	0.099	1	0	1	0	1	0.034	1	0.03	1	0.037	1	0.086	1
KLRG2_WNT11	1	0.017	1	2.157	1	0.115	1	0.675	1	0.019	1	0	1	0.012	1	0.546	1	0	1	0.122	1	0.013	1	2.176	1	0.111	1	0.695	1	0.015	1	0	1	0.007	1	0.565	1	0	1	0.141	1	0.014	1	0	1	0.117	1	0	1
KLRG2_WNT5B	1	0	1	0	1	0.072	1	0.085	1	0	1	0	1	0.052	1	0.102	1	0	1	0	1	0	1	0	1	0.068	1	0.152	1	0	1	0	1	0.048	1	0.169	1	0	1	0	1	0.055	1	0.079	1	0.075	1	0.063	1
KNG1_BDKRB1	1	0	1	0	1	0	1	1.774	1	0	1	0	1	0	1	1.771	1	0	1	0	1	0	1	0	1	0	1	0.853	1	0	1	0	1	0	1	0.85	1	0	1	0	1	0	1	0.592	1	0	1	0.595	1
L1CAM_a5b1 complex	0.037	0.904	1	0	0.444	0.49	1	0	0.444	0.561	1	0	0	1.107	1	0	0.23	0.693	1	0	1	0.608	1	0	1	0.195	1	0	1	0.265	1	0	1	0.812	1	0	1	0.397	1	0	1	0.849	1	0.233	1	0.232	1	0	1
L1CAM_aVb3 complex	1	0.407	1	0	0.444	0.421	1	0	1	0.386	1	0	0	0.924	1	0	0	1.067	1	0	1	0.112	1	0	1	0.126	1	0.136	1	0.091	1	0.02	1	0.629	1	0.008	1	0.772	1	0	1	0.666	1	0	1	0.163	1	0	1
L1CAM_L1CAM	0	0.599	0	0.51	1	0.304	1	0.256	1	0.341	1	0.303	1	0.301	1	0.256	1	0	1	0.373	1	0.304	1	0.256	1	0.008	1	0.003	1	0.046	1	0.049	1	0.006	1	0.002	1	0	1	0.119	1	0.043	1	0.048	1	0.046	1	0.049	1
LAIR1_LILRB4	1	0	1	0	1	0	1	0.045	1	0	1	0	1	0	1	0.041	1	0	1	0	1	0	1	0	1	0.011	1	0.086	1	1.222	1	0	1	0.009	1	0.082	1	0	1	0	1	0.353	1	0.174	1	0.356	1	0.178	0
LAMA3_a3b1 complex	1	0.543	1	0	1	0.146	1	0	1	0.165	1	0	1	0.636	1	0	1	0.108	1	0	1	0.5	1	0	1	0.103	1	0	1	0.123	1	0	1	0.593	1	0	1	0.065	1	0	1	0	1	0	1	0	1	0	1
LAMC1_a2b1 complex	1	0	1	0	1	0.819	0.98	1.542	1	0.784	1	1.427	1	0.781	1	1.415	1	0	1	0	1	0	1	0	1	2.886	0	80.962	1	2.851	1	80.847	1	2.847	1	80.834	1	0	1	0	1	0.273	1	0.79	1	0.311	0.98	0.918	1
LAMC1_a6b1 complex	1	0.889	1	0.458	1	0.803	1	0	1	0.935	1	0	1	0.8	1	0.355	0.385	1.047	1	0	1	2.956	1	0.109	1	2.87	1	0	1	3.002	1	0	1	2.867	1	0.006	0	3.113	1	0	1	0.292	1	0	1	0.296	1	0	1
LAMC1_a7b1 complex	1	0.828	1	0.729	1	0.859	1	0.753	1	0.872	1	0.78	1	1.53	1	1.641	1	0.968	1	0.818	1	2.895	1	3.024	1	2.926	1	3.048	1	2.938	1	3.075	0	3.597	0	3.936	0	3.035	0	3.113	1	1.022	1	1.13	1	0.351	1	0.241	1
LAMC1_aVb3 complex	1	0.887	1	0.783	1	0.901	1	0.756	1	0.866	1	0.732	1	1.404	1	1.375	0.92	1.547	1	0.703	1	2.953	1	3.078	0	2.968	0	3.051	1	2.933	1	3.027	0	3.471	0	3.67	0	3.614	1	2.998	1	0.896	1	0.864	1	0.393	1	0.245	1
LAMP1_FAM3C	0	7.385	0	6.02	0	4.651	0	5.595	0	4.586	1	5.514	0	4.649	0	6.032	0	4.459	1	5.489	0	6.545	1	0.711	0.02	3.811	1	0.286	0.197	3.746	1	0.205	0.02	3.809	1	0.723	0.434	3.619	1	0.18	0	7.811	1	0	0	7.813	1	0	0
LEFTY1_TDGF1	1	0	1	0	1	0	1	0	1	0	1	0	1	0.115	1	0.173	1	0	1	0	1	0	1	0	1	0	1	0	1	0	1	0	1	0.188	1	0.142	1	0	1	0	1	0.017	1	0.039	1	0	1	0	1
LEFTY2_TDGF1	1	0	1	0.738	1	0	0	3.364	1	0	1	0	1	0	1	0.751	1	0	1	0.695	1	0	1	0.502	1	0	0	3.128	1	0	1	0	1	0	1	0.514	1	0	1	0.458	1	0	1	0.286	1	0	0	2.9	1
LEP_LEPR	1	0	1	0	1	0	1	0.19	1	0	1	0	1	0	1	0.187	1	0	1	0	1	0	1	0	1	0	1	0.084	1	0	1	0	1	0	1	0.082	1	0	1	0	1	0	1	0.055	1	0	1	0.058	1
LGALS9_CD44	0	0.745	0	2.688	0	0.895	0	2.434	0	2.948	0	2.263	0	0.771	0	1.135	0	0.954	0	3.098	0	0.559	0	2.461	0	0.708	0	2.206	0	2.761	0	2.035	0	0.585	0	0.908	0.04	0.768	0	2.87	0	0.696	0	0.97	0	0.82	0	2.268	0
LGALS9_CD47	0	2.927	1	0	0	2.613	1	0	0	2.257	1	0	0	1.136	1	0	0	2.926	1	0	0	2.741	1	0	0	2.426	1	0	0	2.07	1	0	0	0.95	1	0	0	2.74	1	0	0	1.061	1	0	0	2.538	1	0	0
LGALS9_COLEC12	0.091	0.782	1	0	0	1.726	1	0	0	1.229	1	0	0	1.161	1	0	0.311	0.734	1	0	0.789	0.595	1	0	0	1.54	1	0.062	0	1.042	1	0	0	0.975	1	0	0.756	0.547	1	0	0	1.087	1	0	0	1.652	1	4.729	0
LGALS9_DAG1	0.943	1.833	1	0	0	2.504	1	0.187	0.943	1.083	1	0	0	2.709	1	0.187	0.943	0.988	1	0	1	1.647	1	0	0.017	2.318	1	0.082	1	0.897	1	0	0	2.522	1	0.081	1	0.801	1	0	0	2.634	1	0.055	0	2.43	1	0.055	0.963
LGALS9_HAVCR2	1	0	1	0	1	0.549	1	0	1	0.65	1	0.187	1	0.542	1	0.179	1	0	1	0	1	0	1	0	1	0.362	1	0	1	0.464	1	0.418	1	0.355	1	0.411	1	0	1	0	1	0.467	1	0.888	1	0.474	1	0	1
LGALS9_LRP1	1	0.609	1	0	0	3.769	1	0	0	1.726	1	0	0	1.113	1	0	1	0.623	1	0	1	0.423	1	0.014	0	3.583	1	0.335	0	1.539	1	0.026	0	0.927	1	0.641	1	0.436	1	0.088	0	1.038	1	0	0	3.695	1	0	0
LGALS9_MET	1	0.589	1	0	1	0.571	1	0	1	0.574	1	0	1	0.543	1	0	1	0	1	0	1	0.403	1	0	1	0.384	1	0	1	0.388	1	0	1	0.357	1	0	1	0	1	0	1	0.469	1	0	1	0.496	1	0	1
LGALS9_MRC2	1	0.603	1	0	0	1.41	1	0.142	1	0.603	1	0.789	0	0.708	1	0.188	1	0	1	0.919	1	0.416	1	0	0	1.224	1	0.119	1	0.416	0	0.766	0	0.521	1	0.165	1	0	0	0.896	0	0.633	1	0.233	0	1.335	1	0.186	1
LGALS9_PTPRK	0	0.683	1	0.727	1	0.619	1	0.667	1	0	1	0.599	1	0.574	1	0.618	1	0	1	0.672	0	0.496	1	0.5	1	0.433	1	0.44	1	0	1	0.372	1	0.388	1	0.391	1	0	1	0.444	1	0.499	1	0.453	1	0.544	1	0.502	1
LGALS9_SLC1A5	1	0.648	1	3.207	0	1.815	1	3.261	0	0.855	1	0	0	1.035	1	3.19	0	1.443	1	0	1	0.461	1	4.073	0	1.628	1	4.127	0.134	0.668	1	0	0	0.849	1	4.056	0	1.257	1	0	0	0.961	1	0.654	0	1.74	1	0.725	0
LGALS9_SORL1	1	0.591	1	0	0.943	0.785	1	0	0.866	0.792	1	0	0	1.527	1	0	0.516	0.959	1	0	1	0.404	1	0	1	0.599	1	0	1	0.606	1	0	0	1.341	1	0	0.8	0.772	1	0	0	1.452	1	0	0.963	0.711	1	0	0.943
LGR4_RSPO3	1	0.114	1	0	1	0.138	1	0	1	0.08	1	0.528	1	0.14	1	0.23	1	0	1	0.293	1	0.196	1	0	1	0.22	1	0	1	0.162	1	0.373	1	0.222	1	0.075	1	0	1	0.138	1	0.122	1	0.376	1	0.12	1	0	1
LGR5_RSPO1	1	0.067	1	0	1	0.058	1	1.686	1	0	0	2.333	1	0.049	1	1.732	1	0	0	2.463	1	0.058	1	0	1	0.049	1	0.336	1	0	0	0.984	1	0.04	1	0.382	1	0	0	1.113	1	0.118	1	0	1	0.127	1	0	1
LGR5_RSPO2	1	0	1	0.057	1	0.055	1	0.055	1	0	1	0	1	0.048	1	0.042	1	0	1	0	1	0	1	0.098	1	0.046	1	0.096	1	0	1	0	1	0.039	1	0.082	1	0	1	0	1	0.118	1	0.175	1	0.124	1	0.188	1
LGR5_RSPO3	1	0.092	1	0	1	0.117	1	0	1	0.058	1	0	1	0.118	1	0	1	0	1	0	1	0.083	1	0	1	0.108	1	0	1	0.049	1	0	1	0.109	1	0	1	0	1	0	1	0.188	1	0	1	0.186	1	0	1
LIFR_LIF	1	0.639	1	0	1	0.621	1	0	1	0.642	1	0	1	0.612	1	0	1	0	1	0	1	0.208	1	0.252	1	0.19	1	0.397	1	0.211	1	1.054	1	0.181	1	0.249	1	0	1	0.166	1	0.866	1	0	1	0.875	1	0	1
LIFR_OSM	1	0	1	0	1	0	1	0.183	0	1.266	1	0.068	1	0.613	1	0.055	1	0	1	0	1	0	1	0	1	0	0	0.856	0	0.835	1	0.741	1	0.182	1	0.728	1	0	1	0	1	0.867	1	0.035	1	0	1	0.163	0
LRP1_ERFE	1	0	1	0	1	0	1	0	1	0	1	0	1	0.068	1	0	1	0	1	0	1	0	1	0	1	0	1	0	1	0	1	0	1	3.228	1	0	1	0	1	0	1	1.185	1	0	1	0	1	0	1
LRP6_CKLF	1	0	1	0	1	0.566	1	0.08	0	0.938	1	1.516	1	0.537	1	0.079	0	0.748	1	0.742	1	0	1	0	1	0.964	1	0.223	0	1.337	0	1.658	1	0.935	1	0.221	0	1.146	0	0.884	1	1.171	1	0.023	1	1.2	1	0.024	0
LTA_LTBR	1	0	1	0	1	0	1	0.075	1	0	1	0	1	0	1	0.071	1	0	1	0	1	0	1	0	1	0	1	0.513	1	0	1	0	1	0	1	0.509	1	0	1	0	1	0	1	0	1	0	1	0	1
LTA_RIPK1	1	0	1	0	1	0	1	0	1	0	1	0	1	0	1	0	1	0	1	0	1	0	1	0	1	0	1	0	1	0	1	0	1	0	1	0	1	0	1	0	1	0	1	0	1	0	1	0	1
LTA_TNFRSF14	1	0	1	0	1	0	1	0	1	0	1	0	1	0	1	0	1	0	1	0	1	0	1	0	1	0	1	0	1	0	1	0	1	0	1	0	1	0	1	0	1	0	1	0	1	0	1	0	1
LTA_TNFRSF1A	1	0	1	0.174	1	0	0	0.911	1	0	1	0.165	1	0	1	0.263	1	0	1	0	1	0	1	0.039	1	0	1	0.777	1	0	1	0.031	1	0	1	0.128	1	0	1	0	1	0	1	0.115	1	0	1	0.763	1
LTA_TNFRSF1B	1	0	1	0	1	0	1	0	1	0	1	0	1	0	1	0	1	0	1	0	1	0	1	0	1	0	1	0	1	0	1	0	1	0	1	0	1	0	1	0	1	0	1	0	1	0	1	0	1
LTBR_LTB	1	0	1	0	1	0.439	1	0	1	0.488	1	0	1	0.436	1	0.451	0	0.867	0	1.075	1	0	1	0	1	0.457	1	0	1	0.506	1	0	1	0.454	1	0.399	0	0.885	0	1.023	1	0.508	1	0.428	1	0.51	1	0	1
MADCAM1_a4b7 complex	1	0	1	0	1	0	1	0	1	0	1	0	1	0	1	0	1	0	1	0	1	0	1	0.029	1	0	1	0.159	1	0	1	0.045	1	0	1	0.137	1	0	1	0.031	1	0	1	0	1	0	1	0	1
MDK_ALK	1	0	1	1.215	1	0	1	1.582	1	0.045	1	1.06	1	0.039	1	1.197	1	0	1	1.156	1	0	1	1.172	1	0	1	1.539	1	0.54	1	1.017	1	0.534	1	1.154	1	0	1	1.113	1	0.02	0	9.588	1	0	0	9.974	1
MDK_LRP1	1	0.106	1	0	1	3.266	1	0	1	1.222	1	0	1	0.609	1	0	1	0.119	1	0	1	0.601	1	0.305	0	3.761	1	0.216	0	1.717	1	0.146	0	1.105	1	0.181	1	0.614	1	0.154	1	0.591	1	0	1	3.247	1	0	1
MDK_PTPRZ1	1	0.077	1	0	1	0.107	1	0	1	0.185	1	0	1	1.078	1	0	1	0.259	1	0	1	0.572	1	1.248	1	0.602	1	1.949	1	0.68	1	1.767	0	1.573	1	0.91	0.946	0.754	1	0.163	1	1.059	1	0	1	0.088	1	0	1
MDK_SORL1	1	0.087	1	0	1	0.282	0.98	0.548	1	0.289	1	0.433	1	1.023	1	0.42	1	0.455	1	0	1	0.582	1	0	1	0.777	0	3.873	1	0.784	1	3.758	0	1.518	1	3.745	0.65	0.95	1	0	1	1.005	1	0.108	1	0.263	1	0.236	1
MERTK_GAS6	1	1.849	1	0	1	2.801	1	0	1	3.323	1	0	1	1.054	1	0	1	0.259	1	0	1	1.813	1	0	1	2.765	1	0	1	3.287	1	0	1	1.019	1	0	1	0.224	1	0	0	1.447	1	0	0	3.194	1	0	0
MET_HGF	1	0.053	1	2.116	1	0.066	1	1.474	1	0.062	1	1.198	1	0.051	1	2.207	1	0	1	1.288	1	0.035	1	1.416	1	0.048	1	0.774	1	0.044	1	0.497	1	0.033	1	1.506	1	0	1	0.587	1	0.036	1	1.294	1	0.051	1	0.561	1
MIF_TNFRSF10D	1	0.14	1	0	1	0.112	1	0.104	1	0.111	1	0.092	1	0.147	1	0.065	1	0.122	1	0.224	1	0.175	1	0	1	0.147	1	0.055	1	0.146	1	0.043	1	0.183	1	0.016	1	0.157	1	0.174	1	0.555	1	0.047	1	0.519	1	0.086	1
MIF_TNFRSF14	1	0.098	1	0.918	1	0	0	2.1	1	0.086	1	0.753	1	0.08	1	0.982	1	0	1	0	1	0.133	1	1.125	1	0	0	2.308	1	0.122	1	0.961	1	0.116	1	1.19	1	0	1	0	1	0.488	1	0.265	1	0	1	1.383	1
MIS receptor 1_AMH	1	0	1	0.14	1	0	0.98	0.223	1	0	1	0.141	1	0	0.017	0.458	1	0	1	0.156	1	0	1	0.415	1	0	0	0.498	1	0	1	0.415	1	0	0	0.732	1	0	1	0.43	1	0	1	0	1	0	1	0	1
MIS receptor 2_AMH	1	0	1	0.183	1	0	1	0.106	1	0	1	0.099	1	0	1	0.114	1	0	1	0	1	0	1	0	1	0	1	0	1	0	1	0	1	0	1	0	1	0	1	0	1	0	1	0.262	1	0	1	0.253	1
MIS receptor 3_AMH	1	0	1	0	1	0	1	0	1	0	1	0	1	0	1	0	1	0	1	0	1	0	1	0.954	1	0	1	0.312	1	0	1	0.036	1	0	1	1.044	1	0	1	0.125	1	0	1	0	1	0	1	0	1
MMP2_aVb3 complex	1	2.278	1	0	0	2.292	0	0.65	1	2.257	1	0.535	0	2.795	1	0.522	0	2.938	1	0	1	9.069	1	0	0	9.084	0	0.766	1	9.049	1	0.651	0	9.587	1	0.638	0	9.73	1	0	1	0.728	1	0	1	0.225	1	0	1
MST1_MST1R	1	0	1	0	1	0	1	0	1	0	1	0	1	0	1	0	1	0	1	0	1	0.018	1	0	1	0.06	1	0	1	0	1	0	1	0.021	1	0	1	0.046	1	0	1	0	1	0	1	0	1	0	1
MSTN_TGFR_AVR2A	1	0	1	0	1	0	1	0	1	0	1	0	1	0	1	0	1	0	1	0	1	0	1	0	1	0	1	0	1	0	1	0	1	0	1	0	1	0	1	0	1	0	1	0	1	0	1	0	1
MSTN_TGFR_AVR2B	1	0	1	0	1	0	0.98	1.298	1	0	1	1.183	1	0	1	1.17	1	0	1	0	1	0	1	0	1	0	0.98	0.597	1	0	1	0.482	1	0	1	0.469	1	0	1	0	1	0	1	0.257	1	0	0.98	0.385	1
NAMPT_IL13RA2	1	0	1	0	1	0.481	1	0.436	1	0	1	0	1	0.464	1	0.411	1	0	1	0	1	0	1	0	1	0.264	1	0.231	1	0	1	0	1	0.247	1	0.206	1	0	1	0	1	0.417	1	0.426	1	0.433	1	0.451	1
NAMPT_P2RY6	1	0.54	1	0	1	0.479	1	0	0	1.047	1	0	1	0.494	1	0	1	0	1	0	1	0.323	1	0.049	1	0.262	1	0.37	0	0.83	1	0.061	1	0.277	1	0.676	1	0	1	0.123	1	0.446	1	0	1	0.432	1	0	0
NCAM1_BDNF	1	1.399	1	0	1	1.58	1	0.067	1	1.41	1	0	1	1.657	1	0.065	1	1.428	1	0	1	0.923	1	0	1	1.105	1	0.018	1	0.934	1	0	1	1.181	1	0.015	1	0.952	1	0	1	0.588	1	0.046	1	0.512	1	0.049	1
NCAM1_GDNF	1	0	0.02	3.527	1	1.405	0	4.169	1	0	0.06	3.392	1	1.387	0	3.874	1	0	0.06	3.509	1	0	0	4.394	1	0.93	0	5.035	1	0	0	4.259	1	0.912	0	4.741	1	0	0	4.376	1	0.319	1	1.339	1	0.337	1	1.633	1
NECTIN1_CADM3	1	0	1	0	1	0.295	1	0	1	0.139	1	0	1	0.127	1	0	1	0	1	0	1	0	1	0	1	0.228	1	0.143	1	0.072	1	0.028	1	0.06	1	0.015	1	0	1	0	1	0.015	1	0	1	0.183	1	0	1
NECTIN1_NECTIN3	1	0.411	1	0	1	0.336	1	0	1	0.138	1	0	1	0.23	1	0	1	0.213	1	0	1	0.344	1	0	1	0.269	1	0.01	1	0.07	1	0.025	1	0.163	1	0.009	1	0.145	1	0	1	0.119	1	0.017	1	0.224	1	0.018	1
NECTIN1_NECTIN4	1	0	1	0	1	0.128	1	0	1	0.205	1	0	1	0.126	1	0	1	0	1	0	1	0	1	0	1	0.061	1	0	1	0.137	1	0	1	0.059	1	0	1	0	1	0	1	0.014	1	0	1	0.016	1	0	1
NECTIN2_NECTIN3	1	0.317	1	0	1	0.243	1	0	1	0.044	1	0	1	0.137	1	0	1	0.119	1	0	1	0.31	1	0	1	0.235	1	0	1	0.037	1	0	1	0.129	1	0	1	0.112	1	0	1	0	1	0	1	0	1	0	1
NGF_NGFR	1	0	1	0	1	0	1	0	1	0	1	0	1	0	1	0	1	0	1	0	1	0	1	0	1	0.083	1	0	1	0	1	0	1	0.047	1	0	1	0	1	0	1	0	1	0	1	0	1	0	1
NGF_NTRK1	1	0	0	7.099	1	0	0	8.309	1	0	1	1.368	1	0	1	1.36	1	0	1	1.34	1	0	1	5.774	1	0	1	6.985	1	0	1	0.044	1	0	1	0.036	1	0	1	0.016	1	0	1	0.046	1	0	1	6.996	1
NGFR_BDNF	1	0	1	0	1	0	1	0	1	0	1	0	1	0	1	0	1	0	1	0	1	0.051	1	0	1	0.232	1	0	1	0.062	1	0	1	0.309	1	0	1	0.08	1	0	1	0	1	0	1	0	1	0	1
NGFR_IL2	1	0	1	0	1	0	1	0	1	0	1	0	1	0	1	0	1	0	1	0	1	0.071	1	0	1	0.095	1	0.045	1	0.069	1	0.046	1	0.086	1	0.042	1	0.062	1	0.316	1	0	1	0.03	1	0	1	0.033	1
NGFR_NTF3	1	0	1	0	1	0	1	0	1	0	1	0	1	0	1	0	1	0	1	0	1	0.092	0	2.658	1	0.381	0	2.428	1	0.073	0	10.205	1	0.518	0	1.443	1	0.11	1	0.654	1	0	0.288	1.322	1	0	0	2.306	1
NGFR_NTF4	1	0	1	0	1	0	1	0	1	0	1	0	1	0	1	0	1	0	1	0	1	0	1	0	1	0.049	1	0	1	0	1	0	1	0.037	1	0	1	0	1	0	1	0	1	0	1	0	1	0	1
NKG2D II receptor_MICB	1	0	1	0	1	0	1	0	1	0	1	0	1	0	1	0	1	0	1	0	1	0.187	1	0	1	0.185	1	0	1	0.093	1	0	1	0.066	1	0	1	0	1	0	1	0.069	1	0	1	0.188	1	0	1
NKG2D II receptor_ULBP2	1	0	1	0	1	0	1	0	1	0	1	0	1	0	1	0	1	0	1	0	1	0.015	1	0.962	1	0.003	1	0.32	1	0.037	1	0.044	1	0.003	1	1.052	1	0.047	1	0.133	1	0.006	1	0	1	0.006	1	0	1
NKG2D II receptor_ULBP3	1	0	1	0	1	0	1	0	1	0	1	0	1	0	1	0	1	0	1	0	1	0	1	0	1	0	1	0	1	0	1	0	1	0.002	1	0	1	0	1	0	1	0.005	1	0	1	0	1	0	1
NOTCH1_DLK1	1	0	1	0	1	1.839	1	0	1	0	1	0	1	1.806	1	0	1	0	1	0	1	0	1	0	1	0.073	1	0	1	0	1	0	1	0.04	1	0	1	0	1	0	1	0.425	1	0	1	0.458	1	0	1
NOTCH1_DLL3	1	0	1	0	1	0	1	0	1	0	1	0	1	1.806	1	0	1	0	1	0	1	0	1	0	1	0	1	0	1	0	1	0	1	0.04	1	0	1	0	1	0	1	0.425	1	0	1	0	1	0	1
NOTCH1_DLL4	1	1.85	1	0.175	1	1.809	1	0.148	1	0	1	0.124	1	1.806	1	0.767	1	0	1	0.095	1	0.084	1	0.137	1	0.043	1	0.11	1	0	1	0.087	1	0.04	1	0.729	1	0	1	0.057	1	0.425	1	0.711	1	0.428	1	0.092	1
NOTCH1_JAG1	0	2.434	1	0.03	0	2.042	1	0.082	1	1.857	1	0	0	1.954	1	0.017	1	1.857	1	0	1	0.668	1	0.104	1	0.276	1	0.156	1	0.091	1	0	1	0.188	1	0.091	1	0.091	1	0	0	0.573	1	0	0	0.661	1	0	1
NOTCH1_JAG2	1	1.885	1	0	1	1.807	1	0.187	1	0	1	0	1	1.816	1	0.187	1	1.892	1	0	1	0.119	1	0	1	0.041	1	0.082	1	0	1	0	1	0.05	1	0.081	1	0.126	1	0	1	0.435	1	0.055	1	0.426	1	0.055	1
NOTCH1_WNT4	1	0	1	0.652	1	0	1	0.429	1	0	1	0.641	1	1.807	1	0.232	1	0	1	0	1	0	1	0.457	1	0	1	0.234	1	0	1	0.446	1	0.041	1	0.037	1	0	1	0	1	0.426	1	0.056	1	0	1	0.254	1
NOTCH2_DLL3	1	0	1	0	1	0	1	0	1	0	1	0	1	0.336	1	0	1	0	1	0	1	0	1	0	1	0	1	0	1	0	1	0	1	0.464	1	0	1	0	1	0	1	0.782	1	0	1	0	1	0	1
NOTCH2_DLL4	1	0.38	1	0	1	0.339	1	0	1	0	1	0	1	0.336	1	0	1	0	1	0	1	0.508	1	0.395	1	0.466	1	0.068	1	0	1	0.02	1	0.463	1	0.053	1	0	1	0	1	0.782	1	0	1	0.785	1	0	1
NOTCH2_JAG2	1	0.415	1	0	1	0.337	1	0	1	0	1	0	1	0.346	1	0	1	0.422	1	0	1	0.543	1	0	1	0.464	1	0	1	0	1	0	1	0.474	1	0.079	1	0.55	1	0	1	0.792	1	0.01	1	0.783	1	0	1
NOTCH3_JAG2	1	0	1	0.09	1	0	1	0.029	1	0	1	0	1	0	1	0.042	1	0	1	0	1	0.212	1	0.121	1	0.133	1	0.06	1	0	1	0	1	0.143	1	0.073	1	0.219	1	0	1	0	1	0.025	1	0	1	0.013	1
NOTCH4_DLL3	1	0	1	0.373	1	0	0	3.65	1	0	0	1.173	1	0.435	0	0.824	1	0	1	0.359	1	0	1	0.127	1	0	1	3.404	1	0	1	0.928	1	0.016	1	0.579	1	0	1	0.114	1	0	1	0.692	1	0	0	3.518	1
NOTCH4_DLL4	1	0.478	1	0	1	0.437	1	0	1	0	1	0	1	0.434	1	0	1	0	1	0	1	0.06	1	0.024	1	0.019	1	0.078	1	0	1	0	1	0.016	1	0.007	1	0	1	0	1	0	1	0	1	0	1	0	1
NOTCH4_JAG2	1	0.514	1	1.328	1	0.435	1	0.686	1	0	1	0.41	1	0.445	1	1.418	1	0.521	1	0.499	1	0.095	0	4.504	1	0.017	0	3.862	1	0	1	3.585	1	0.026	0	4.594	1	0.102	1	3.675	1	0	1	1.117	1	0	1	0.385	1
NPBWR1_NPB	1	0	0.11	1.146	1	0	0.495	0.504	1	0	1	0.228	1	0	0.04	1.236	1	0	1	0.317	1	0	1	1.862	1	0	1	1.22	1	0	1	0.944	1	0	1	1.953	1	0	1	1.034	1	0.005	1	0	1	0	1	0	1
NPPA_NPR1	1	0	1	0	1	0	1	0.054	1	0	1	0	1	0	1	0.08	1	0	1	0	1	0	1	0	1	0	1	0.028	1	0	1	0	1	0	1	0.055	1	0	1	0	1	0	1	0.057	1	0	1	0.03	1
NPPA_NPR2	1	0	1	0	1	0	1	0.258	1	0	1	0	1	0	1	0.051	1	0	1	0	1	0	1	0	1	0	1	0.282	1	0	1	0	1	0	1	0.075	1	0	1	0	1	0	1	0.036	1	0	1	0.243	1
NPPA_NPR3	1	0	1	0	1	0	1	0	1	0	1	0	1	0	1	0	1	0	1	0	1	0	1	0	1	0	1	0	1	0	1	0	1	0	1	0	1	0	1	0	1	0	1	0	1	0	1	0	1
NPPB_DPP4	1	0	1	0	1	0	1	0	1	0	1	0	1	0	1	0	1	0	1	0	1	0	1	0	1	0	1	0	1	0	1	0	1	0	1	0	1	0	1	0	1	0	1	0	1	0	1	0	1
NPPB_NPR2	1	0	1	0.142	1	0	1	0.14	1	0	1	0.274	1	0	1	0.127	1	0	1	0	1	0	1	0.093	1	0	1	0.091	1	0	1	0.224	1	0	1	0.078	1	0	1	0	1	0	1	0.109	1	0	1	0.122	1
NPPB_NPR3	1	0	0	1.533	1	0	1	0.593	1	0	1	0	1	0	1	0.564	1	0	1	0.667	1	0	0	1.471	1	0	1	0.531	1	0	1	0	1	0	1	0.502	1	0	1	0.605	1	0	1	0.069	1	0	1	0.098	1
NPR1_NPPB	1	0	1	0	1	0	1	0	1	0	1	0	1	1.508	1	1.871	1	0	1	0	1	0	1	0	1	0	1	0	1	0	1	0	1	0.484	1	0.495	1	0	1	0	1	0.342	1	0.388	1	0	1	0	1
NPR1_NPPC	1	1.563	1	0	1	1.509	1	0	1	1.512	1	0	1	1.508	1	1.871	1	0	1	0	1	0.539	1	0	1	0.485	1	0	1	0.488	1	0	1	0.484	1	0.495	1	0	1	0	1	0.342	1	0.388	1	0.343	1	0	1
NPR2_NPPC	1	0.415	1	0	1	0.361	1	0	1	0.363	1	0	1	0.36	1	0	1	0	1	0	1	0.69	1	0	1	0.636	1	0	1	0.638	1	0	1	0.635	1	0	1	0	1	0	1	0.079	1	0	1	0.08	1	0	1
NPR3_NPPC	1	0.072	1	0.54	1	0.017	0	0.671	1	0.02	1	0.557	1	0.016	0	0.649	1	0	1	0.543	1	0.129	1	0.656	1	0.075	0	0.786	1	0.078	1	0.672	1	0.074	0	0.764	1	0	1	0.658	1	0.014	1	0	1	0.015	1	0	1
NPR3_OSTN	1	0	1	0	1	0.021	1	0.039	1	0	1	0	1	0.017	1	0.038	1	0	1	0	1	0	1	0	1	0.079	1	0.123	1	0	1	0	1	0.074	1	0.122	1	0	1	0	1	0.015	1	0	1	0.019	1	0	1
NPS_NPSR1	1	0	1	0.026	1	0	1	0.347	1	0	1	0.039	1	0	1	0.653	1	0	1	0.1	1	0	1	0.024	1	0	1	0.344	1	0	1	0.036	1	0	1	0.651	1	0	1	0.098	1	0	1	0	1	0	1	0	1
NRG1_a6b4 complex	1	0	1	0	1	0	1	0	1	0	1	0	1	0	1	0	1	0	1	0	1	1.07	1	0.216	1	0.011	1	0.111	1	0	1	0.084	1	0.003	1	0.099	1	0	1	0	1	0.006	1	0.085	1	0.014	1	0.097	1
NRG1_ERBB4	1	0	1	0.026	1	0	1	0.061	1	0	1	0	1	0	1	0.04	1	0	1	0.082	1	0	1	0.057	1	0.015	1	0.093	1	0	1	0	1	0.053	1	0.072	1	0	1	0.113	1	0.056	1	0	1	0.018	1	0	1
NRG1_LGR4	1	0	1	0.052	1	0	1	0.119	1	0	1	0.03	1	0	1	0.129	1	0	1	0	1	0.071	1	0	1	0.153	1	0	1	0.054	1	0	1	0.151	1	0	1	0	1	0	1	0.154	1	0	1	0.156	1	0	1
NRG1_LSR	1	0	1	0	1	0	1	1.02	1	0	1	1.124	1	0	1	1.017	1	0	0	3.725	1	0.605	1	0	1	0.003	1	0.118	1	0.033	1	0.222	1	0.003	1	0.115	1	0	0	2.823	1	0.006	1	0.179	1	0.006	1	0.181	1
NRG1_MS4A4A	1	0	1	0	1	0	1	0	1	0	1	0	1	0	1	0	1	0	1	0	1	0	1	0.029	1	0	1	0.083	1	0.099	1	0	1	0	1	0.012	1	0	1	0	1	0	1	0.009	1	0	1	0.08	1
NRG1_NETO2	1	0	1	0	1	0	1	0.011	1	0	1	0	1	0	1	0.015	1	0	1	0.159	1	0	1	0	1	0.004	1	0	1	0.008	1	0	1	0.008	1	0	1	0	1	0	1	0.011	1	0	1	0.007	1	0	1
NRG2_ERBB3	1	0	1	0	1	0	1	0	1	0.016	1	0	1	0.009	1	0	1	0	1	0	1	0	1	0.103	1	0	1	0.185	1	0	1	0.103	1	0	1	0.42	1	0	1	0.118	1	0.029	1	0	1	0	1	0	1
NRG2_ERBB4	1	0	1	0	1	0.02	1	0	1	0	1	0	1	0.058	1	0	1	0	1	0	1	0	1	0	1	0	1	0	1	0	1	0	1	0	1	0	1	0	1	0	1	0.079	1	0	1	0.041	1	0	1
NRG3_ERBB4	1	0	1	0	1	0	1	0	1	0	1	0	1	0	1	0	1	0	1	0	1	0	1	0.464	1	0	1	0.519	1	0	1	0	1	0	1	0.448	1	0	1	0	1	0.058	1	0	1	0.02	1	0	1
NRP1_PGF	1	1.978	0	4.388	1	2.005	1	0.226	1	0	1	0	1	1.973	1	0.187	1	0	1	0	1	0.878	1	4.283	1	0.905	1	0.12	1	0	1	0	1	0.873	1	0.082	1	0	1	0	1	1.301	1	0.055	1	1.334	1	0.094	1
NRP1_SEMA3A	1	1.985	1	0	1	1.979	1	0	1	0	1	0	1	1.972	1	0	1	0	1	0	1	0.885	1	0.085	1	0.879	1	0.216	1	0	1	0.102	1	0.872	1	0.194	1	0	1	0.088	1	1.3	1	0	1	1.307	1	0	1
NRP1_VEGFA	0	2.833	1	0	0	2.207	1	0	0	2.346	1	0	1	2.057	1	0	0	2.153	1	0	0	1.733	1	0.951	0	1.107	1	0.309	0	1.246	1	0.033	1	0.957	1	1.042	0	1.053	1	0.123	1	1.386	1	0	0	1.535	1	0	0
NRP1_VEGFB	0	2.145	1	0	0	2.141	1	0	0	2.127	1	0	0	2.133	1	0	1	2.1	1	0	0	1.045	1	0	0	1.042	1	0	0	1.027	1	0	0	1.033	1	0	1	1	1	0	0	1.462	1	0.66	0	1.47	1	0	0
NRP2_PGF	1	0.11	1	0	1	0.137	1	0	1	0	1	0	1	0.105	1	0	1	0	1	0	1	0.036	1	0	1	0.063	1	0	1	0	1	0	1	0.03	1	0	1	0	1	0	1	1.008	1	0	1	1.041	1	0	1
NRP2_SEMA3C	1	0.174	1	0.103	1	2.487	1	3.118	1	0.115	1	0.098	1	1.142	1	1.235	1	0.247	1	0.109	1	0.099	1	0.075	1	2.413	1	3.091	1	0.041	1	0.07	1	1.068	1	1.208	1	0.173	1	0.082	0	2.045	0	1.972	0	3.391	0	3.855	1
NRP2_SEMA3F	1	1.102	1	1.015	1	0.217	1	0.151	1	0.148	1	0.051	1	0.389	1	0.309	1	0	1	0.092	1	1.028	1	0.987	1	0.143	1	0.124	1	0.074	1	0.024	1	0.315	1	0.282	1	0	1	0.065	0	1.293	0	1.046	0	1.121	0	0.887	1
NRP2_VEGFA	1	0.964	1	1.023	1	0.339	1	1.019	1	0.478	1	1.096	1	0.189	1	1.017	1	0.285	0	1.556	1	0.89	1	0.121	1	0.264	1	0.117	1	0.403	1	0.194	1	0.115	1	0.115	1	0.211	0	0.654	1	1.093	1	0.179	0	1.242	1	0.181	0
NRTN_RET receptor 2	1	0	1	0.977	1	0	1	0.335	1	0	1	0.059	1	0	1	1.068	1	0	1	0.149	1	0.039	0.184	1.28	1	0.032	1	0.638	1	0	1	0.362	1	0.027	0	1.371	1	0	1	0.452	1	0.006	1	1.059	1	0.012	1	0.327	1
NTF3_NTRK2	1	0	1	0.047	1	0.368	1	0.313	1	0.087	1	0.045	1	0.082	1	0.063	1	0	1	0	1	0	1	0.353	0	0.657	0.231	0.619	1	0.376	1	0.351	1	0.371	1	0.369	1	0	1	0	1	0.063	1	0.069	1	0.349	1	0.32	1
NTF3_NTRK3	1	0.072	1	0.045	1	0.669	1	0.637	1	0.143	1	0.058	1	0.438	1	0.429	1	0.273	1	0.395	1	0.361	1	0.351	0.02	0.958	0.542	0.943	1	0.432	1	0.364	1	0.727	1	0.735	0.96	0.562	0.984	0.702	1	0.419	1	0.436	1	0.65	1	0.644	1
NTF4_NTRK2	1	0	1	0.197	1	0	1	0.252	1	0	1	0	1	0	1	0.181	1	0	1	0	1	0	1	8.538	1	0.324	1	8.592	1	0.043	1	0	1	0.038	1	8.521	1	0	1	0	1	0	1	0.108	1	0	1	0.179	1
NTRK1_AIMP1	1	0	1	0	1	0	1	0	1	0	1	0	1	0	1	0	1	0	1	0	1	0	1	0	1	0	1	0	1	0	1	0	1	0	1	0	1	0	1	0	1	0	1	0	1	0	1	0	1
NTRK1_COPA	1	0	1	0.324	1	0	1	1.506	1	0	1	0.159	1	0	1	0.388	1	0	1	0	1	0	0	1.023	1	0	0	2.205	1	0	1	0.858	1	0	0	1.087	1	0	1	0	1	0	1	0.268	1	0	1	1.386	1
NTRK1_GPI	1	0	1	0	1	0	1	0	1	0	1	1.572	1	0	1	1.565	1	0	1	0	1	0	1	0	1	0	1	0	1	0	1	0.068	1	0	1	0.061	1	0	1	0	1	0	1	0.379	1	0	1	0	1
NTRK1_GRN	1	0	1	1.754	1	0	0	1.896	1	0	1	1.698	1	0	0	2.006	1	0	1	1.73	1	0	1	0.404	1	0	0	0.546	1	0	1	0.348	1	0	0	0.656	1	0	1	0.38	1	0	1	0	1	0	1	0	1
NTRK1_NAMPT	1	0	1	0.028	1	0	1	0.158	1	0	1	0.044	1	0	1	0.136	1	0	1	0.031	1	0	1	0.026	1	0	1	0.157	1	0	1	0.042	1	0	1	0.134	1	0	1	0.029	1	0	1	0	1	0	1	0	1
NTRK1_NTF3	1	0	1	0	1	0	1	0	1	0	1	0	1	0	1	0	1	0	1	0	1	0	1	0	1	0	1	0	1	0	1	0	1	0	1	0	1	0	1	0	1	0	1	0	1	0	1	0	1
NTSR1_NTS	1	0	1	0	1	0	1	0	1	0	1	0	1	0	1	0	1	0	1	0	1	0.071	1	0.2	1	0	1	0.17	1	0	1	0	1	0.002	1	0.146	1	0	1	0	1	0	1	0	1	0	1	0	1
OMD_aVb3 complex	1	0.185	1	3.844	1	0.199	1	3.202	1	0.164	1	2.926	1	0.702	1	3.934	1	0.845	1	3.016	1	0.525	0	114.64	1	0.539	0	113.998	1	0.504	1	113.721	0	1.042	0	114.73	0	1.185	1	113.811	1	0	1	1.747	1	0	1	1.015	1
OSMR_OSM	1	0	1	0	1	0	1	0	0	1.018	1	0	1	0.365	1	0	1	0	1	0	1	0	1	0	1	0	1	0	0	0.955	1	0	1	0.302	1	0	1	0	1	0	1	0.023	1	0	1	0	1	0	1
OXT_OXTR	1	0.038	1	0	1	0.039	1	0.067	1	0	1	0	1	0.034	1	0.064	1	0	1	0	1	0.009	1	0	1	0.01	1	0.018	1	0	1	0	1	0.005	1	0.015	1	0	1	0	1	0	1	0.045	1	0	1	0.049	1
PDCD1_CD274	1	0	1	0	1	0	1	0	1	0	1	0	1	0	1	0.104	1	0	1	0	1	0	1	0	1	0	1	0	1	0	1	0	1	0	1	3.381	1	0	1	0	1	0	1	0.904	1	0	1	0	1
PDCD1_FAM3C	1	0	1	0.399	1	0	1	0.53	1	0	1	0.416	1	0	1	0.508	1	0	1	0.402	1	0	1	3.575	1	0	0	3.705	1	0	1	3.591	1	0	0	3.683	1	0	1	3.578	1	0	1	0.206	1	0	1	0.228	1
PDCD1_PDCD1LG2	1	0	1	0	1	0	1	0	1	0	1	0	1	0	1	0	1	0	1	0	1	0	1	0	1	0	1	0	1	0	1	0	1	0	1	0	1	0	1	0	1	0	1	0	1	0	1	0	1
PDGFA_PDGFRA	1	0.729	1	0	0	3.304	1	0	1	0.722	1	0	1	0.787	1	0	1	0	1	0	1	0.546	1	0	0	3.121	1	0	1	0.539	1	0	1	0.605	1	0	1	0	1	0	1	0.451	1	0.233	0	2.968	1	0.233	1
PDGFB_ADGRV1	1	0.194	1	0	1	0.184	1	1.596	1	0.174	1	1.701	1	0.174	1	1.594	1	0	0	4.302	1	0	1	0	1	0	1	0.027	1	0	1	0.132	1	0	1	0.025	1	0	1	2.733	1	0.136	1	0	1	0.147	1	0	1
PDGFB_LRP1	1	0.235	1	0	0	3.395	1	0	0	1.351	1	0.081	0.866	0.739	1	0.061	1	0.248	1	0	1	0	1	0	1	0	1	0	1	0	1	0	1	0	1	0	1	0	1	0	1	0.702	1	0.208	1	3.358	1	0	1
PDGFB_PDGFR complex	1	0.197	1	0	0	2.772	1	0.125	1	0.19	1	0	1	0.255	1	0.124	1	0	1	0	1	0	1	0	1	0	1	0.09	1	0	1	0	1	0	1	0.09	1	0	1	0	1	0.218	1	0.08	1	2.735	1	0.08	1
PDGFB_PDGFRA	1	0.197	1	0	0	2.772	1	0	1	0.19	1	0	1	0.255	1	0	1	0	1	0	1	0	1	0	1	0	1	0	1	0	1	0	1	0	1	0	1	0	1	0	1	0.218	1	0	1	2.735	1	0	1
PDGFB_PDGFRB	0.943	0.327	1	0	0	1.178	1	0	1	0.209	1	0	0.04	0.562	1	0	1	0.228	1	0	1	0	1	0	1	0	1	0	1	0	1	0	1	0	1	0	1	0	1	0	1	0.525	1	0	1	1.141	1	0	1
PDGFR complex_PDGFD	1	0.466	1	0	1	0.376	1	0.689	1	0.11	1	0	1	0.656	1	0.685	1	0.175	1	0	0	3.041	1	0	0	2.951	1	0.216	1	2.685	1	0	0	3.231	1	0.212	0	2.75	1	0	1	0.649	1	0.013	1	0.369	1	0.017	1
PDGFRA_PDGFC	1	0.062	1	0.676	1	0.074	1	0.695	1	0.099	1	0.479	1	0.111	1	0.844	1	0	1	0.961	1	2.637	0	9.791	1	2.649	0	9.811	1	2.675	0	9.595	1	2.686	0	9.959	1	0	0	10.076	1	0.104	0	4.369	1	0.067	0	4.22	1
PDGFRB_PDGFD	1	0.597	1	0	1	0.507	1	0	1	0.24	1	0	1	0.787	1	0	1	0.306	1	0	0	1.447	1	0	0	1.358	1	0	1	1.091	1	0.323	0	1.637	1	0.313	0.157	1.156	1	0	1	0.669	1	0	1	0.389	1	0	1
PECAM1_CD177	1	0	1	0	1	31.581	1	0	1	31.622	1	0	1	31.581	1	0	1	0	1	0	1	0	1	0.468	1	0.648	1	0.141	1	0.688	1	0.093	1	0.648	1	0.126	1	0	1	0	1	0.117	1	0.057	1	0.117	1	0.072	1
PECAM1_CD38	0	31.685	1	0	1	31.585	1	0	0	32.217	1	0	1	31.579	1	0	1	0	1	0	0.237	0.752	1	0	1	0.652	1	0	0.02	1.284	1	0.056	1	0.646	1	0	1	0	1	0.475	1	0.115	1	0	1	0.121	1	0	1
PENK_MRGPRX1	1	0	1	0	1	0	1	0	1	0.074	1	0	1	0.02	1	0	1	0	1	0	1	0	1	0	1	0	1	0	1	0.511	1	0	1	0.457	1	0	1	0	1	0	1	0	1	0	1	0	1	0	1
PLAUR_a4b1 complex	1	0.337	1	0	1	0.335	1	0	0	0.943	1	0	1	0.39	1	0	0	1.885	1	0	1	0.147	1	0.011	1	0.145	1	0.277	0	0.753	1	0.009	1	0.2	1	0.027	0	1.696	1	0	1	0.9	1	0	1	0.845	1	0	0
PLAUR_aVb3 complex	1	0.426	1	0	1	0.44	1	0	1	0.405	1	0	0.02	0.943	1	0	0	1.086	1	0	1	0.236	1	0	1	0.25	1	0	1	0.215	1	0	0.626	0.753	1	0	0.157	0.896	1	0	0	1.453	1	0	0	0.95	1	0	1
PLD2_ARF1	1	2.711	1	0	1	2.63	1	0	1	2.943	1	0	1	3.253	1	0	1	2.322	1	0	0.98	2.768	1	0	1	2.687	1	0	0.863	3.001	1	1.105	0	3.31	1	0.011	0.983	2.38	1	0	0	3.398	1	4.679	1	2.775	1	0	0.672
PlexinA1_complex1_SEMA6D	1	0.746	0.167	0.444	1	0.408	0	1.13	1	0.537	1	0.284	1	0.256	0	0.569	1	0	1	0.308	1	0.519	1	0.198	1	0.18	1	0.885	1	0.309	1	0.039	1	0.029	1	0.324	1	0	1	0.062	1	0.122	0.017	0.437	1	0.273	0	0.998	1
PlexinA1_complex2_SEMA6D	1	0	1	0	1	0	1	0.419	1	0	1	0.298	1	0	1	0.108	1	0	1	0.215	1	0	1	0	1	0	1	0.394	1	0	1	0.272	1	0	1	0.083	1	0	1	0.19	1	0.553	1	0.085	0	0.704	1	0.396	0
PlexinA1_complex3_SEMA3A	1	0.186	1	0.225	1	0.18	1	0.355	1	0	1	0.241	1	0.173	1	0.333	1	0	1	0.228	1	0.247	1	6.333	1	0.241	0	6.463	1	0	1	6.349	1	0.234	0	6.441	1	0	1	6.336	1	0.226	1	0.347	1	0.233	1	0.37	1
PlexinA2_complex1_SEMA3A	1	0.689	1	0	1	0.683	1	0	1	0	1	0	1	0.676	1	0	1	0	1	0	1	0.132	1	0.084	1	0.125	1	0.138	1	0	1	0	1	0.118	1	0.067	1	0	1	0	1	0	1	0	1	0	1	0	1
PlexinA3_complex1_SEMA3A	1	0.033	1	0	1	0.026	1	0	1	0	1	1.101	1	0.019	1	1.023	1	0	1	0	1	0.063	1	0	1	0.056	1	0	1	0	1	1.722	1	0.049	1	1.644	1	0	1	0	1	0.035	1	0.068	1	0.042	1	0	1
PlexinA4_complex1_SEMA3A	1	0.782	1	0	1	0.775	1	0	1	0	1	0	1	0.768	1	0	1	0	1	0	1	0.12	1	0	1	0.113	1	0	1	0	1	0	1	0.106	1	0	1	0	1	0	1	0.117	1	0	1	0.124	1	0	1
PLG_a2Bb3 complex	1	0	1	0	1	0	1	0	1	0	1	0	1	0	1	0	1	0	1	0	1	0	1	0	1	0	1	0	1	0	1	0	1	0	1	0	1	0	1	0	1	0	1	0	1	0	1	0	1
PLXNB1_SEMA4D	1	0.366	1	1.162	1	0.024	1	0.52	1	0.195	1	0.244	1	0.022	1	1.253	1	0.943	1	0.334	1	0.412	0	8.068	1	0.069	0	7.426	1	0.24	1	7.15	1	0.068	0	8.159	1	0.988	1	7.24	1	0.013	1	1.208	1	0.014	1	0.476	1
PLXNB2_PTN	1	0.351	1	0.303	1	0.56	1	0.405	1	0	1	0.103	1	0.231	1	0.11	1	0	1	0	1	0.534	0.02	0.583	1	0.743	1	0.685	1	0	1	0.382	1	0.413	1	0.39	1	0	1	0	1	0.835	1	0.877	1	1.165	1	1.173	1
PLXNB2_SEMA4C	0.076	0.477	1	0	0.233	0.431	1	0.103	1	0.335	1	0	0.869	0.353	1	0.104	1	0.267	1	0	0	0.66	1	0	0	0.613	1	0.383	1	0.517	1	0	0	0.535	1	0.384	1	0.449	1	0	0	0.957	1	0.871	0	1.035	1	0.871	1
PLXNB2_SEMA4D	0	0.574	1	0	1	0.231	1	0.02	0.02	0.402	1	0	1	0.23	1	0.02	0	1.151	1	0	0	0.757	1	0	1	0.414	1	0.021	0	0.585	1	0	1	0.413	1	0.021	0	1.333	1	0	1	0.835	1	0.01	1	0.836	1	0.01	0
PLXNB2_SEMA4G	1	0	1	0.357	1	0.241	1	0.102	1	0	1	0.221	1	0.232	1	0.105	1	0	1	1.621	1	0	0	0.637	1	0.424	1	0.382	1	0	1	0.501	1	0.415	1	0.385	1	0	0	1.901	1	0.836	1	0.872	1	0.846	1	0.869	1
PLXNC1_SEMA7A	1	0.073	1	0	1	0.051	1	0	1	0	1	0	1	0.034	1	0	1	0.062	1	0	1	0.06	1	0	1	0.038	1	0	1	0	1	0	1	0.021	1	0	1	0.049	1	0	1	0.205	1	0	1	0.222	1	0	1
PODXL_SELL	1	0	1	0	1	0	1	0	1	3.974	1	0	1	3.844	1	0	0	5.708	1	0	1	0	1	0	1	0	1	0	1	0.139	1	0	1	0.01	1	0	1	1.873	1	0	1	0	1	0	1	0	1	0	1
POMC_MC1R	1	0	1	0	1	0	1	0	1	0	1	0	1	0	1	0	1	0	1	0	1	0.03	0	0.699	1	0.021	1	0.331	1	0.023	1	0	1	0.02	1	0.314	1	0	1	0	1	0	1	0	1	0	1	0	1
POMC_MC2R	1	0	1	0	1	0	1	0	1	0	1	0	1	0	1	0	1	0	1	0	1	0	1	0.024	1	0	1	0.078	1	0	1	0	1	0.01	1	0.007	1	0	1	0	1	0	1	0.012	1	0	1	0.084	1
POMC_MC4R	1	0	1	0	1	0	1	0	1	0	1	0	1	0	1	0	1	0	1	0	1	0	1	0	1	0.012	1	0	1	0	1	0	1	0.01	1	0	1	0	1	0	1	0	1	0	1	0	1	0	1
PPBP_CXCR2	1	0.037	1	0	1	0.03	1	0	1	0.273	1	0	1	0.024	1	0	1	0	1	0	1	0.043	1	3.156	1	0.036	1	2.334	1	0.279	1	2.186	1	0.031	1	2.145	1	0	1	2.306	1	1.547	0	5.831	1	1.552	0	6.02	1
PRL_PRLR	1	0	1	0	1	0	1	0	1	0	1	0	1	0	1	0	1	0	1	0	1	0	1	0.244	1	0	0	0.324	1	0	0	0.589	1	0	0	0.394	1	0	1	0	1	0	1	0	1	0	1	0	1
PROK1_PROKR1	1	0	1	0.322	1	0	1	0.36	1	0	1	0.461	1	0	1	0.777	1	0	1	0.922	1	0	1	0.405	1	0	1	0.443	1	0	1	0.543	1	0	1	0.86	1	0	0.575	1.005	1	0	1	0.778	1	0	1	0.36	1
PROK1_PROKR2	1	0	1	0	1	0	1	0	1	0	1	0	1	0	1	0	1	0	1	0	1	0	1	0	1	0	1	0	1	0	1	0	1	0	1	0	1	0	1	0	1	0	1	0	1	0	1	0	1
PROKR1_PROK2	1	0	0	1.986	1	0	0	2.022	1	0	0	2.123	1	0.016	0	2.047	1	0	1	1.979	1	0	0	0.898	1	0	0	0.934	1	0	0	1.036	1	0.032	0	0.959	1	0	1	0.891	1	0	0	2.144	1	0	0	2.119	1
PROKR2_PROK2	1	0	1	0	1	0	1	1.678	1	0	1	0	1	0.087	1	1.821	1	0	1	0	1	0	1	0	1	0	1	0.844	1	0	1	0	1	0	1	0.986	1	0	1	0	1	0	1	0.341	1	0	1	0.199	1
PROS1_AXL	1	1.152	0.963	1.189	0	4.01	0	3.898	1	1.16	0.846	1.331	0	2.192	0	2.062	1	1.045	1	1.109	1	0.797	1	0.818	0	3.655	0	3.527	1	0.805	1	0.96	0	1.837	0	1.691	1	0.69	1	0.738	0	2.28	0	2.383	0	4.097	0	4.219	1
PROS1_TYRO3	0	1.193	1	0	1	0.981	1	0	1	0.94	1	0	1	0.979	1	0	1	0	1	0	0	0.838	1	0	1	0.626	1	0	1	0.585	1	0	1	0.624	1	0	1	0	1	0	1	1.067	1	0	1	1.068	1	0	1
PTHLH_PRLHR	1	0.764	1	0	1	0	1	0	1	0	1	0	1	0.752	1	0.521	1	0	1	0	1	0.215	1	0	1	0	1	0	1	0	1	0	1	0.202	1	0.164	1	0	1	0	1	0	1	0	1	0	1	0	1
PTHLH_PTH1R	1	0	1	0	1	0.796	1	0.613	1	0.755	1	0	1	0.807	1	0.582	1	0	1	0.537	1	0	1	0	1	0.247	1	0.256	1	0.206	1	0	1	0.258	1	0.225	1	0	1	0.18	1	0	1	0	1	0	1	0	1
PTHLH_PTH2R	1	0	1	3.103	1	0	0	3.077	1	0	1	3.053	1	0	0	3.696	1	0	1	3.023	1	0	1	0	1	0	1	0	1	0	1	0	1	0	1	0	1	0	1	0	1	0	1	0.717	1	0	1	0.098	1
PTN_ALK	1	0	1	0	1	0	1	0	1	0.136	1	0	1	0.13	1	0.207	1	0	1	0	1	0	1	0	1	0	1	0	1	0.345	1	0	1	0.338	1	0.308	1	0	1	0	1	0	1	0.006	1	0	1	0	1
PTN_PTPRS	1	0.283	1	0	1	0.595	1	0	1	0.212	1	0	1	0.504	1	0	1	0.359	1	0	1	0.492	1	0	1	0.804	1	0	1	0.42	1	0.306	1	0.713	1	0.008	1	0.568	1	0.071	1	0	1	0.355	1	0	1	0	1
PTN_PTPRZ1	1	0.168	1	0.128	1	0.198	1	0	1	0.276	1	0	1	1.169	1	0.109	1	0.35	1	0	1	0.377	1	0	1	0.406	1	0	1	0.484	1	0	1	1.377	1	0	1	0.559	1	0	1	0	1	0.086	1	0	1	0	1
PTPRC_CD22	1	0	1	0.723	1	0	0	1.629	1	0	0	0.822	1	0	0	0.949	1	0	0	1.046	1	0	1	0.495	1	0	0	1.401	1	0	0	0.594	1	0.022	0	0.722	1	0	0	0.818	1	1.546	0	0.784	1	0	0	1.463	1
PTPRC_MRC1	1	0	1	0	1	0	1	0	1	0	1	0	1	0	1	0	1	0	1	0	1	0.029	1	0	1	0.028	1	0	1	9.768	1	0	1	0.025	1	0	1	0	1	0	1	1.549	1	0	1	1.553	1	0	0
ROS1_FGFR2	1	0	1	0	1	0	1	0	1	0	1	0	1	0	1	0	1	0	1	0	1	0	1	1.014	1	0	1	0.372	1	0	1	0.096	1	0	1	1.104	1	0	1	0.186	1	0	1	0	1	0	1	0	1
RSPO1_LGR4	1	0.088	1	0	1	0.17	1	0	1	0.071	1	0	1	0.168	1	0	1	0	1	0	1	0.079	1	0.085	1	0.161	1	0.391	1	0.062	1	0.092	1	0.159	1	0.622	1	0	1	0.325	1	0	1	0	1	0	1	0	1
RSPO1_LGR6	1	0.085	1	0.867	1	0.379	0	2.579	1	0.102	1	0	1	0.691	1	0.887	1	0.14	1	0	1	0.076	1	0.079	1	0.371	1	1.792	1	0.093	1	0	1	0.682	1	0.1	1	0.132	1	0	1	0	1	0.057	1	0	1	1.75	1
RSPO2_LGR4	1	0	1	0	1	0	1	0	1	0	1	0	1	0	1	0	1	0	1	0	1	0.076	1	0	1	0.158	1	0	1	0.059	1	0	1	0.156	1	0	1	0	1	0	1	0	1	0.05	1	0	1	0.068	1
RSPO2_LGR6	1	0	1	0.14	1	0	1	3.417	1	0	1	0.94	1	0	1	0.592	1	0	1	0.127	1	0.074	1	0.64	1	0.368	0	3.917	1	0.091	0	1.44	1	0.679	0	1.091	1	0.129	0.946	0.626	1	0	1	0	1	0	1	0	1
RSPO3_LGR6	1	0.111	0	3.568	1	0.405	1	2.768	1	0.128	0.616	3.03	1	0.716	0	3.352	1	0.166	0.96	2.613	1	0.135	0.091	3.449	1	0.429	1	2.649	1	0.152	0.886	2.911	1	0.74	0	3.232	1	0.19	0.96	2.494	1	0.682	0	3.326	1	0.371	1	2.742	1
SCT_SCTR	1	0	1	1.447	1	0	1	0.805	1	0	1	0.529	1	0	1	1.538	1	0	1	0.619	1	0	0	8.286	1	0	0	7.644	1	0	1	7.368	1	0.002	0	8.376	1	0	1	7.457	1	0	1	1.206	1	0	1	0.474	1
SCT_VIPR1	1	0	1	0	1	0	1	0	1	0	1	0	1	0	1	0	1	0	1	0	1	0.104	1	0	1	0.009	1	0.006	1	0.015	1	0	1	0.011	1	0.001	1	0	1	0	1	0	1	0	1	0	1	0	1
SELE_GLG1	1	1.885	1	0	1	1.719	1	0	1	1.354	1	0	1	1.778	1	0	1	0.575	1	0	1	1.825	1	0	1	1.658	1	0	1	1.294	1	0	1	1.718	1	0	1	0.515	1	0	1	0	1	0	1	0	1	0	1
SELE_SELPLG	1	0	0.98	2.735	1	0.073	1	1.9	1	0.785	1	1.255	1	0.064	0	3.761	1	0.78	1	1.511	1	0	0.359	3.436	1	0.013	1	2.601	1	0.725	1	1.956	1	0.004	0	4.462	1	0.72	1	2.212	1	0	0	4.28	1	0	1	2.419	1
SELL_CD34	1	0	1	0	1	0	1	0.104	1	0	1	0.092	1	0	1	0.065	1	0	1	0.224	1	0	1	0	1	0	1	0.055	1	0	1	0.043	1	0	1	0.016	1	0	1	0.174	1	0.152	1	0.047	1	5.842	1	0.086	1
SELL_SELPLG	1	0	1	0.131	1	0	1	0.162	1	0	1	0.115	1	0	1	0.276	1	0	1	0.281	1	0	1	0	1	0	1	0	1	0	1	0	1	0	1	0	1	0	1	0	1	0.132	1	0	1	0.141	1	0	1
SELP_CD24	0	3.556	1	0	1	1.718	1	0	0	2.198	1	0	1	1.704	1	0	0	2.283	1	0	1	1.858	1	0	1	0.02	1	0	1	0.5	1	0	1	0.006	1	0	1	0.584	1	0	1	0	1	0	1	0	1	0	1
SELP_CD34	0	7.736	1	0	0	7.411	1	0	1	1.711	1	0	1	1.721	1	0	1	1.819	1	0	1	6.038	1	0	1	5.713	1	0.081	1	0.012	1	0.014	1	0.023	1	0.026	1	0.121	1	0	1	0	1	0	1	0	1	0	1
SELP_SELPLG	1	0	1	0	1	1.71	1	0	0	2.422	1	0	1	1.701	1	0	0	2.417	1	0	1	0	1	0	1	0.012	1	0	1	0.724	1	0	1	0.003	1	0	1	0.719	1	0	1	0	1	0	1	0	1	0	1
SEMA3E_PLXND1	1	0	1	0	1	0	1	0	1	0	1	0	1	0	1	0	1	0	1	0	1	0.396	1	0	1	0.091	1	0	1	0.252	1	0	1	0.067	1	0.004	1	0.548	1	0	1	0.04	1	0	1	0.064	1	0	1
SEMA4A_PLXND1	1	0.373	1	0	1	0.068	1	0	1	0.229	1	0	1	0.044	1	0	1	0.525	1	0	1	0.379	1	0	1	0.073	1	0	1	0.235	1	0	1	0.05	1	0	1	0.531	1	0	1	1.399	1	0	1	1.423	1	0	0
SEMA5A_PLXNB3	1	0	1	0	1	0	1	0.143	1	0.043	1	0	1	0.034	1	0.142	1	0	1	0	1	0	1	0	1	0	1	0.637	1	0.782	1	0	1	0.773	1	0.636	1	0	1	0	1	0.074	1	0.031	1	0	1	0.031	1
SEMA7A_a1b1 complex	1	0.904	1	1.082	1	0.326	1	0.44	1	0.193	1	0.163	1	1.005	1	1.172	1	0.318	1	0.253	1	0.882	1	0.96	1	0.304	1	0.318	1	0.171	1	0.042	1	0.983	1	1.051	1	0.296	1	0.132	1	0	1	0	1	0	1	0	1
SIRPA_CD47	0	2.659	1	0	0	2.345	1	0	0	1.989	1	0	0.017	0.868	1	0	0	2.658	1	0	0	2.64	1	0.039	0	2.325	1	0.069	0	1.969	1	0.28	0	0.849	1	0.022	0	2.639	1	0.603	0	1.691	1	0	0	3.167	1	0	0
SPN_SIGLEC1	1	0	1	0	1	0.107	1	0	1	0.473	1	0	1	0.107	1	0.985	1	0	1	0	1	0	1	0	1	0	1	0	1	0	1	0	1	0	1	0.045	1	0	1	0	1	0.058	1	0	1	0.059	1	0	1
SPP1_a4b1 complex	1	0	1	0	1	0	1	0	1	0	1	0	1	0	1	0	1	0	1	0	1	0.039	1	0	1	0.037	1	0.032	1	0.645	1	0.679	1	0.092	1	0.078	1	1.588	1	0.809	1	2.588	1	0	1	2.533	1	0	0
SPP1_a9b1 complex	1	0	1	0	1	0	1	0	1	0	1	0	1	0	1	0	1	0	1	0	1	2.309	1	0.027	1	1.18	1	0.082	1	0.736	1	0	1	3.196	1	0.01	1	0.451	1	0	0	5.692	1	0	0.02	3.675	1	0	0.1
SPP1_aVb3 complex	1	0	1	0	1	0	1	0.017	1	0	1	0	1	0	1	0	1	0	1	0	1	0.128	1	0	1	0.142	1	0.017	1	0.107	1	0	1	0.645	1	0	1	0.788	1	0	0	3.141	1	0	0	2.638	1	0.012	1
SPP1_CCR8	1	0	1	0	1	0	1	0	1	0	1	0	1	0	1	0.186	1	0	1	0	1	0	1	0	1	0	1	0	1	0.074	1	0	1	0.021	1	0.081	1	0.08	1	0	1	2.516	1	0.055	1	0	1	0	1
SPP1_CD44	1	0	1	0	1	0	1	0	1	0	1	0	1	0	1	0	1	0	1	0	1	0.224	1	0	1	0.374	1	0	1	2.427	1	0	1	0.25	1	0	1	0.433	1	0	0	2.746	1	0	0	2.869	1	0	0
SPP1_PTGER4	1	0	0.385	0.841	1	0	0	1.774	1	0	0	1.829	1	0	0	1.347	1	0	1	0.721	1	0.268	0.963	0.613	1	0.071	0	1.547	1	0.123	0	1.602	1	0.024	0	1.12	1	0.088	1	0.494	1	2.52	0	1.182	1	2.567	0	1.609	1
TEK_ANGPT1	1	2.106	0	2.546	1	2.155	1	1.368	1	0	1	1.52	1	2.094	1	1.331	1	0	0	3.819	1	0.169	1	1.222	1	0.218	1	0.044	1	0	1	0.196	1	0.157	1	0.006	1	0	1	2.495	1	0	1	0.017	1	0	1	0.055	1
TEK_ANGPT4	1	0	1	0	0	2.303	1	0	1	2.097	1	0	1	2.102	1	0	1	0	1	0	1	0	1	0	0	0.366	1	0	1	0.16	1	0	1	0.164	1	0	1	0	1	0	1	0	1	0	1	0	1	0	1
TFRC_TNFSF13B	1	0	0.02	3.527	1	0	0	4.169	1	0	0.06	3.392	1	0	0	3.874	1	0	0.06	3.509	1	0	0	4.394	1	0.097	0	5.035	1	0.077	0	4.259	1	0.02	0	4.741	1	0	0	4.376	1	0.318	1	1.339	0	0.394	1	1.633	1
TG_ASGR1	1	0	1	0	1	0	1	0	1	0	1	0	1	0	1	0	1	0	1	0	1	0	1	0	1	0	1	0	1	0	1	0	1	0	1	0	1	0	1	0	1	0	1	0	1	0	1	0	1
TGFB1_aVb6 complex	1	0	1	0	1	0	1	0.059	1	0	1	0	1	0.09	1	0.058	1	0	1	0	1	0	1	0	1	0	1	0.015	1	0	1	0	1	0.007	1	0.014	1	0	1	0	1	0.183	1	0.137	1	0	1	0.137	1
TGFB1_TGFbeta receptor1	1	0.215	1	0	1	0.392	1	0	1	0.432	1	0	1	0.65	1	0	1	0.18	1	0	1	0.132	1	0	1	0.309	1	0	1	0.349	1	0	1	0.568	1	0.023	1	0.098	1	0	0	0.743	1	10.7	0.846	0.485	1	0	0.593
TGFB1_TGFbeta receptor2	1	0.705	1	0	1	0.312	1	0	1	0.178	1	0	1	0.228	1	0	1	0	1	0	1	0.622	1	0.069	1	0.229	1	0.512	1	0.095	1	0.192	1	0.145	1	0.532	1	0	1	0.063	0	0.321	1	0	0	0.405	1	0	0
TGFB1_TGFBR3	1	0.411	0	1.469	1	1.69	0.903	0.827	1	0.123	1	0.55	1	0.411	0	1.559	1	0.113	1	0.64	1	0.328	0	1.584	1	1.607	0.886	0.942	1	0.041	1	0.666	1	0.328	0	1.675	1	0.031	1	0.756	0	0.504	1	0	0	1.783	1	0	1
TGFB2_TGFbeta receptor1	1	0.555	1	0	1	0.732	1	0	1	0.771	1	0	1	0.99	1	0	1	0.52	1	0	1	1.141	1	0	1	1.318	1	0	0.944	1.357	1	0	0.242	1.576	1	0	1	1.106	1	0	1	0.692	1	0	1	0.433	1	0	1
TGFB2_TGFbeta receptor2	0.69	1.045	1	0.823	1	0.651	1	1.098	1	0.517	1	1.218	1	0.567	0.98	1.261	1	0	0.823	1.446	0	1.631	1	1.031	0.094	1.237	1	1.305	0.673	1.103	1	1.425	0.379	1.153	1	1.468	1	0	0.686	1.653	1	0.269	1	0.544	1	0.353	1	0.38	1
TGFB2_TGFBR3	1	0.75	1	0.073	0	2.029	1	0.933	1	0.463	1	0.041	1	0.75	1	0.64	1	0.453	1	0.159	0.553	1.337	1	0.105	0	2.615	1	0.965	1	1.049	1	0.073	0.536	1.337	1	0.672	1	1.039	1	0.19	1	0.452	1	0	1	1.731	1	0	1
TGFB3_TGFbeta receptor1	1	0.187	1	0	1	0.364	1	0	1	0.404	1	0	1	0.622	1	0	1	0.152	1	0	0.94	0.777	1	0.134	0.247	0.954	1	0.148	0.114	0.993	1	0.145	0	1.212	1	0.146	0.78	0.742	1	0	1	0.63	1	0	1	0.372	1	0	1
TGFB3_TGFbeta receptor2	1	0.677	1	2.914	1	0.284	1	2.968	1	0.15	1	0	1	0.2	1	2.897	1	0	1	0	0	1.267	1	113.709	0	0.873	1	113.764	0	0.739	1	0	0	0.789	1	113.693	1	0	1	0	1	0.207	1	0.71	1	0.291	1	0.781	1
TGFB3_TGFBR3	1	0.383	1	0	1	1.662	1	0	1	0.095	1	0	1	0.383	1	0	1	0.085	1	0	0.02	0.972	1	0	0	2.251	1	0.141	1	0.685	1	0	0	0.972	1	0.139	1	0.675	1	0	1	0.39	1	0	1	1.669	1	0	1
THBS1_a2Bb3 complex	1	3.768	1	0	1	3.758	1	0	1	3.75	1	0	1	3.743	1	0	1	0	1	0	1	0.182	1	0.209	1	0.173	1	1.391	1	0.165	1	0.044	1	0.158	1	0.273	1	0	1	0	1	6.399	1	0	1	6.414	1	0	1
THBS1_a3b1 complex	0	4.22	1	0	0	3.824	1	0.158	1	3.843	1	0.043	0	4.314	1	0.03	1	3.786	1	0	1	0.635	1	0	1	0.238	1	0.167	1	0.258	1	0.051	1	0.728	1	0.039	1	0.2	1	0	0	6.969	1	0	0	6.479	1	0	1
THBS1_aVb3 complex	1	3.83	1	0	0	3.844	1	0	1	3.809	1	0	0	4.347	1	0	0	4.49	1	0	1	0.244	1	0	1	0.258	1	0	1	0.223	1	0	1	0.761	1	0	1	0.904	1	0	0	7.002	1	0	0	6.499	1	0	1
THPO_MPL	1	0	1	0	1	0.033	1	0	1	0	1	0	1	0.027	1	0	1	0	1	0	1	0	1	0	1	0.018	1	0	1	0	1	0	1	0.012	1	0	1	0	1	0	1	0	1	0.079	1	0	1	0.117	1
THY1_aMb2 complex	1	0.072	1	0	1	0.073	1	0	1	2.018	1	0	1	0.066	1	0	1	1.31	1	0	1	0.411	1	0	1	0.413	1	0.478	0	2.358	0	1.913	1	0.406	1	0.477	0	1.65	0	1.139	1	0.029	1	0.074	1	0.036	1	0.075	1
THY1_aVb3 complex	1	0.172	0	2.528	1	0.186	1	2.201	1	0.151	1	2.153	1	0.689	1	2.186	1	0.832	1	0	1	0.511	0	1.046	0.98	0.525	1	0.719	1	0.49	1	0.671	0	1.028	1	0.704	0	1.171	1	0	1	0.652	1	0	1	0.149	1	0	1
THY1_aXb2 complex	1	0	1	0	1	0	1	0	1	0.174	1	0	1	0.066	1	0	1	0.294	1	0	1	0	1	0	1	0	1	0	1	0.514	1	0	1	0.405	1	0	1	0.634	1	0	1	0.028	1	0	1	0	1	0	1
TIGIT_NECTIN2	1	0	1	0	1	0	1	0.449	1	0	1	0.342	1	0	1	0.325	1	0	1	0.637	1	0	1	0	1	0	1	0.271	1	0	1	0.165	1	0	1	0.147	1	0	1	0.459	1	0	1	0.457	1	0	1	0.581	1
TIGIT_NECTIN3	1	0	1	0	1	0	1	0	1	0	1	0	1	0	1	0	1	0	1	0	1	0	1	0	1	0	1	0	1	0	1	0	1	0	1	0	1	0	1	0	1	0	1	0	1	0	1	0	1
TIMP1_FGFR2	1	0.079	1	0	1	0.191	1	0	1	0.068	1	0	1	0.3	1	0	1	0.102	1	0	1	0.339	1	0	0	0.451	1	0	1	0.328	1	0	0	0.56	1	0	1	0.362	1	0	1	0.317	1	0	1	0.208	1	0	1
TNC_a4b1 complex	1	0.041	1	0	1	0.039	1	0	1	0.648	1	0	1	0.094	1	1.567	1	1.59	1	0	1	0.076	1	0	1	0.074	1	0	1	0.682	1	0	1	0.129	1	0.063	1	1.625	1	0	1	0.106	1	0.382	1	0.051	1	0	1
TNC_a8b1 complex	1	0.483	1	0	1	1.325	1	0	1	0.63	1	0	1	7.871	1	0	1	1.63	1	0	1	0.518	1	0	1	1.36	1	0	1	0.665	1	0	1	7.906	1	0	1	1.665	1	0	1	7.883	1	0	1	1.337	1	0	1
TNC_a9b1 complex	1	2.311	1	0	1	1.182	1	0.231	1	0.738	1	0.163	1	3.198	1	0.175	1	0.453	1	0	1	2.346	1	0	1	1.217	1	0.096	1	0.773	1	0.029	1	3.233	1	0.041	1	0.488	1	0	1	3.21	1	0.027	1	1.194	1	0.083	1
TNC_aVb3 complex	1	0.13	1	0	1	0.145	1	0	1	0.109	1	0	1	0.648	1	0	1	0.791	1	0	1	0.165	1	0.035	1	0.179	1	0.018	1	0.144	1	0	1	0.682	1	0.024	1	0.825	1	0	1	0.66	1	0.055	1	0.157	1	0.05	1
TNC_aVb6 complex	1	0	1	0	1	0	1	0	1	0	1	0	1	0.025	1	0.521	1	0	1	0	1	0	1	0	1	0	1	0	1	0	1	0	1	0.06	1	0.164	1	0	1	0	1	0.037	1	0	1	0	1	0	1
TNF_CELSR2	1	0	1	0.501	1	0	1	0.632	1	0	1	0.518	1	0	1	0.61	1	0	1	0.504	1	0.207	1	1.707	1	0.042	1	1.838	1	0.014	1	1.724	1	0.076	1	1.816	1	0	1	1.71	1	0.172	1	0.238	1	0.138	1	0.26	1
TNF_DAG1	1	0	1	0	1	0	1	0	1	0	1	0	1	0	1	0	1	0	1	0	1	1.294	1	0	1	1.965	1	0	1	0.544	1	0	1	2.17	1	0	1	0.448	1	0	1	2.265	0	2.628	1	2.061	0.073	2.346	1
TNF_FAS	1	0	1	0	1	0	0	2.781	1	0	1	2.666	1	0	1	2.653	1	0	1	0	1	0.598	1	0	1	0.158	0	1.899	1	0.096	1	1.784	1	0.31	1	1.771	1	0.253	1	0	1	0.405	1	0	1	0.254	1	0	1
TNF_FLT4	1	0	1	0	1	0	1	0	1	0	1	0	1	0	1	0	1	0	1	0	1	0.229	1	0	1	0.004	1	0	1	0	1	0	1	0.004	1	0	1	0	1	0	1	0.1	1	0.252	1	0.099	1	0.255	1
TNF_ICOS	1	0	1	0	1	0	1	0	1	0	1	0	1	0	1	0	1	0	1	0	1	0	1	0	1	0.013	1	0	1	0.044	1	0	1	0.003	1	0.134	1	0.272	1	0	1	0.099	1	0	1	0.109	1	0	1
TNF_NOTCH1	1	0	1	0	1	0	1	0	1	0	1	0	1	0	1	0	1	0	1	0	1	1.807	1	0	1	0.041	1	0	1	0.427	1	0	1	0.029	1	0	1	0.552	1	0	1	0.124	1	0.269	1	0.137	1	0.311	1
TNF_PTPRS	1	0	1	2.062	1	0	1	2.065	1	0	1	1.069	1	0	1	1.709	1	0	1	1.021	1	0.157	1	0	1	0.469	1	0	1	0.085	1	0	1	0.378	1	0	1	0.233	1	0	1	0.474	1	0	1	0.565	1	0	1
TNF_RIPK1	1	0	1	0	1	0	1	0	1	0	1	0	1	0	1	0	1	0	1	0	1	0.208	1	0.097	1	0.215	1	0.835	1	0.336	1	0.089	1	0.152	1	0.186	1	0.219	1	0	1	0.248	1	0.117	1	0.31	1	0.766	1
TNF_SEMA4C	1	0	1	0	1	0	1	0	1	0	1	0	1	0	1	0	1	0	1	0	1	0.256	1	0	1	0.21	1	0	1	0.114	1	0	1	0.132	1	0	1	0.046	1	0	1	0.228	1	0.348	1	0.306	0	0.458	1
TNF_TNFRSF1A	1	0	1	0	1	0	1	0	1	0	1	0	1	0	1	0	1	0	1	0	1	0.757	1	0	1	0.404	1	0	1	0.634	1	0	1	0.242	1	0	1	0	1	0	1	0.338	0	0.442	1	0.5	0	0.578	1
TNF_TNFRSF1B	1	0	1	0	1	0	1	0	1	0	1	0	1	0	1	0	1	0	1	0	1	0.133	1	0	1	0.044	1	0	1	0.371	1	0	1	0.006	1	0	1	0.159	1	0	1	0.101	1	0.252	1	0.14	1	0.3	1
TNF_VSIR	1	0	1	0	1	0	1	0	1	0	1	0	1	0	1	0	1	0	1	0	1	0.643	1	0.33	1	0.148	1	0.38	1	2.205	1	0.258	1	0.008	1	0.311	1	0.499	1	0.195	1	0.104	1	0	1	0.244	1	0	1
TNFRSF11B_TNFSF10	1	0	1	0	1	0	1	0	1	0	1	0	1	0	1	0	1	0	1	0	0	0.748	1	0	1	0.394	1	0	1	0.397	1	0	1	0.393	1	0	1	0	1	0	1	0	1	0	1	0	1	0	1
TNFRSF11B_TNFSF11	1	0	1	0	1	0	1	0	1	0	1	0	1	0	1	0	1	0	1	0	1	0	0	0.734	1	0	1	0	1	0	1	0.531	1	0.392	1	0.492	1	0	1	0.561	1	0	1	0.012	1	0	1	0	1
TNFRSF13B_TNFSF13	1	0	1	0	1	0	1	0	1	0	1	0	1	0	1	0	1	0	1	0	1	0	1	0	1	0	1	0	1	0	1	0	1	0.005	1	0	1	0	1	0	1	0.215	1	0	1	0	1	0	1
TNFRSF13B_TNFSF13B	1	0	1	0	1	0	1	0	1	0	1	0	1	0	1	0	1	0	1	0	1	0	0.037	1.542	1	0.083	0	1.91	1	0.063	0.094	1.387	1	0.007	0	1.524	1	0	0.174	1.484	1	0.217	0	1.403	0	0.293	0	1.788	1
TNFRSF13C_TNFSF13B	1	0	1	0.776	1	0	1	0.581	1	0	1	0.601	1	0	1	0.55	1	0	1	0	1	0	1	0.478	1	0	1	0.283	1	0	1	0.303	1	0	1	0.252	1	0	1	0	1	0.017	1	0.016	1	0.094	1	0.047	1
TNFRSF17_TNFSF13B	1	0	1	0.313	1	0	1	0.472	1	0	1	0.216	1	0	0	0.881	1	0	1	0.242	1	0	1	0.208	1	0	1	0.366	1	0	1	0.111	1	0	1	0.776	1	0	1	0.137	1	0.08	1	0.75	1	0.157	1	0.34	1
TNFRSF1A_FASLG	1	0	1	0.958	1	0	1	0.316	1	0	1	0.039	1	0	1	1.048	1	0	1	0.129	1	0	0	1.721	1	0	0.244	1.079	1	0	1	0.803	1	0	0	1.812	1	0	1	0.893	1	0	1	0	1	0	1	0	1
TNFRSF1A_GRN	0	3.624	1	3.25	0	2.614	1	3.218	0	8.524	1	0	0	1.79	1	3.194	1	0.918	1	0	0	3.272	1	4.116	0	2.262	1	4.085	0	8.171	1	0	0.662	1.437	1	4.06	1	0.565	1	0	0	1.666	1	0.658	0	2.491	1	0.683	0
TNFRSF1B_GRN	0	3	1	0	0	1.99	1	0	0	7.9	1	0	0.713	1.166	1	0	0.713	0.294	1	0	1	2.911	1	0.224	1	1.901	1	0.278	1	7.811	1	0	1	1.077	1	0.207	1	0.205	1	0	0	1.404	1	0	0	2.228	1	0	0
TNFSF10_RIPK1	0	0.562	1	0	0	0.568	1	0	0	0.69	1	0	0	0.506	1	0	0	0.573	1	0	1	0.208	1	0	1	0.215	1	0	1	0.336	1	0	1	0.152	1	0	1	0.219	1	0	1	0.155	1	0	1	0.218	1	0	1
TNFSF10_TNFRSF10D	1	0.416	1	0	1	0.388	0.98	0.509	1	0.387	1	0.394	1	0.424	1	0.382	1	0.398	1	0	1	0.062	1	0	1	0.034	0	3.685	1	0.033	1	3.57	1	0.07	1	3.557	1	0.044	1	0	1	0.073	1	0.08	1	0.037	1	0.208	1
TNFSF11_TNFRSF11A	1	0	1	0	1	0	1	0	1	0	1	0	1	0	1	0	1	0	1	0	1	0	1	0	1	0	1	0	1	0	1	0	1	0	1	0	1	0	1	0	1	0	1	0.336	1	0	1	0.083	1
TNFSF12_TNFRSF12A	1	1.001	1	0.217	1	1.117	0.04	0.348	1	0.965	1	0.234	0	1.643	0.04	0.326	0.715	1.089	1	0.22	0.98	1.061	1	0.934	0.98	1.177	1	1.064	1	1.026	1	0.95	0	1.703	1	1.042	0.675	1.149	1	0.936	0	1.912	1	0	0.17	1.386	1	0	1
TNFSF12_TNFRSF25	1	0	1	5.975	1	0.852	1	0.727	1	0.918	1	0	1	0.853	1	0.086	1	0	1	0	1	0	1	5.925	1	0.913	1	0.677	1	0.978	1	0	1	0.914	1	0.037	1	0	1	0	1	1.123	1	0.068	1	1.122	1	0.708	1
TNFSF13_FAS	1	0	1	0.73	1	0	0.653	1.867	1	0	1	0.668	1	0	0	2.426	1	0	1	0.816	1	0	1	0.553	1	0	1	1.69	1	0	1	0.491	1	0	0	2.249	1	0	1	0.639	1	0	0	2.944	1	0	0	2.385	1
TNFSF13_TNFRSF14	1	0	1	0	1	0	1	0	1	0	1	0	1	0	1	0	1	0	1	0	1	0	1	0	1	0	1	0	1	0	1	0	1	0	1	0	1	0	1	0	1	0	1	0.036	1	0	1	0.037	1
TNFSF13_TNFRSF17	1	0	1	0	1	0	1	1.019	1	0	1	1.022	1	0	1	0.985	1	0	1	0	1	0	1	0	1	0	1	0.078	1	0	1	0.082	1	0	1	0.045	1	0	1	0	1	0	1	0	1	0	1	0	1
TNFSF13_TNFRSF1A	1	0	1	0.159	1	0	1	0.038	1	0	1	0	1	0	1	0.027	1	0	1	0.656	1	0	1	0.152	1	0	1	0.031	1	0	1	0	1	0	1	0.02	1	0	1	0.649	1	0	1	0.17	1	0	1	0.182	1
TNFSF14_LTBR	1	0	0.923	1.059	1	0	0.98	0.948	1	0	1	0.855	1	0	0.98	0.877	1	0	1	0.749	1	0	0.82	1.266	1	0	1	1.155	1	0	1	1.062	1	0	1	1.084	1	0	1	0.957	1	0.433	1	0.159	1	0.521	1	0.23	1
TNFSF14_TNFRSF14	1	0	1	0	1	0	1	0	1	0	1	0	1	0	1	0	1	0	1	0	1	0	1	0	1	0	1	0.143	1	0	1	0.028	1	0	1	0.015	1	0	1	0	1	0.069	1	0	1	0	1	0	1
TNFSF15_TNFRSF25	1	0	1	0	1	0	1	0	1	0	1	0	1	0	1	0	1	0	1	0	1	0	1	0.008	1	0	1	0.002	1	0	1	0.029	1	0	1	0.004	1	0	1	0	1	0	1	0.014	1	0	1	0.012	1
TNFSF18_TNFRSF18	1	0	1	0	1	0	1	0	1	0.139	1	0	1	0.005	1	0	1	0.156	1	0	1	0	1	0	1	0	1	0.079	1	0.137	1	0	1	0.004	1	0.081	1	0.154	1	0	1	0	1	0.012	1	0	1	0.01	1
TNFSF9_ADGRG5	1	0	1	0	1	0	1	0	1	0	1	0	1	0	1	0	1	0	1	0	1	0	1	0	1	0	1	0	1	0	1	0	1	0.025	1	0	1	0.207	1	0	1	0.139	1	0	1	0	1	0	1
TNFSF9_IL13RA2	1	0	1	0	1	0	1	0	1	0	1	0	1	0	1	0	1	0	1	0	1	0	1	0	1	0.043	1	0	1	0	1	0	1	0.027	1	0	1	0	1	0	1	0.141	1	0	1	0.158	1	0	1
TNFSF9_TNFRSF9	1	0	1	0	1	0	1	0	1	0	1	0	1	0	1	0	1	0	1	0	1	0	1	0	1	0	1	0.142	1	0	1	0	1	0.025	1	0.14	1	0.255	1	0	1	0.14	1	0	1	0	1	0	1
TSHB_TSHR	1	0	1	0	1	0	1	0	1	0	1	0	1	0	1	0	1	0	1	0	1	0	1	1.07	1	0.005	1	0.13	1	0	1	0	1	0.009	1	0.101	1	0	1	0.203	1	0	1	0	1	0	1	0	1
TSLP_TSLPR	1	0	1	0.436	1	0.01	1	0.49	1	0.147	1	0	1	0.009	1	0.419	1	2.487	1	0	1	0	1	3.761	1	0.007	1	3.815	1	0.144	1	0	1	0.006	1	3.744	1	2.484	1	0	1	0.298	1	0.107	1	0.3	1	0.178	1
TYRO3_GAS6	0	2.03	0	2.529	0	2.982	0	2.812	0	3.504	0	4.985	0	1.235	0	1.328	1	0.44	0.983	0.391	1	1.817	1	2.315	1	2.769	1	2.599	1	3.291	1	4.772	1	1.023	1	1.114	1	0.227	1	0.178	1	0.982	1	1.072	1	2.729	1	2.556	1
VCAM1_a4b1 complex	1	5.244	1	0	1	5.241	1	0	0	5.85	1	0	1	5.297	1	0	0	6.792	1	0	1	0.322	1	0	1	0.319	1	0	0	0.928	1	0	1	0.375	1	0	0	1.87	1	0	1	0.128	1	0	1	0.073	1	0	1
VCAM1_a4b7 complex	1	0	1	0	1	0	1	0.041	1	5.303	1	0.055	1	5.226	1	0.04	0	5.916	1	0	1	0	1	0	1	0	1	0.034	1	0.381	1	0.048	1	0.304	1	0.033	0	0.994	1	0	1	0.057	1	0	1	0	1	0	1
VCAM1_a9b1 complex	0	7.513	1	0	0	6.384	1	0	0	5.941	1	0	0	8.4	1	0	0	5.655	1	0	1	2.592	1	0	1	1.462	1	0.11	1	1.019	1	0	0	3.478	1	0.064	1	0.733	1	0	1	3.232	1	0	1	1.215	1	0	1
VEGFA_EPHB2	1	0	1	0	0	0.997	1	0	1	0.883	1	0	1	0.909	1	0	1	0	1	0	1	0	1	0	0	0.371	1	0.002	1	0.257	1	0.034	1	0.283	1	0.001	1	0	1	0	1	0.423	1	1.508	0	0.51	1	1.509	1
VEGFA_FLT1	0	1.76	1	0	0	1.109	1	0	1	0.933	1	0	0	1.031	1	0	1	0	1	0	0	1.134	1	0	0	0.483	1	0	1	0.307	1	0	0	0.405	1	0.063	1	0	1	0	0	0.544	1	0	0	0.622	1	0	1
VEGFA_GRIN2B	1	0	1	0	1	0.874	1	0	1	0	1	0	1	0.877	1	0.551	1	0	1	0	1	0	1	0	1	0.249	1	0	1	0	1	0	1	0.251	1	0.253	1	0	1	0	1	0.39	1	0.017	1	0.388	1	0	1
VEGFA_KDR	1	1.122	1	0	1	0.895	1	0	1	0.988	1	0	1	0.874	1	0	1	0	1	0	1	0.496	1	0	1	0.269	1	0	1	0.362	1	0.559	1	0.248	1	0	1	0	1	0	1	0.388	1	0	1	0.408	1	0	1
VEGFD_FLT4	1	0.234	1	0	1	0.009	1	0	1	0	1	0	1	0.009	1	0	1	0	1	0	0	0.643	1	0	1	0.417	1	0	1	0	1	0	1	0.418	1	0	1	0	1	0	1	0	1	0	1	0	1	0	1
VEGFD_KDR	1	0.256	1	0	1	0.029	1	0	1	0.122	1	0	1	0.008	1	0	1	0	1	0	1	0.665	1	0	1	0.438	1	0.129	1	0.53	1	0	1	0.417	1	0.126	1	0	1	0	1	0	1	0.02	1	0	1	0.022	1
VGF_NTRK1	1	0	1	0	1	0	1	0	1	0	1	0	1	0	1	0	1	0	1	0	1	0	1	0	1	0	1	0.017	1	0	1	0	1	0	1	0.044	1	0	1	0	1	0	1	0	1	0	1	0	1
VIP_AVPR1A	1	0	1	0	1	0	1	0	1	0	1	0	1	0	1	0	1	0	1	0	1	0	1	0.954	1	0	1	0.312	1	0	1	0.036	1	0	1	1.044	1	0	1	0.126	1	0	1	0	1	0	1	0	1
VIP_DPP4	1	0	1	3.314	1	0	1	2.672	1	0	1	2.396	1	0	1	3.404	1	0	1	2.485	1	0	1	6.201	1	0	1	5.559	1	0	1	5.282	1	0	1	6.291	1	0	1	5.372	1	0	1	1.334	1	0	1	0.602	1
VIP_VIPR1	1	0	1	0	1	0	1	0	1	0	1	0	1	0	1	0	1	0	1	0	1	0	1	0	1	0	1	0	1	0	1	0	1	0	1	0	1	0	1	0	1	0	1	0	1	0	1	0	1
VIP_VIPR2	1	0	1	0	1	0	1	0	1	0	1	0	1	0	1	0	1	0	1	0	1	0	1	0	1	0	1	0	1	0	1	0	1	0	1	0	1	0	1	0	1	0	1	0	1	0	1	0	1
VTN_a2Bb3 complex	1	0	1	0	1	0	1	0	1	0	1	0	1	0	1	0	1	0	1	0	1	0	1	2.973	1	0	1	0.232	1	0	1	0.252	1	0	1	0.272	1	0	1	0.148	1	0	1	0	1	0	1	0	1
VTN_aVb1 complex	1	0	1	0	1	0	1	0	1	0	1	0	1	0	1	0	1	0	1	0	1	0	1	0	1	0	1	0	1	0	1	0	1	0	1	0	1	0	1	0	1	0	1	0	1	0	1	0	1
VTN_aVb3 complex	1	0	1	0	1	0	1	0	1	0	1	0	1	0	1	0	1	0	1	0	1	0	1	0	1	0	1	0	1	0	1	0	1	0	1	0	1	0	1	0	1	0	1	0	1	0	1	0	1
VWF_aVb3 complex	1	3.299	1	0	0	3.314	1	0	1	3.278	1	0	0	3.817	1	0	0	3.96	1	0	1	0.113	1	0.025	1	0.127	1	0.156	1	0.092	1	0.042	1	0.63	1	0.134	1	0.773	1	0.028	1	0.657	1	0.139	1	0.154	1	0.161	1
WNT1_CD36	1	0	1	0	1	0	1	0	1	0	1	0	1	0	1	0	1	0	1	0	1	0.442	1	0	1	0	1	0	1	4.119	1	0	1	0.009	1	0	1	0	1	0	1	0	1	0	1	0	1	0	1
WNT1_FZD1	1	0	1	0	1	0	1	0	1	0	1	0	1	0	1	0	1	0	1	0	1	0.146	1	0	1	0.578	1	0	1	0.107	1	0	1	0.444	1	0	1	0.083	1	0	1	0	1	0	1	0	1	0	1
WNT1_FZD3	1	0	1	0	1	0	1	0	1	0	1	0	1	0	1	0	1	0	1	0	1	0.131	1	0	1	0.039	1	0	1	0.014	1	0	1	0.031	1	0	1	0	1	0	1	0	1	0	1	0	1	0	1
WNT1_FZD8	1	0	1	0	1	0	1	0	1	0	1	0	1	0	1	0	1	0	1	0	1	0.082	1	0	1	0.084	1	0	1	0.021	1	0	1	0.104	1	0.006	1	0	1	0	1	0	1	0	1	0	1	0	1
WNT1_ROR2	1	0	1	0.232	1	0	1	0.287	1	0	1	0	1	0	1	0.215	1	0	1	0	1	0.029	1	7.138	1	0.038	1	7.192	1	0	1	0	1	0.014	1	7.121	1	0	1	0	1	0	1	0.171	1	0	1	0.242	1
WNT1_RYK	1	0	1	0	1	0	1	0	1	0	1	0	1	0	1	0.037	1	0	1	0	1	0.693	1	0	1	1.008	1	0	1	0.213	1	0	1	0.66	1	0.12	1	0.12	1	0	1	0	1	0	1	0	1	0	1
WNT2_FZD1	1	0.159	1	1.455	1	0.592	1	1.207	1	0.121	1	0.026	1	0.458	1	0.114	1	0.096	1	0	1	0.194	1	1.487	1	0.626	1	1.239	1	0.155	1	0.058	1	0.492	1	0.146	1	0.13	1	0	1	0	1	0	1	0	1	0	1
WNT2_FZD2	1	0.078	1	0.205	1	0.914	1	0.28	1	0.129	1	0.221	1	0.735	1	0.189	1	0.115	1	0	1	0.112	1	0.026	1	0.948	1	0.101	1	0.163	1	0.042	1	0.769	1	0.01	1	0.149	1	0	1	0	1	0.14	1	0	1	0.231	1
WNT2_FZD3	1	0.144	1	0.193	1	0.053	1	0.502	1	0.027	1	0.033	1	0.045	1	0.449	1	0	1	0.118	1	0.178	1	0.225	1	0.087	1	0.534	1	0.061	1	0.065	1	0.079	1	0.481	1	0	1	0.15	1	0	1	0	1	0	1	0	1
WNT2_FZD4	1	1.795	1	0.282	1	1.433	1	0.225	1	0.048	1	0	1	0.203	1	0.21	1	0	1	0	1	1.829	1	0.176	1	1.467	1	0.12	1	0.082	1	0	1	0.237	1	0.104	1	0	1	0	1	0	1	0.078	1	0	1	0.094	1
WNT2B_FZD4	1	0	1	0	1	0	1	0	1	0	1	0	1	0	1	0	1	0	1	0	1	1.823	1	1.465	1	1.461	1	1.217	1	0.076	1	0.036	1	0.231	1	0.124	1	0	1	0	1	0	1	0	1	0	1	0	1
WNT3_FZD1	1	0	1	0	1	0	1	0	1	0	1	0	1	0	1	0	1	0	1	0	1	0	1	0	1	0	1	0	1	0	1	0	1	0	1	0	1	0	1	0	1	0	1	0	1	0	1	0	1
WNT4_FZD1	1	0	1	0	1	0	1	0	1	0	1	0.199	1	0	1	0.109	1	0	1	0	1	0	1	0	1	0	1	0	1	0	1	0	1	0	1	0	1	0	1	0	1	0	1	0.086	1	0	1	0	1
WNT4_FZD8	1	0	1	0	1	0	1	0	1	0	1	0	1	0	1	0	1	0	1	0	1	0	1	0	1	0	1	0	1	0	1	0	1	0	1	0	1	0	1	0	1	0	1	0	1	0	1	0	1
WNT4_SMO	1	0	1	0	1	0	1	0	1	0	1	0	1	0	1	0	1	0	1	0	1	0	1	0	1	0	1	0	1	0	1	0	1	0	1	0	1	0	1	0	1	0	1	0.074	1	0	1	0.143	1
WNT5A_ANTXR1	1	0.447	0	2.291	1	1.692	0	2.036	1	0.066	0	1.865	1	0.536	0.177	0.738	1	0.128	0	2.7	0	2.566	0	2.338	0	3.811	0	2.083	1	2.185	0	1.912	0	2.655	0	0.785	1	2.247	0	2.747	1	0.551	0	1.487	1	1.707	0	2.786	1
WNT5A_EPHA7	1	0.031	1	0	1	0.107	1	0.227	1	0.027	1	0.214	1	0.043	1	0.188	1	0	1	0.346	1	2.15	1	0	1	2.226	1	0.122	1	2.146	1	0.109	1	2.162	1	0.082	1	0	1	0.241	1	0.058	1	0.056	1	0.122	1	0.095	1
WNT5A_FZD1	1	0.162	1	0.209	1	0.594	1	0.517	1	0.123	1	0.048	1	0.46	1	0.464	1	0.099	1	0.133	0	2.281	0	1.922	0	2.713	0	2.23	1	2.242	1	1.761	0	2.579	0	2.177	1	2.218	1	1.846	1	0.475	1	0	1	0.609	1	0	1
WNT5A_FZD2	1	0.08	1	0.088	1	0.917	1	0.949	1	0.131	1	0.056	1	0.737	1	0.655	1	0.117	1	0.174	1	2.199	1	1.801	0	3.036	0	2.661	1	2.25	1	1.769	0	2.856	0	2.368	0	2.236	0	1.887	1	0.752	1	0	1	0.932	1	0	1
WNT5A_FZD3	1	0.147	1	0.041	1	0.055	1	0.076	1	0.03	1	0	1	0.047	1	0.055	1	0	1	0.097	1	2.266	1	1.754	1	2.174	1	1.789	1	2.149	1	0	1	2.166	1	1.768	1	0	1	1.81	1	0.062	1	0	1	0.07	1	0	1
WNT5A_FZD5	1	0.045	1	0.104	1	0.098	1	0.104	1	0.066	1	0.054	1	0.105	1	0.11	1	0.049	1	0.128	1	2.164	1	1.816	1	2.217	1	1.817	1	2.185	1	1.767	1	2.224	1	1.823	1	2.168	1	1.841	1	0.12	1	0	1	0.112	1	0	1
WNT5A_PTPRK	1	0.164	1	0	1	0.1	1	0	1	0	1	0	1	0.055	1	0	1	0	1	0	0	2.283	1	0	1	2.219	1	0	1	0	1	0	1	2.174	1	0	1	0	1	0	1	0.07	1	0	1	0.115	1	0	1
WNT5A_ROR1	1	0.052	1	0.043	1	0.22	1	0.19	1	0.053	1	0.037	1	0.18	1	0.158	1	0	1	0.052	1	2.171	1	1.756	0	2.338	0	1.903	1	2.172	1	1.75	0	2.299	0	1.871	1	0	1	1.765	1	0.195	1	0	1	0.234	1	0	1
WNT5A_ROR2	1	0.045	1	0.058	1	0.054	1	0.058	1	0	1	0	1	0.03	1	0.038	1	0	1	0.151	1	2.164	1	1.771	1	2.173	1	1.771	1	0	1	0	1	2.149	1	1.75	1	0	1	1.864	1	0.045	1	0	1	0.069	1	0	1
WNT7A_FZD5	1	0	1	0	1	0	1	0	1	0	1	0	1	0	1	1.191	1	0	1	0	1	0.024	1	0	1	0.077	1	0	1	0.045	1	0	1	0.084	1	1.892	1	0.028	1	0	1	0	1	1.71	1	0	1	0	1
WNT7A_LDLR	1	0	0	1.097	1	0	0	1.133	1	0	0	1.234	1	0	0	1.158	1	0	1	1.09	1	0.044	0.613	0.285	1	0.089	0.254	0.321	1	0.099	0	0.422	1	0.149	0.02	0.346	1	0	1	0.278	1	0	1	0.188	1	0	1	0.163	1
WNT7B_FZD1	1	0	1	0	1	0	1	0	1	0	1	0	1	0	1	0	1	0	1	0	1	0.141	1	0.442	1	0.574	1	0.496	1	0.103	1	0	1	0.44	1	0.425	1	0.078	1	0	1	0.445	1	0	1	0.579	1	0	1
WNT7B_FZD10	1	0	1	0	1	0	1	0	1	0	1	0	1	0	1	0	1	0	1	0	1	0	1	0	1	0	1	0	1	0	1	0	1	0.003	1	0	1	0.099	1	0	1	0.009	1	0	1	0	1	0	1
WNT7B_FZD4	1	0	1	0	1	0	1	0	1	0	1	0	1	0	1	0	1	0	1	0	1	1.777	1	0	1	1.415	1	0	1	0.03	1	0	1	0.185	1	0	1	0	1	0	1	0.191	0	0.665	1	1.421	0.02	0.45	1
XCR1_XCL2	1	0	1	0	1	0	1	0	1	0	1	0	1	0	1	0	1	0	1	0	1	0	1	0	1	0	1	0.18	1	0	1	0.167	1	0	1	0.141	1	0	1	0.299	1	0	1	0	1	0	1	0	1
[truncated: 51 more columns]

## Sheet: 21days
Lrpair	EDO|EDO_BAPN_pvalue	EDO|EDO_BAPN_exprMean	EDO|EDO_CTRL_pvalue	EDO|EDO_CTRL_exprMean	EDO|FB_BAPN_pvalue	EDO|FB_BAPN_exprMean	EDO|FB_CTRL_pvalue	EDO|FB_CTRL_exprMean	EDO|MAC_BAPN_pvalue	EDO|MAC_BAPN_exprMean	EDO|MAC_CTRL_pvalue	EDO|MAC_CTRL_exprMean	EDO|SMC_BAPN_pvalue	EDO|SMC_BAPN_exprMean	EDO|SMC_CTRL_pvalue	EDO|SMC_CTRL_exprMean	EDO|TC_BAPN_pvalue	EDO|TC_BAPN_exprMean	EDO|TC_CTRL_pvalue	EDO|TC_CTRL_exprMean	FB|EDO_BAPN_pvalue	FB|EDO_BAPN_exprMean	FB|EDO_CTRL_pvalue	FB|EDO_CTRL_exprMean	FB|FB_BAPN_pvalue	FB|FB_BAPN_exprMean	FB|FB_CTRL_pvalue	FB|FB_CTRL_exprMean	FB|MAC_BAPN_pvalue	FB|MAC_BAPN_exprMean	FB|MAC_CTRL_pvalue	FB|MAC_CTRL_exprMean	FB|SMC_BAPN_pvalue	FB|SMC_BAPN_exprMean	FB|SMC_CTRL_pvalue	FB|SMC_CTRL_exprMean	FB|TC_BAPN_pvalue	FB|TC_BAPN_exprMean	FB|TC_CTRL_pvalue	FB|TC_CTRL_exprMean	MAC|SMC_BAPN_pvalue	MAC|SMC_BAPN_exprMean	MAC|SMC_CTRL_pvalue	MAC|SMC_CTRL_exprMean	MAC|FB_BAPN_pvalue	MAC|FB_BAPN_exprMean	MAC|FB_CTRL_pvalue	MAC|FB_CTRL_exprMean	MAC|MAC_BAPN_pvalue
ACKR1_CCL17	1	0	1	0	1	0	1	0.565	1	0.12	1	0	1	0.084	1	0.499	1	0	1	0.588	1	0	1	0	1	0	1	0.309	1	0.064	1	0	1	0.029	1	0.243	1	0	1	0.331	1	0.002	1	0.092	1	0	1	0.158	1
ACKR2_CCL11	1	0	1	0	1	0.159	1	0	1	0.025	1	0	1	0.023	1	0	1	0	1	0	1	0	1	0.02	1	0.166	1	0.026	1	0.033	1	0.009	1	0.03	1	0.049	1	0	1	0	1	0	1	0.064	1	0	1	0.041	1
ACKR2_CCL2	1	0.254	1	0	1	0.098	1	0	1	1.656	1	0	1	0.1	1	0	1	0.09	1	0	1	0.261	1	0	1	0.105	1	0	1	1.663	1	0	1	0.107	1	0	1	0.097	1	0	1	0	1	0.008	1	0	1	0.009	1
ACKR2_CCL27	1	0.027	1	0	1	0.052	1	0	1	0.024	1	0	1	0.055	1	0	1	0.026	1	0	1	0.034	1	0	1	0.059	1	0	1	0.031	1	0	1	0.062	1	0.14	1	0.034	1	0	1	0	1	0	1	0	1	0	1
ACKR2_CCL28	1	0	1	0.58	1	0	1	0.589	1	0.022	0	0.857	1	0	1	0.583	1	0	1	0	1	0	1	1.253	1	0	1	1.262	1	0.03	0	1.53	1	0	1	1.256	1	0	1	0	1	0	1	1.916	1	0	1	1.922	1
ACKR2_CCL3	1	0.16	1	0	1	0.1	1	0	1	4.798	1	0	1	0.143	1	0	1	0.269	1	0	1	0.167	1	0	1	0.107	1	0	1	4.805	1	0	1	0.15	1	0	1	0.276	1	0	1	0	1	0	1	0	1	0	1
ACKR2_CCL4	1	0.091	1	0	1	0.097	1	0	1	3.138	1	0	1	0.131	1	0	1	0.189	1	0	1	0.098	1	0	1	0.104	1	0	1	3.145	1	0	1	0.138	1	0	1	0.196	1	0	1	0	1	0	1	0	1	0	1
ACKR2_CCL5	1	0.052	1	0	1	0	1	0	1	0.077	1	0	1	0.068	1	0	1	5.388	1	0	1	0.059	1	0.079	1	0	1	0.083	1	0.085	1	0.017	1	0.075	1	0.105	1	5.395	1	0	1	0	1	0.108	1	0	1	0.086	1
ACKR2_CCL7	1	0.102	1	0	1	0.239	1	0.11	1	0.944	1	0.219	1	0.068	1	0.109	1	0.049	1	0	1	0.109	1	0	1	0.246	1	0	1	0.951	1	0	1	0.076	1	0	1	0.056	1	0	1	0	1	0.1	1	0	1	0.1	1
ACKR3_CXCL12	0	2.897	1	0	0	4.499	1	0	1	1.321	1	0	0	2.124	1	0	1	0	1	0	0	3.996	1	0	0	5.598	1	0	1	2.42	1	0	0	3.223	1	0	1	0	1	0	1	0.907	1	0	1	3.282	1	0	1
ACVL1_BMPR2_BMP10	1	0	1	0.305	1	0	1	0.562	1	0	1	0.272	1	0	1	0.637	1	0	1	0.532	1	0	0	5.843	1	0	0	6.1	1	0	0	5.81	1	0	0	6.175	1	0	0	6.07	1	0	0	4.628	1	0	0	4.554	1
ACVL1_BMPR2_GDF2	1	0	1	0	1	0	1	0	1	0	1	0	1	0	1	0	1	0	1	0	1	0	1	0.502	1	0	1	0.047	1	0	1	0.033	1	0	1	0.033	1	0	1	0	1	0	1	0	1	0	1	0	1
ACVR_1A2A receptor_BMP5	1	0	1	0.114	1	0.118	1	0.33	1	0	1	0.067	1	0.11	1	0.858	1	0	1	0.277	1	0	1	0.117	1	0.108	1	0.332	1	0	1	0.07	1	0.1	1	0.86	1	0	1	0.28	1	0.058	1	0.863	1	0.066	1	0.335	1
ACVR_1A2A receptor_BMP6	1	1.758	1	0	1	0.13	1	0	1	0.112	1	0	1	0.113	1	0	1	0	1	0	1	1.748	1	0	1	0.12	1	0	1	0.102	1	0.148	1	0.103	1	0.072	1	0	1	0	1	0.06	1	0.477	1	0.078	1	0	1
ACVR_1A2A receptor_BMP7	1	0	1	1.967	1	0	1	2.098	1	0	1	2.014	1	0.109	1	2.065	1	0.202	1	0	1	0	1	3.842	1	0	1	3.973	1	0	1	3.889	1	0.099	1	3.94	1	0.192	1	0	1	0.057	1	0.309	1	0	1	0.342	1
ACVR_1A2A receptor_BMP8A	1	0	1	0.021	1	0	1	0.019	1	0.112	1	0	1	0.11	1	0.015	1	0	1	0	1	0	1	0	1	0	1	0	1	0.102	1	0	1	0.1	1	0	1	0	1	0	1	0.057	1	0	1	0	1	0	1
ACVR_1A2A receptor_INHBA	1	0.297	1	0	1	0.486	1	0	1	0.208	1	0	1	0.998	1	0	1	0.161	1	0	1	0.287	1	0	1	0.476	1	0	1	0.198	1	0	1	0.988	1	0	1	0.151	1	0	1	0.945	1	0	1	0.434	1	0	1
ACVR_1A2A receptor_INHBB	1	0.353	1	0	1	0.15	1	0	1	0.11	1	0	1	0.13	1	0	1	0.131	1	0	1	0.343	1	0	1	0.14	1	0	1	0.1	1	0	1	0.12	1	0	1	0.121	1	0	1	0.078	1	0	1	0.098	1	0	1
ACVR_1A2B receptor_BMP5	1	0	1	0	1	0.058	1	0	1	0	1	0	1	0.05	1	0	1	0	1	0	1	0	1	0	1	0.028	1	0	1	0	1	0	1	0.019	1	0	1	0	1	0	1	0.016	1	0	1	0.025	1	0	1
ACVR_1A2B receptor_BMP6	1	1.697	1	0	1	0.07	1	0	1	0.051	1	0	1	0.053	1	0	1	0	1	0	1	1.667	1	0	1	0.04	1	0	1	0.021	1	0	1	0.022	1	0	1	0	1	0	1	0.019	1	0.007	1	0.036	1	0.009	1
ACVR_1A2B receptor_BMP7	1	0	1	0	1	0	1	0	1	0	1	0	1	0.049	1	0	1	0.141	1	0	1	0	1	0	1	0	1	0	1	0	1	0	1	0.018	1	0	1	0.111	1	0	1	0.015	0	0.533	1	0	0	0.602	1
ACVR_1A2B receptor_BMP8A	1	0	1	0	1	0	1	0.02	1	0.052	1	1.438	1	0.049	1	0.018	1	0	1	0.607	1	0	1	0	1	0	1	0.335	1	0.021	0	1.753	1	0.019	1	0.333	1	0	0	0.922	1	0.016	1	0.006	1	0	1	0.007	1
ACVR_1A2B receptor_INHBA	1	0.236	1	0.749	1	0.426	1	0.762	1	0.148	1	0.698	1	0.937	1	1.178	1	0.101	1	0	1	0.206	1	2.632	1	0.395	1	2.646	1	0.117	1	2.581	1	0.907	0	3.062	1	0.07	1	0	1	0.904	1	0.757	1	0.392	1	0.341	1
ACVR_1A2B receptor_INHBB	1	0.293	1	0.052	1	0.09	1	0.098	1	0.049	1	0	1	0.07	1	0.062	1	0.071	1	0	1	0.262	1	0.055	1	0.06	1	0.101	1	0.019	1	0	1	0.039	1	0.065	1	0.04	1	0	1	0.036	1	0.067	1	0.057	1	0.103	1
ACVR_1B2A receptor_BMP3	1	0	1	0	1	0.154	1	0	1	0.147	1	0	1	0.49	1	0	1	0	1	0	1	0	1	0	1	0.144	1	0	1	0.137	1	0	1	0.48	1	0	1	0	1	0	1	0.437	1	0	1	0.101	1	0	1
ACVR_1B2A receptor_GDF11	1	0.141	1	0.183	1	0.145	1	0.208	1	0	1	0	1	0.123	1	0.188	1	0.269	1	0	1	0.131	1	0.076	1	0.135	1	0.101	1	0	1	0	1	0.113	1	0.081	1	0.259	1	0	1	0.07	1	0.109	1	0.092	1	0.129	1
ACVR_1B2A receptor_INHBA	1	0.297	1	0	1	0.486	1	0.043	1	0.208	1	0	1	0.998	1	0.036	1	0.161	1	0	1	0.287	1	0	1	0.476	1	0.046	1	0.198	1	0	1	0.988	1	0.039	1	0.151	1	0	1	0.945	1	0.042	1	0.434	1	0.048	1
ACVR_1B2A receptor_INHBB	1	0.353	1	0	1	0.15	1	0	1	0.11	1	0	1	0.13	1	0	1	0.131	1	0	1	0.343	1	0	1	0.14	1	0.262	1	0.1	1	0.344	1	0.12	1	0.232	1	0.121	1	0	1	0.078	1	0.006	1	0.098	1	0.037	1
ACVR_1B2A receptor_MSTN	1	0	1	0	1	0	1	0	1	0	1	0	1	0	1	0	1	0	1	0	1	0	1	0	1	0	1	0	1	0	1	0	1	0	1	0	1	0	1	0	1	0	1	0.12	1	0	1	0	1
ACVR_1B2B receptor_GDF10	1	0	1	0	1	2.671	1	0	1	0.067	1	0	1	0.156	1	0	1	0	1	0	1	0	1	0	1	2.641	1	0	1	0.037	1	0	1	0.126	1	0	1	0	1	0	1	0.123	1	0	1	2.638	1	0	1
ACVR_1B2B receptor_GDF11	1	0.081	1	0.043	1	0.085	1	0.068	1	0	1	0	1	0.062	1	0.048	1	0.208	1	0	1	0.05	1	0.046	1	0.054	1	0.071	1	0	1	0	1	0.032	1	0.051	1	0.178	1	0	1	0.029	1	0.054	1	0.051	1	0.074	1
ACVR_1B2B receptor_GDF3	1	0	1	0	1	0	1	0	1	0.075	1	0	1	0.05	1	0	1	0	1	0	1	0	1	0	1	0	1	0	1	0.044	1	0	1	0.019	1	0	1	0	1	0	1	0.016	1	0.074	1	0	1	0.158	1
ACVR_1B2B receptor_INHBA	1	0.236	1	0.1	1	0.426	1	0	1	0.148	1	0	1	0.937	1	0.016	1	0.101	1	0	1	0.206	1	0.098	1	0.395	1	0	1	0.117	1	0	1	0.907	1	0.014	1	0.07	1	0	1	0.904	1	0	1	0.392	1	0	1
ACVR_1B2B receptor_INHBB	1	0.293	1	0	1	0.09	1	0.025	1	0.049	1	0	1	0.07	1	0.023	1	0.071	1	0	1	0.262	1	0	1	0.06	1	0.047	1	0.019	1	0	1	0.039	1	0.045	1	0.04	1	0	1	0.036	1	0.396	1	0.057	1	0.397	1
ACVR_1B2B receptor_MSTN	1	0	1	0.872	1	0	1	0.416	1	0	1	0.15	1	0	1	0.203	1	0	1	0.486	1	0	1	0.789	1	0	1	0.334	1	0	1	0.068	1	0	1	0.121	1	0	1	0.403	1	0	1	1.016	1	0	0	1.229	1
ACVR_1C2A receptor_INHBA	1	0	1	0.021	1	0	1	0.066	1	0	1	0	1	0	1	0.03	1	0	1	0	1	0.19	1	0.023	1	0.38	1	0.069	1	0.102	1	0	1	0.892	1	0.033	1	0.055	1	0	1	0	1	0	1	0	1	0	1
ACVR_1C2A receptor_INHBB	1	0	1	0.482	1	0	1	0.613	1	0	1	0.529	1	0	1	0.58	1	0	1	0	1	0.247	1	1.358	1	0.044	1	1.49	1	0.003	1	1.406	1	0.024	1	1.456	1	0.025	1	0	1	0	1	0.216	1	0	1	0.249	1
ACVR_1C2B receptor_INHBA	1	0	1	0	1	0	1	0	1	0	1	0	1	0	1	0	1	0	1	0	1	0	1	0.956	1	0	1	0.068	1	0	1	0	1	0	1	0.036	1	0	1	0	1	0	1	0	1	0	1	0	1
ACVR_1C2B receptor_INHBB	1	0	1	0	1	0	1	0	1	0	1	0	1	0	1	0	1	0	1	0	1	0	1	2.561	1	0	1	2.001	1	0	1	9.017	1	0	1	1.003	1	0	1	0.119	1	0	1	0	1	0	1	0	1
ACVR1_BMPR2_BMP5	1	0	1	0	1	0.522	1	0	1	0	1	0	1	0.514	1	0	1	0	1	0	1	0	1	0.933	1	0.33	1	0.045	1	0	1	0	1	0.321	1	0.013	1	0	1	0	1	0.071	1	0	1	0.08	1	0	1
ACVR1_BMPR2_BMP6	0	2.161	1	0	1	0.534	1	1.376	1	0.515	1	0	1	0.517	1	1.351	1	0	1	0	0	1.969	1	0	1	0.341	1	0.086	1	0.323	1	0	1	0.324	1	0.061	1	0	1	0	1	0.074	1	0.434	1	0.092	1	0.459	1
ACVR1_BMPR2_BMP7	1	0	1	0.689	1	0	1	0.69	1	0	0	1.249	1	0.513	1	0.683	1	0.606	0	3	1	0	1	2.806	1	0	1	2.807	1	0	0	3.366	1	0.32	1	2.8	1	0.413	0	5.117	1	0.07	1	0.076	1	0	1	0.083	1
ACVR1_BMPR2_BMP8A	1	0	1	0	1	0	1	0.138	1	0.516	1	0	1	0.514	1	0.072	1	0	1	0.161	1	0	1	0	1	0	1	0.184	1	0.323	1	0	1	0.321	1	0.118	1	0	1	0.207	1	0.071	1	0.122	1	0	1	0.188	1
ACVR2A_INHBE	1	0	1	0	1	0	1	0	1	0	1	0	1	0	1	0	1	0	1	0	1	0	0	0.474	1	0	0	0.501	1	0	1	0.253	1	0	1	0.344	1	0	1	0	1	0	1	0.112	1	0	1	0.269	1
ADCYAP1_ADCYAP1R1	1	0	1	0	1	0	1	0.245	1	0	1	0.215	1	0	1	0.201	1	0	1	0	1	0	1	0	1	0	1	7.183	1	0	1	7.152	1	0	1	7.139	1	0	1	0	1	0	1	0.114	1	0	1	0.158	1
ADCYAP1_DPP4	1	0	1	0	1	0	1	0	1	0	1	3.307	1	0	1	3.259	1	0	0	4.455	1	0	1	0	1	0	1	0	1	0	1	0.053	1	0	1	0.006	1	0	1	1.202	1	0	1	0.011	1	0	1	0	1
ADCYAP1_VIPR1	1	0	1	0	1	0	1	0.883	1	0	1	0	1	0	1	0.882	1	0	1	0	1	0	1	0	1	0	1	0.336	1	0	1	0	1	0	1	0.335	1	0	1	0	1	0	1	0.215	1	0	1	0.216	1
ADCYAP1_VIPR2	1	0	1	0.28	1	0	1	0.411	1	0	1	0.327	1	0	1	0.378	1	0	1	0	1	0	1	2.65	1	0	1	2.782	1	0	1	2.698	1	0	1	2.749	1	0	1	0	1	0	1	0.231	1	0	1	0.264	1
ADGRG5_FAM3C	1	0	0	2.575	1	0	0	2.152	1	0	1	1.844	1	0	0	2.873	1	0	0	2.006	1	0	0	2.361	1	0	0	1.938	1	0	1	1.63	1	0	0	2.659	1	0	0	1.792	1	0.67	1	1.054	1	0.571	1	0.333	1
ADGRL1_NRG1	1	0.378	1	0.786	1	0.174	1	0.363	1	0.184	1	0.054	1	0.173	1	1.084	1	0	1	0.216	1	0.575	0	1.372	1	0.37	1	0.949	1	0.38	1	0.641	1	0.369	0	1.67	1	0	0.687	0.803	1	0.064	1	0	1	0.065	1	0	1
ADGRV1_GPHA2	1	0	0	4.075	1	0	1	3.466	1	0	1	3.431	1	0	0	3.896	1	0	1	3.583	1	0	0	4.703	1	0	1	4.094	1	0	1	4.059	1	0	0	4.523	1	0	1	4.211	1	0	1	1.504	1	0	1	1.075	1
ADIPOQ_GPR152	1	0	1	2.127	1	0	1	0.657	1	0	1	0.013	1	0	1	0.651	1	0	1	0	1	0	0	2.25	1	0	0	0.78	1	0	1	0.136	1	0	0	0.774	1	0	1	0	1	0	1	0	1	0	1	0	1
ADIPOQ_PROKR2	1	0	1	0	1	0	1	0	1	0	1	0	1	0	1	0.025	1	0	1	0	1	0	1	0	1	0	1	0	1	0	1	0	1	0	1	0	1	0	1	0	1	0	1	0	1	0	1	0	1
ADM_MRGPRX2	1	0	1	0	1	0	1	1.2	1	0	0	2.093	1	0	1	1.2	1	0	0	2.592	1	0	1	0	1	0	1	0.002	1	0	1	0.895	1	0	1	0.002	1	0	1	1.394	1	0	1	0	1	0	1	0	1
ADORA1_ENTPD1	1	1.047	1	0	1	0.186	1	0.064	1	0.679	1	0	1	0.727	1	0.063	1	0.084	1	0	1	1.049	1	0	1	0.189	1	0.013	1	0.682	1	0	1	0.73	1	0.013	1	0.087	1	0	1	0.72	1	0.141	1	0.179	1	0.141	1
ADORA2A_ENTPD1	1	1.177	1	0.358	1	0.316	1	0.371	1	0.81	1	0.307	1	0.857	1	0.787	1	0.214	1	0	1	1.076	1	0.717	1	0.215	1	0.731	1	0.709	1	0.666	1	0.756	1	1.146	1	0.113	1	0	1	0.736	1	0.543	1	0.195	1	0.127	1
ADORA2A_NAMPT	1	0.366	1	0	1	0.267	1	0	1	0.705	1	0	1	0.427	1	0	1	0.211	1	0	1	0.265	1	0	1	0.166	1	0.047	1	0.605	1	0.016	1	0.326	1	0.003	1	0.11	1	0	1	0.306	1	0.007	1	0.146	1	0.051	1
ADORA2B_ENTPD1	1	0	1	0	1	0	1	0	1	0	1	0	1	0	1	0	1	0	1	0	1	1.073	1	1.097	1	0.212	1	0.123	1	0.706	1	0.82	1	0.754	1	0.774	1	0.111	1	0.13	1	0.814	1	0.799	1	0.273	1	0.148	1
ADORA3_ENTPD1	1	0	1	0.82	1	0	1	0.397	1	0	1	0.089	1	0	1	1.119	1	0	1	0.251	1	0	1	0.759	1	0	1	0.336	1	0	1	0.027	1	0	1	1.057	1	0	1	0.189	1	0.757	1	0	1	0.216	1	0	1
ADRB2_VEGFB	1	0.153	1	0	1	0.186	1	0	1	0.086	1	0	1	0.191	1	0	1	0.123	1	0	1	0	1	0	1	0	1	0	1	0	1	0	1	0	1	0.012	1	0	1	0	1	0.503	1	0	1	0.497	1	0	1
AGRP_MC4R	1	0	1	4.482	1	0	1	0.05	1	0	1	0.01	1	0	1	0.006	1	0	1	0	1	0	1	4.582	1	0	1	0.15	1	0	1	0.11	1	0	1	0.106	1	0	1	0	1	0	1	0.006	1	0	1	0.05	1
ALOX5_ALOX5AP	1	0.246	1	0	1	0.273	1	0	1	5.765	1	0	1	0.21	1	0	1	0.031	1	0	1	0.27	1	0	1	0.297	1	0	1	5.789	1	0	1	0.234	1	0	1	0.055	1	0	1	1.11	1	0	1	1.173	1	0	0
ANGPT2_TEK	0	1.468	1	3.414	1	0.386	1	3.546	1	0.372	1	3.462	1	0.375	1	3.513	1	0	1	0	1	1.307	1	4.042	1	0.225	1	4.174	1	0.211	1	4.09	1	0.214	1	4.14	1	0	1	0	1	0.019	1	1.121	1	0.03	1	1.154	1
ANXA1_FPR1	1	0.76	1	0.046	1	0.78	1	0.032	1	1.036	1	0.067	1	0.76	1	0.016	1	0	1	0	1	1.766	1	0.063	1	1.786	1	0.049	1	2.042	1	0.084	1	1.767	1	0.033	1	0	1	0	1	1.31	1	0.128	1	1.33	1	0.144	1
ANXA1_FPR2	1	0.775	1	0.078	1	0.762	1	0.162	0.946	1.567	1	0.338	1	0.78	1	0.152	1	0	1	0	1	1.781	1	0.124	1	1.768	1	0.207	0	2.573	1	0.384	1	1.786	1	0.197	1	0	1	0	1	1.33	1	0.201	1	1.312	1	0.211	0
APELA_APLNR	1	0	0.097	0.877	1	0	0	1.951	1	0	0	1.896	1	0	0	1.385	1	0	1	0.727	1	0	1	0.571	1	0	0	1.645	1	0	0	1.59	1	0	0	1.08	1	0	1	0.421	1	0	0	1.252	1	0	0	1.818	1
APLNR_APLN	1	0.67	1	0	1	0.573	1	0.138	1	0.522	1	0	1	0.52	1	0.072	1	0	1	0.161	1	0	1	0	1	0	1	0.184	1	0	1	0	1	0	1	0.118	1	0	1	0.207	1	0.003	1	0.122	1	0.056	1	0.188	1
APP_FPR2	1	6.396	1	0.521	1	6.383	0	0.653	0	7.188	1	0	1	6.401	1	0.511	1	0	1	0	1	5.784	1	0.68	1	5.771	0	0.812	0	6.576	1	0	1	5.789	1	0.67	1	0	1	0	1	3.83	1	0	1	3.812	1	0	0.02
ASGR2_ADIPOQ	1	0	1	4.55	1	0	1	0.117	1	0	1	0.078	1	0	1	0.074	1	0	1	0	1	0	1	4.595	1	0	1	0.163	1	0	1	0.123	1	0	1	0.119	1	0	1	0	1	0	1	0.123	1	0	1	0.167	1
AXL_GAS6	1	0.817	1	2.051	1	4.501	0	3.857	1	0.733	0	4.302	1	1.338	1	1.262	1	0.265	1	0.534	0	2.711	0	5.257	0	6.395	0	7.062	0	2.627	0	7.507	0	3.232	0	4.467	1	2.159	1	3.74	1	1.687	1	1.694	0	4.85	0	4.29	1
AXL_IL15RA	1	0.312	1	0	1	0.253	1	0	1	0.23	1	0	1	0.238	1	0	1	0.476	1	0	1	2.206	1	0.186	1	2.147	1	0.374	1	2.124	1	0.737	1	2.132	1	0.201	1	2.37	1	0	1	0.586	1	0.21	1	0.602	1	0.383	1
BDNF_F11R	1	2.947	1	0.036	1	0.183	1	0.168	1	0.281	1	0	1	0.184	1	0.025	1	0.06	1	0	1	3.068	1	0.024	1	0.305	1	0.156	1	0.402	1	0	1	0.305	1	0.013	1	0.181	1	0	1	0.16	1	0	1	0.16	1	0	1
BDNF_GPR152	1	0	1	0	1	0	1	0	1	0	1	0.028	1	0	1	0.024	1	0	1	0	1	0	1	0	1	0	1	0	1	0	1	0.114	1	0	1	0.11	1	0	1	0	1	0	1	0	1	0	1	0	1
BDNF_NTRK2	1	0.051	1	0	1	0.272	1	1.126	1	0.038	1	1.096	1	0.062	1	1.082	1	0	1	0	1	0.172	1	0	1	0.393	1	49.229	1	0.159	1	49.198	1	0.183	1	49.185	1	0	1	0	1	0.038	1	0.456	1	0.248	1	0.5	1
BDNF_SORT1	1	0.305	1	0	1	0.156	1	0	1	0.152	1	0	1	0.246	1	0	1	0	1	0	1	0.426	1	0	1	0.277	1	0	1	0.273	1	0	1	0.367	1	0	1	0	1	0	1	0.222	1	0	1	0.132	1	0	1
BMP2_SMO	1	0.201	1	0	1	0.457	1	0	1	0.029	1	0	1	0.183	1	0	1	0.012	1	0	1	0.257	1	0.235	1	0.514	1	0.013	1	0.086	1	4.548	1	0.24	1	0.014	1	0.069	1	0	1	0.21	1	1.699	1	0.485	1	1.699	1
BMP7_PTPRK	1	0	1	0	1	0	1	0	1	0	1	0	1	0	1	0	1	0	1	0	1	0	1	0	1	0	1	0.06	1	0	1	0.029	1	0	1	0.016	1	0	1	0	1	0	1	0.007	1	0	1	0.051	1
BMP7_SLAMF1	1	0	1	0	1	0	1	0	1	0	1	0	1	0	1	0	1	0	1	0	1	0	1	0	1	0	1	0.068	1	0	1	0.078	1	0	1	0.069	1	0	1	0.198	1	0	1	0	1	0	1	0	1
BMPR1A_BMPR2_BMP2	1	1.354	1	0.784	1	1.411	1	0.062	1	1.382	1	0	1	1.423	1	0.047	1	0	1	0	1	0.653	1	0.778	1	0.71	1	0.056	1	0.681	1	0	1	0.723	1	0.042	1	0	1	0	1	0.365	1	0	1	0.353	1	0	1
BMPR1A_BMPR2_BMP4	0	4.777	1	0	0	2.224	1	0	1	1.363	1	0	1	1.41	1	0	1	1.356	1	0	0	4.076	1	0.01	0	1.523	1	0.024	1	0.662	1	0	1	0.709	1	0.003	1	0.655	1	0	1	0.352	1	0.014	0	1.166	1	0.035	1
BMPR1A_BMPR2_BMP5	1	0	1	0.03	1	1.357	1	0.037	1	0	1	0.02	1	1.349	1	0.06	1	0	1	0	1	0	1	0.051	1	0.656	1	0.057	1	0	1	0.04	1	0.648	1	0.081	1	0	1	0	1	0.29	1	0	1	0.299	1	0	1
BMPR1A_BMPR2_BMP6	0	2.996	1	0.704	1	1.369	1	0.974	1	1.35	1	0.162	1	1.351	1	0.668	1	0	1	0	0	2.295	1	0.707	1	0.668	1	0.977	1	0.649	1	0.166	1	0.651	1	0.672	1	0	1	0	1	0.293	1	0	1	0.311	1	0	1
BMPR1A_BMPR2_BMP7	1	0	1	0.088	1	0	1	0.133	1	0	1	0	1	1.348	1	0.097	1	1.44	1	0	1	0	1	0.133	1	0	1	0.179	1	0	1	0	1	0.647	1	0.143	1	0.739	1	0	1	0.289	1	0.147	1	0	1	0.183	1
BMPR1A_BMPR2_BMP8A	1	0	1	0	1	0	1	0	1	1.351	1	0	1	1.348	1	0	1	0	1	0	1	0	1	0.227	1	0	1	0.509	1	0.65	1	0.112	1	0.647	1	0.217	1	0	1	0.383	1	0.29	1	0.221	1	0	1	0.512	1
BMPR1A_BMPR2_GDF5	1	0	1	0	1	0	1	0.318	1	0	1	0.288	1	0	1	0.274	1	0	1	0	1	0	1	0	1	0	1	2.689	1	0	1	2.658	1	0	1	2.645	1	0	1	0	1	0	1	0.127	1	0	1	0.171	1
BMPR1A_BMPR2_GDF6	1	1.359	1	0.47	1	1.381	1	1.328	1	1.348	1	0.316	1	1.354	1	9.067	1	0	1	0.898	1	0.658	1	0.472	1	0.681	1	1.331	1	0.647	1	0.319	1	0.653	1	9.07	1	0	1	0.901	1	0.295	1	9.059	1	0.323	1	1.319	1
BMPR1A_BMPR2_GDF7	1	0	1	0.188	1	0	1	0.319	1	0	1	0.235	1	0	1	0.286	1	0	1	0	1	0	1	5.484	1	0	1	5.615	1	0	1	5.532	1	0	1	5.582	1	0	1	0	1	0	1	0.203	1	0	1	0.236	1
BMPR1B_BMPR2_BMP15	1	0.051	1	0	1	0.054	1	0	1	0.047	1	0	1	0	1	0	1	0	1	0	1	0.08	1	0	1	0.083	1	0	1	0.075	1	0	1	0	1	0	1	0	1	0	1	0	1	0	1	0.021	1	0	1
BMPR1B_BMPR2_BMP2	1	0.053	1	0.025	1	0.11	1	0.156	1	0.081	1	0	1	0.122	1	0.014	1	0	1	0	1	0.082	1	0.024	1	0.138	1	0.156	1	0.109	1	0	1	0.151	1	0.013	1	0	1	0	1	0.089	1	0	1	0.077	1	0	1
BMPR1B_BMPR2_BMP4	1	3.476	1	0	1	0.923	1	0	1	0.062	1	0	1	0.109	1	0	1	0.055	1	0	1	3.505	1	0.245	1	0.952	1	0.239	1	0.091	1	0	1	0.137	1	0.253	1	0.084	1	0	1	0.076	1	0.021	1	0.89	1	0.007	1
BMPR1B_BMPR2_BMP5	1	0	1	0.046	1	0.056	1	0.178	1	0	1	0	1	0.048	1	0.035	1	0	1	0	1	0	1	0.632	1	0.084	0	0.764	1	0	1	0	1	0.076	1	0.621	1	0	1	0	1	0.015	1	0	1	0.023	1	0	1
BMPR1B_BMPR2_BMP6	1	1.695	1	0	1	0.068	1	0	1	0.049	1	0	1	0.05	1	0	1	0	1	0	1	1.724	1	2.165	1	0.096	1	1.105	1	0.078	1	0.559	1	0.079	1	2.954	1	0	1	0.39	1	0.017	1	2.972	1	0.035	1	1.123	1
BMPR1B_BMPR2_BMP7	1	0	1	0	1	0	1	0.084	1	0	1	0	1	0.047	1	0.048	1	0.139	1	0	1	0	1	0	1	0	1	0.072	1	0	1	0	1	0.075	1	0.035	1	0.168	1	0	1	0.014	1	0	1	0	1	0	1
BMPR1B_BMPR2_BMP8A	1	0	1	0	1	0	1	0.078	1	0.05	1	0	1	0.047	1	0.071	1	0	1	0	1	0	1	0	1	0	1	0.124	1	0.078	1	0	1	0.076	1	0.117	1	0	1	0	1	0.014	1	0.121	1	0	1	0.128	1
BMPR1B_BMPR2_BMPR1A	1	0.702	1	0	1	1.001	1	0	1	0.163	1	0	1	1.637	1	0	1	0.173	1	0	1	0.731	1	0	1	1.03	1	0	1	0.192	1	0	1	1.666	1	0	1	0.202	1	0	1	1.604	1	0	1	0.968	1	0	1
BMPR1B_BMPR2_GDF5	1	0	1	0	1	0	1	0	1	0	1	0	1	0	1	0.034	1	0	1	0	1	0	1	0	1	0	1	0	1	0	1	0	1	0	1	0.429	1	0	1	0	1	0	1	0.012	1	0	1	0	1
BMPR1B_BMPR2_GDF6	1	0.058	1	0.244	1	0.081	1	0.028	1	0.047	1	0	1	0.053	1	0.004	1	0	1	0	1	0.086	1	0.343	1	0.109	1	0.127	1	0.075	1	0	1	0.081	1	0.104	1	0	1	0	1	0.02	1	0.004	1	0.047	1	0.028	1
BMPR1B_BMPR2_GDF7	1	0	1	0	1	0	1	0	1	0	1	0	1	0	1	0	1	0	1	0	1	0	1	0	1	0	1	0	1	0	1	0	1	0	1	0	1	0	1	0	1	0	1	0	1	0	1	0	1
BMR1A_ACR2A_BMP2	1	0.116	1	0	1	0.173	1	0.079	1	0.143	1	0	1	0.185	1	0.071	1	0	1	0	1	0.106	1	0	1	0.163	1	0.125	1	0.133	1	0	1	0.175	1	0.117	1	0	1	0	1	0.132	1	0.121	1	0.12	1	0.129	1
BMR1A_ACR2A_BMP4	1	3.539	1	0	1	0.986	1	0.138	1	0.125	1	0	1	0.171	1	0.072	1	0.118	1	0.161	1	3.529	1	0	1	0.976	1	0.184	1	0.115	1	0	1	0.161	1	0.118	1	0.108	1	0.207	1	0.119	1	0.122	1	0.933	1	0.188	1
BMR1A_ACR2A_BMP5	1	0	1	0	1	0.118	1	0	1	0	1	0	1	0.11	1	0	1	0	1	0	1	0	1	0	1	0.108	1	0	1	0	1	0	1	0.1	1	0	1	0	1	0	1	0.058	1	0	1	0.066	1	0	1
BMR1A_ACR2A_BMP6	1	1.758	1	0	1	0.13	1	0	1	0.112	1	0	1	0.113	1	0	1	0	1	0	1	1.748	1	0	1	0.12	1	0	1	0.102	1	0	1	0.103	1	0	1	0	1	0	1	0.06	1	0	1	0.078	1	0	1
BMR1A_ACR2A_BMP7	1	0	1	0	1	0	1	0	1	0	1	0	1	0.109	1	0	1	0.202	1	0	1	0	1	0	1	0	1	0.012	1	0	1	0	1	0.099	1	0.009	1	0.192	1	0	1	0.057	1	0	1	0	1	0	1
BMR1A_ACR2A_BMP8A	1	0	0	2.663	1	0	1	2.215	1	0.112	1	2.143	1	0.11	1	2.157	1	0	1	0	1	0	0	1.193	1	0	1	0.745	1	0.102	1	0.672	1	0.1	1	0.687	1	0	1	0	1	0.057	1	0.042	1	0	1	0.1	1
BMR1A_ACR2A_GDF5	1	0	1	0.419	1	0	1	0	1	0	1	0	1	0	1	0.349	1	0	1	0	1	0	1	0.715	1	0	1	0	1	0	1	0	1	0	1	0.645	1	0	1	0	1	0	1	0.029	1	0	1	0	1
BMR1A_ACR2A_GDF6	1	0.12	1	0	1	0.143	1	0	1	0.109	1	0	1	0.115	1	0	1	0	1	0	1	0.11	1	0	1	0.133	1	0	1	0.099	1	0	1	0.105	1	0	1	0	1	0	1	0.063	1	0	1	0.09	1	0	1
BMR1A_ACR2A_GDF7	1	0	1	0	1	0	1	0	1	0	1	0	1	0	1	0	1	0	1	0	1	0	1	0	1	0	1	0	1	0	1	0	1	0	1	0	1	0	1	0	1	0	1	0	1	0	1	0	1
BMR1A_AVR2B_BMP2	1	0.055	1	6.172	1	0.112	1	0.673	1	0.083	1	0.045	1	0.124	1	0.065	1	0	1	0.094	1	0.025	1	6.174	1	0.082	1	0.676	1	0.052	1	0.048	1	0.094	1	0.068	1	0	1	0.097	1	0.091	1	0.071	1	0.079	1	0.678	1
BMR1A_AVR2B_BMP4	1	3.478	1	0.371	1	0.925	1	0	1	0.064	1	0	1	0.111	1	0.287	1	0.057	1	0	1	3.448	1	0.73	1	0.895	1	0	1	0.034	1	0	1	0.081	1	0.646	1	0.027	1	0	1	0.077	1	0.042	1	0.892	1	0	1
BMR1A_AVR2B_BMP5	1	0	1	0	1	0.058	1	0.299	1	0	1	0.268	1	0.05	1	0.254	1	0	1	0	1	0	1	0	1	0.028	1	6.599	1	0	1	6.569	1	0.019	1	6.555	1	0	1	0	1	0.016	1	0.149	1	0.025	1	0.193	1
BMR1A_AVR2B_BMP6	1	1.697	1	0	1	0.07	1	0	1	0.051	1	0	1	0.053	1	0	1	0	1	0	1	1.667	1	0	1	0.04	1	0.038	1	0.021	1	0.187	1	0.022	1	0.029	1	0	1	0	1	0.019	1	0.091	1	0.036	1	0.1	1
BMR1A_AVR2B_BMP7	1	0	0.345	1.045	1	0	0.887	0.622	1	0	1	0.314	1	0.049	0.02	1.343	1	0.141	0.87	0.476	1	0	0	1.549	1	0	0.268	1.125	1	0	1	0.817	1	0.018	0	1.847	1	0.111	0.562	0.979	1	0.015	1	1.065	1	0	1	0.343	1
BMR1A_AVR2B_BMP8A	1	0	1	0	1	0	1	0	1	0.052	1	0	1	0.049	1	0	1	0	1	0	1	0	1	0.041	1	0	1	0.058	1	0.021	1	0.153	1	0.019	1	0.038	1	0	1	0	1	0.016	1	0.035	1	0	1	0.056	1
BMR1A_AVR2B_GDF5	1	0	1	0.027	1	0	1	0.158	1	0	1	0.074	1	0	1	0.125	1	0	1	0	1	0	1	0.024	1	0	1	0.156	1	0	1	0.072	1	0	1	0.122	1	0	1	0	1	0	1	0	1	0	1	0	1
BMR1A_AVR2B_GDF6	1	0.06	1	0	1	0.083	1	0	1	0.049	1	0	1	0.055	1	0	1	0	1	0	1	0.03	1	0.036	1	0.052	1	0.039	1	0.018	1	0.042	1	0.024	1	0.022	1	0	1	0	1	0.021	1	0	1	0.049	1	0	1
BMR1A_AVR2B_GDF7	1	0	1	0.015	1	0	1	0.025	1	0	1	0	1	0	1	0.009	1	0	1	0.381	1	0	1	0.018	1	0	1	0.028	1	0	1	0	1	0	1	0.012	1	0	1	0.384	1	0	1	0	1	0	1	0	1
BMR1B_AVR2A_BMP2	1	0.116	1	0	1	0.173	1	0	1	0.143	1	0	1	0.185	1	0	1	0	1	0	1	0.106	1	6.976	1	0.163	1	8.602	1	0.133	1	20.308	1	0.175	1	6.595	1	0	1	5.289	1	0.132	1	0	1	0.12	1	0	1
BMR1B_AVR2A_BMP4	1	3.539	1	3.419	1	0.986	0	3.551	1	0.125	1	0	1	0.171	1	3.408	1	0.118	1	0	1	3.529	1	4.047	1	0.976	0	4.179	1	0.115	1	0	1	0.161	1	4.036	1	0.108	1	0	1	0.119	1	1.017	1	0.933	1	1.159	1
BMR1B_AVR2A_BMP5	1	0	1	0	1	0.118	1	0	1	0	1	0	1	0.11	1	0.005	1	0	1	0	1	0	1	0	1	0.108	1	0	1	0	1	0	1	0.1	1	0.014	1	0	1	0	1	0.058	1	0	1	0.066	1	0	1
BMR1B_AVR2A_BMP6	1	1.758	1	0	1	0.13	1	1.139	1	0.112	1	0	1	0.113	1	1.118	1	0	1	0	1	1.748	1	0	1	0.12	1	0.604	1	0.102	1	0	1	0.103	1	0.583	1	0	1	0	1	0.06	1	0.127	1	0.078	1	0.148	1
BMR1B_AVR2A_BMP7	1	0	1	0	1	0	1	0	1	0	1	0	1	0.109	1	0	1	0.202	1	0	1	0	1	0	1	0	1	0	1	0	1	0	1	0.099	1	0	1	0.192	1	0	1	0.057	1	0	1	0	1	0	1
BMR1B_AVR2A_BMP8A	1	0	1	0	1	0	1	0.067	1	0.112	1	0.036	1	0.11	1	0.023	1	0	1	0	1	0	1	0	1	0	1	0.048	1	0.102	1	0.018	1	0.1	1	0.004	1	0	1	0	1	0.057	1	0.005	1	0	1	0.049	1
BMR1B_AVR2A_GDF5	1	0	1	0.311	1	0	1	0.095	1	0	1	0	1	0	1	0.071	1	0	1	0	1	0	1	0.357	1	0	1	0.141	1	0	1	0	1	0	1	0.117	1	0	1	0	1	0	1	0.121	1	0	1	0.145	1
BMR1B_AVR2A_GDF6	1	0.12	1	0	1	0.143	1	0	1	0.109	1	0	1	0.115	1	0	1	0	1	0	1	0.11	1	0.021	1	0.133	1	0.218	1	0.099	1	0.01	1	0.105	1	0.026	1	0	1	0	1	0.063	1	0	1	0.09	1	0	1
BMR1B_AVR2A_GDF7	1	0	1	1.093	1	0	1	1.224	1	0	1	0	1	0	1	1.082	1	0	1	0	1	0	1	49.195	1	0	0	49.327	1	0	1	0	1	0	1	49.184	1	0	1	0	1	0	1	0.455	1	0	1	0.597	1
BMR1B_AVR2B_BMP2	1	0.055	1	1.02	1	0.112	1	1.058	1	0.083	1	1.066	1	0.124	1	1.012	1	0	1	0	1	0.025	1	2.029	1	0.082	1	2.066	1	0.052	1	2.074	1	0.094	1	2.021	1	0	1	0	1	0.091	1	1.606	1	0.079	1	1.651	1
BMR1B_AVR2B_BMP4	1	3.478	1	0	1	0.925	1	0	1	0.064	1	0	1	0.111	1	0	1	0.057	1	0	1	3.448	1	6.975	1	0.895	1	8.602	1	0.034	1	20.307	1	0.081	1	6.595	1	0.027	1	5.288	1	0.077	1	0	1	0.892	1	0	1
BMR1B_AVR2B_BMP5	1	0	1	0	1	0.058	1	0	1	0	1	0	1	0.05	1	0	1	0	1	0	1	0	1	0.218	1	0.028	1	0.35	1	0	1	0.266	1	0.019	1	0.316	1	0	1	0	1	0.016	1	0	1	0.025	1	0	1
BMR1B_AVR2B_BMP6	1	1.697	1	0	1	0.07	1	0	1	0.051	1	0	1	0.053	1	0	1	0	1	0	1	1.667	1	0	1	0.04	1	0	1	0.021	1	0	1	0.022	1	0	1	0	1	0	1	0.019	1	0.085	1	0.036	1	7.057	1
BMR1B_AVR2B_BMP7	1	0	1	0	1	0	1	0	1	0	1	0	1	0.049	1	0	1	0.141	1	0	1	0	1	0.103	1	0	1	0.408	1	0	1	0.068	1	0.018	1	0.025	1	0.111	1	0.717	1	0.015	1	0.042	1	0	1	0.425	1
BMR1B_AVR2B_BMP8A	1	0	1	0	1	0	1	0	1	0.052	1	0	1	0.049	1	0	1	0	1	0	1	0	1	0	1	0	1	0	1	0.021	1	0	1	0.019	1	0	1	0	1	0	1	0.016	1	0	1	0	1	0	1
BMR1B_AVR2B_GDF5	1	0	1	0	1	0	1	0	1	0	1	0	1	0	1	0	1	0	1	0	1	0	1	0	1	0	1	0	1	0	1	0	1	0	1	0	1	0	1	0	1	0	1	0	1	0	1	0	1
BMR1B_AVR2B_GDF6	1	0.06	1	1.439	1	0.083	1	0.166	1	0.049	1	0.007	1	0.055	1	0.205	1	0	1	0	1	0.03	0	1.562	1	0.052	0	0.289	1	0.018	1	0.13	1	0.024	0	0.328	1	0	1	0	1	0.021	1	0	1	0.049	1	0	1
BMR1B_AVR2B_GDF7	1	0	1	0	1	0	1	0.043	1	0	1	0	1	0	1	0.036	1	0	1	0	1	0	1	0	1	0	1	0.046	1	0	1	0	1	0	1	0.039	1	0	1	0	1	0	1	0.042	1	0	1	0.048	1
BTC_ERBB4	1	0.026	0	0.604	1	0.028	0	0.868	1	0.014	0	1.281	1	0.058	0	0.657	1	0.023	1	0.687	1	0	1	0.211	1	0	1	0.474	1	0	1	0.887	1	0	1	0.263	1	0	1	0.294	1	0.054	1	0	1	0.025	1	0	1
BTLA_TNFRSF14	1	0	1	0.01	1	0	1	0	1	0	1	0.008	1	0	1	0.004	1	0	1	0	1	0	1	0.01	1	0	1	0	1	0	1	0.008	1	0	1	0.004	1	0	1	0	1	0.05	1	0.004	1	0.051	1	0	1
C3_aMb2 complex	1	0	1	0.46	1	0	1	0.648	1	0	0.636	1.011	1	0	1	0.475	1	0	1	0	1	3.548	1	0.819	1	3.568	0.826	1.007	0	6.267	0	1.37	1	3.544	1	0.834	0	5.106	1	0	1	0.496	1	0.23	1	0.52	1	0.403	0
C3_C3AR1	1	0	1	0.462	1	0	1	0.348	1	0	1	0.664	1	0	1	0.148	1	0	1	0.314	1	3.565	1	0.458	1	3.514	1	0.344	0	5.44	1	0.66	1	3.519	1	0.144	1	3.494	1	0.311	1	0.471	1	0.296	1	0.466	1	0.496	0
C5_C5AR1	1	0	1	0	1	0	1	0	1	0	1	0	1	0	1	0	1	0	1	0	1	0	1	0.806	1	0	1	0.383	1	0	1	0.075	1	0	1	1.104	1	0	1	0.237	1	0	1	0	1	0	1	0	1
C5_C5AR2	1	0	1	0.773	1	0	1	0.35	1	0	1	0.042	1	0	1	1.071	1	0	1	0.204	1	0	1	0.755	1	0	1	0.331	1	0	1	0.023	1	0	1	1.053	1	0	1	0.185	1	0	1	1.054	1	0	1	0.332	1
C5AR1_RPS19	1	3.012	1	0	1	2.571	1	0.152	1	2.86	1	0.163	1	2.454	1	0.151	1	6.514	1	0	1	3.002	1	0	1	2.56	1	0.066	1	2.85	1	0.077	1	2.444	1	0.065	1	6.503	1	0	0	5.891	1	0.427	0	6.008	1	0.428	0
CADM1_CADM1	1	0.16	1	0	1	0.104	1	0	1	0.267	1	0	1	0.102	1	0	1	0	1	0	1	0.104	1	0	1	0.049	1	0	1	0.212	1	0	1	0.047	1	0	1	0	1	0	1	0.21	1	0	1	0.212	1	0	1
CADM1_NECTIN3	1	0.143	1	0	1	0.216	1	0.166	1	0.091	1	0.045	1	0.174	1	0.02	1	0.089	1	0	1	0.087	1	0	1	0.161	1	0.154	1	0.035	1	0.033	1	0.119	1	0.008	1	0.033	1	0	1	0.282	1	0	1	0.324	1	0	1
CADM3_CADM1	1	0.136	0	0.867	1	0.08	1	0.227	1	0.243	1	0	1	0.078	1	0.189	1	0	1	0	1	0.196	0	1.04	1	0.14	1	0.399	1	0.303	1	0	1	0.138	1	0.361	1	0	1	0	1	0.025	1	0.905	1	0.027	1	0.944	1
CADM3_CADM4	1	0.065	1	5.299	1	0.171	1	4.875	1	0.059	1	4.567	1	0.065	1	5.597	1	0	1	4.729	1	0.125	0	88.903	1	0.231	0	88.48	1	0.119	1	88.172	1	0.126	0	89.202	1	0	0	88.334	1	0.012	1	1.914	1	0.117	1	1.192	1
CADM3_EPB41L1	1	0.087	1	0	1	0.157	1	0.079	1	0.164	1	0	1	0.261	1	0.071	1	0.089	1	0	1	0.147	1	0	1	0.217	1	0.125	1	0.224	1	0	1	0.321	1	0.117	1	0.149	1	0	1	0.207	1	0.121	1	0.104	1	0.129	1
CADM3_NECTIN3	1	0.119	1	0	1	0.192	1	0	1	0.067	1	0	1	0.15	1	0	1	0.065	1	0	1	0.179	1	0	1	0.252	1	0	1	0.127	1	0	1	0.211	1	0	1	0.125	1	0	1	0.097	1	0.634	1	0.139	1	0.566	1
CCL11_ACKR4	1	0	1	0	1	0	1	0.08	1	0	1	0.049	1	0	1	0.036	1	0	1	0	1	0.466	1	0	1	0.149	1	0.666	1	0.14	1	0.635	1	0.138	1	0.622	1	0	1	0	1	0.005	1	0	1	0.015	1	0	1
CCL11_CCR3	1	0	1	0	1	0	1	0.279	1	0	1	0.285	1	0	1	0.268	1	0	1	0	1	0	1	0	1	0	1	0.017	1	0.159	1	0.022	1	0	1	0.006	1	0.181	1	0	1	0	1	0.188	1	0	1	0.199	1
CCL19_ACKR4	1	0	0	2.236	1	0	0	0.766	1	0	1	0.121	1	0	0	0.759	1	0	1	0	1	0.379	1	2.135	1	0.063	1	0.665	1	0.054	1	0.02	1	0.052	1	0.658	1	0	1	0	1	0	1	0.667	1	0	1	0.673	1
CCL2_ACKR1	1	0.316	1	0	1	0.261	1	0	1	0.235	1	0.343	1	0.234	1	0.02	1	0	1	0	1	0.16	1	0	1	0.105	1	0	1	0.079	1	0.884	1	0.078	1	0.561	1	0	1	0	1	1.636	1	0.005	1	1.663	1	0	1
CCL2_CCR10	1	0	1	0	1	0.24	1	0.52	1	0	1	0.489	1	0	1	0.476	1	0	1	0	1	0	1	0	1	0.084	1	1.397	1	0	1	1.366	1	0	1	1.353	1	0	1	0	1	0	1	0.112	1	1.642	1	0.156	1
CCL2_CCR2	1	0.343	1	0	1	0.316	1	0.315	1	3.998	1	0	1	0.325	1	0.282	1	1.55	1	0	1	0.187	1	0	1	0.16	1	0.091	1	3.843	1	0	1	0.169	1	0.059	1	1.394	1	0	1	1.727	1	0.563	1	1.718	1	0.596	0
CCL21_ACKR4	1	1.066	1	0	1	0.749	1	0	1	0.74	1	0	1	0.738	1	0	1	0	1	0	1	0	1	0.006	1	0	1	0.002	1	0	1	1.43	1	0	1	0.002	1	0	1	0	1	0.003	1	0.636	1	0.014	1	0.636	1
CCL21_CCR7	1	0.752	1	0	1	0	1	0	1	0.789	1	0	1	0.748	1	0	1	1.501	1	0	1	0	1	0	1	0	1	0	1	0	1	0.521	1	0	1	0	1	0	1	0.781	1	0.013	1	0	1	0	1	0	1
CCL22_CCR4	1	0	1	0.028	1	0	1	0.16	1	0	1	0.076	1	0	1	0.126	1	0	1	0	1	0	1	0.01	1	0	1	0.141	1	0	1	0.057	1	0	1	0.108	1	0.26	1	0	1	0	1	0.109	1	0	1	0.142	1
CCL22_DPP4	1	0	0	0.974	1	0	1	0.446	1	0	0	0.807	1	0	0	0.61	1	0	0	1.013	1	0.011	0	1.399	1	0.066	1	0.871	1	0.084	0	1.233	1	0.009	0	1.036	1	0.353	0	1.438	1	0.066	1	0.223	1	0.123	1	0.059	1
CCL24_CCR2	1	0.145	0	0.842	1	0.118	0	1.03	1	3.801	0	1.393	1	0.127	0	0.856	1	1.352	1	0	1	0.139	0	0.536	1	0.112	0	0.724	1	3.795	0	1.087	1	0.121	0	0.551	1	1.346	1	0	1	0.715	0	0.723	1	0.706	0	0.896	1
CCL24_CCR3	1	0	1	0	1	0	1	0	1	0.056	1	0	1	0	1	0	1	0.078	1	0	1	0	1	0	1	0	1	0	1	0.05	1	0	1	0	1	0	1	0.072	1	0	1	0	1	0	1	0	1	0	1
CCL25_ACKR4	1	0.343	1	0	1	0.026	1	0.357	1	0.017	1	0	1	0.015	1	0.054	1	0	1	0	1	0.353	1	0	1	0.037	1	0.442	1	0.028	1	0	1	0.026	1	0.14	1	0	1	0	1	0.021	1	0	1	0.032	1	0	1
CCL25_CCR9	1	0	1	0	1	0.017	1	0	1	0.02	1	0	1	0	1	0	1	1.088	1	0	1	0	1	0	1	0.028	1	0	1	0.031	1	0	1	0	1	0	1	1.099	1	0	1	0	1	0	1	0.023	1	0	1
CCL3_CCR1	1	0.182	1	0	1	0.196	1	0	1	3.652	1	0	1	0.221	1	0	1	0.297	1	0	1	0.122	1	0.013	1	0.136	1	0.145	1	3.592	1	0	1	0.162	1	0.002	1	0.237	1	0	1	4.859	1	0.007	1	4.834	1	0.149	0
CCL3_CCR3	1	0	1	0.78	1	0	1	0.634	1	0.159	1	0.252	1	0	1	0.953	1	0.181	1	0	1	0	0	1.362	1	0	0	1.215	1	0.1	1	0.834	1	0	0	1.534	1	0.122	1	0	1	0	1	0.766	1	0	1	0.447	1
CCL3_CCR5	1	0.189	1	0	1	0.141	1	0	1	1.621	1	0	1	0.184	1	0	1	0.556	1	0	1	0.129	1	0	1	0.081	1	0.652	1	1.561	1	0.66	1	0.124	1	0.65	1	0.496	1	0	1	4.822	1	0	1	4.778	1	0	0
CCL3_IDE	1	0.427	1	0	1	0.532	1	3.409	1	0.346	1	3.433	1	0.437	1	3.407	1	0.426	1	3.829	1	0.368	1	0	1	0.473	1	4.036	1	0.286	1	4.06	1	0.377	1	4.035	1	0.366	1	4.457	0	5.075	1	1.016	0	5.17	1	1.017	1
CCL4_CCR5	1	0.119	1	0.082	1	0.071	1	0.298	1	1.552	1	0.036	1	0.115	1	0.826	1	0.487	1	0.245	1	0.126	1	0.085	1	0.078	1	0.301	1	1.558	1	0.038	1	0.121	1	0.829	1	0.493	1	0.248	1	3.162	1	0	1	3.119	1	0	0
CCL4_CNR2	1	0.108	1	0	1	0	1	0	1	0.197	1	0	1	0.074	1	0	1	0.122	1	0	1	0.114	1	0	1	0	1	0.053	1	0.203	1	0.022	1	0.081	1	0.009	1	0.128	1	0	1	3.122	1	0	1	0	1	0	1
CCL4_GPR152	1	0	0	1.147	1	0	1	0.692	1	0	1	0.678	1	0	1	0.678	1	0	1	0	1	0	0	0.851	1	0	1	0.396	1	0	1	0.382	1	0	1	0.382	1	0	1	0	1	0	1	0.05	1	0	1	0.064	1
CCL4_SLC7A1	1	0.452	0	6.635	1	0.209	1	3.321	1	0.146	1	0	1	0.258	1	3.387	1	0.349	1	0	1	0.459	1	3.321	1	0.216	1	0.007	1	0.152	1	0	1	0.265	1	0.074	1	0.355	1	0	0	3.306	1	0	1	3.257	1	0	1
CCL5_ACKR1	1	0.114	1	0	1	0.059	1	1.304	1	0.032	1	1.273	1	0.032	1	1.26	1	0	1	0	1	0	1	0	1	0	1	85.815	1	0	1	85.784	1	0	1	85.771	1	0	1	0	1	0.057	1	0.559	1	0.084	1	0.603	1
CCL5_ACKR4	1	0.358	1	2.82	1	0.042	1	2.814	1	0.033	1	2.93	1	0.031	1	2.812	1	0	0	4.331	1	0	1	0.125	1	0	1	0.119	1	0	1	0.235	1	0	1	0.116	1	0	1	1.636	1	0.057	1	0.093	1	0.067	1	0.095	1
CCL5_CCR1	1	0.074	1	0	1	0.088	1	0.339	1	3.543	1	0.308	1	0.113	1	0.295	1	0.189	1	0	1	0	1	0	1	0	1	0.842	1	0	1	0.812	1	0	1	0.798	1	0	1	0	1	0.139	1	0.016	1	0.114	1	0.06	1
CCL5_CCR3	1	0	1	0.26	1	0	1	0.391	1	0.051	1	0.308	1	0	1	0.358	1	0.073	1	0	1	0	1	6.561	1	0	1	6.692	1	0	1	6.608	1	0	1	6.659	1	0	1	0	1	0	1	0.253	1	0	1	0.286	1
CCL5_CCR4	1	0	1	0.251	1	0	1	0.25	1	0	1	0.221	1	0	1	0.28	1	0.288	1	0	1	0	1	0.08	1	0	1	0.079	1	0	1	0.051	1	0	1	0.109	1	0	1	0	1	0	1	0	1	0	1	0	1
CCL5_CCR5	1	0.081	1	0	1	0.033	1	0	1	1.513	1	0	1	0.076	1	0	1	0.448	1	0	1	0	1	0	1	0	1	0	1	0	1	0	1	0	1	0.026	1	0	1	0	1	0.101	1	0	1	0.058	1	0	1
CCL7_ACKR1	1	0.164	1	0.93	1	0.109	1	1.368	1	0.082	1	0.114	1	0.082	1	0.342	1	0	1	0.347	1	0.301	1	0.878	1	0.246	1	1.315	1	0.219	1	0.062	1	0.219	1	0.29	1	0	1	0.295	1	0.924	0	10.069	1	0.951	0	11.095	1
CCR1_CCL7	1	0.124	1	0.076	1	0.261	1	0.313	1	0.966	1	0.096	1	0.09	1	0.689	1	0.071	1	0	1	0.138	1	0.051	1	0.275	1	0.288	1	0.98	1	0.071	1	0.105	1	0.664	1	0.085	1	0	1	3.56	1	0	1	3.731	1	0	0
CCR10_CCL27	1	0	1	0	1	0	1	0	1	0	1	0	1	0	1	0	1	0	1	0	1	0.013	1	0	1	0.038	1	0	1	0.01	1	0	1	0.041	1	0	1	0.012	1	0	1	0	1	0	1	0	1	0	1
CCR10_CCL28	1	0	0	4.206	1	0	0	3.783	1	0	1	3.474	1	0	0	4.504	1	0	0	3.636	1	0	0	4.067	1	0	0	3.644	1	0.008	1	3.335	1	0	0	4.365	1	0	0	3.497	1	0	1	1.126	1	0	1	0.405	1
CCR10_CCL7	1	0	1	0	1	0	1	0	1	0	1	0	1	0	1	0	1	0	1	0	1	0.088	1	0	1	0.225	1	0	1	0.93	1	0	1	0.054	1	0	1	0.035	1	0	1	0	1	0.007	1	0	1	0	1
CCR2_CCL11	1	0	1	0	1	0.248	1	0	1	0.114	1	0	1	0.112	1	0	1	0	1	0	1	0	1	0	1	0.221	1	0.024	1	0.087	1	1.976	1	0.085	1	0.002	1	0	1	0	1	3.767	1	0.01	1	3.904	1	0.032	1
CCR2_CCL7	1	0.191	1	0.026	1	0.328	1	0.02	1	1.033	1	0.136	1	0.157	1	0.018	1	0.138	1	1.537	1	0.164	1	0.012	1	0.301	1	0.006	1	1.006	1	0.122	1	0.13	1	0.004	1	0.111	1	1.523	1	3.813	1	0	1	3.983	1	0	0
CCR3_CCL28	1	0	1	0	1	0	1	0	1	0	1	0	1	0	1	0	1	0	1	0	1	0	1	0	1	0	1	0	1	0	1	0	1	0	1	0	1	0	1	0	1	0	1	0	1	0	1	0	1
CCR3_CCL7	1	0	1	0	1	0	1	0	1	0	1	0	1	0	1	0	1	0	1	0	1	0	1	0	1	0	1	0	1	0	1	0	1	0	1	0	1	0	1	0	1	0.068	1	0	1	0.239	1	0	1
CCR4_CCL17	1	0	1	1.812	1	0	1	0	1	0	1	0	1	0	1	1.741	1	0	1	0	1	0	1	0.631	1	0	1	0	1	0	1	0	1	0	1	0.56	1	0	1	0	1	0	1	0.336	1	0	1	0	1
CCR5_CCL7	1	0.131	1	0	1	0.268	1	0	1	0.973	1	0	1	0.097	1	0	1	0.078	1	0	1	0.083	1	0.149	1	0.22	1	0.165	1	0.925	1	0.144	1	0.049	1	0.177	1	0.03	1	0	1	1.53	1	0	1	1.7	1	0	0
CCR7_CCL19	1	0	1	0	1	0.066	1	0	1	0	1	0	1	0.015	1	0	1	0	1	0	1	0	1	0	1	0	1	0	1	0	1	0	1	0	1	0.069	1	0	1	0	1	0.052	1	2.821	1	0.103	1	0	1
CCRL2_CCL19	1	0	1	0.587	1	0.168	1	0.44	1	0	1	0.059	1	0.117	1	0.759	1	0	1	0	1	0	0	3.546	1	0.236	0	3.399	1	0	1	3.018	1	0.186	0	3.718	1	0	1	0	1	5.563	1	0.739	1	5.614	1	0.42	1
CD226_NECTIN2	1	0	1	0.009	1	0	1	0	1	0	1	2.695	1	0	1	0.005	1	0	1	0	1	0	1	3.434	1	0	1	0	1	0	0	6.119	1	0	1	3.43	1	0	1	0	1	0.048	1	0.012	1	0.081	1	0	1
CD28_CD80	1	0	1	0	1	0	1	0	1	0	1	0	1	0	1	0	1	0	1	0	1	0.035	1	0	1	0.076	1	0	1	0.539	1	0	1	0.045	1	0	1	0.108	1	0	1	0.046	1	0	1	0.077	1	0	1
CD28_CD86	1	0	1	0	1	0	1	0	1	0	1	0	1	0	1	0	1	0	1	0	1	0.037	1	0	1	0	1	0	1	0.277	1	0	1	0.027	1	0	1	0.047	1	0	1	0.028	1	0.251	1	0	1	0	1
CD40_CD40LG	1	0	1	0	1	0	1	0	1	0.085	1	0	1	0	1	0	1	0.347	1	0	1	0	1	0.082	1	0	1	0	1	0.007	1	0	1	0	1	0.01	1	0.269	1	0	1	0	1	0.028	1	0	1	0	1
CD40_TNFSF13B	1	0	1	0.124	1	0.208	1	0.178	1	0.125	1	0	1	0.086	1	0.12	1	0	1	0	1	0	1	0.041	1	0.13	1	0.096	1	0.047	1	0	1	0.009	1	0.037	1	0	1	0	1	0.065	1	0.932	1	0.187	1	0.991	1
CD40LG_a2Bb3 complex	1	0	1	0.558	1	0	1	0.054	1	0	1	0.446	1	0	1	0.037	1	0	1	0.282	1	0	1	0.548	1	0	1	0.044	1	0	1	0.435	1	0	1	0.027	1	0	1	0.272	1	0.01	1	1.34	1	0.066	1	1.358	1
CD40LG_a5b1 complex	1	0	1	0.29	1	0	0	3.248	1	0	1	0.269	1	0	1	0.362	1	0	1	0	1	0	1	0.027	1	0	1	2.986	1	0	1	0.007	1	0	1	0.1	1	0	1	0	1	1.006	1	0.282	1	0.326	0	3.168	1
CD44_FGFR2	1	0.702	0	0.472	1	0.839	1	0.358	1	0.67	1	0.318	1	0.934	1	0.319	1	0.694	1	0.559	1	0.571	1	0.212	1	0.708	1	0.098	1	0.539	1	0.058	1	0.803	1	0.059	1	0.563	1	0.298	0	4.73	1	0.147	1	4.635	1	0.186	1
CD44_HBEGF	1	0.945	1	0	1	0.806	1	0	1	0.868	1	0	1	1.434	1	0	1	0.712	1	0	1	0.813	1	0	1	0.675	1	0	1	0.737	1	0	1	1.303	1	0	1	0.581	1	0	0	5.23	1	0	1	4.602	1	0	1
CD44_SELE	1	0.775	1	0	1	0.7	1	1.039	1	0.654	0	2.457	1	0	1	1.037	1	0	0	1.626	1	0.643	1	0	1	0.569	1	0.192	1	0.523	0	1.61	1	0	1	0.191	1	0	0	0.78	1	0	1	0.248	1	4.496	1	0.249	1
CD46_JAG1	1	0.844	1	0	1	0.419	1	0	1	0.103	1	0	1	0.18	1	0.561	1	0	1	0	1	0.829	1	0	1	0.404	1	0	1	0.088	1	0	1	0.165	1	0.369	1	0	1	0	1	0.175	1	0.667	1	0.414	1	0	1
CD47_SIRB1 complex	1	1.238	1	0	1	0	1	0	1	1.405	1	0	1	1.232	1	0	1	0	1	0	1	1.061	1	0	1	0	1	0	1	1.227	1	0	1	1.055	1	0	1	0	1	0	1	1.79	1	0	1	0	1	0	1
CD52_SIGLEC10	1	0	1	0	1	0	1	0	1	0.272	1	0	1	0.223	1	0	1	0	1	0	1	0	1	0	1	0	1	0	1	0.283	1	0	1	0.235	1	0	1	0	1	0	1	8.264	1	0	1	0	1	0	1
CD55_ADGRE5	0.02	0.896	1	0	1	0.713	1	0.025	0	1.47	1	0	0	0.888	1	0.021	0	1.498	1	0	0.02	0.934	1	0	1	0.751	1	0.056	0	1.508	1	0	0	0.926	1	0.052	0	1.536	1	0	1	0.318	1	0.004	1	0.143	1	0.008	1
CD6_ALCAM	1	0	1	0	1	0	1	0	1	0	1	0	1	0	1	0	1	0	1	0	1	0	1	0	1	0	1	0	1	0	1	0	1	0	1	0.003	1	0	1	0	1	0	1	0.011	1	0	1	0	1
CD72_SEMA4D	1	0.121	1	0	1	0.026	1	0	1	1.714	1	0.146	1	0.071	1	0	1	1.38	1	0	1	0	1	0	1	0	1	0	1	0	1	0.255	1	0	1	0	1	0	1	0	1	0.492	1	0	1	0.447	1	0	0
CD74_APP	1	6.517	1	3.479	1	5.905	1	3.492	1	3.946	1	3.427	1	4.286	0	3.908	1	0.563	1	0	1	6.583	1	4.106	1	5.971	1	4.12	1	4.011	1	4.055	1	4.352	0	4.535	1	0.629	1	0	0	13.808	1	1.516	0	15.427	1	1.1	0
CD74_COPA	1	1.28	1	0.339	1	1.776	1	0.286	1	1.114	1	0.32	1	1.218	1	0.712	1	1.29	1	0.292	1	1.345	1	0.422	1	1.842	1	0.369	1	1.179	1	0.403	1	1.284	1	0.795	1	1.355	1	0.375	0	10.74	1	0.703	0	11.298	1	0.277	0
CD74_MIF	1	0.458	1	0.225	1	0.373	1	0.235	1	0.562	1	0.179	1	0.429	1	0.256	1	0.219	1	0.241	1	0.523	1	0.205	1	0.438	1	0.215	1	0.628	1	0.159	1	0.494	1	0.235	1	0.285	1	0.221	0	9.951	0	14.083	0	9.894	0	14.062	0
CD8 receptor_LCK	1	0.09	1	0	1	0.021	1	0	1	0.032	1	0	1	0.022	1	0	1	4.488	1	0	1	0.073	1	0	1	0.004	1	0	1	0.015	1	0	1	0.005	1	0	1	4.472	1	0	1	0.009	1	0	1	0.008	1	0	1
CD80_CD274	1	0.023	0.96	1.226	1	0.023	0.849	1.289	1	0.25	1	1.209	1	0.045	0	1.876	1	0.206	0.188	1.533	1	0.064	0.98	1.204	1	0.065	1	1.267	1	0.291	1	1.187	1	0.086	0	1.854	1	0.247	0.225	1.511	1	0.549	0	2.328	1	0.527	0	1.741	1
CD94:NKG2A_HLA-E	1	0	1	0	1	0	1	0	1	0	1	0	1	0	1	0	1	0	1	0	1	0	1	0	1	0	1	0	1	0	1	0	1	0	1	0	1	0	1	0	1	0.048	1	0	1	0.448	1	0	1
CD94:NKG2C_HLA-E	1	0	1	0	1	0	1	0	1	0	1	0	1	0	1	0	1	0	1	0	1	0.39	1	0	1	0.449	1	0	1	0.719	1	0	1	0.049	1	0	1	0.846	1	0	1	0.048	1	2.178	1	0.448	1	2.182	1
CD96_NECTIN1	1	0	1	0	1	0	1	0	1	0	1	0	1	0	1	0	1	0	1	0	1	0	1	0	1	0	1	0	1	0	1	0	1	0	1	0	1	0	1	0	1	0	1	0	1	0	1	0	1
CDH1_a2b1 complex	1	0	1	4.55	1	0	1	0.117	1	0	1	0.078	1	0	1	0.074	1	0	1	0	1	0	1	4.595	1	0	1	0.163	1	0	1	0.123	1	0	1	0.119	1	0	1	0	1	0.075	1	0.123	1	0.089	1	0.167	1
CDH1_aEb7 complex	1	0	1	0	1	0	1	0	1	0	1	0	1	0	1	0	1	0	1	0	1	0	1	0.167	1	0	1	0.11	1	0	1	0.073	1	0	1	0.102	1	0	1	0	1	0.068	1	0	1	0	1	0	1
CDH1_KLRG1	1	0	1	1.83	1	0	1	1.962	1	0	1	1.878	1	0	1	1.928	1	0	1	0	1	0	1	1.616	1	0	1	1.748	1	0	1	1.664	1	0	1	1.715	1	0	1	0	1	0.068	1	0.109	1	0	1	0.143	1
CEACAM1_CD209	1	0	1	0	1	0.126	1	0	1	0.546	1	0	1	0.127	1	0	1	0	1	0	1	0	1	0.019	1	0.008	1	0.151	1	0.428	1	0	1	0.009	1	0.008	1	0	1	0	1	0.08	1	0	1	0.078	1	0	1
CEACAM1_SELE	1	0.246	1	0	1	0.172	1	0.017	1	0.126	1	0.014	1	0	1	0.014	1	0	1	0	1	0.128	1	0	1	0.054	1	0.305	1	0.008	1	0.302	1	0	1	0.302	1	0	1	0	1	0	1	0.155	1	0.124	1	0.158	1
CHRNA7_SLURP1	1	0	1	0	1	0	1	0	1	0	1	0	1	0	1	0	1	0	1	0	1	0	1	0	1	0	1	0	1	0	1	0	1	0	1	0	1	0	1	0	1	0	1	0	1	0	1	0	1
CMKLR1_RARRES2	1	0.266	1	0	0.02	1.191	1	0.196	1	0.294	1	0.125	0	1.502	1	0.283	1	0.293	1	0	1	0.447	1	0	0	1.372	1	0	1	0.474	1	0	0	1.683	1	0	1	0.474	1	0	0	1.636	1	0	0	1.325	1	0	1
CNR2_ADIPOQ	1	0	1	0	1	0	1	0	1	0	1	0	1	0	1	0	1	0	1	0	1	0	1	0.085	1	0	1	0.017	1	0	1	0	1	0	1	0.016	1	0	1	0	1	0	1	0	1	0	1	0	1
CNTF-1R_CLCF1	1	0	1	0	1	0	1	2.129	1	0	1	0	1	0	1	2.125	1	0	1	0	1	0.157	1	0	1	0.158	1	0.659	1	0.161	1	0	1	0.137	1	0.655	1	0.489	1	0	1	0.048	1	0.01	1	0.069	1	0.015	1
CNTF-1R_CNTF	1	0	1	2.835	1	0	1	0.14	1	0	1	0.116	1	0	1	0.152	1	0	1	0	1	0	1	2.92	1	0	1	0.225	1	0	1	0.202	1	0.092	1	0.237	1	0	1	0	1	0.003	1	0	1	0	1	0	1
COL10A1_a10b1 complex	1	0	1	0	1	0	1	0	1	0	1	0	1	0	1	0	1	0	1	0	1	0	1	0	1	0	1	0	1	0	1	0	1	0	1	0	1	0	1	0	1	0	1	0	1	0	1	0	1
COL10A1_a11b1 complex	1	0	1	0	1	0	1	0	1	0	1	0	1	0	1	0	1	0	1	0	1	0	1	0.097	1	0	1	0.081	1	0	1	0.085	1	0	1	0.096	1	0	1	0	1	0	1	0.025	1	0	1	0.01	1
COL10A1_a1b1 complex	1	0	1	0	1	0	1	0	1	0	1	0	1	0	1	0	1	0	1	0	1	0	1	0	1	0	1	0	1	0	1	0	1	0	1	0	1	0	1	0	1	0	1	0	1	0	1	0	1
COL10A1_a2b1 complex	1	0	1	0	1	0	1	0	1	0	1	0	1	0	1	0	1	0	1	0	1	0	1	0	1	0	1	0	1	0	1	0	1	0	1	0	1	0	1	0	1	0	1	0	1	0	1	0	1
COL11A1_a10b1 complex	1	0.016	1	0	1	0.169	1	0	1	0.024	1	0	1	0.119	1	0	1	0.099	1	0	1	0.017	1	0	1	0.169	1	0	1	0.024	1	0	1	0.119	1	0	1	0.099	1	0	1	0.108	1	0	1	0.158	1	0	1
COL11A1_a11b1 complex	1	0.021	1	0	1	0.09	1	0	1	0.017	1	0	1	0.016	1	0	1	0	1	0	1	0.022	1	0.063	1	0.09	1	0.081	1	0.018	1	0.018	1	0.016	1	0.034	1	0	1	0	1	0.005	1	0	1	0.079	1	0	1
COL11A1_a1b1 complex	1	1.417	1	0	1	0.366	1	0	1	0.102	1	0	1	0.934	1	0	1	0.219	1	0	1	1.418	1	0.762	1	0.366	1	0.339	1	0.102	1	0.031	1	0.934	1	1.061	1	0.219	1	0.193	1	0.923	1	0	1	0.355	1	0	1
COL11A1_a2b1 complex	1	0.193	1	0	1	0.033	1	0	1	0.017	1	0	1	0.019	1	0	1	0.147	1	0	1	0.193	1	0	1	0.034	1	0	1	0.017	1	0	1	0.02	1	0	1	0.147	1	0	1	0.008	1	1.859	1	0.022	1	0	1
COL11A2_a10b1 complex	1	0.022	1	0.454	1	0.175	1	0.226	1	0.03	1	0.298	1	0.125	0.08	1.452	1	0.104	0.963	0.616	1	0.027	1	0.642	1	0.18	1	0.414	1	0.035	1	0.486	1	0.13	0	1.64	1	0.109	0.923	0.804	1	0.131	0	2.003	1	0.181	1	0.777	1
COL11A2_a11b1 complex	1	0.027	1	0.623	1	0.096	1	0.175	1	0.023	1	0.103	1	0.022	1	0.117	1	0	1	0	1	0.032	1	0	1	0.101	1	0	1	0.028	1	0	1	0.027	1	0	1	0	1	0	1	0.028	1	0	1	0.102	1	0	1
COL11A2_a1b1 complex	1	1.423	0	3.984	1	0.372	0	3.556	1	0.107	0	3.583	1	0.94	0	4.015	1	0.224	0	3.903	1	1.428	0	4.612	1	0.377	0	4.183	1	0.112	0	4.21	1	0.945	0	4.642	1	0.229	0	4.53	1	0.946	1	1.623	1	0.379	1	1.164	1
COL11A2_a2b1 complex	1	0.198	1	0	1	0.039	1	0	1	0.023	1	0	1	0.025	1	0	1	0.152	1	0	1	0.204	1	0	1	0.044	1	0	1	0.028	1	0	1	0.03	1	0	1	0.157	1	0	1	0.032	1	0	1	0.046	1	0	1
COL12A1_a10b1 complex	1	0.013	1	0	1	0.166	1	0	1	0.021	1	0	1	0.116	1	0	1	0.095	1	0	1	0.214	1	0	1	0.366	1	0	1	0.221	1	0	1	0.316	1	0	1	0.296	1	0	1	0.112	1	0	1	0.162	1	0	1
COL12A1_a11b1 complex	1	0.018	1	3.41	1	0.087	1	3.418	1	0.014	0	4.202	1	0.013	1	3.481	1	0	0	3.858	1	0.219	1	4.038	1	0.287	1	4.045	1	0.215	0	4.83	1	0.214	1	4.109	1	0	0	4.486	1	0.01	1	1.09	1	0.083	1	1.026	1
COL12A1_a1b1 complex	1	1.414	1	0	1	0.363	1	0.041	1	0.099	1	0	1	0.931	1	0.016	1	0.215	1	0	1	1.615	1	0	1	0.564	1	0.101	1	0.299	1	0	1	1.131	1	0.076	1	0.416	1	0	1	0.928	1	0	1	0.36	1	0	1
COL12A1_a2b1 complex	1	0.19	1	0.926	1	0.03	1	1.39	1	0.014	1	0.266	1	0.016	1	2.206	1	0.143	1	0.157	1	0.39	1	1.026	1	0.231	1	1.49	1	0.215	1	0.366	1	0.217	1	2.306	1	0.344	1	0.257	1	0.013	1	2.206	1	0.027	1	1.39	1
COL13A1_a10b1 complex	1	0.012	1	0	1	0.165	1	0	1	0.02	1	0	1	0.115	1	0.186	1	0.095	1	0	1	0	1	0	1	0	1	0	1	0	1	0	1	0	1	0.358	1	0	1	0	1	0.11	1	0.902	1	0.159	1	0	1
COL13A1_a11b1 complex	1	0.017	1	0	1	0.086	1	0	1	0.013	1	0	1	0.012	1	0	1	0	1	0	1	0	1	0.022	1	0	1	0.105	1	0	1	0.013	1	0	1	0.306	1	0	1	0.06	1	0.007	1	0	1	0.08	1	0	1
COL13A1_a1b1 complex	1	1.413	1	0.218	1	0.362	1	0.408	1	0.098	1	0.208	1	0.93	0	0.651	1	0.215	0.732	0.329	1	0	1	0.111	1	0	1	0.302	1	0	1	0.101	1	0	1	0.545	1	0	1	0.223	1	0.925	1	0.573	1	0.357	1	0.33	1
COL13A1_a2b1 complex	1	0.189	0	2.021	1	0.03	0	1.725	1	0.013	1	1.393	1	0.015	0	1.506	1	0.143	1	0	1	0	1	0.731	1	0	1	0.435	1	0	1	0.103	1	0	1	0.216	1	0	1	0	1	0.01	0	0.589	1	0.024	0	0.808	1
COL14A1_a10b1 complex	1	0.614	1	0	1	0.767	1	0.221	1	0.622	1	0	1	0.717	1	0.216	1	0.697	1	0	1	5.518	1	0	1	5.671	1	0.05	1	5.526	1	0	1	5.621	1	0.046	1	5.6	1	0	1	0.248	1	0	1	0.298	1	0	1
COL14A1_a11b1 complex	1	0.619	1	8.607	1	0.688	1	7.034	1	0.615	1	6.408	1	0.614	1	4.639	1	0	1	0.888	1	5.523	1	8.587	1	5.591	1	7.013	1	5.519	1	6.387	1	5.518	1	4.619	1	0	1	0.868	1	0.145	0	18.466	1	0.219	0	20.861	1
COL14A1_a1b1 complex	0	2.015	0	7.062	0.98	0.964	0	6.003	1	0.7	0	5.456	0.191	1.532	0	7.852	1	0.817	1	5.287	0	6.919	0.98	2.576	0	5.868	1	1.516	1	5.603	1	0.97	0	6.436	0	3.366	1	5.72	1	0.801	1	1.063	1	3.289	1	0.495	1	1.44	1
COL14A1_a2b1 complex	1	0.791	1	0	1	0.631	1	0	1	0.615	1	0	1	0.617	1	0	1	0.744	1	0	1	5.694	1	0	1	5.535	1	0	1	5.519	1	0	1	5.521	1	0	1	5.648	1	0	1	0.149	1	0	1	0.163	1	0	1
COL15A1_a10b1 complex	1	1.179	1	0	1	1.331	1	0	1	1.186	1	0	1	1.281	1	0	1	1.261	1	0	1	4.749	1	0	1	4.902	1	0	1	4.757	1	0	1	4.852	1	0	1	4.832	1	0	1	0.69	1	0	1	0.74	1	0	1
COL15A1_a11b1 complex	1	1.184	1	0	1	1.252	1	0	1	1.18	1	0	1	1.179	1	0	1	0	1	0	1	4.754	1	0	1	4.823	1	0	1	4.75	1	0.021	1	4.749	1	0	1	0	1	0.506	1	0.587	1	0	1	0.661	1	0	1
COL15A1_a1b1 complex	1	2.58	1	0.966	1	1.529	1	0.542	1	1.264	1	0.234	1	2.096	1	1.264	1	1.381	1	0.396	0	6.15	0.755	4.836	0	5.099	1	4.413	1	4.835	1	4.104	0	5.667	0.114	5.134	1	4.952	0.963	4.266	1	1.505	1	1.258	1	0.937	1	0.537	1
COL15A1_a2b1 complex	1	1.355	0.755	1.293	1	1.196	1	1.149	1	1.18	1	1.111	1	1.182	0.675	1.314	1	1.309	1	0	1	4.926	0	1.605	1	4.766	1	1.461	1	4.75	1	1.423	1	4.752	0	1.626	1	4.88	1	0	1	0.591	1	1.099	1	0.605	1	0.934	1
COL16A1_a10b1 complex	1	0	1	0	1	0	1	0.827	1	0	1	0	1	0	1	0.825	1	0	1	0	1	0.72	1	0	1	0.872	1	0.189	1	0.727	1	0	1	0.822	1	0.187	1	0.802	1	0	1	0.116	1	0.01	1	0.166	1	0.012	1
COL16A1_a11b1 complex	1	0	1	0	1	0	1	0	1	0	1	0	1	0	1	0	1	0	1	0	1	0.725	1	0	1	0.793	1	0	1	0.721	1	0	1	0.72	1	0	1	0	1	0	1	0.013	1	0	1	0.087	1	0	1
COL16A1_a1b1 complex	1	0	1	0.727	1	0	0	4.125	1	0	0	1.396	1	0	0	1.231	1	0	1	0	0	2.121	1	0.422	0	1.07	0	3.819	1	0.805	0	1.091	0	1.637	0	0.925	1	0.922	1	0	1	0.931	0	1.097	1	0.363	0	3.991	1
COL16A1_a2b1 complex	1	0	1	0	1	0	1	0	1	0	1	0	1	0	1	0	1	0	1	0	1	0.896	1	0	1	0.737	1	0	1	0.721	1	0	1	0.723	1	0	1	0.85	1	0	1	0.017	1	0	1	0.031	1	0	1
COL17A1_a10b1 complex	1	0	1	0	1	0	1	0	1	0	1	0.161	1	0	1	0	1	0	1	0	1	0	1	0	1	0	1	0	1	0	1	0	1	0	1	0	1	0	1	0	1	0.108	1	0	1	0.158	1	0	1
COL17A1_a11b1 complex	1	0	1	0	1	0	1	0	1	0	1	0	1	0	1	0	1	0	1	0	1	0	1	0	1	0	1	0	1	0	1	0	1	0	1	0	1	0	1	0	1	0.005	1	0	1	0.079	1	0	1
COL17A1_a1b1 complex	1	0	1	0.254	1	0	1	0.47	1	0	1	0.207	1	0	0	0.998	1	0	0.943	0.417	1	0	1	0.147	1	0	1	0.363	1	0	1	0.101	1	0	1	0.891	1	0	1	0.31	1	0.923	1	0.919	1	0.355	1	0.391	1
COL17A1_a2b1 complex	1	0	1	0	1	0	1	0	1	0	1	0	1	0	1	0	1	0	1	0	1	0	1	0	1	0	1	0	1	0	1	0	1	0	1	0	1	0	1	0	1	0.009	1	0	1	0.023	1	0	1
COL18A1_a10b1 complex	1	5.781	1	0.878	1	5.934	1	1.009	1	5.789	1	0.925	1	5.884	1	0.976	1	5.864	1	0	1	1.4	1	0.587	1	1.552	1	0.718	1	1.407	1	0.635	1	1.502	1	0.685	1	1.482	1	0	1	0.49	1	0.388	1	0.54	1	0.421	1
COL18A1_a11b1 complex	1	5.786	1	0.883	1	5.855	1	1.014	1	5.782	1	0	1	5.781	1	0.872	1	0	1	0	1	1.405	1	0.592	1	1.473	1	0.723	1	1.401	1	0	1	1.399	1	0.581	1	0	1	0	1	0.387	1	0.284	1	0.461	1	0.426	1
COL18A1_a1b1 complex	0	7.182	1	1.623	0	6.131	1	1.199	1	5.867	1	0.891	0	6.699	1	1.921	1	5.984	1	1.053	1	2.801	1	1.332	1	1.749	1	0.909	1	1.485	1	0.6	1	2.317	1	1.63	1	1.602	1	0.762	1	1.305	1	1.333	1	0.738	1	0.611	1
COL18A1_a2b1 complex	1	5.958	1	0	1	5.798	1	0	1	5.782	1	0	1	5.784	1	0	1	5.912	1	0	1	1.576	1	0.008	1	1.417	1	0.14	1	1.4	1	0.056	1	1.403	1	0.107	1	1.53	1	0	1	0.391	1	0.111	1	0.405	1	0.144	1
COL19A1_a10b1 complex	1	0	1	0	1	0	1	0	1	0	1	0.037	1	0	1	0.023	1	0	1	0	1	0.008	1	0	1	0.161	1	0	1	0.016	1	0.059	1	0.111	1	0.045	1	0.091	1	0	1	0.11	1	0.396	1	0.16	1	0	1
COL19A1_a11b1 complex	1	0	1	0.03	1	0	1	0.161	1	0	1	0	1	0	1	0.019	1	0	1	0	1	0.013	1	0.015	1	0.082	1	0.146	1	0.009	1	0	1	0.008	1	0.004	1	0	1	0	1	0.007	1	0	1	0.081	1	0	1
COL19A1_a1b1 complex	1	0	1	0.794	1	0	1	0.371	1	0	1	0.062	1	0	1	1.092	1	0	1	0.224	1	1.409	1	1.39	1	0.358	1	0.967	1	0.094	1	0.659	1	0.926	0	1.689	1	0.211	1	0.821	1	0.925	1	1.065	1	0.357	1	0.344	1
COL19A1_a2b1 complex	1	0	1	0.096	1	0	1	0.113	1	0	1	0.051	1	0	1	0.067	1	0	1	0	1	0.185	1	0.485	1	0.025	1	0.503	1	0.009	1	0.44	1	0.011	1	0.456	1	0.139	1	0	1	0.01	1	0.033	1	0.024	1	0.079	1
COL1A1_a10b1 complex	1	2.203	1	0.031	1	2.355	1	0.045	1	2.21	1	0	1	2.305	1	0.025	1	2.285	1	0	1	86.112	1	0.054	1	86.265	1	0.068	1	86.12	1	0	1	86.215	1	0.047	1	86.195	1	0	1	1.243	1	0.398	1	1.293	1	0.418	1
COL1A1_a11b1 complex	1	2.208	1	0	1	2.276	1	0	1	2.204	1	0	1	2.202	1	0	1	0	1	0	1	86.117	0	1.572	1	86.186	1	0.684	1	86.113	1	0	1	86.112	1	0.651	1	0	1	0	1	1.14	1	0	1	1.214	1	0	1
COL1A1_a1b1 complex	1	3.604	1	0	1	2.552	1	0	1	2.288	1	0	1	3.12	1	0	1	2.405	1	0	0	87.513	1	0	0	86.462	1	0	1	86.198	1	0	0	87.03	1	0	1	86.315	1	0	1	2.058	1	0	1	1.49	1	0	1
COL1A1_a2b1 complex	1	2.379	1	0.043	1	2.22	1	0.174	1	2.204	1	0	1	2.206	1	0.032	1	2.333	1	0	1	86.289	1	0.196	1	86.129	0	0.328	1	86.113	1	0	1	86.115	1	0.185	1	86.243	1	0	1	1.143	1	0	1	1.157	1	0	1
COL1A2_a10b1 complex	1	3.758	1	0.451	1	3.911	1	1.577	1	3.766	1	0	1	3.861	1	0.468	1	3.841	1	0.161	1	85.733	1	0.476	1	85.886	1	1.602	1	85.741	1	0	1	85.836	1	0.493	1	85.816	1	0.186	1	1.426	1	0	1	1.476	1	0	1
COL1A2_a11b1 complex	1	3.763	0	0.349	1	3.832	0	0.35	1	3.76	1	0.244	1	3.758	1	0.232	1	0	1	0	1	85.738	1	0.145	1	85.807	1	0.145	1	85.734	1	0.04	1	85.733	1	0.028	1	0	1	0	1	1.323	1	0	1	1.397	1	0	1
COL1A2_a1b1 complex	1	5.159	1	0.084	1	4.108	1	0	1	3.844	1	0	1	4.676	1	0.012	1	3.961	1	0	0	87.134	1	0.372	0	86.083	1	0	1	85.819	1	0	0	86.651	1	0.3	1	85.936	1	0	1	2.241	1	0.153	1	1.674	1	0	1
COL1A2_a2b1 complex	1	3.935	1	0	1	3.776	1	4.592	1	3.759	1	4.561	1	3.762	1	4.548	1	3.889	1	0	1	85.91	1	0	1	85.75	1	88.197	1	85.734	1	88.166	1	85.736	1	88.153	1	85.864	1	0	1	1.327	1	0.865	1	1.341	1	0.909	1
COL20A1_a10b1 complex	1	0.009	1	0	1	0.161	1	0	1	0.016	1	0	1	0.111	1	0	1	0.091	1	0	1	0.016	1	0.014	1	0.169	1	0.146	1	0.024	1	0.062	1	0.119	1	0.113	1	0.099	1	0	1	0.112	1	0	1	0.162	1	0	1
COL20A1_a11b1 complex	1	0.014	1	0.05	1	0.082	1	0.04	1	0.01	1	0	1	0.008	1	0.03	1	0	1	0	1	0.021	1	0.07	1	0.09	1	0.06	1	0.017	1	0	1	0.016	1	0.05	1	0	1	0	1	0.009	1	0	1	0.083	1	0	1
COL20A1_a1b1 complex	1	1.41	1	0	1	0.358	1	0	1	0.094	1	0.029	1	0.926	1	0.006	1	0.211	1	0.064	1	1.417	1	0	1	0.366	1	0	1	0.102	1	0.025	1	0.934	1	0.002	1	0.219	1	0.06	1	0.927	1	2.23	1	0.359	1	0	1
COL20A1_a2b1 complex	1	0.185	1	0.815	1	0.026	1	0.387	1	0.009	1	0.414	1	0.012	1	0.846	1	0.139	0.983	0.734	1	0.193	0	5.406	1	0.033	0	4.978	1	0.017	0	5.005	1	0.019	0	5.437	1	0.147	0	5.325	1	0.013	1	0.649	1	0.027	1	0.19	1
COL22A1_a10b1 complex	1	0	0	0.902	1	0	1	0.812	1	0	1	0	1	0	1	0.759	1	0	1	0	1	0	1	0.18	1	0	1	0.09	1	0	1	0	1	0	1	0.037	1	0	1	0	1	0	1	0	1	0	1	0	1
COL22A1_a11b1 complex	1	0	1	0	1	0	1	0	1	0	1	0	1	0	1	0	1	0	1	0	1	0	1	0	1	0	1	0	1	0	1	0	1	0	1	0	1	0	1	0	1	0	1	0	1	0	1	0	1
COL22A1_a1b1 complex	1	0	1	0.34	1	0	1	0.355	1	0	1	0.364	1	0	1	0.403	1	0	1	0.292	1	0	1	0.167	1	0	1	0.181	1	0	1	0.191	1	0	1	0.23	1	0	1	0.119	1	0	1	0.212	1	0	1	0.163	1
COL22A1_a2b1 complex	1	0	1	0	1	0	1	0	1	0	1	0	1	0	1	0	1	0	1	0	1	0	1	0	1	0	1	0	1	0	1	0	1	0	1	0	1	0	1	0	1	0	1	0	1	0	1	0	1
COL24A1_a10b1 complex	1	0	1	0	1	0	1	0	1	0	1	0	1	0	1	0	1	0	1	0	1	0.025	1	0	1	0.178	0	0.881	1	0.033	1	0	1	0.128	1	0.232	1	0.108	1	0	1	0	1	0.006	1	0	1	0.656	1
COL24A1_a11b1 complex	1	0	1	0	1	0	1	0	1	0	1	0	1	0	1	0	1	0	1	0	1	0.03	1	0	1	0.099	1	0	1	0.026	1	0	1	0.025	1	0	1	0	1	0	1	0	1	0	1	0	1	0	1
COL24A1_a1b1 complex	1	0	1	0.082	1	0	1	0.298	1	0	1	0.036	1	0	1	0.826	1	0	1	0.245	1	1.426	1	0.085	1	0.375	1	0.301	1	0.111	1	0.038	1	0.943	1	0.829	1	0.228	1	0.248	1	0	1	0	1	0	1	0	1
COL24A1_a2b1 complex	1	0	0	0.629	1	0	0	0.578	1	0	0	0.903	1	0	0	0.509	1	0	1	0	1	0.202	1	0.273	1	0.042	1	0.223	1	0.026	1	0.548	1	0.028	1	0.154	1	0.156	1	0	1	0	1	0.168	1	0	1	0.237	1
COL26A1_a10b1 complex	1	0	1	0	1	0	1	0	1	0	1	0	1	0	1	0	1	0	1	0	1	0	1	0.022	1	0	1	0.154	1	0	1	0	1	0	1	0.011	1	0	1	0	1	0	1	0	1	0	1	0	1
COL26A1_a11b1 complex	1	0	1	0	1	0	1	0	1	0	1	0	1	0	1	0	1	0	1	0	1	0	1	0	1	0	1	0	1	0	1	0	1	0	1	0	1	0	1	0	1	0	1	0	1	0	1	0	1
COL26A1_a1b1 complex	1	0	1	0	1	0	1	0	1	0	1	0.475	1	0	1	0.087	1	0	1	0	1	0	1	0	1	0	1	0	1	0	0	0.972	1	0	1	0.584	1	0	1	0	1	0	1	0.019	1	0	1	0	1
COL26A1_a2b1 complex	1	0	1	0	1	0	1	0	1	0	1	0	1	0	1	0	1	0	1	0	1	0	1	0	1	0	1	0	1	0	1	0	1	0	1	0	1	0	1	0	1	0	1	0	1	0	1	0	1
COL27A1_a10b1 complex	1	0.216	1	0	1	0.369	1	0	1	0.224	1	0	1	0.319	1	0	1	0.299	1	0	1	0.275	1	0	1	0.427	1	0	1	0.282	1	0	1	0.377	1	0	1	0.357	1	0	1	0.137	1	0	1	0.187	1	0	1
COL27A1_a11b1 complex	1	0.221	1	0.107	1	0.29	1	0.05	1	0.217	1	0.013	1	0.216	1	0.042	1	0	1	0	1	0.28	1	2.57	1	0.348	1	2.513	1	0.276	1	2.476	1	0.275	1	2.504	1	0	1	0	1	0.034	1	0.042	1	0.108	1	0.051	1
COL27A1_a1b1 complex	1	1.617	1	0	1	0.566	1	0	1	0.302	1	0	1	1.134	1	0	1	0.419	1	0	0	1.676	1	0	0.809	0.625	1	0	1	0.36	1	0	0	1.192	1	0	1	0.477	1	0	1	0.952	1	0.079	1	0.384	1	0.112	1
COL27A1_a2b1 complex	1	0.393	1	0.251	1	0.233	1	0.278	1	0.217	1	0.03	1	0.219	1	0.121	1	0.347	1	0	1	0.451	1	0.251	1	0.292	1	0.278	1	0.276	1	0.03	1	0.278	1	0.121	1	0.405	1	0	1	0.037	1	0.117	1	0.051	1	0.274	1
COL28A1_a10b1 complex	1	0.097	1	0.195	1	0.25	1	0.278	1	0.105	1	0.186	1	0.2	0.539	0.479	1	0.18	1	0.232	1	0	1	0.383	1	0	1	0.466	1	0	1	0.374	1	0	0	0.667	1	0	1	0.42	1	0	0	1.03	1	0	1	0.829	1
COL28A1_a11b1 complex	1	0.102	1	0	1	0.171	0	1.204	1	0.098	1	1.015	1	0.097	1	1.026	1	0	1	0	1	0	1	0	1	0	0	2.212	1	0	1	2.024	1	0	1	2.034	1	0	1	0	1	0	1	1.619	1	0	0	1.798	1
COL28A1_a1b1 complex	1	1.498	0	0.516	1	0.447	1	0.186	1	0.183	1	0.284	1	1.015	1	0.189	1	0.3	0	0.984	1	0	0	0.688	1	0	1	0.359	1	0	1	0.457	1	0	1	0.362	1	0	0	1.157	1	0	1	0.906	1	0	1	0.903	1
COL28A1_a2b1 complex	1	0.274	1	0	1	0.114	1	0	1	0.098	1	0	1	0.1	1	0	1	0.228	1	0	1	0	1	0	1	0	1	0	1	0	1	0	1	0	1	0	1	0	1	0	1	0	1	0.073	1	0	1	0.082	1
COL2A1_a10b1 complex	1	0	1	0	1	0	1	0.506	1	0	1	0	1	0	1	0.498	1	0	1	0	1	0	1	0	1	0	1	0.249	1	0	1	0	1	0	1	0.241	1	0	1	0	1	0.108	1	0.091	1	0.158	1	0.099	1
COL2A1_a11b1 complex	1	0	1	0.765	1	0	1	0.342	1	0	1	0.033	1	0	1	1.063	1	0	1	0.195	1	0	1	0.764	1	0	1	0.341	1	0	1	0.033	1	0	1	1.063	1	0	1	0.195	1	0.005	1	0	1	0.079	1	0	1
COL2A1_a1b1 complex	1	0	1	0.962	1	0	1	1.094	1	0	1	1.01	1	0	1	1.061	1	0	1	0	1	0	1	4.594	1	0	1	4.726	1	0	1	4.642	1	0	1	4.693	1	0	1	0	1	0.923	1	0.181	1	0.355	1	0.214	1
COL2A1_a2b1 complex	1	0	1	0	1	0	1	0	1	0	1	0	1	0	1	0	1	0	1	0	1	0	1	0	1	0	1	0	1	0	1	0	1	0	1	0	1	0	1	0	1	0.009	1	0	1	0.023	1	0	1
COL3A1_a10b1 complex	1	1.755	1	0	1	1.907	1	0	1	1.762	1	0	1	1.857	1	0	1	1.837	1	0	1	70.904	1	0	1	71.057	1	0	1	70.912	1	0	1	71.007	1	0	1	70.987	1	0	1	1.037	1	0	1	1.087	1	0	1
COL3A1_a11b1 complex	1	1.76	1	0.05	1	1.828	1	0.181	1	1.756	1	0	1	1.755	1	0.039	1	0	1	0	1	70.909	1	0.293	1	70.978	0	0.425	1	70.905	1	0	1	70.904	1	0.282	1	0	1	0	1	0.934	1	0.041	1	1.008	1	0.184	1
COL3A1_a1b1 complex	1	3.156	1	0.134	1	2.105	1	0.104	1	1.84	1	0.026	1	2.672	1	0.046	1	1.957	1	0	0	72.305	1	0.165	0	71.254	1	0.135	1	70.99	1	0.056	0	71.822	1	0.077	1	71.107	1	0	1	1.852	1	0.029	1	1.284	1	0.087	1
COL3A1_a2b1 complex	1	1.931	1	2.712	1	1.772	1	2.288	1	1.756	1	1.98	1	1.758	1	3.01	1	1.885	1	2.142	1	71.081	1	4.587	1	70.921	1	4.163	1	70.905	1	3.855	1	70.907	1	4.885	1	71.035	1	4.017	1	0.937	1	1.254	1	0.951	1	0.532	1
COL4A1_a10b1 complex	1	9.39	1	0.052	1	9.542	1	0.098	1	9.398	1	0	1	9.492	1	0.062	1	9.472	1	0	1	4.525	1	0.055	1	4.678	1	0.101	1	4.533	1	0	1	4.628	1	0.065	1	4.608	1	0	1	0.406	1	0.067	1	0.456	1	0.103	1
COL4A1_a11b1 complex	1	9.395	1	0	1	9.463	1	0	1	9.391	1	0	1	9.39	1	0	1	0	1	0	1	4.53	1	0	1	4.599	1	0	1	4.526	1	0	1	4.525	1	0	1	0	1	0	1	0.304	1	0	1	0.377	1	0	1
COL4A1_a1b1 complex	0	10.791	1	0	0	9.74	1	2.02	1	9.475	1	0	0	10.307	1	2.013	1	9.592	1	0	0	5.926	1	0	0	4.875	1	0.93	1	4.611	1	0	0	5.443	1	0.923	1	4.728	1	0	1	1.221	1	0.534	1	0.654	1	0.541	1
COL4A1_a2b1 complex	1	9.566	1	0.226	1	9.407	1	0.357	1	9.391	1	0	1	9.393	1	0.215	1	9.52	1	0	1	4.702	1	4.096	1	4.542	0.037	4.227	1	4.526	1	0	1	4.528	1	4.085	1	4.656	1	0	1	0.307	1	0.209	1	0.321	1	0.351	1
COL4A2_a10b1 complex	1	3.737	1	0	1	3.89	1	0	1	3.745	1	0	1	3.84	1	0	1	3.819	1	0	1	1.868	1	0	1	2.021	1	0	1	1.876	1	0	1	1.971	1	0	1	1.951	1	0	1	0.245	1	0	1	0.295	1	0	1
COL4A2_a11b1 complex	1	3.742	1	0	1	3.811	1	0	1	3.738	1	0	1	3.737	1	0	1	0	1	0	1	1.873	1	0	1	1.942	1	0	1	1.869	1	0	1	1.868	1	0	1	0	1	0	1	0.143	1	0	1	0.216	1	0	1
COL4A2_a1b1 complex	0	5.138	1	1.227	0	4.087	1	0.803	1	3.823	1	0.495	0	4.655	1	1.525	1	3.939	1	0.657	0	3.269	1	2.103	0.265	2.218	1	1.68	1	1.954	1	1.372	0	2.786	1	2.401	1	2.071	1	1.534	1	1.061	1	1.161	1	0.493	1	0.44	1
COL4A2_a2b1 complex	1	3.914	1	0	1	3.754	1	0.071	1	3.738	1	0	1	3.74	1	0.005	1	3.867	1	0.094	1	2.045	1	0	1	1.885	1	0.171	1	1.869	1	0	1	1.871	1	0.105	1	1.999	1	0.193	1	0.146	1	0.005	1	0.16	1	0.071	1
COL4A3_a10b1 complex	1	0.046	0	8.148	1	0.198	0	2.65	1	0.053	1	2.022	1	0.148	1	2.042	1	0.128	1	2.071	1	0.349	0	7.059	1	0.501	0	1.56	1	0.357	1	0.932	1	0.452	1	0.952	1	0.431	1	0.982	1	0.113	1	0.563	1	0.163	0	1.171	1
COL4A3_a11b1 complex	1	0.051	1	0	1	0.119	1	0	1	0.047	1	0	1	0.045	1	0	1	0	1	0	1	0.354	0	0.913	1	0.422	0	3.03	1	0.35	1	0.305	1	0.349	0	0.541	1	0	1	0.296	1	0.01	1	0.315	1	0.084	1	2.804	1
COL4A3_a1b1 complex	1	1.447	1	0	1	0.395	1	0	1	0.131	1	0	1	0.963	1	0	1	0.248	1	0	0	1.75	1	0	0.097	0.699	1	0	1	0.434	1	0	0	1.267	1	0	1	0.551	1	0	1	0.928	1	0	1	0.36	1	0	1
COL4A3_a2b1 complex	1	0.222	1	0	1	0.063	1	0	1	0.046	1	0	1	0.049	1	0	1	0.176	1	0	1	0.525	1	0.148	1	0.366	1	1.683	1	0.35	1	0.079	1	0.352	1	1.852	1	0.479	1	0.078	1	0.014	1	0	1	0.028	1	0	1
COL4A4_a10b1 complex	1	0.436	1	0	1	0.589	1	0	1	0.444	1	0	1	0.539	1	0	1	0.519	1	0	1	1.005	1	0	1	1.158	1	0	1	1.013	1	0	1	1.108	1	0	1	1.088	1	0	1	0.121	1	0	1	0.17	1	0	1
COL4A4_a11b1 complex	1	0.441	1	0	1	0.51	1	0.072	1	0.437	1	0	1	0.436	1	0.071	1	0	1	0	1	1.01	1	0	1	1.079	1	0.118	1	1.006	1	0	1	1.005	1	0.117	1	0	1	0	1	0.018	1	0.121	1	0.091	1	0.122	1
COL4A4_a1b1 complex	0	1.837	1	0.043	0.114	0.786	1	0.046	1	0.522	1	0.048	0	1.354	1	0.028	1	0.639	1	0	0	2.406	1	0.068	0	1.355	1	0.071	1	1.091	1	0.074	0	1.923	1	0.053	1	1.208	1	0	1	0.936	1	0	1	0.368	1	0	1
COL4A4_a2b1 complex	1	0.613	1	0.908	1	0.453	0	4.113	1	0.437	1	1.34	1	0.439	0	2.023	1	0.567	1	0.968	1	1.182	1	0.779	1	1.023	0	3.985	1	1.006	1	1.212	1	1.008	0	1.894	1	1.136	1	0.84	1	0.021	0	2.575	1	0.035	0	4.665	1
COL4A5_a10b1 complex	1	0.426	1	0.201	1	0.578	1	0	1	0.434	1	0	1	0.529	1	0.174	1	0.508	1	0	1	2.179	1	0.389	1	2.332	1	0	1	2.187	1	0	1	2.282	1	0.361	1	2.262	1	0	1	0.248	1	0.724	1	0.298	1	0	1
COL4A5_a11b1 complex	1	0.431	1	0.928	1	0.499	1	0.671	1	0.427	1	0.52	1	0.426	1	0.595	1	0	1	0	1	2.185	0.562	1.427	1	2.253	1	1.171	1	2.181	1	1.02	1	2.179	1	1.094	1	0	1	0	1	0.145	1	0.197	1	0.219	1	0.273	1
COL4A5_a1b1 complex	0.906	1.827	1	1.025	1	0.776	1	0.601	1	0.511	1	0.293	1	1.344	1	1.323	1	0.628	1	0.455	0	3.581	0.769	3.395	0	2.529	1	2.972	1	2.265	1	2.664	0	3.097	0	3.694	1	2.382	0.983	2.826	1	1.063	1	1.176	1	0.495	1	0.454	1
COL4A5_a2b1 complex	1	0.602	1	0.381	1	0.443	1	0.408	1	0.427	1	0.16	1	0.429	1	0.251	1	0.556	1	0	1	2.356	1	0.325	1	2.197	1	0.352	1	2.18	1	0.104	1	2.183	1	0.195	1	2.31	1	0	1	0.148	1	0.484	1	0.162	0	0.641	1
COL4A6_a10b1 complex	1	0.099	0	0.839	1	0.252	0	0.854	1	0.107	0	0.863	1	0.202	0	0.903	1	0.182	1	0.791	1	0.521	0.943	0.301	1	0.673	0.95	0.316	1	0.528	0.766	0.325	1	0.623	0.525	0.364	1	0.603	1	0.253	1	0.13	1	0.219	1	0.18	1	0.17	1
COL4A6_a11b1 complex	1	0.105	1	0	1	0.173	1	0	1	0.101	1	0	1	0.099	1	0	1	0	1	0	1	0.526	1	0	1	0.594	1	0	1	0.522	1	0	1	0.52	1	0	1	0	1	0	1	0.027	1	0	1	0.101	1	0	1
COL4A6_a1b1 complex	1	1.501	1	0	1	0.449	1	0	1	0.185	1	0	1	1.017	1	0	1	0.302	1	0	0	1.922	1	0	0.753	0.87	1	0	1	0.606	1	0	0	1.438	1	0	1	0.723	1	0	1	0.945	1	0	1	0.377	1	0	1
COL4A6_a2b1 complex	1	0.276	1	0	1	0.117	1	0.088	1	0.1	1	0.057	1	0.103	1	0.043	1	0.23	1	0	1	0.697	1	0	1	0.538	1	0.684	1	0.521	1	0.653	1	0.524	1	0.64	1	0.651	1	0	1	0.031	1	0.017	1	0.045	1	0.061	1
COL5A1_a10b1 complex	1	0.877	1	0	1	1.03	1	0	1	0.885	1	0	1	0.98	1	0	1	0.96	1	0	1	4.78	1	0	1	4.932	1	0	1	4.787	1	0	1	4.882	1	0	1	4.862	1	0	1	0.223	1	0	1	0.273	1	0	1
COL5A1_a11b1 complex	1	0.882	1	0	1	0.951	1	0	1	0.878	1	0	1	0.877	1	0	1	0	1	0	1	4.785	1	0	1	4.853	1	0	1	4.781	1	0	1	4.78	1	0	1	0	1	0	1	0.12	1	0	1	0.194	1	0	1
COL5A1_a1b1 complex	0.04	2.278	1	1.707	1	1.227	1	1.284	1	0.963	1	0.976	0.786	1.795	1	2.005	1	1.08	1	1.138	0	6.181	0	5.339	0	5.13	0	4.916	1	4.865	1	4.608	0	5.697	0	5.638	1	4.982	0	4.77	1	1.038	1	1.126	1	0.47	1	0.404	1
COL5A1_a2b1 complex	1	1.054	0	5.382	1	0.894	0	7.499	1	0.878	1	4.775	1	0.88	0	5.01	1	1.008	1	4.766	1	4.956	0	5.393	1	4.797	0	7.51	1	4.781	1	4.785	1	4.783	0	5.021	1	4.91	1	4.776	1	0.124	1	0.315	1	0.138	1	2.804	1
COL5A2_a10b1 complex	1	6.044	1	0	1	6.196	1	0	1	6.051	1	0	1	6.146	1	0	1	6.126	1	0	1	5.267	1	0	1	5.419	1	0	1	5.274	1	0	1	5.369	1	0	1	5.349	1	0	1	0.303	1	0	1	0.353	1	0	1
COL5A2_a11b1 complex	1	6.049	1	0.102	1	6.117	1	0.326	1	6.045	1	0.181	1	6.043	1	1.223	1	0	1	0.275	1	5.272	1	0.497	1	5.34	1	0.721	1	5.268	1	0.576	1	5.266	0	1.618	1	0	0.983	0.67	1	0.2	1	1.201	1	0.274	1	0.304	1
COL5A2_a1b1 complex	0	7.445	1	0	0	6.394	1	0	1	6.129	1	0	0	6.961	1	0	1	6.246	1	0	0	6.668	1	0.012	0	5.616	1	0.144	1	5.352	1	0.06	0	6.184	1	0.11	1	5.469	1	0	1	1.118	1	0.111	1	0.55	1	0.144	1
COL5A2_a2b1 complex	1	6.22	1	0	1	6.061	1	0	1	6.045	1	0	1	6.047	1	0	1	6.174	1	0	1	5.443	1	0	1	5.284	1	0	1	5.267	1	0	1	5.27	1	0	1	5.397	1	0	1	0.204	1	0	1	0.218	1	0	1
COL5A3_a10b1 complex	1	0.027	1	0	1	0.179	1	0	1	0.034	1	0	1	0.129	1	0	1	0.109	1	0	1	0.296	1	0	1	0.449	1	0	1	0.304	1	0	1	0.399	1	0	1	0.379	1	0	1	0.109	1	0.596	1	0.159	1	1.246	1
COL5A3_a11b1 complex	1	0.032	1	0	1	0.1	1	0	1	0.028	1	0	1	0.027	1	0	1	0	1	0	1	0.301	1	0.12	1	0.37	1	0.089	1	0.297	1	0.011	1	0.296	1	0.032	1	0	1	0	1	0.006	1	0	1	0.08	1	0	1
COL5A3_a1b1 complex	1	1.428	1	0	1	0.377	1	0	1	0.112	1	0	1	0.944	1	0	1	0.229	1	0	0	1.697	1	0	0.154	0.646	0	0.789	1	0.382	1	0	0	1.214	1	0.14	1	0.499	1	0	1	0.924	1	0	1	0.357	1	0	1
COL5A3_a2b1 complex	1	0.203	1	0	1	0.044	1	0	1	0.028	1	0	1	0.03	1	0	1	0.157	1	0	1	0.473	1	0	1	0.314	1	0	1	0.297	1	0	1	0.299	1	0	1	0.427	1	0	1	0.01	1	0.382	1	0.024	1	0	1
COL6A1_a10b1 complex	1	0.305	1	0.79	1	0.458	1	0.367	1	0.313	1	0.058	1	0.408	1	1.088	1	0.388	1	0.22	1	5.403	0.926	1.033	1	5.556	1	0.61	1	5.411	1	0.302	1	5.506	0	1.332	1	5.485	0.967	0.464	1	0.259	1	1.09	1	0.309	1	0.369	1
COL6A1_a11b1 complex	1	0.31	1	0.212	1	0.379	1	0.343	1	0.306	1	0	1	0.305	1	0.201	1	0	1	0	1	5.408	1	7.149	1	5.476	0	7.28	1	5.404	1	0	1	5.403	1	7.138	1	0	1	0	1	0.156	1	0.113	1	0.23	1	0.256	1
COL6A1_a1b1 complex	1	1.706	1	0	1	0.655	1	0	1	0.391	1	0	1	1.223	1	0	1	0.508	1	0	0	6.804	1	0	0	5.753	1	0	1	5.488	1	0	0	6.321	1	0	1	5.605	1	0	1	1.074	1	0	1	0.506	1	0	1
COL6A1_a2b1 complex	1	0.482	1	1.088	1	0.322	1	1.219	1	0.306	1	1.135	1	0.308	1	1.186	1	0.436	1	0	1	5.579	1	49.19	1	5.42	1	49.322	1	5.404	1	49.238	1	5.406	1	49.289	1	5.533	1	0	1	0.159	1	0.559	1	0.173	1	0.592	1
COL6A2_a10b1 complex	1	0.392	1	0	1	0.544	1	0	1	0.4	1	0	1	0.494	1	0	1	0.474	1	0	1	5.156	1	0	1	5.309	1	0.128	1	5.164	1	0.072	1	5.259	1	0.068	1	5.239	1	0	1	0.262	1	2.821	1	0.312	1	2.88	1
COL6A2_a11b1 complex	1	0.397	1	0.311	1	0.465	1	0.095	1	0.393	1	0	1	0.392	1	0.071	1	0	1	0	1	5.161	1	0.357	1	5.23	1	0.141	1	5.157	1	0	1	5.156	1	0.117	1	0	1	0	1	0.159	1	0.121	1	0.233	1	0.145	1
COL6A2_a1b1 complex	0.98	1.793	1	1.27	1	0.742	1	1.402	1	0.477	1	0	1	1.31	1	1.259	1	0.594	1	0	0	6.557	1	85.781	0	5.506	0	85.913	1	5.242	1	0	0	6.074	1	85.771	1	5.359	1	0	1	1.077	1	0.559	1	0.509	1	0.701	1
COL6A2_a2b1 complex	1	0.568	1	0	1	0.409	1	0	1	0.393	1	0	1	0.395	1	0	1	0.522	1	0	1	5.333	1	0.508	1	5.173	1	0.349	1	5.157	1	0.495	1	5.159	1	0.359	1	5.287	1	0.176	1	0.163	1	0.344	1	0.177	1	0.333	1
COL6A3_a10b1 complex	1	0.294	1	0.195	1	0.447	1	0.326	1	0.302	1	0.242	1	0.397	1	0.293	1	0.377	1	0	1	2.75	1	2.276	1	2.903	1	2.407	1	2.758	1	2.323	1	2.853	1	2.374	1	2.833	1	0	1	0.207	1	0.142	1	0.257	1	0.175	1
COL6A3_a11b1 complex	1	0.299	1	0	1	0.368	1	0.005	1	0.295	1	0	1	0.294	1	0.004	1	0	1	0	1	2.755	1	0	1	2.824	1	0.004	1	2.751	1	0	1	2.75	1	0.003	1	0	1	0	1	0.104	1	5.624	1	0.178	1	5.626	1
COL6A3_a1b1 complex	0.407	1.695	1	1.785	1	0.644	1	1.799	1	0.38	1	1.734	1	1.212	0	2.214	1	0.497	1	0	0	4.151	1	8.606	0	3.1	1	8.619	1	2.836	1	8.554	0	3.668	0	9.035	1	2.953	1	0	1	1.022	1	0.532	1	0.455	1	0.117	1
COL6A3_a2b1 complex	1	0.471	1	1.045	1	0.311	1	1.039	1	0.295	1	1.155	1	0.297	1	1.037	1	0.425	0	2.556	1	2.927	1	0.199	1	2.767	1	0.193	1	2.751	1	0.309	1	2.753	1	0.191	1	2.881	0	1.71	1	0.108	1	0.247	1	0.122	1	0.25	1
COL6A5_a10b1 complex	1	0.012	1	0.733	1	0.165	1	0.798	1	0.02	1	0.785	1	0.115	0	2.042	1	0.095	1	0.876	1	0.266	1	0.092	1	0.418	1	0.158	1	0.273	1	0.145	1	0.368	1	1.402	1	0.348	1	0.236	1	0	1	0	1	0	1	0	1
COL6A5_a11b1 complex	1	0.017	1	0	1	0.086	1	0	1	0.013	1	0	1	0.012	1	0	1	0	1	0	1	0.271	1	0	1	0.339	1	0	1	0.267	1	0	1	0.265	1	0	1	0	1	0	1	0	1	0	1	0	1	0	1
COL6A5_a1b1 complex	1	1.413	1	0.517	1	0.362	1	0.648	1	0.098	1	0.564	1	0.93	1	0.615	1	0.215	1	0	1	1.667	1	0.676	1	0.615	1	0.807	1	0.351	1	0.723	1	1.183	1	0.774	1	0.468	1	0	1	0	1	0	1	0	1	0	1
COL6A5_a2b1 complex	1	0.189	0.923	1.851	1	0.029	0	2.614	1	0.013	0.983	1.136	1	0.015	0	2.719	1	0.143	0.983	1.153	1	0.442	1	1.545	1	0.283	0	2.308	1	0.266	1	0.83	1	0.269	0	2.413	1	0.396	1	0.848	1	0	0	2.586	1	0	0	2.48	1
COL6A6_a10b1 complex	1	0.008	1	0	1	0.161	1	0	1	0.016	1	0	1	0.111	1	0	1	0.09	1	0	1	0.372	1	0.391	1	0.525	1	0.522	1	0.38	1	0.439	1	0.475	1	0.489	1	0.455	1	0	1	0.11	1	0.11	1	0.16	1	0.144	1
COL6A6_a11b1 complex	1	0.013	1	0	1	0.082	1	0	1	0.009	1	0	1	0.008	1	0	1	0	1	0	1	0.377	1	0	1	0.446	1	0	1	0.373	1	0	1	0.372	1	0	1	0	1	0	1	0.007	1	0.53	1	0.081	1	0.532	1
COL6A6_a1b1 complex	1	1.409	1	0	1	0.358	1	0	1	0.093	1	0	1	0.926	1	0	1	0.21	1	0	0	1.773	0.154	1.136	0.057	0.722	1	0.713	1	0.458	1	0.404	0	1.29	0	1.434	1	0.575	0.927	0.566	1	0.925	1	1.055	1	0.357	1	0.334	1
COL6A6_a2b1 complex	1	0.185	1	0	1	0.025	1	0	1	0.009	1	0	1	0.011	1	0	1	0.138	1	0	1	0.549	1	0	1	0.389	1	0	1	0.373	1	0	1	0.375	1	0	1	0.503	1	0	1	0.011	1	0	1	0.025	1	0	1
COL7A1_a10b1 complex	1	0	1	0	1	0	1	0	1	0	1	0	1	0	1	0.02	1	0	1	0	1	0.007	1	0	1	0.159	1	0	1	0.014	1	0	1	0.109	1	0.051	1	0.089	1	0	1	0.121	1	0.003	1	0.171	1	0	1
COL7A1_a11b1 complex	1	0	1	4.554	1	0	1	4.685	1	0	1	4.601	1	0	1	4.652	1	0	1	0	1	0.012	1	88.158	1	0.08	1	88.29	1	0.008	1	88.206	1	0.006	1	88.257	1	0	1	0	1	0.018	1	0.969	1	0.092	1	1.002	1
COL7A1_a1b1 complex	1	0	1	0	1	0	1	0	1	0	1	0	1	0	1	0	1	0	1	0	1	1.408	1	0	1	0.357	1	0	1	0.092	1	0	1	0.924	1	0	1	0.209	1	0	1	0.936	0	0.491	1	0.368	0	0.607	1
COL7A1_a2b1 complex	1	0	1	0	1	0	1	0	1	0	1	0	1	0	1	0	1	0	1	0	1	0.183	1	0	1	0.024	1	0	1	0.008	1	0	1	0.01	1	0	1	0.137	1	0	1	0.021	1	0	1	0.036	1	0	1
COL8A1_a10b1 complex	1	6.789	1	4.911	1	6.941	1	4.918	1	6.797	0	5.703	1	6.891	1	4.982	1	6.871	0	5.358	1	0.616	1	0.424	1	0.769	1	0.432	1	0.624	0	1.216	1	0.719	1	0.495	1	0.699	0	0.872	1	0.132	1	0.418	1	0.182	1	0.355	1
COL8A1_a11b1 complex	1	6.794	1	0	1	6.862	1	0	1	6.79	1	0	1	6.789	1	0	1	0	1	0	1	0.621	1	0	1	0.69	1	0.026	1	0.618	1	0	1	0.616	1	0.011	1	0	1	0	1	0.029	1	0	1	0.103	1	0	1
COL8A1_a1b1 complex	0	8.19	1	6.14	0	7.139	1	0.641	1	6.874	1	0.013	0	7.706	1	0.033	1	6.991	1	0.062	0	2.017	1	6.24	0.248	0.966	1	0.741	1	0.702	1	0.113	0	1.534	1	0.133	1	0.819	1	0.162	1	0.947	1	0.033	1	0.379	1	0.641	1
COL8A1_a2b1 complex	1	6.965	1	0.23	1	6.806	1	0.512	1	6.79	1	0.116	1	6.792	1	0.221	1	6.919	1	0.387	1	0.793	1	0.314	1	0.634	1	0.596	1	0.617	1	0.199	1	0.62	1	0.305	1	0.747	1	0.47	1	0.032	0	0.481	1	0.046	0	0.772	1
COL8A2_a10b1 complex	1	0	1	0	1	0	1	0	1	0	1	0	1	0	1	0	1	0	1	0	1	0.056	1	1.113	1	0.209	1	0.14	1	0.064	1	0.837	1	0.159	1	0.791	1	0.139	1	0.146	1	0.108	1	0.775	1	0.158	1	0.124	1
COL8A2_a11b1 complex	1	0	1	0	1	0	1	0	1	0	1	0	1	0	1	0	1	0	1	0	1	0.061	1	0.066	1	0.13	1	0.198	1	0.058	1	0	1	0.056	1	0.055	1	0	1	0	1	0.005	1	0	1	0.079	1	0	1
COL8A2_a1b1 complex	1	0	1	0	1	0	1	0.012	1	0	1	0	1	0	1	0.004	1	0	1	0	1	1.457	1	0	1	0.406	1	0.111	1	0.142	1	0	1	0.974	1	0.104	1	0.259	1	0	1	0.923	1	0.004	1	0.355	1	0.012	1
COL8A2_a2b1 complex	1	0	1	0	1	0	1	0	1	0	1	0	1	0	1	0	1	0	1	0	1	0.233	1	0	1	0.074	1	0.1	1	0.057	1	0.069	1	0.06	1	0.056	1	0.187	1	0	1	0.009	1	0	1	0.023	1	0	1
COL9A1_a10b1 complex	1	0.011	1	0	1	0.164	1	0	1	0.019	1	0	1	0.114	1	0	1	0.094	1	0	1	0.029	1	0	1	0.182	1	0	1	0.037	1	0	1	0.132	1	0	1	0.112	1	0	1	0	1	0.281	1	0	1	0.278	1
COL9A1_a11b1 complex	1	0.016	1	0	1	0.085	1	0	1	0.013	1	0	1	0.011	1	0	1	0	1	0	1	0.035	1	0	1	0.103	1	0	1	0.031	1	0	1	0.029	1	0	1	0	1	0	1	0	1	0	1	0	1	0	1
COL9A1_a1b1 complex	1	1.412	1	0.772	1	0.361	1	0.348	1	0.097	1	0.04	1	0.929	1	1.07	1	0.214	1	0.202	1	1.431	1	0.769	1	0.379	1	0.346	1	0.115	1	0.038	1	0.947	1	1.067	1	0.232	1	0.2	1	0	1	0	1	0	1	0	1
COL9A1_a2b1 complex	1	0.188	1	2.01	1	0.029	1	1.587	1	0.012	1	1.279	1	0.015	1	2.308	1	0.142	1	1.441	1	0.206	0	86.521	1	0.047	0	86.098	1	0.03	1	85.79	1	0.033	0	86.82	1	0.16	0	85.952	1	0	1	1.608	1	0	1	0.887	1
COL9A2_a10b1 complex	1	0.057	1	0.157	1	0.209	1	0.171	1	0.065	1	0.106	1	0.159	1	0.586	1	0.139	1	0	1	0.008	1	0.654	1	0.16	1	0.668	1	0.016	1	0.603	1	0.11	0	1.084	1	0.09	1	0	1	0	1	0.519	1	0	1	0.103	1
COL9A2_a11b1 complex	1	0.062	1	0	1	0.13	1	0.064	1	0.058	1	0.033	1	0.057	1	0.02	1	0	1	0	1	0.013	1	0	1	0.081	1	0.048	1	0.009	1	0.018	1	0.008	1	0.004	1	0	1	0	1	0	1	0	1	0	1	0	1
COL9A2_a1b1 complex	1	1.458	0	1.882	1	0.407	0	1.897	1	0.142	0	1.906	1	0.975	0	1.945	1	0.259	1	1.834	1	1.409	0	1.027	1	0.358	0	1.041	1	0.093	0	1.051	1	0.926	0	1.09	1	0.21	1	0.979	1	0	0	1.85	1	0	0	1.802	1
COL9A2_a2b1 complex	1	0.233	1	0	1	0.074	1	0	1	0.058	1	0	1	0.06	1	0	1	0.187	1	0	1	0.184	1	0	1	0.025	1	0.048	1	0.009	1	0.017	1	0.011	1	0.004	1	0.138	1	0	1	0	1	0	1	0	1	0	1
COL9A3_a10b1 complex	1	0	1	0	1	0	1	0	1	0	1	0	1	0	1	0.687	1	0	1	0	1	0.029	1	0	1	0.181	1	0	1	0.037	1	0	1	0.132	1	0.046	1	0.111	1	0	1	0.112	1	0	1	0.162	1	0	1
COL9A3_a11b1 complex	1	0	1	0.093	1	0	1	3.49	1	0	1	0.762	1	0	1	0.596	1	0	1	0	1	0.034	1	0.488	1	0.102	0	3.885	1	0.03	0	1.157	1	0.029	0	0.991	1	0	1	0	1	0.01	1	0.575	1	0.083	1	3.468	1
COL9A3_a1b1 complex	1	0	1	0	1	0	1	0	1	0	1	0	1	0	1	0.006	1	0	1	0	1	1.43	1	0	1	0.379	1	0	1	0.114	1	0	1	0.947	1	0	1	0.231	1	0	1	0.928	1	0.331	1	0.36	1	0	1
COL9A3_a2b1 complex	1	0	1	0	1	0	1	0	1	0	1	0	1	0	1	0	1	0	1	0	1	0.205	1	0.011	1	0.046	1	0.014	1	0.03	1	0.005	1	0.032	1	0.011	1	0.159	1	0	1	0.013	1	0	1	0.027	1	0	1
COPA_P2RY6	1	1.209	1	0.047	1	1.201	1	0.037	0	1.565	1	0	1	1.184	1	0.027	1	0	1	0	1	1.705	1	2.51	1	1.697	1	2.5	0	2.061	1	0	1	1.68	1	2.49	1	0	1	0	1	1.018	1	0.028	1	1.035	1	0.038	0
COPA_SORT1	0.077	1.408	1	0	1	1.259	1	0	1	1.254	1	0	0.097	1.349	1	0	1	0	1	0	0	1.904	1	0.021	1	1.755	1	0.153	1	1.751	1	0.069	0	1.845	1	0.119	1	0	1	0	0.98	1.183	1	0.11	1	1.093	1	0.144	1
CRH_CRHR2	1	0	1	0.074	1	0	1	0.023	1	0	1	0.151	1	0	1	0.023	1	0	1	0	1	0	1	0.362	1	0	1	0.311	1	0	0	0.439	1	0	1	0.311	1	0	1	0	1	0	1	0.163	1	0	1	0.164	1
CRHR2_UCN2	1	0	1	0	1	0	1	0.226	1	0	1	0.195	1	0	1	0.182	1	0	1	0	1	0	1	0	1	0	1	5.523	1	0	1	5.492	1	0	1	5.478	1	0	1	0	1	0	1	0.099	1	0	1	0.143	1
CRLF2_TSLPR	1	0.317	1	0	1	0	1	0	1	0.361	1	0.246	1	0.272	1	0.174	0	4.405	0	1.145	1	0.194	1	0	1	0	1	0	1	0.238	1	0.126	1	0.15	1	0.054	1	4.282	1	1.025	1	0.518	1	0.323	1	0	1	0	1
CRTAM_CADM1	1	0	1	0	1	0	1	0	1	0	1	0	1	0	1	0	1	0	1	0	1	0	1	0.261	1	0	0	0.383	1	0	0	0.656	1	0	0	0.429	1	0	1	0	1	0.025	1	0.197	1	0.027	1	0.151	1
CSF1_CELSR3	1	0.725	1	0	1	0	1	0	1	0.73	1	0	1	0.722	1	0.876	1	0.733	1	0	1	0.868	1	0	1	0	1	0	1	0.873	1	0	1	0.865	1	1.313	1	0.876	1	0	1	3.908	1	0.06	1	0	1	0	1
CSF1_SIRPA	1	0.791	1	0	1	0.837	1	0.555	0.387	2.502	1	0.524	1	0.789	1	0.511	1	0.831	1	0	1	0.933	1	0	1	0.98	1	0.714	0.254	2.645	1	0.683	1	0.931	1	0.67	1	0.974	1	0	1	3.974	1	0	1	4.023	1	0	0
CSF1_SLC7A1	0.96	1.105	1	0	1	0.861	1	0.078	1	0.798	1	0	0.98	0.911	1	0.071	1	1.001	1	0	0.946	1.248	1	0	1	1.004	1	0.124	1	0.941	1	0	1	1.053	1	0.117	1	1.144	1	0	0	4.096	1	0.121	1	4.047	1	0.128	1
CSF1R_CSF1	1	0.908	1	0.042	1	1.051	1	0.022	1	4.093	1	0	1	0.519	1	0.022	1	0.265	1	0	1	0.826	1	0	1	0.968	1	0	1	4.011	1	0	1	0.437	1	0	1	0.183	1	0	0	3.629	1	0.013	0	4.161	1	0.013	0
CSF1R_CSF3	1	0	1	0	1	0	1	0	1	0.187	1	0	1	0.187	1	0	1	0	1	0	1	0	1	0.079	1	0	1	0	1	0.105	1	0	1	0.105	1	0.007	1	0	1	0	1	3.297	1	0.003	1	0	1	0	1
CSF1R_IL34	1	0.189	1	0	1	0.196	1	0.06	1	0	1	0	1	0.187	1	0.055	1	0	1	0	1	0.107	1	0	1	0.114	1	0.008	1	0	1	0	1	0.105	1	0.003	1	0	1	0	1	3.297	1	9.782	1	3.307	1	9.788	1
CSF3_CSF3R	1	0	1	0.117	1	0	1	0	1	0	1	0	1	0	1	0.033	1	0	1	0	1	0	1	0.112	1	0	1	0	1	0	1	0	1	0	1	0.028	1	0	1	0	1	0.112	1	0	1	0.069	1	0	1
[truncated: 589 more rows]
[truncated: 51 more columns]
