# Supplementary material for: Single-cell RNA sequencing identifies an Il1rn+/Trem1+ macrophage subpopulation as a cellular target for mitigating the progression of thoracic aortic aneurysm and dissection
Source: Cell Discov. 2022 Feb 8;8:11. doi: 10.1038/s41421-021-00362-2 (PMC8821555; doi:10.1038/s41421-021-00362-2)
Supplement: Supplementary file 7 — Supplementary Table S6 [file 41421_2021_362_MOESM7_ESM.xlsx]

## Sheet: Step2_regulonTargetsInfo
Table S6. Macrophage subpopulation-specific regulons and their targets revealed by SCENIC analysis.
TF	gene	nMotifs	bestMotif	NES	highConfAnnot	Genie3Weight
Arntl	Arhgap23	1	taipale_tf_pairs__ARNTL_BHLHA15_RKCACGTGNNNMCATATGKN_CAP_repr	3.49	TRUE	4.01839
Arntl	Rasgrp2	1	taipale_tf_pairs__ARNTL_BHLHA15_RKCACGTGNNNMCATATGKN_CAP_repr	3.49	TRUE	3.70998
Atf2	Cnppd1	1	dbcorrdb__ATF3__ENCSR000BKC_1__m1	3.22	FALSE	0.802453
Atf2	Smndc1	1	dbcorrdb__ATF3__ENCSR000BKC_1__m1	3.22	FALSE	3.2407
Atf2	Trpm7	1	dbcorrdb__ATF3__ENCSR000BKC_1__m1	3.22	FALSE	0.877307
Atf3	Arl4c	1	cisbp__M0314	3.99	FALSE	17.8214
Atf3	Fos	1	cisbp__M0314	3.99	FALSE	32.1483
Atf3	Fosb	1	cisbp__M0314	3.99	FALSE	45.4375
Atf3	Plxnc1	1	cisbp__M0314	3.99	FALSE	1.9916
Atf3	Tle1	1	cisbp__M0314	3.99	FALSE	5.51999
Atf6	MARCH8	11	cisbp__M0272	3.52	FALSE	5.62997
Atf6	Atf6	5	cisbp__M0272	3.52	FALSE	0.609025
Atf6	Atg10	4	cisbp__M0272	3.52	FALSE	5.13938
Atf6	Atxn2l	5	cisbp__M0272	3.52	FALSE	1.78904
Atf6	Eif4g3	2	transfac_pro__M00369	3.41	FALSE	4.20771
Atf6	Glyr1	13	hocomoco__ATF6A_HUMAN.H11MO.0.B	3.41	TRUE	2.94703
Atf6	Gnpnat1	6	cisbp__M0272	3.52	FALSE	1.4987
Atf6	Ino80d	5	hocomoco__ATF6A_HUMAN.H11MO.0.B	3.41	TRUE	3.92197
Atf6	Ivd	4	transfac_public__M00182	3.49	FALSE	2.80341
Atf6	Man1a2	1	transfac_public__M00182	3.49	FALSE	3.51661
Atf6	Poglut1	5	cisbp__M0272	3.52	FALSE	4.90766
Atf6	Ppp1r10	4	cisbp__M0272	3.52	FALSE	2.39195
Atf6	Sema4c	4	transfac_public__M00182	3.49	FALSE	2.16256
Atf6	Serp1	8	cisbp__M0272	3.52	FALSE	3.96396
Atf6	Sirt1	13	hocomoco__ATF6A_HUMAN.H11MO.0.B	3.41	TRUE	1.53194
Atf6	Spcs3	1	cisbp__M0272	3.52	FALSE	6.48355
Atf6	Srrm2	6	hocomoco__ATF6A_HUMAN.H11MO.0.B	3.41	TRUE	6.62867
Atf6	Stag2	6	cisbp__M0272	3.52	FALSE	7.06517
Atf6	Tmem39a	13	hocomoco__ATF6A_HUMAN.H11MO.0.B	3.41	TRUE	1.40582
Atf6	Wdr33	5	cisbp__M0272	3.52	FALSE	0.950728
Atf6b	Arhgap30	1	dbcorrdb__JUN__ENCSR000EGH_1__m2	3.87	FALSE	4.14909
Atf6b	Dock4	1	dbcorrdb__JUN__ENCSR000EGH_1__m2	3.87	FALSE	2.83023
Atf6b	Slc10a3	1	dbcorrdb__JUN__ENCSR000EGH_1__m2	3.87	FALSE	1.59819
Atf6b	Sptan1	1	dbcorrdb__JUN__ENCSR000EGH_1__m2	3.87	FALSE	1.98012
Atf6b	Tcf20	1	dbcorrdb__JUN__ENCSR000EGH_1__m2	3.87	FALSE	3.52706
Atf6b	Tmem185b	1	dbcorrdb__JUN__ENCSR000EGH_1__m2	3.87	FALSE	1.00809
Atf6b	Tmem39a	1	dbcorrdb__JUN__ENCSR000EGH_1__m2	3.87	FALSE	2.0017
Bach1	Amdhd2	4	hocomoco__MITF_MOUSE.H11MO.0.A	3.48	FALSE	5.80293
Bach1	Bcas3	3	hocomoco__MITF_MOUSE.H11MO.0.A	3.48	FALSE	2.2329
Bach1	D17Wsu92e	3	hocomoco__MITF_MOUSE.H11MO.0.A	3.48	FALSE	1.1595
Bach1	Gna13	3	hocomoco__MITF_MOUSE.H11MO.0.A	3.48	FALSE	3.13622
Bach1	Smcr8	4	hocomoco__MITF_MOUSE.H11MO.0.A	3.48	FALSE	1.17813
Bach1	Tnrc6b	4	hocomoco__MITF_MOUSE.H11MO.0.A	3.48	FALSE	1.08268
Bcl11a	MARCH6	10	cisbp__M4453	4.06	TRUE	4.1932
Bcl11a	Cbfa2t3	3	cisbp__M6484	3.79	FALSE	18.1279
Bcl11a	Ciita	11	cisbp__M4453	4.06	TRUE	27.5112
Bcl11a	Ctnnbip1	1	swissregulon__hs__SPI1.p2	3.19	FALSE	1.59601
Bcl11a	Ctnnd2	11	cisbp__M4453	4.06	TRUE	11.113
Bcl11a	Dock10	12	cisbp__M4453	4.06	TRUE	16.945
Bcl11a	Dpp4	1	dbcorrdb__PAX5__ENCSR000BHJ_1__m2	4.03	FALSE	17.6624
Bcl11a	Exd2	4	hocomoco__SPIB_MOUSE.H11MO.0.A	3.82	FALSE	1.763
Bcl11a	Fbrsl1	10	cisbp__M4453	4.06	TRUE	2.66933
Bcl11a	Fyn	2	cisbp__M4475	4.27	FALSE	10.6435
Bcl11a	Gmppb	5	cisbp__M4475	4.27	FALSE	0.979332
Bcl11a	Itgb7	12	cisbp__M4453	4.06	TRUE	16.5273
Bcl11a	Napsa	9	cisbp__M4453	4.06	TRUE	26.4174
Bcl11a	Olfm1	7	cisbp__M4453	4.06	TRUE	12.6883
Bcl11a	P2ry10	7	cisbp__M4475	4.27	FALSE	16.5869
Bcl11a	Parp8	11	cisbp__M4453	4.06	TRUE	7.6588
Bcl11a	Pigm	9	cisbp__M4475	4.27	FALSE	1.765
Bcl11a	Rnase6	9	cisbp__M4475	4.27	FALSE	16.0088
Bcl11a	Rnd3	3	cisbp__M6484	3.79	FALSE	13.8695
Bcl11a	Rrnad1	1	dbcorrdb__IKZF1__ENCSR000EUJ_1__m1	3.05	FALSE	1.56461
Bcl11a	Rtn1	3	cisbp__M4475	4.27	FALSE	5.71199
Bcl11a	Smug1	8	cisbp__M4475	4.27	FALSE	0.925343
Bcl11a	Sub1	4	dbcorrdb__PAX5__ENCSR000BHJ_1__m2	4.03	FALSE	8.4652
Bcl11a	Tiam1	5	cisbp__M4475	4.27	FALSE	7.19138
Bcl11a	Tnip3	3	cisbp__M6484	3.79	FALSE	12.7737
Bcl11a	Uvrag	9	cisbp__M4475	4.27	FALSE	2.71495
Bcl11a	Wdfy4	10	cisbp__M4453	4.06	TRUE	6.15328
Bcl11a	Zbtb46	5	hocomoco__SPIB_MOUSE.H11MO.0.A	3.82	FALSE	7.02574
Bcl11a	Zfp740	6	cisbp__M4475	4.27	FALSE	1.7376
Bcl6	Dock4	1	hocomoco__STAT1_MOUSE.H11MO.1.A	4.35	FALSE	1.82395
Bcl6	Frrs1	1	hocomoco__STAT1_MOUSE.H11MO.1.A	4.35	FALSE	3.15053
Bcl6	Ino80d	1	hocomoco__STAT1_MOUSE.H11MO.1.A	4.35	FALSE	1.50623
Bcl6	Parp11	1	hocomoco__STAT1_MOUSE.H11MO.1.A	4.35	FALSE	1.62257
Bcl6	Rbm27	8	homer__NNNCTTTCCAGGAAA_Bcl6	3.61	TRUE	1.37768
Bcl6	Runx1	8	homer__NNNCTTTCCAGGAAA_Bcl6	3.61	TRUE	3.92925
Bclaf1	Adsl	48	dbcorrdb__BCLAF1__ENCSR000BKH_1__m1	3.53	TRUE	2.61233
Bclaf1	Aktip	19	dbcorrdb__BCLAF1__ENCSR000BKH_1__m1	3.53	TRUE	2.02763
Bclaf1	Arpc5l	63	dbcorrdb__BCLAF1__ENCSR000BKH_1__m1	3.53	TRUE	0.947494
Bclaf1	Atg16l1	61	dbcorrdb__BCLAF1__ENCSR000BKH_1__m1	3.53	TRUE	1.86592
Bclaf1	Ddx10	10	dbcorrdb__POLR2A__ENCSR000BKI_1__m1	4.63	FALSE	3.03763
Bclaf1	Dip2a	1	taipale_cyt_meth__ELK1_NACCGGAAGTN_FL	3.01	FALSE	3.8763
Bclaf1	Fam222b	2	dbcorrdb__POLR2A__ENCSR000BHH_1__m1	3.02	FALSE	2.0736
Bclaf1	Hivep2	3	dbcorrdb__POLR2A__ENCSR000BKI_1__m1	4.63	FALSE	2.08536
Bclaf1	Kif3b	11	dbcorrdb__ELK1__ENCSR000DZB_1__m1	3.87	FALSE	1.72628
Bclaf1	Mrpl27	28	dbcorrdb__BCLAF1__ENCSR000BKH_1__m1	3.53	TRUE	6.80997
Bclaf1	N6amt1	4	dbcorrdb__POLR2A__ENCSR000EBC_1__m1	3.83	FALSE	5.46366
Bclaf1	Ndufs8	2	dbcorrdb__TAF1__ENCSR000BKS_1__m1	3.25	FALSE	2.22219
Bclaf1	Oma1	8	swissregulon__hs__ELK1_4_GABP_A_B1_.p3	3.49	FALSE	2.82804
Bclaf1	Pcif1	11	dbcorrdb__ZNF143__ENCSR000EGP_1__m3	4.67	FALSE	2.39649
Bclaf1	Ppm1b	22	dbcorrdb__ZNF143__ENCSR000EGP_1__m3	4.67	FALSE	7.04615
Bclaf1	Ppp3cb	3	dbcorrdb__POLR2A__ENCSR000BKI_1__m1	4.63	FALSE	4.29394
Bclaf1	Psmb3	38	dbcorrdb__BCLAF1__ENCSR000BKH_1__m1	3.53	TRUE	3.35267
Bclaf1	Sfxn2	13	dbcorrdb__ZNF143__ENCSR000EGP_1__m3	4.67	FALSE	1.31
Bclaf1	Slx1b	51	dbcorrdb__BCLAF1__ENCSR000BKH_1__m1	3.53	TRUE	1.71617
Bclaf1	Srsf9	36	dbcorrdb__ZNF143__ENCSR000EGP_1__m3	4.67	FALSE	5.83487
Bclaf1	Stxbp1	3	dbcorrdb__POLR2AphosphoS2__ENCSR000ECT_1__m1	3.78	FALSE	8.6693
Bclaf1	Supt16	63	dbcorrdb__BCLAF1__ENCSR000BKH_1__m1	3.53	TRUE	6.55482
Bclaf1	Tab1	1	dbcorrdb__POLR2A__ENCSR000BJM_1__m1	3.02	FALSE	1.21606
Bclaf1	Trim24	1	taipale_cyt_meth__ELK1_NACCGGAAGTN_FL	3.01	FALSE	5.06742
Bclaf1	Tsr1	44	dbcorrdb__BCLAF1__ENCSR000BKH_1__m1	3.53	TRUE	2.25754
Bclaf1	Ythdf1	1	dbcorrdb__TAF1__ENCSR000BKS_1__m1	3.25	FALSE	2.90053
Bclaf1	Zfp131	25	dbcorrdb__BCLAF1__ENCSR000BKH_1__m1	3.53	TRUE	1.99359
Bclaf1	Zfp597	47	dbcorrdb__BCLAF1__ENCSR000BKH_1__m1	3.53	TRUE	0.970249
Bhlhe40	Arf6	3	transfac_pro__M07636	5.15	FALSE	6.71037
Bhlhe40	Cry1	3	cisbp__M0205	3.41	TRUE	1.03507
Bhlhe40	Nr4a3	3	cisbp__M0205	3.41	TRUE	7.88722
Bhlhe40	Ptpn6	2	cisbp__M0205	3.41	TRUE	13.3158
Bhlhe40	Slc25a33	3	transfac_pro__M07636	5.15	FALSE	1.23978
Bhlhe40	Zhx2	2	transfac_pro__M00943	4.44	FALSE	1.66667
Bhlhe41	Cdkn2c	3	transfac_pro__M09497	3.3	FALSE	4.69382
Bhlhe41	Wbp2	5	transfac_pro__M09497	3.3	FALSE	1.686
Bmyc	B3gat3	25	dbcorrdb__ELK4__ENCSR000EVI_1__m1	5.53	FALSE	2.21346
Bmyc	Cept1	4	dbcorrdb__SIN3A__ENCSR000BGL_1__m1	4.22	FALSE	5.05398
Bmyc	Ddx49	11	dbcorrdb__RBBP5__ENCSR000AQI_1__m1	4.69	FALSE	1.43776
Bmyc	Dock3	4	dbcorrdb__GABPA__ENCSR000BGC_1__m1	3.99	FALSE	5.20737
Bmyc	Drg2	4	dbcorrdb__SIN3A__ENCSR000BGL_1__m1	4.22	FALSE	3.16373
Bmyc	Fbxo8	22	dbcorrdb__ELK4__ENCSR000EVI_1__m1	5.53	FALSE	2.43636
Bmyc	Gprc5c	7	dbcorrdb__SIN3A__ENCSR000BGL_1__m1	4.22	FALSE	6.37317
Bmyc	Gpx3	1	dbcorrdb__ATF1__ENCSR000DNZ_1__m1	3.84	FALSE	4.64285
Bmyc	Hmg20a	1	dbcorrdb__POLR2A__ENCSR000FAW_1__m1	3.4	FALSE	1.66413
Bmyc	Hscb	4	dbcorrdb__SIN3A__ENCSR000BGL_1__m1	4.22	FALSE	2.67029
Bmyc	Impdh2	3	dbcorrdb__ATF1__ENCSR000DNZ_1__m1	3.84	FALSE	1.55749
Bmyc	Mtx2	26	dbcorrdb__ELK4__ENCSR000EVI_1__m1	5.53	FALSE	2.18694
Bmyc	Nemp1	7	dbcorrdb__ETS1__ENCSR000BKQ_1__m3	4.44	FALSE	2.17535
Bmyc	Nufip1	5	dbcorrdb__ETS1__ENCSR000BKQ_1__m3	4.44	FALSE	6.43608
Bmyc	Pex3	7	dbcorrdb__ETS1__ENCSR000BKQ_1__m3	4.44	FALSE	1.5193
Bmyc	Ppih	20	dbcorrdb__ELK4__ENCSR000EVI_1__m1	5.53	FALSE	1.98685
Bmyc	Ppil1	26	dbcorrdb__ELK4__ENCSR000EVI_1__m1	5.53	FALSE	5.33859
Bmyc	Ptgfrn	1	dbcorrdb__E2F6__ENCSR000BLI_1__m1	3.43	FALSE	2.16234
Bmyc	Pwwp2a	7	dbcorrdb__RBBP5__ENCSR000AQI_1__m1	4.69	FALSE	1.50932
Bmyc	S100pbp	9	dbcorrdb__ETS1__ENCSR000BKQ_1__m3	4.44	FALSE	2.54581
Bmyc	Timm29	1	dbcorrdb__POLR2A__ENCSR000FAW_1__m1	3.4	FALSE	4.30339
Bmyc	Zbtb38	1	dbcorrdb__E2F6__ENCSR000BLI_1__m1	3.43	FALSE	4.42541
Bmyc	Zfp142	2	dbcorrdb__SIN3A__ENCSR000BGL_1__m1	4.22	FALSE	2.86056
Bmyc	Zw10	2	dbcorrdb__ATF1__ENCSR000DNZ_1__m1	3.84	FALSE	2.11706
Brf1	Actr1b	1	predrem__nrMotif2348	5.18	FALSE	2.65568
Brf1	Arpc5l	4	predrem__nrMotif2348	5.18	FALSE	1.07466
Brf1	Cdk19	3	predrem__nrMotif2348	5.18	FALSE	2.35591
Brf1	Inafm2	4	predrem__nrMotif2348	5.18	FALSE	0.975253
Brf1	Kctd18	4	predrem__nrMotif2348	5.18	FALSE	2.77954
Brf1	Klhdc2	3	predrem__nrMotif2348	5.18	FALSE	2.0067
Brf1	Mbd2	2	dbcorrdb__ZMIZ1__ENCSR000EFQ_1__m1	3.64	FALSE	1.42649
Brf1	Mtmr14	3	dbcorrdb__UBTF__ENCSR000EFW_1__m1	3.55	FALSE	2.08767
Brf1	Phf20l1	3	predrem__nrMotif2348	5.18	FALSE	1.89377
Brf1	Pitpnc1	2	predrem__nrMotif2348	5.18	FALSE	4.4493
Brf1	Polr2f	1	dbcorrdb__POLR2A__ENCSR000EBC_1__m1	3.15	FALSE	3.85112
Brf1	Rab22a	3	predrem__nrMotif2348	5.18	FALSE	4.14609
Brf1	Sec63	3	predrem__nrMotif2348	5.18	FALSE	4.21528
Brf1	Setd1b	4	predrem__nrMotif2348	5.18	FALSE	1.33988
Brf1	Slc30a9	2	predrem__nrMotif2348	5.18	FALSE	3.30556
Brf1	Terf1	1	dbcorrdb__POLR2A__ENCSR000EBC_1__m1	3.15	FALSE	3.12625
Brf1	Ubap2	3	predrem__nrMotif2348	5.18	FALSE	2.82826
Brf2	Acvr1	2	dbcorrdb__ELK1__ENCSR000ECI_1__m1	4.71	FALSE	2.76751
Brf2	Cript	3	dbcorrdb__ELK1__ENCSR000DZB_1__m1	5.1	FALSE	1.11739
Brf2	Dcaf12	2	dbcorrdb__ELK1__ENCSR000ECI_1__m1	4.71	FALSE	2.9494
Brf2	Eif2b2	3	dbcorrdb__ELK1__ENCSR000DZB_1__m1	5.1	FALSE	2.30809
Brf2	Fam122b	2	dbcorrdb__ELK1__ENCSR000ECI_1__m1	4.71	FALSE	1.21909
Brf2	Kdm2b	2	dbcorrdb__ELK1__ENCSR000ECI_1__m1	4.71	FALSE	12.1188
Brf2	Mrvi1	1	dbcorrdb__ELK1__ENCSR000ECI_1__m1	4.71	FALSE	1.81965
Brf2	Pdgfc	1	dbcorrdb__ELK1__ENCSR000ECI_1__m1	4.71	FALSE	6.88701
Brf2	Pole3	1	dbcorrdb__ELK1__ENCSR000ECI_1__m1	4.71	FALSE	3.20032
Brf2	Prpf6	3	dbcorrdb__ELK1__ENCSR000DZB_1__m1	5.1	FALSE	2.51314
Brf2	Setd5	2	dbcorrdb__ELK1__ENCSR000ECI_1__m1	4.71	FALSE	1.12932
Brf2	Snap29	2	dbcorrdb__ELK1__ENCSR000ECI_1__m1	4.71	FALSE	3.4195
Brf2	Tfb2m	3	dbcorrdb__ELK1__ENCSR000DZB_1__m1	5.1	FALSE	1.0844
Brf2	Trim41	3	dbcorrdb__ELK1__ENCSR000DZB_1__m1	5.1	FALSE	4.19687
Brf2	Ttc4	2	dbcorrdb__ELK1__ENCSR000ECI_1__m1	4.71	FALSE	3.10344
Brf2	Zfp318	1	dbcorrdb__ELK1__ENCSR000ECI_1__m1	4.71	FALSE	5.01244
Ccnt2	Crebbp	1	dbcorrdb__HDAC2__ENCSR000BMG_1__m1	3.3	FALSE	2.6982
Ccnt2	F	1	dbcorrdb__HDAC2__ENCSR000BMG_1__m1	3.3	FALSE	3.5355
Ccnt2	Rbfox2	1	dbcorrdb__HDAC2__ENCSR000BMG_1__m1	3.3	FALSE	3.20986
Cebpb	MARCH7	7	cisbp__M6171	4.6	FALSE	17.4046
Cebpb	Abi1	6	cisbp__M0314	4.77	TRUE	3.20738
Cebpb	Abtb2	1	swissregulon__hs__CEBPA_B_DDIT3.p2	3.23	TRUE	1.3914
Cebpb	Acap1	3	transfac_pro__M07315	3.87	TRUE	8.39338
Cebpb	Acot1	2	cisbp__M0310	4.5	FALSE	5.59642
Cebpb	Acsl1	73	taipale_cyt_meth__CEBPB_NRTTGCGYAAYN_eDBD_meth	5.69	TRUE	3.99223
Cebpb	Actb	24	cisbp__M3036	5.05	TRUE	14.0571
Cebpb	Actn1	20	cisbp__M3036	5.05	TRUE	20.3882
Cebpb	Adgrg3	70	taipale_cyt_meth__CEBPB_NRTTGCGYAAYN_eDBD_meth	5.69	TRUE	3.44913
Cebpb	Adipor1	2	cisbp__M0314	4.77	TRUE	25.1465
Cebpb	Alox5ap	3	transfac_pro__M00912	4.01	TRUE	9.56762
Cebpb	Amer2	9	cisbp__M0314	4.77	TRUE	12.1192
Cebpb	Arap3	14	taipale__CEBPB_DBD_NTTRCGCAAY	5.34	TRUE	9.22609
Cebpb	Arf6	1	dbcorrdb__CREB1__ENCSR000BRB_1__m1	3.31	FALSE	6.67202
Cebpb	Arg2	15	cisbp__M0314	4.77	TRUE	9.44184
Cebpb	Arl5b	4	cisbp__M0324	3.96	FALSE	3.10574
Cebpb	Arpc1b	1	dbcorrdb__CREB1__ENCSR000BRB_1__m1	3.31	FALSE	5.04115
Cebpb	Arrb2	11	cisbp__M0314	4.77	TRUE	2.28896
Cebpb	Arrdc4	3	cisbp__M0314	4.77	TRUE	10.0344
Cebpb	Atf1	1	dbcorrdb__CREB1__ENCSR000BRB_1__m1	3.31	FALSE	5.32413
Cebpb	Atg3	2	cisbp__M0324	3.96	FALSE	1.14351
Cebpb	B430306N03Rik	41	cisbp__M0315	5	TRUE	9.84763
Cebpb	Bcl2l1	7	transfac_pro__M08910	4.69	TRUE	10.7165
Cebpb	Bhlhe40	17	transfac_pro__M08910	4.69	TRUE	9.14721
Cebpb	Blcap	9	cisbp__M0314	4.77	TRUE	3.55802
Cebpb	Brd2	3	cisbp__M0324	3.96	FALSE	4.05408
Cebpb	Btg1	70	taipale_cyt_meth__CEBPB_NRTTGCGYAAYN_eDBD_meth	5.69	TRUE	40.7183
Cebpb	Btg2	6	transfac_pro__M08801	4.25	FALSE	24.7492
Cebpb	C3	75	taipale__CEBPB_DBD_NTTRCGCAAY	5.34	TRUE	10.926
Cebpb	Capn1	18	cisbp__M0315	5	TRUE	5.76689
Cebpb	Card19	1	dbcorrdb__CREB1__ENCSR000BRB_1__m1	3.31	FALSE	5.39469
Cebpb	Ccl3	91	taipale_cyt_meth__CEBPB_NRTTGCGYAAYN_eDBD_meth	5.69	TRUE	16.712
Cebpb	Ccnl1	24	cisbp__M5314	5.16	TRUE	18.2838
Cebpb	Cd14	16	cisbp__M0314	4.77	TRUE	28.5439
Cebpb	Cd24a	1	dbcorrdb__CREB1__ENCSR000BRB_1__m1	3.31	FALSE	38.2735
Cebpb	Cd80	7	transfac_pro__M00912	4.01	TRUE	11.0205
Cebpb	Cd82	22	cisbp__M4606	5.02	TRUE	8.53061
Cebpb	Cd9	8	cisbp__M0315	5	TRUE	17.5185
Cebpb	Cdk2ap2	13	cisbp__M0314	4.77	TRUE	26.009
Cebpb	Cdkn1a	2	transfac_public__M00109	3.41	TRUE	25.9905
Cebpb	Cep83	1	dbcorrdb__CREB1__ENCSR000BRB_1__m1	3.31	FALSE	2.76298
Cebpb	Cers6	7	dbcorrdb__CEBPB__ENCSR000EEX_1__m1	3.95	TRUE	8.70875
Cebpb	Chd2	73	taipale_cyt_meth__CEBPB_NRTTGCGYAAYN_eDBD_meth	5.69	TRUE	0.917882
Cebpb	Chd7	89	taipale_cyt_meth__CEBPB_NRTTGCGYAAYN_eDBD_meth	5.69	TRUE	14.8199
Cebpb	Chst15	1	dbcorrdb__CREB1__ENCSR000BRB_1__m1	3.31	FALSE	8.65422
Cebpb	Clec4d	7	transfac_pro__M00912	4.01	TRUE	44.7457
Cebpb	Clec4e	25	cisbp__M0314	4.77	TRUE	30.2887
Cebpb	Clec5a	28	cisbp__M0314	4.77	TRUE	20.1728
Cebpb	Clk1	1	dbcorrdb__CREB1__ENCSR000BRB_1__m1	3.31	FALSE	4.17749
Cebpb	Cmip	3	cisbp__M0324	3.96	FALSE	3.18111
Cebpb	Col4a3bp	1	dbcorrdb__CREB1__ENCSR000BRB_1__m1	3.31	FALSE	8.56334
Cebpb	Coq10b	88	taipale_cyt_meth__CEBPB_NRTTGCGYAAYN_eDBD_meth	5.69	TRUE	8.04414
Cebpb	Cpeb2	1	dbcorrdb__CREB1__ENCSR000BRB_1__m1	3.31	FALSE	10.5701
Cebpb	Creb5	85	taipale_cyt_meth__CEBPB_NRTTGCGYAAYN_eDBD_meth	5.69	TRUE	10.6325
Cebpb	Csf1	2	transfac_pro__M00912	4.01	TRUE	31.7307
Cebpb	Csf3r	70	taipale_cyt_meth__CEBPB_NRTTGCGYAAYN_eDBD_meth	5.69	TRUE	33.0193
Cebpb	Csnk1e	13	cisbp__M0314	4.77	TRUE	5.03873
Cebpb	Cxcr2	1	cisbp__M5195	3.13	FALSE	32.1408
Cebpb	Cxcr4	11	cisbp__M0314	4.77	TRUE	17.9036
Cebpb	Dazap2	1	dbcorrdb__CREB1__ENCSR000BRB_1__m1	3.31	FALSE	9.29853
Cebpb	Ddx3x	1	dbcorrdb__CREB1__ENCSR000BRB_1__m1	3.31	FALSE	11.3857
Cebpb	Dedd2	1	dbcorrdb__CREB1__ENCSR000BRB_1__m1	3.31	FALSE	8.62722
Cebpb	Dgat1	6	cisbp__M0314	4.77	TRUE	3.78882
Cebpb	Dhrs9	11	transfac_pro__M08910	4.69	TRUE	4.05334
Cebpb	Diaph1	4	cisbp__M0314	4.77	TRUE	4.77584
Cebpb	Dmxl2	3	transfac_pro__M08801	4.25	FALSE	14.898
Cebpb	Dusp5	3	transfac_public__M00109	3.41	TRUE	28.9425
Cebpb	Egln3	1	dbcorrdb__CREB1__ENCSR000BRB_1__m1	3.31	FALSE	8.16748
Cebpb	Egr1	2	dbcorrdb__CEBPD__ENCSR000BQJ_1__m1	4.21	FALSE	33.4564
Cebpb	Egr2	3	transfac_pro__M07316	3.94	FALSE	7.44391
Cebpb	Eif1	8	taipale_cyt_meth__CEBPG_NRTTGCGYAAYN_eDBD	5.45	FALSE	4.04085
Cebpb	Elf4	12	cisbp__M0314	4.77	TRUE	3.6229
Cebpb	Ell2	5	cisbp__M0326	4.27	FALSE	12.2078
Cebpb	Emd	6	transfac_public__M00109	3.41	TRUE	2.039
Cebpb	Emilin2	18	cisbp__M0314	4.77	TRUE	21.6374
Cebpb	Ets2	2	dbcorrdb__PPARGC1A__ENCSR000EEQ_1__m2	4.27	FALSE	57.3195
Cebpb	Ezr	23	cisbp__M0315	5	TRUE	15.0791
Cebpb	F630028O10Rik	68	taipale_cyt_meth__CEBPB_NRTTGCGYAAYN_eDBD_meth	5.69	TRUE	8.24352
Cebpb	Fam110a	88	taipale_cyt_meth__CEBPB_NRTTGCGYAAYN_eDBD_meth	5.69	TRUE	8.00429
Cebpb	Fosl2	1	transfac_public__M00109	3.41	TRUE	35.5199
Cebpb	Frrs1	3	transfac_pro__M00912	4.01	TRUE	3.42897
Cebpb	Fth1	2	dbcorrdb__CEBPD__ENCSR000BQJ_1__m1	4.21	FALSE	32.3355
Cebpb	Fus	1	cisbp__M0324	3.96	FALSE	9.1828
Cebpb	Fxyd5	2	cisbp__M0314	4.77	TRUE	16.0018
Cebpb	Gabarap	2	cisbp__M0324	3.96	FALSE	8.11357
Cebpb	Gabpb1	2	transfac_public__M00109	3.41	TRUE	3.57867
Cebpb	Gadd45a	5	cisbp__M0314	4.77	TRUE	4.76652
Cebpb	Gcnt1	12	transfac_pro__M00912	4.01	TRUE	21.3508
Cebpb	Gcnt2	9	cisbp__M0314	4.77	TRUE	17.5078
Cebpb	Gpr84	21	cisbp__M0314	4.77	TRUE	4.01493
Cebpb	Gramd1a	1	dbcorrdb__CREB1__ENCSR000BRB_1__m1	3.31	FALSE	5.09986
Cebpb	Grina	6	transfac_pro__M00912	4.01	TRUE	23.2878
Cebpb	Gsk3a	1	dbcorrdb__CREB1__ENCSR000BRB_1__m1	3.31	FALSE	9.31889
Cebpb	H3f3b	1	dbcorrdb__CREB1__ENCSR000BRB_1__m1	3.31	FALSE	19.6434
Cebpb	Hcar2	90	taipale_cyt_meth__CEBPB_NRTTGCGYAAYN_eDBD_meth	5.69	TRUE	12.8957
Cebpb	Hexim1	1	dbcorrdb__CREB1__ENCSR000BRB_1__m1	3.31	FALSE	6.74384
Cebpb	Hipk1	3	taipale_cyt_meth__DBP_NRTTAYGTAAYN_eDBD	3.31	FALSE	4.62951
Cebpb	Hp	64	taipale_cyt_meth__CEBPB_NRTTGCGYAAYN_eDBD_meth	5.69	TRUE	16.3764
Cebpb	Id1	3	cisbp__M0314	4.77	TRUE	6.69178
Cebpb	Ier3	10	cisbp__M0314	4.77	TRUE	63.5798
Cebpb	Ier5	1	dbcorrdb__CREB1__ENCSR000BRB_1__m1	3.31	FALSE	28.3212
Cebpb	Igf1r	3	cisbp__M0314	4.77	TRUE	8.56399
Cebpb	Igsf6	67	taipale_cyt_meth__CEBPB_NRTTGCGYAAYN_eDBD_meth	5.69	TRUE	5.22222
Cebpb	Ikbkap	12	transfac_pro__M08910	4.69	TRUE	3.76655
Cebpb	Il1b	81	taipale_cyt_meth__CEBPB_NRTTGCGYAAYN_eDBD_meth	5.69	TRUE	44.1721
Cebpb	Il1r2	15	cisbp__M0314	4.77	TRUE	37.1614
Cebpb	Il1rap	12	cisbp__M3036	5.05	TRUE	4.22123
Cebpb	Ipcef1	65	taipale_cyt_meth__CEBPB_NRTTGCGYAAYN_eDBD_meth	5.69	TRUE	7.35613
Cebpb	Iqgap1	1	dbcorrdb__CEBPD__ENCSR000BQJ_1__m1	4.21	FALSE	9.66329
Cebpb	Isyna1	8	transfac_pro__M00912	4.01	TRUE	7.86711
Cebpb	Itgal	43	taipale_cyt_meth__CEBPB_NRTTGCGYAAYN_eDBD_meth	5.69	TRUE	6.19977
Cebpb	Jdp2	91	taipale_cyt_meth__CEBPB_NRTTGCGYAAYN_eDBD_meth	5.69	TRUE	16.5616
Cebpb	Junb	1	dbcorrdb__CREB1__ENCSR000BRB_1__m1	3.31	FALSE	52.1879
Cebpb	Klf7	4	swissregulon__hs__CEBPA_B_DDIT3.p2	3.23	TRUE	3.0377
Cebpb	Laptm5	1	dbcorrdb__CREB1__ENCSR000BRB_1__m1	3.31	FALSE	7.71141
Cebpb	Lcp1	2	transfac_pro__M00912	4.01	TRUE	22.3087
Cebpb	Leprotl1	1	dbcorrdb__CREB1__ENCSR000BRB_1__m1	3.31	FALSE	10.5108
Cebpb	Lmnb1	72	taipale_cyt_meth__CEBPB_NRTTGCGYAAYN_eDBD_meth	5.69	TRUE	20.3815
Cebpb	Lrg1	51	taipale__CEBPB_DBD_NTTRCGCAAY	5.34	TRUE	2.7755
Cebpb	Lyst	1	dbcorrdb__CREB1__ENCSR000BRB_1__m1	3.31	FALSE	16.5508
Cebpb	Maff	45	cisbp__M4606	5.02	TRUE	11.5417
Cebpb	Map1lc3b	1	dbcorrdb__CREB1__ENCSR000BRB_1__m1	3.31	FALSE	5.41221
Cebpb	Mapkapk2	1	dbcorrdb__CREB1__ENCSR000BRB_1__m1	3.31	FALSE	4.82932
Cebpb	Mcemp1	19	dbcorrdb__CEBPB__ENCSR000EDA_1__m1	4.62	TRUE	10.6112
Cebpb	Mcl1	9	transfac_pro__M08910	4.69	TRUE	46.5046
Cebpb	Mdm2	9	cisbp__M4529	4.7	TRUE	2.7467
Cebpb	Mef2a	1	dbcorrdb__CREB1__ENCSR000BRB_1__m1	3.31	FALSE	8.0971
Cebpb	Mefv	65	taipale_cyt_meth__CEBPB_NRTTGCGYAAYN_eDBD_meth	5.69	TRUE	9.61684
Cebpb	Midn	2	dbcorrdb__EP300__ENCSR000EDV_1__m3	3.33	FALSE	20.3976
Cebpb	Mmp9	30	cisbp__M3036	5.05	TRUE	37.1586
Cebpb	Msl2	27	cisbp__M0315	5	TRUE	1.0544
Cebpb	Mxd1	20	cisbp__M0314	4.77	TRUE	51.254
Cebpb	Myh9	2	cisbp__M0324	3.96	FALSE	19.7697
Cebpb	N4bp1	1	dbcorrdb__CREB1__ENCSR000BRB_1__m1	3.31	FALSE	11.7354
Cebpb	N4bp2l1	1	dbcorrdb__CREB1__ENCSR000BRB_1__m1	3.31	FALSE	5.67309
Cebpb	Ndel1	2	cisbp__M0324	3.96	FALSE	18.8424
Cebpb	Ndrg1	83	taipale_cyt_meth__CEBPB_NRTTGCGYAAYN_eDBD_meth	5.69	TRUE	2.88011
Cebpb	Nfatc1	39	cisbp__M3036	5.05	TRUE	5.65514
Cebpb	Nfe2l2	12	cisbp__M0314	4.77	TRUE	11.0066
Cebpb	Nfil3	71	taipale_cyt_meth__CEBPB_NRTTGCGYAAYN_eDBD_meth	5.69	TRUE	18.5674
Cebpb	Nr4a1	10	cisbp__M0314	4.77	TRUE	43.3609
Cebpb	Nr4a3	20	cisbp__M0314	4.77	TRUE	9.95469
Cebpb	Nt5e	1	dbcorrdb__CREB1__ENCSR000BRB_1__m1	3.31	FALSE	23.6316
Cebpb	Nudt4	1	cisbp__M0314	4.77	TRUE	32.5234
Cebpb	Nufip2	2	swissregulon__hs__CEBPA_B_DDIT3.p2	3.23	TRUE	4.32162
Cebpb	Olr1	24	cisbp__M0315	5	TRUE	6.94475
Cebpb	Osm	28	cisbp__M0314	4.77	TRUE	28.426
Cebpb	Pag1	1	dbcorrdb__CREB1__ENCSR000BRB_1__m1	3.31	FALSE	3.73658
Cebpb	Pak2	15	cisbp__M0315	5	TRUE	12.2381
Cebpb	Pald1	2	cisbp__M0314	4.77	TRUE	2.26999
Cebpb	Pcf11	78	taipale_cyt_meth__CEBPB_NRTTGCGYAAYN_eDBD_meth	5.69	TRUE	1.02621
Cebpb	Per1	93	taipale_cyt_meth__CEBPB_NRTTGCGYAAYN_eDBD_meth	5.69	TRUE	10.7978
Cebpb	Pglyrp1	27	factorbook__CEBPB	5.21	TRUE	13.8375
Cebpb	Picalm	9	cisbp__M0314	4.77	TRUE	11.0695
Cebpb	Plaur	24	cisbp__M3036	5.05	TRUE	18.925
Cebpb	Plek	54	taipale_cyt_meth__CEBPB_NRTTGCGYAAYN_eDBD_meth	5.69	TRUE	24.947
Cebpb	Plk3	19	cisbp__M0315	5	TRUE	33.4835
Cebpb	Ppp1r15a	3	cisbp__M0324	3.96	FALSE	12.802
Cebpb	Ppp1r18	10	cisbp__M0314	4.77	TRUE	17.4524
Cebpb	Ppp1r2	1	dbcorrdb__CREB1__ENCSR000BRB_1__m1	3.31	FALSE	6.33094
Cebpb	Pqlc1	4	cisbp__M0324	3.96	FALSE	6.45309
Cebpb	Prdx6	13	dbcorrdb__CEBPB__ENCSR000EBV_1__m1	3.97	TRUE	10.4583
Cebpb	Pstpip1	74	taipale_cyt_meth__CEBPB_NRTTGCGYAAYN_eDBD_meth	5.69	TRUE	6.01542
Cebpb	Ptgs2	92	taipale_cyt_meth__CEBPB_NRTTGCGYAAYN_eDBD_meth	5.69	TRUE	35.1392
Cebpb	Ptgs2os2	88	taipale_cyt_meth__CEBPB_NRTTGCGYAAYN_eDBD_meth	5.69	TRUE	6.77758
Cebpb	Ptk2b	1	transfac_pro__M00912	4.01	TRUE	9.20657
Cebpb	Ptp4a1	65	taipale_cyt_meth__CEBPB_NRTTGCGYAAYN_eDBD_meth	5.69	TRUE	23.1134
Cebpb	Rab11fip1	4	cisbp__M0314	4.77	TRUE	7.13116
Cebpb	Rab27a	4	transfac_public__M00109	3.41	TRUE	7.46856
Cebpb	Rab6a	82	taipale_cyt_meth__CEBPB_NRTTGCGYAAYN_eDBD_meth	5.69	TRUE	11.3101
Cebpb	Rab7	13	cisbp__M0314	4.77	TRUE	13.6727
Cebpb	Rabgef1	7	cisbp__M4529	4.7	TRUE	15.3265
Cebpb	Rara	29	cisbp__M0315	5	TRUE	8.00652
Cebpb	Reep3	14	cisbp__M6170	4.67	TRUE	9.7041
Cebpb	Relt	6	cisbp__M0314	4.77	TRUE	8.13792
Cebpb	Rffl	8	cisbp__M0314	4.77	TRUE	1.68693
Cebpb	Rgs14	1	cisbp__M3035	3.21	TRUE	3.37004
Cebpb	Rin3	4	cisbp__M0314	4.77	TRUE	4.93193
Cebpb	Rlf	4	cisbp__M0324	3.96	FALSE	5.26931
Cebpb	Rnf11	1	dbcorrdb__CREB1__ENCSR000BRB_1__m1	3.31	FALSE	2.5052
Cebpb	Rnf149	82	taipale_cyt_meth__CEBPB_NRTTGCGYAAYN_eDBD_meth	5.69	TRUE	15.5667
Cebpb	Rtn3	5	transfac_pro__M08910	4.69	TRUE	4.93486
Cebpb	S100a8	51	hocomoco__CEBPB_MOUSE.H11MO.0.A	5.21	TRUE	51.4663
Cebpb	S100a9	64	hocomoco__CEBPB_MOUSE.H11MO.0.A	5.21	TRUE	43.8662
Cebpb	Samsn1	2	cisbp__M6277	3.66	FALSE	14.5857
Cebpb	Selplg	3	dbcorrdb__PPARGC1A__ENCSR000EEQ_1__m2	4.27	FALSE	13.9091
Cebpb	Sema4a	3	transfac_public__M00109	3.41	TRUE	12.3431
Cebpb	Senp2	6	dbcorrdb__CEBPD__ENCSR000BQJ_1__m1	4.21	FALSE	2.12161
Cebpb	Sf1	3	cisbp__M0324	3.96	FALSE	3.20436
Cebpb	Sik1	5	taipale_cyt_meth__CEBPG_NRTTGCGYAAYN_eDBD	5.45	FALSE	18.424
Cebpb	Skil	1	dbcorrdb__CREB1__ENCSR000BRB_1__m1	3.31	FALSE	19.6071
Cebpb	Slc7a11	77	taipale_cyt_meth__CEBPB_NRTTGCGYAAYN_eDBD	5.39	TRUE	7.19082
Cebpb	Slco3a1	18	cisbp__M3036	5.05	TRUE	4.28401
Cebpb	Snx18	1	cisbp__M0314	4.77	TRUE	19.467
Cebpb	Spata13	25	cisbp__M0314	4.77	TRUE	10.9945
Cebpb	Spty2d1	4	dbcorrdb__CEBPD__ENCSR000BQJ_1__m1	4.21	FALSE	6.84834
Cebpb	Srgn	14	cisbp__M2268	3.95	TRUE	55.9231
Cebpb	Srsf5	2	cisbp__M0324	3.96	FALSE	9.39237
Cebpb	Ssh2	1	dbcorrdb__CREB1__ENCSR000BRB_1__m1	3.31	FALSE	5.82337
Cebpb	Stat3	2	cisbp__M0324	3.96	FALSE	3.9715
Cebpb	Tax1bp1	2	dbcorrdb__CREB1__ENCSR000BRB_1__m1	3.31	FALSE	5.74533
Cebpb	Tgif1	77	taipale_cyt_meth__CEBPB_NRTTGCGYAAYN_eDBD_meth	5.69	TRUE	19.2264
Cebpb	Thbs1	1	taipale_cyt_meth__CEBPG_NRTTGCGYAAYN_eDBD	5.45	FALSE	24.4912
Cebpb	Tle3	3	dbcorrdb__CEBPD__ENCSR000BQJ_1__m1	4.21	FALSE	7.23159
Cebpb	Tmem154	70	taipale_cyt_meth__CEBPB_NRTTGCGYAAYN_eDBD	5.39	TRUE	7.72088
Cebpb	Tmem184b	7	transfac_pro__M00912	4.01	TRUE	2.4359
Cebpb	Tmem189	1	dbcorrdb__CREB1__ENCSR000BRB_1__m1	3.31	FALSE	3.37294
Cebpb	Tnfaip2	2	dbcorrdb__CREB1__ENCSR000BRB_1__m1	3.31	FALSE	24.9674
Cebpb	Tob1	15	cisbp__M0315	5	TRUE	3.37778
Cebpb	Tpd52	3	transfac_public__M00109	3.41	TRUE	13.4158
Cebpb	Trem1	79	taipale_cyt_meth__CEBPB_NRTTGCGYAAYN_eDBD_meth	5.69	TRUE	43.2731
Cebpb	Trib1	93	taipale_cyt_meth__CEBPB_NRTTGCGYAAYN_eDBD_meth	5.69	TRUE	30.0524
Cebpb	Trim25	1	dbcorrdb__CREB1__ENCSR000BRB_1__m1	3.31	FALSE	9.87575
Cebpb	Tsc22d4	2	transfac_pro__M00912	4.01	TRUE	7.72963
Cebpb	Tug1	3	dbcorrdb__CEBPD__ENCSR000BQJ_1__m1	4.21	FALSE	3.34009
Cebpb	Ubash3b	30	cisbp__M3036	5.05	TRUE	3.28106
Cebpb	Ubc	1	dbcorrdb__CREB1__ENCSR000BRB_1__m1	3.31	FALSE	28.8953
Cebpb	Vasp	6	transfac_pro__M00912	4.01	TRUE	28.3186
Cebpb	Vegfa	3	cisbp__M0314	4.77	TRUE	11.0738
Cebpb	Vgll4	1	dbcorrdb__CEBPD__ENCSR000BQJ_1__m1	4.21	FALSE	9.4757
Cebpb	Vps37b	21	cisbp__M0314	4.77	TRUE	8.61488
Cebpb	Xylt1	1	dbcorrdb__CREB1__ENCSR000BRB_1__m1	3.31	FALSE	5.37212
Cebpb	Zfand2a	2	cisbp__M0324	3.96	FALSE	3.58471
Cebpb	Zfp36	3	cisbp__M0314	4.77	TRUE	29.5488
Cebpg	Casc3	1	transfac_pro__M04784	3.01	FALSE	2.98675
Cebpg	Mbnl2	1	transfac_pro__M04784	3.01	FALSE	2.79209
Cebpg	Nup153	1	transfac_pro__M04784	3.01	FALSE	1.27984
Cebpz	Arhgap23	1	hocomoco__PBX1_MOUSE.H11MO.1.A	3.36	FALSE	4.76263
Cebpz	Etf1	1	hocomoco__PBX1_MOUSE.H11MO.1.A	3.36	FALSE	4.89011
Cebpz	Hnrnph2	1	hocomoco__PBX1_MOUSE.H11MO.1.A	3.36	FALSE	2.0019
Cebpz	Mut	1	hocomoco__PBX1_MOUSE.H11MO.1.A	3.36	FALSE	4.82448
Cebpz	Tbc1d31	1	hocomoco__PBX1_MOUSE.H11MO.1.A	3.36	FALSE	1.25321
Cebpz	Timm50	1	hocomoco__PBX1_MOUSE.H11MO.1.A	3.36	FALSE	4.06774
Cebpz	Tysnd1	1	hocomoco__PBX1_MOUSE.H11MO.1.A	3.36	FALSE	5.69172
Cebpz	Ubn2	1	hocomoco__PBX1_MOUSE.H11MO.1.A	3.36	FALSE	2.29659
Cebpz	Ubp1	1	hocomoco__PBX1_MOUSE.H11MO.1.A	3.36	FALSE	1.48102
Cebpz	Urod	1	hocomoco__PBX1_MOUSE.H11MO.1.A	3.36	FALSE	4.03632
Creb1	Bbx	2	dbcorrdb__ATF1__ENCSR000DNZ_1__m2	5.06	FALSE	5.01553
Creb1	Bmi1	1	cisbp__M0361	3.06	FALSE	1.20167
Creb1	Cfl2	2	transfac_pro__M07680	3.34	FALSE	5.39593
Creb1	Ftsj1	3	transfac_pro__M07668	3.54	FALSE	1.33776
Creb1	Ppp2r2d	87	transfac_public__M00114	3.45	TRUE	1.57517
Creb1	Rab2b	3	transfac_pro__M07668	3.54	FALSE	1.22768
Creb1	Tom1l2	3	transfac_pro__M07668	3.54	FALSE	1.61861
Creb1	Ypel5	6	transfac_public__M00114	3.45	TRUE	2.68375
Creb1	Zfand2b	87	transfac_public__M00114	3.45	TRUE	1.85299
Creb3l2	5730409E04Rik	1	cisbp__M0327	3.19	FALSE	2.06188
Creb3l2	Asb8	2	transfac_pro__M07677	4.05	FALSE	5.2196
Creb3l2	Brox	17	taipale__Creb3l2_DBD_TGCCACGTGGCA	4.31	TRUE	4.7779
Creb3l2	Cbx5	6	jaspar__MA0550.1	3.31	FALSE	7.12527
Creb3l2	Cc2d1b	16	taipale__Creb3l2_DBD_TGCCACGTGGCA	4.31	TRUE	6.5312
Creb3l2	Cep85	2	cisbp__M0327	3.19	FALSE	1.3228
Creb3l2	Cfdp1	7	transfac_pro__M07681	3.05	TRUE	3.87921
Creb3l2	Commd3	19	taipale__Creb3l2_DBD_TGCCACGTGGCA	4.31	TRUE	3.87221
Creb3l2	D430042O09Rik	4	transfac_pro__M07677	4.05	FALSE	1.56132
Creb3l2	Ecm2	2	transfac_pro__M07677	4.05	FALSE	6.93918
Creb3l2	Gfpt1	16	taipale__Creb3l2_DBD_TGCCACGTGGCA	4.31	TRUE	2.71818
Creb3l2	Inf2	2	taipale__CREB3L1_DBD_TGCCACGTGGCA_repr	4.07	FALSE	4.22462
Creb3l2	Mical2	1	cisbp__M0327	3.19	FALSE	6.93122
Creb3l2	P3h3	2	cisbp__M0327	3.19	FALSE	3.30778
Creb3l2	Rabgap1l	2	cisbp__M0327	3.19	FALSE	1.65582
Creb3l2	Scaper	5	taipale__CREB3L1_DBD_TGCCACGTGGCA_repr	4.07	FALSE	2.95102
Creb3l2	Spata6	1	transfac_public__M00036	3.11	FALSE	5.21798
Creb3l2	Tacc2	2	transfac_pro__M07677	4.05	FALSE	1.36827
Creb3l2	Ubxn6	19	taipale__Creb3l2_DBD_TGCCACGTGGCA	4.31	TRUE	1.00186
Creb3l2	Zfp367	1	taipale_cyt_meth__CREB3L1_TGCCACGTCAYN_FL	3.09	FALSE	6.43856
Creb5	Cdk6	1	cisbp__M0332	3.79	FALSE	9.13768
Creb5	Ndst1	1	cisbp__M0332	3.79	FALSE	3.3963
Creb5	Sntb2	1	cisbp__M0332	3.79	FALSE	4.93848
Crem	E2f5	1	taipale_cyt_meth__CREB3_NRTGACGTCAYN_FL	3.04	FALSE	5.35241
Crem	Got1	1	taipale_cyt_meth__CREB3_NRTGACGTCAYN_FL	3.04	FALSE	10.5186
Crem	Mbd2	2	yetfasco__YER045C_8	4.27	FALSE	1.03234
Crem	Mpc2	2	transfac_pro__M08943	3.32	FALSE	1.05992
Crem	Peli2	6	yetfasco__YER045C_8	4.27	FALSE	1.88622
Crem	Phka2	1	taipale_cyt_meth__CREB3_NRTGACGTCAYN_FL	3.04	FALSE	2.42605
Crem	Polb	33	transfac_pro__M07682	3.35	TRUE	4.15958
Crem	Prmt9	2	transfac_pro__M07678	3.77	FALSE	2.98707
Crem	Slmap	1	taipale_cyt_meth__CREB3_NRTGACGTCAYN_FL	3.04	FALSE	5.98498
Crem	Ube2h	42	transfac_pro__M07682	3.35	TRUE	1.095
Ctcf	Ndfip1	1	predrem__nrMotif2348	3.25	FALSE	1.6359
Ctcf	Usf2	1	predrem__nrMotif2348	3.25	FALSE	4.57567
Cyb5r1	Eif4ebp2	1	hdpi__CYB5R1	3.3	TRUE	5.59375
Cyb5r1	Map3k3	1	hdpi__CYB5R1	3.3	TRUE	2.57789
Cyb5r1	Tmem135	1	hdpi__CYB5R1	3.3	TRUE	0.827997
Dbp	B4gat1	1	cisbp__M0293	3.12	FALSE	8.29098
Dbp	Cnksr3	2	cisbp__M0317	3.13	TRUE	0.647312
Dbp	Crebbp	2	cisbp__M0317	3.13	TRUE	1.92635
Dbp	Insig1	2	cisbp__M0317	3.13	TRUE	4.04556
Dbp	Irf4	1	cisbp__M0317	3.13	TRUE	1.88939
Dbp	Per3	3	transfac_pro__M01872	3.17	TRUE	1.85252
Dbp	Ppm1d	2	cisbp__M0317	3.13	TRUE	1.54284
Dbp	Rad54l2	1	cisbp__M0293	3.12	FALSE	5.61739
Dbp	Ralgapb	2	cisbp__M0317	3.13	TRUE	1.93882
Dbp	Tef	3	transfac_pro__M01872	3.17	TRUE	6.62329
Dbp	Ust	2	cisbp__M0317	3.13	TRUE	1.8943
Dbp	Zfp260	2	cisbp__M0317	3.13	TRUE	2.41721
E2f1	2610524H06Rik	3	taipale_cyt_meth__E2F4_WTTTGGCGCCAWWW_eDBD	9.23	FALSE	2.78694
E2f1	Atad2	95	transfac_pro__M00938	11.2	TRUE	3.53115
E2f1	Casp8ap2	85	transfac_pro__M00938	11.2	TRUE	1.76053
E2f1	Cd151	3	cisbp__M4672	5.79	TRUE	6.85717
E2f1	Coasy	1	cisbp__M5358	3.79	FALSE	1.19821
E2f1	Dclre1b	6	dbcorrdb__E2F1__ENCSR000EVJ_1__m1	6.84	TRUE	1.24552
E2f1	Elp3	1	hocomoco__E2F4_HUMAN.H11MO.0.A	3.07	FALSE	3.70234
E2f1	Fastkd2	9	taipale__E2F1_DBD_AATGGCGCCAAA	9.31	TRUE	3.64298
E2f1	Kctd2	2	transfac_pro__M00803	4.48	TRUE	5.221
E2f1	Lig1	75	transfac_pro__M00938	11.2	TRUE	12.1139
E2f1	Mcm2	82	transfac_pro__M00938	11.2	TRUE	7.29977
E2f1	Mcm3	90	transfac_pro__M00938	11.2	TRUE	15.8352
E2f1	Mcm5	94	transfac_pro__M00938	11.2	TRUE	12.4314
E2f1	Mcm6	89	transfac_pro__M00938	11.2	TRUE	16.7299
E2f1	Mcm7	85	transfac_pro__M00938	11.2	TRUE	9.18559
E2f1	Mtm1	12	hocomoco__E2F1_HUMAN.H11MO.0.A	4.55	TRUE	2.58806
E2f1	Nuak1	11	swissregulon__hs__E2F1..5.p2	10.9	TRUE	1.52289
E2f1	Nup37	8	transfac_pro__M07206	7.97	TRUE	1.82362
E2f1	Oxsr1	30	swissregulon__hs__E2F1..5.p2	10.9	TRUE	3.93145
E2f1	Rab3gap2	10	taipale__E2F1_DBD_AATGGCGCCAAA	9.31	TRUE	3.50005
E2f1	Slf1	25	swissregulon__hs__E2F1..5.p2	10.9	TRUE	1.68196
E2f1	Ssbp2	64	transfac_pro__M00938	11.2	TRUE	1.36189
E2f1	Taf15	5	transfac_pro__M00803	4.48	TRUE	5.94831
E2f1	Traf3	4	cisbp__M4672	5.79	TRUE	2.47296
E2f1	Ubap2	6	cisbp__M3133	6.29	TRUE	1.72309
E2f1	Wdr46	28	cisbp__M5352	10.2	TRUE	2.45391
E2f4	Dcaf13	7	dbcorrdb__SIN3A__ENCSR000BGL_1__m1	4.35	FALSE	2.92539
E2f4	Dda1	6	dbcorrdb__SIN3A__ENCSR000BLR_1__m2	4.09	FALSE	2.73904
E2f4	Dnaja3	3	dbcorrdb__ELF1__ENCSR000BMB_1__m1	3.79	FALSE	2.20126
E2f4	Dtd2	1	dbcorrdb__ELK4__ENCSR000EVI_1__m1	3.17	FALSE	2.76492
E2f4	Fip1l1	6	dbcorrdb__SIN3A__ENCSR000BLR_1__m2	4.09	FALSE	1.30914
E2f4	Gfm2	6	dbcorrdb__SIN3A__ENCSR000BLR_1__m2	4.09	FALSE	0.879567
E2f4	Gin1	7	dbcorrdb__SIN3A__ENCSR000BGL_1__m1	4.35	FALSE	1.59401
E2f4	Nol8	4	dbcorrdb__ELF1__ENCSR000BMB_1__m1	3.79	FALSE	1.39437
E2f4	Pdcd6	7	dbcorrdb__SIN3A__ENCSR000BGL_1__m1	4.35	FALSE	7.62001
E2f4	Pes1	3	dbcorrdb__ELF1__ENCSR000BMB_1__m1	3.79	FALSE	3.22512
E2f4	Plekha3	3	dbcorrdb__ELF1__ENCSR000BMB_1__m1	3.79	FALSE	4.98947
E2f4	Praf2	3	dbcorrdb__ELF1__ENCSR000BMB_1__m1	3.79	FALSE	1.50874
E2f4	Prep	2	dbcorrdb__ELF1__ENCSR000BMB_1__m1	3.79	FALSE	4.30143
E2f4	Rbm6	4	dbcorrdb__ELF1__ENCSR000BMB_1__m1	3.79	FALSE	1.95701
E2f4	Rnf31	4	dbcorrdb__ELF1__ENCSR000BMB_1__m1	3.79	FALSE	1.24244
E2f4	Sephs1	2	dbcorrdb__ETS1__ENCSR000BKQ_1__m3	3.47	FALSE	3.04673
E2f4	Tmem11	1	dbcorrdb__ELK4__ENCSR000EVI_1__m1	3.17	FALSE	2.86042
E2f6	Amd1	3	dbcorrdb__E2F6__ENCSR000EVK_1__m1	3.5	TRUE	2.22818
E2f6	BC004004	4	dbcorrdb__E2F6__ENCSR000EVK_1__m1	3.5	TRUE	1.63964
E2f6	Cenpq	13	dbcorrdb__E2F6__ENCSR000EVK_1__m1	3.5	TRUE	1.01279
E2f6	Cog4	16	dbcorrdb__E2F6__ENCSR000EVK_1__m1	3.5	TRUE	2.26231
E2f6	Cops5	5	dbcorrdb__POLR2A__ENCSR000EZL_1__m1	3.8	FALSE	5.2377
E2f6	Ddx19b	8	dbcorrdb__E2F6__ENCSR000EVK_1__m1	3.5	TRUE	1.63713
E2f6	Deaf1	4	dbcorrdb__E2F6__ENCSR000EVK_1__m1	3.5	TRUE	2.50968
E2f6	Gga2	1	hocomoco__MAX_MOUSE.H11MO.0.A	3.32	FALSE	5.74719
E2f6	Hnrnpr	9	transfac_pro__M00431	5.18	FALSE	2.52738
E2f6	Mboat1	10	dbcorrdb__E2F6__ENCSR000EVK_1__m1	3.5	TRUE	8.43269
E2f6	Pias4	2	hocomoco__MAX_MOUSE.H11MO.0.A	3.32	FALSE	1.30546
E2f6	Ppm1m	1	dbcorrdb__E2F6__ENCSR000EVK_1__m1	3.5	TRUE	2.65391
E2f6	Pus1	17	cisbp__M6351	4.09	FALSE	4.20546
E2f6	Rbl1	18	dbcorrdb__E2F6__ENCSR000EVK_1__m1	3.5	TRUE	3.10325
E2f6	Rptor	5	cisbp__M5357	5.73	FALSE	1.27685
E2f6	S100pbp	11	dbcorrdb__E2F6__ENCSR000EVK_1__m1	3.5	TRUE	2.87221
E2f6	Shb	1	hocomoco__MAX_MOUSE.H11MO.0.A	3.32	FALSE	3.96061
E2f6	Slc39a11	13	dbcorrdb__E2F6__ENCSR000EVK_1__m1	3.5	TRUE	2.1479
E2f6	Tbcel	17	cisbp__M6351	4.09	FALSE	3.86229
E2f6	Tm2d1	6	dbcorrdb__POLR2A__ENCSR000EZL_1__m1	3.8	FALSE	4.07318
E2f6	Trmt61a	6	dbcorrdb__TAF1__ENCSR000BGS_1__m2	3.59	FALSE	1.10896
E2f6	Zbtb45	6	dbcorrdb__POLR2A__ENCSR000EZL_1__m1	3.8	FALSE	3.35339
Egr1	Bcor	1	dbcorrdb__RAD21__ENCSR000EHX_1__m7	3.26	FALSE	1.62994
Egr1	Creb5	1	dbcorrdb__RAD21__ENCSR000EHX_1__m7	3.26	FALSE	8.32296
Egr1	Egr3	1	dbcorrdb__RAD21__ENCSR000EHX_1__m7	3.26	FALSE	10.0633
Egr1	Elmsan1	1	dbcorrdb__RAD21__ENCSR000EHX_1__m7	3.26	FALSE	2.36864
Egr1	Jun	1	dbcorrdb__RAD21__ENCSR000EHX_1__m7	3.26	FALSE	39.1934
Egr1	Junb	1	dbcorrdb__RAD21__ENCSR000EHX_1__m7	3.26	FALSE	37.0036
Egr1	Zfp36l1	1	dbcorrdb__RAD21__ENCSR000EHX_1__m7	3.26	FALSE	21.3355
Egr1	Zfp36l2	1	dbcorrdb__RAD21__ENCSR000EHX_1__m7	3.26	FALSE	15.3627
Elf1	Agfg2	1	dbcorrdb__MYC__ENCSR000EGJ_1__m1	3.1	FALSE	2.15223
Elf1	Alg6	1	dbcorrdb__MYC__ENCSR000EGJ_1__m1	3.1	FALSE	8.97111
Elf1	Atg14	1	dbcorrdb__MYC__ENCSR000EGJ_1__m1	3.1	FALSE	4.77333
Elf1	Atp13a3	1	dbcorrdb__MYC__ENCSR000EGJ_1__m1	3.1	FALSE	2.58611
Elf1	Clpx	1	dbcorrdb__MYC__ENCSR000EGJ_1__m1	3.1	FALSE	2.2076
Elf1	Dolk	1	dbcorrdb__MYC__ENCSR000EGJ_1__m1	3.1	FALSE	1.5112
Elf1	Kdm6a	1	dbcorrdb__MYC__ENCSR000EGJ_1__m1	3.1	FALSE	3.91971
Elf1	Klf11	1	dbcorrdb__MYC__ENCSR000EGJ_1__m1	3.1	FALSE	2.80113
Elf1	Nhlrc3	1	dbcorrdb__MYC__ENCSR000EGJ_1__m1	3.1	FALSE	5.27017
Elf1	Nudcd3	1	dbcorrdb__MYC__ENCSR000EGJ_1__m1	3.1	FALSE	3.19384
Elf1	Pelp1	1	dbcorrdb__MYC__ENCSR000EGJ_1__m1	3.1	FALSE	1.70924
Elf1	Rsf1	1	dbcorrdb__MYC__ENCSR000EGJ_1__m1	3.1	FALSE	1.58424
Elf1	Taf12	1	dbcorrdb__MYC__ENCSR000EGJ_1__m1	3.1	FALSE	2.33447
Elf1	Tsga10	1	dbcorrdb__MYC__ENCSR000EGJ_1__m1	3.1	FALSE	2.04024
Elf1	Wbp2	1	dbcorrdb__MYC__ENCSR000EGJ_1__m1	3.1	FALSE	2.55963
Elf1	Wee1	1	dbcorrdb__MYC__ENCSR000EGJ_1__m1	3.1	FALSE	13.012
Elf1	Zfp609	1	dbcorrdb__MYC__ENCSR000EGJ_1__m1	3.1	FALSE	1.36987
Elf2	1110032A03Rik	14	hocomoco__GABPA_MOUSE.H11MO.0.A	6.49	FALSE	2.36101
Elf2	Ado	229	taipale_cyt_meth__ELF2_NATGCGGAAGTN_eDBD	4.84	TRUE	4.32829
Elf2	Atxn2l	128	taipale_cyt_meth__ELF2_NATGCGGAAGTN_eDBD	4.84	TRUE	2.12448
Elf2	Bap1	85	taipale_cyt_meth__ELF2_NATGCGGAAGTN_eDBD	4.84	TRUE	3.11025
Elf2	Caap1	238	taipale_cyt_meth__ELF2_NATGCGGAAGTN_eDBD	4.84	TRUE	3.43005
Elf2	Camsap2	2	taipale__ETV6_full_CCGGAASCGGAAGTN_repr	5.15	FALSE	2.35559
Elf2	Cdc26	150	taipale_cyt_meth__ETV5_NRCMGGAAGTN_eDBD_meth	7.32	FALSE	4.73875
Elf2	Dpp8	242	taipale_cyt_meth__ELF2_NATGCGGAAGTN_eDBD	4.84	TRUE	1.30449
Elf2	Ebna1bp2	242	taipale_cyt_meth__ELF2_NATGCGGAAGTN_eDBD	4.84	TRUE	0.846574
Elf2	Elof1	1	elemento__CACTTCC	4.38	FALSE	2.61057
Elf2	Gosr2	239	taipale_cyt_meth__ELF2_NATGCGGAAGTN_eDBD	4.84	TRUE	0.932049
Elf2	Gtf2a1	129	taipale_cyt_meth__ELF2_NATGCGGAAGTN_eDBD	4.84	TRUE	0.99971
Elf2	Mgat4a	8	transfac_pro__M01876	5.18	FALSE	2.53408
Elf2	Nip7	241	taipale_cyt_meth__ELF2_NATGCGGAAGTN_eDBD	4.84	TRUE	3.65334
Elf2	Papd7	1	taipale_cyt_meth__ELF2_NATGCGGAAGTN_FL	3.53	TRUE	3.18931
Elf2	Phf6	1	dbcorrdb__POLR2AphosphoS5__ENCSR000BIA_1__m1	5.46	FALSE	1.821
Elf2	Phtf2	4	dbcorrdb__POLR2AphosphoS5__ENCSR000BIA_1__m1	5.46	FALSE	1.75584
Elf2	Rbms2	203	taipale_cyt_meth__ELF2_NATGCGGAAGTN_eDBD	4.84	TRUE	1.12337
Elf2	Scrn3	213	taipale_cyt_meth__ELF2_NATGCGGAAGTN_eDBD	4.84	TRUE	1.88954
Elf2	Sdccag3	236	taipale_cyt_meth__ELF2_NATGCGGAAGTN_eDBD	4.84	TRUE	1.62866
Elf2	Sec16a	144	taipale_cyt_meth__ELF2_NATGCGGAAGTN_eDBD	4.84	TRUE	1.74799
Elf2	Slc9a6	3	transfac_pro__M01876	5.18	FALSE	2.4665
Elf2	Slx1b	220	taipale_cyt_meth__ELF2_NATGCGGAAGTN_eDBD	4.84	TRUE	2.36375
Elf2	Tmem159	44	taipale_cyt_meth__ELF2_NATGCGGAAGTN_eDBD	4.84	TRUE	1.79304
Elf2	Trappc9	11	taipale__ETV6_full_CCGGAASCGGAAGTN_repr	5.15	FALSE	1.80595
Elf2	Trim44	231	taipale_cyt_meth__ELF2_NATGCGGAAGTN_eDBD	4.84	TRUE	4.62575
Elf2	Yipf3	235	taipale_cyt_meth__ELF2_NATGCGGAAGTN_eDBD	4.84	TRUE	1.74193
Elf2	Zc3hav1	151	taipale_cyt_meth__ELF2_NATGCGGAAGTN_eDBD	4.84	TRUE	1.50369
Elk1	0610030E20Rik	3	transfac_pro__M02042	3.15	FALSE	2.43449
Elk1	Ap1g2	2	taipale_cyt_meth__ELF4_NACCMGGAAGTN_eDBD_meth	3.05	FALSE	3.04559
Elk1	Dnlz	1	transfac_pro__M07415	3.03	FALSE	6.00355
Elk1	Il18	3	taipale_tf_pairs__TEAD4_ELK1_RCCGGANRNNCGGWATKN_CAP_repr	6.02	TRUE	3.80168
Elk1	Nf2	2	transfac_pro__M02042	3.15	FALSE	3.94403
Elk1	Pop7	3	taipale_tf_pairs__TEAD4_ELK1_RCCGGANRNNCGGWATKN_CAP_repr	6.02	TRUE	1.36828
Elk1	Rrp15	3	transfac_pro__M02042	3.15	FALSE	4.94154
Elk1	Smim7	2	taipale_cyt_meth__ELF4_NACCMGGAAGTN_eDBD_meth	3.05	FALSE	5.80411
Elk1	Trim36	4	taipale_tf_pairs__TEAD4_ELK1_RCCGGANRNNCGGWATKN_CAP_repr	6.02	TRUE	1.08532
Elk1	Usp6nl	3	transfac_pro__M02042	3.15	FALSE	7.20034
Elk1	Vps33b	4	taipale_tf_pairs__TEAD4_ELK1_RCCGGANRNNCGGWATKN_CAP_repr	6.02	TRUE	1.63571
Elk1	Zfp219	2	transfac_pro__M02042	3.15	FALSE	4.17071
Elk3	Abi1	3	hocomoco__ERG_HUMAN.H11MO.0.A	4.15	FALSE	2.66357
Elk3	Akirin1	5	hocomoco__ERG_HUMAN.H11MO.0.A	4.15	FALSE	2.33354
Elk3	Ankrd40	2	hocomoco__ERG_HUMAN.H11MO.0.A	4.15	FALSE	4.72883
Elk3	Arfrp1	5	hocomoco__ELK4_MOUSE.H11MO.0.B	3.74	FALSE	2.58129
Elk3	Cd37	8	dbcorrdb__RELA__ENCSR000EAQ_1__m2	5.63	FALSE	4.40489
Elk3	Cdipt	2	hocomoco__ERG_HUMAN.H11MO.0.A	4.15	FALSE	1.3932
Elk3	Cmtm7	6	hocomoco__ERG_HUMAN.H11MO.0.A	4.15	FALSE	1.66083
Elk3	Cpsf6	1	cisbp__M0714	3.02	FALSE	2.90592
Elk3	Ep300	7	hocomoco__ERG_HUMAN.H11MO.0.A	4.15	FALSE	1.73263
Elk3	Fli1	7	dbcorrdb__RELA__ENCSR000EAQ_1__m2	5.63	FALSE	5.64215
Elk3	Irf2	8	dbcorrdb__RELA__ENCSR000EAQ_1__m2	5.63	FALSE	2.66309
Elk3	Lyn	7	hocomoco__ERG_HUMAN.H11MO.0.A	4.15	FALSE	4.22772
Elk3	Med8	8	dbcorrdb__RELA__ENCSR000EAQ_1__m2	5.63	FALSE	0.637915
Elk3	Nucb2	5	hocomoco__ERG_HUMAN.H11MO.0.A	4.15	FALSE	3.27674
Elk3	Pgm1	1	dbcorrdb__POLR2AphosphoS5__ENCSR000BOV_1__m1	3.57	FALSE	2.63645
Elk3	Phf21a	7	hocomoco__ERG_HUMAN.H11MO.0.A	4.15	FALSE	2.01376
Elk3	Prkab1	8	dbcorrdb__RELA__ENCSR000EAQ_1__m2	5.63	FALSE	2.8288
Elk3	Rsl24d1	8	dbcorrdb__RELA__ENCSR000EAQ_1__m2	5.63	FALSE	1.17638
Elk3	Scaf11	3	hocomoco__ERG_HUMAN.H11MO.0.A	4.15	FALSE	4.58973
Elk3	Snrnp48	4	hocomoco__ERG_HUMAN.H11MO.0.A	4.15	FALSE	2.78541
Elk3	Sptan1	7	hocomoco__ERG_HUMAN.H11MO.0.A	4.15	FALSE	4.51385
Elk3	Stat6	8	dbcorrdb__RELA__ENCSR000EAQ_1__m2	5.63	FALSE	0.926522
Elk3	Suz12	4	hocomoco__ERG_HUMAN.H11MO.0.A	4.15	FALSE	2.29213
Elk3	Syap1	7	hocomoco__ERG_HUMAN.H11MO.0.A	4.15	FALSE	1.74767
Elk3	Tepsin	1	hocomoco__FLI1_MOUSE.H11MO.0.A	3.13	FALSE	1.5903
Elk3	Tmem104	1	hocomoco__FLI1_MOUSE.H11MO.0.A	3.13	FALSE	8.8157
Elk4	Ebp	1	dbcorrdb__RFX5__ENCSR000ECF_1__m2	3.05	FALSE	7.86621
Elk4	Fam117a	1	dbcorrdb__RFX5__ENCSR000ECF_1__m2	3.05	FALSE	1.31754
Elk4	H2-Q7	1	dbcorrdb__RFX5__ENCSR000ECF_1__m2	3.05	FALSE	2.95916
Elk4	Sesn3	1	dbcorrdb__RFX5__ENCSR000ECF_1__m2	3.05	FALSE	0.831237
Ep300	Atp6v1d	5	dbcorrdb__EP300__ENCSR000BHB_1__m3	3.5	TRUE	4.14088
Ep300	Dcun1d1	2	homer__CGGAAGTGAAAC_PU.1-IRF	3.52	FALSE	1.08201
Ep300	Gcc2	3	dbcorrdb__EP300__ENCSR000BHB_1__m3	3.5	TRUE	1.83048
Ep300	Kdm2b	2	taipale_cyt_meth__ELK4_NRCMGGAWGTN_FL_meth	3.26	FALSE	3.87284
Ep300	Ncor1	1	taipale_cyt_meth__ELK4_NRCMGGAWGTN_FL_meth	3.26	FALSE	5.34472
Ep300	Nol6	4	dbcorrdb__EP300__ENCSR000BHB_1__m3	3.5	TRUE	1.40422
Ep300	Prpf18	2	taipale_cyt_meth__ELK4_NRCMGGAWGTN_FL_meth	3.26	FALSE	1.1007
Ep300	Rbck1	5	dbcorrdb__EP300__ENCSR000BHB_1__m3	3.5	TRUE	1.66267
Ep300	Serp1	5	dbcorrdb__EP300__ENCSR000BHB_1__m3	3.5	TRUE	4.31216
Ep300	Smg5	1	dbcorrdb__EP300__ENCSR000BHB_1__m3	3.5	TRUE	2.64413
Ep300	Ube2d1	1	dbcorrdb__EP300__ENCSR000BHB_1__m3	3.5	TRUE	5.61106
Ep300	Ube4a	3	homer__CGGAAGTGAAAC_PU.1-IRF	3.52	FALSE	1.10746
Ets2	MARCH7	3	cisbp__M2276	3.53	FALSE	15.8682
Ets2	Acod1	3	tfdimers__MD00018	3.26	TRUE	11.8147
Ets2	Adipor1	1	transfac_pro__M07088	3.38	FALSE	19.3169
Ets2	Ankrd11	2	cisbp__M2276	3.53	FALSE	1.50323
Ets2	Aqp9	3	tfdimers__MD00018	3.26	TRUE	5.05475
Ets2	B3gnt5	2	cisbp__M2276	3.53	FALSE	2.0699
Ets2	Bcl2a1b	6	tfdimers__MD00018	3.26	TRUE	9.27713
Ets2	Bcl2l1	6	tfdimers__MD00018	3.26	TRUE	5.31791
Ets2	Bcl2l11	2	cisbp__M2276	3.53	FALSE	1.90138
Ets2	Btg1	5	cisbp__M2276	3.53	FALSE	21.9591
Ets2	C5ar2	5	cisbp__M2276	3.53	FALSE	3.96164
Ets2	Card10	5	cisbp__M2276	3.53	FALSE	5.91911
Ets2	Cass4	4	tfdimers__MD00018	3.26	TRUE	9.5122
Ets2	Ccr1	1	tfdimers__MD00018	3.26	TRUE	18.7458
Ets2	Ccrl2	1	tfdimers__MD00018	3.26	TRUE	34.9452
Ets2	Cd101	6	tfdimers__MD00018	3.26	TRUE	10.8708
Ets2	Cd14	6	tfdimers__MD00018	3.26	TRUE	31.8171
Ets2	Cd69	5	cisbp__M2276	3.53	FALSE	1.29203
Ets2	Cd82	5	cisbp__M2276	3.53	FALSE	8.03665
Ets2	Clec5a	6	tfdimers__MD00018	3.26	TRUE	21.098
Ets2	Csf3r	5	cisbp__M2276	3.53	FALSE	28.3655
Ets2	Ddx6	3	cisbp__M2276	3.53	FALSE	5.81913
Ets2	Etf1	5	cisbp__M2276	3.53	FALSE	4.54633
Ets2	F630028O10Rik	5	cisbp__M2276	3.53	FALSE	7.7436
Ets2	Fgd3	6	tfdimers__MD00018	3.26	TRUE	6.41349
Ets2	Fosl2	6	tfdimers__MD00018	3.26	TRUE	25.3851
Ets2	Fpr2	3	cisbp__M2276	3.53	FALSE	7.14857
Ets2	Gadd45b	1	tfdimers__MD00018	3.26	TRUE	21.7864
Ets2	H3f3b	1	cisbp__M2276	3.53	FALSE	12.0735
Ets2	Havcr2	6	tfdimers__MD00018	3.26	TRUE	4.85227
Ets2	Hdc	2	cisbp__M2276	3.53	FALSE	15.4053
Ets2	Hic1	5	cisbp__M2276	3.53	FALSE	5.83775
Ets2	Ier3	1	hocomoco__ERG_HUMAN.H11MO.0.A	3.01	FALSE	29.4793
Ets2	Igsf6	1	tfdimers__MD00018	3.26	TRUE	4.7441
Ets2	Itgal	5	cisbp__M2276	3.53	FALSE	5.55705
Ets2	Junb	3	cisbp__M2276	3.53	FALSE	27.2242
Ets2	Kdm6b	2	cisbp__M2276	3.53	FALSE	25.679
Ets2	Lilr4b	4	cisbp__M2276	3.53	FALSE	8.20898
Ets2	Lilrb4a	5	cisbp__M2276	3.53	FALSE	1.33482
Ets2	Lmnb1	5	cisbp__M2276	3.53	FALSE	20.9322
Ets2	Maff	6	tfdimers__MD00018	3.26	TRUE	10.0922
Ets2	Map1lc3b	1	tfdimers__MD00018	3.26	TRUE	4.20658
Ets2	Marcksl1	2	cisbp__M2276	3.53	FALSE	26.6419
Ets2	Mark2	5	cisbp__M2276	3.53	FALSE	3.24975
Ets2	Mcl1	4	tfdimers__MD00018	3.26	TRUE	25.3491
Ets2	Mef2a	5	cisbp__M2276	3.53	FALSE	8.3609
Ets2	Mgea5	6	tfdimers__MD00018	3.26	TRUE	5.74098
Ets2	Mirt1	5	cisbp__M2276	3.53	FALSE	4.24945
Ets2	Ncf4	5	cisbp__M2276	3.53	FALSE	2.88879
Ets2	Neurl3	5	cisbp__M2276	3.53	FALSE	21.0231
Ets2	Nfatc1	1	tfdimers__MD00018	3.26	TRUE	2.19065
Ets2	Nfkbid	6	tfdimers__MD00018	3.26	TRUE	19.6137
Ets2	Nfkbie	1	transfac_pro__M07088	3.38	FALSE	7.0626
Ets2	Nfkbiz	3	cisbp__M2276	3.53	FALSE	19.7761
Ets2	Nlrp3	4	tfdimers__MD00018	3.26	TRUE	34.3415
Ets2	Ostf1	1	hocomoco__ERG_HUMAN.H11MO.0.A	3.01	FALSE	3.89329
Ets2	Pde4b	4	tfdimers__MD00018	3.26	TRUE	29.2164
Ets2	Per1	5	cisbp__M2276	3.53	FALSE	9.6949
Ets2	Pilra	5	cisbp__M2276	3.53	FALSE	5.95068
Ets2	Plaur	3	cisbp__M2276	3.53	FALSE	10.4233
Ets2	Plek	6	tfdimers__MD00018	3.26	TRUE	30.2541
Ets2	Plk3	3	cisbp__M2276	3.53	FALSE	17.7424
Ets2	Pstpip1	5	cisbp__M2276	3.53	FALSE	7.07313
Ets2	Ptgs2	2	tfdimers__MD00018	3.26	TRUE	31.68
Ets2	Pygl	2	cisbp__M2276	3.53	FALSE	11.029
Ets2	Rab20	5	cisbp__M2276	3.53	FALSE	16.2818
Ets2	Rab6a	1	hocomoco__ERG_HUMAN.H11MO.0.A	3.01	FALSE	8.45732
Ets2	Rhog	5	cisbp__M2276	3.53	FALSE	14.4802
Ets2	Rnf11	1	tfdimers__MD00018	3.26	TRUE	2.32042
Ets2	Samsn1	6	tfdimers__MD00018	3.26	TRUE	22.2063
Ets2	Sell	1	tfdimers__MD00018	3.26	TRUE	8.48015
Ets2	Sf3b1	1	transfac_pro__M07088	3.38	FALSE	3.34407
Ets2	Slc11a1	3	cisbp__M2276	3.53	FALSE	3.51832
Ets2	Slc15a3	5	cisbp__M2276	3.53	FALSE	5.09506
Ets2	Slc2a3	1	tfdimers__MD00018	3.26	TRUE	7.53003
Ets2	Snap23	5	cisbp__M2276	3.53	FALSE	12.7977
Ets2	Spata13	2	cisbp__M2276	3.53	FALSE	13.621
Ets2	Spty2d1	3	cisbp__M1922	3.17	FALSE	4.78626
Ets2	Srgn	2	cisbp__M2276	3.53	FALSE	24.9817
Ets2	Stat6	6	tfdimers__MD00018	3.26	TRUE	1.17312
Ets2	Tgif1	4	tfdimers__MD00018	3.26	TRUE	16.111
Ets2	Tiparp	3	cisbp__M1922	3.17	FALSE	4.91911
Ets2	Tle3	4	tfdimers__MD00018	3.26	TRUE	3.37192
Ets2	Tmem127	4	transfac_pro__M07088	3.38	FALSE	2.61635
Ets2	Tnfaip3	2	tfdimers__MD00018	3.26	TRUE	22.5615
Ets2	Tprgl	5	cisbp__M2276	3.53	FALSE	5.87348
Ets2	Tra2a	3	cisbp__M2276	3.53	FALSE	1.53521
Ets2	Trib1	3	cisbp__M2276	3.53	FALSE	19.2942
Ets2	Was	5	cisbp__M2276	3.53	FALSE	5.9199
Ets2	Zc3h12a	3	cisbp__M2276	3.53	FALSE	6.39126
Ets2	Zcchc6	5	cisbp__M2276	3.53	FALSE	10.9477
Etv1	Ap1b1	2	taipale_cyt_meth__ETV2_NRCAGGAAGTN_eDBD_meth_repr	3.26	FALSE	9.56678
Etv1	Arhgap31	2	taipale_cyt_meth__ETV2_NRCAGGAAGTN_eDBD_meth_repr	3.26	FALSE	4.20403
Etv1	Arhgef3	2	taipale_cyt_meth__ETV2_NRCAGGAAGTN_eDBD_meth_repr	3.26	FALSE	8.09579
Etv1	Bcl2l2	2	taipale_cyt_meth__ETV2_NRCAGGAAGTN_eDBD_meth_repr	3.26	FALSE	5.25701
Etv1	Cd37	1	taipale_cyt_meth__ETV2_NRCAGGAAGTN_eDBD_meth_repr	3.26	FALSE	5.86171
Etv1	Grap	2	taipale_cyt_meth__ETV2_NRCAGGAAGTN_eDBD_meth_repr	3.26	FALSE	26.093
Etv1	Kifc3	2	taipale_cyt_meth__ETV2_NRCAGGAAGTN_eDBD_meth_repr	3.26	FALSE	13.8013
Etv1	Lmo2	1	taipale_cyt_meth__ERG_NACAGGAARTN_eDBD_meth	3.09	FALSE	13.9809
Etv1	Ly96	2	taipale_cyt_meth__ETV2_NRCAGGAAGTN_eDBD_meth_repr	3.26	FALSE	8.51423
Etv1	Man2a1	1	taipale_cyt_meth__ETV2_NRCAGGAAGTN_eDBD_meth_repr	3.26	FALSE	7.14631
Etv1	Mrc1	2	taipale_cyt_meth__ETV2_NRCAGGAAGTN_eDBD_meth_repr	3.26	FALSE	39.2062
Etv1	Nfatc2	2	taipale_cyt_meth__ETV2_NRCAGGAAGTN_eDBD_meth_repr	3.26	FALSE	8.26927
Etv1	Pik3cg	2	taipale_cyt_meth__ETV2_NRCAGGAAGTN_eDBD_meth_repr	3.26	FALSE	8.50811
Etv1	Prkacb	2	taipale_cyt_meth__ETV2_NRCAGGAAGTN_eDBD_meth_repr	3.26	FALSE	21.465
Etv1	Rasgrp3	2	taipale_cyt_meth__ETV2_NRCAGGAAGTN_eDBD_meth_repr	3.26	FALSE	13.2128
Etv1	Rgl1	1	taipale_cyt_meth__ERG_NACAGGAARTN_eDBD_meth	3.09	FALSE	19.7102
Etv1	Sbf2	2	taipale_cyt_meth__ETV2_NRCAGGAAGTN_eDBD_meth_repr	3.26	FALSE	9.33524
Etv1	Sh3gl1	2	taipale_cyt_meth__ETV2_NRCAGGAAGTN_eDBD_meth_repr	3.26	FALSE	5.80498
Etv1	Slc38a10	1	taipale_cyt_meth__ETV2_NRCAGGAAGTN_eDBD_meth_repr	3.26	FALSE	6.46145
Etv1	Slc9a9	1	taipale_cyt_meth__ETV2_NRCAGGAAGTN_eDBD_meth_repr	3.26	FALSE	23.7803
Etv1	Smagp	1	taipale_cyt_meth__ETV2_NRCAGGAAGTN_eDBD_meth_repr	3.26	FALSE	16.025
Etv1	Sorbs3	2	taipale_cyt_meth__ETV2_NRCAGGAAGTN_eDBD_meth_repr	3.26	FALSE	13.1906
Etv1	Taf11	1	taipale_cyt_meth__ETV2_NRCAGGAAGTN_eDBD_meth_repr	3.26	FALSE	6.38837
Etv1	Tgfbr2	2	taipale_cyt_meth__ETV2_NRCAGGAAGTN_eDBD_meth_repr	3.26	FALSE	13.7125
Etv1	Tprgl	2	taipale_cyt_meth__ETV2_NRCAGGAAGTN_eDBD_meth_repr	3.26	FALSE	5.22393
Etv1	Trim41	1	taipale_cyt_meth__ETV2_NRCAGGAAGTN_eDBD_meth_repr	3.26	FALSE	7.60763
Etv1	Twf1	2	taipale_cyt_meth__ETV2_NRCAGGAAGTN_eDBD_meth_repr	3.26	FALSE	9.00822
Etv1	Zcchc6	2	taipale_cyt_meth__ETV2_NRCAGGAAGTN_eDBD_meth_repr	3.26	FALSE	10.3047
Etv3	Aebp2	4	cisbp__M5376	4.32	FALSE	4.0127
Etv3	Ankrd13a	11	cisbp__M5376	4.32	FALSE	3.07731
Etv3	Arhgef7	21	transfac_pro__M07088	4.59	FALSE	2.66818
Etv3	BC017158	9	cisbp__M5376	4.32	FALSE	1.60995
Etv3	Bsdc1	1	transfac_pro__M08824	3.08	FALSE	1.38787
Etv3	Ccdc88a	1	transfac_pro__M08824	3.08	FALSE	14.1571
Etv3	Clk2	2	transfac_pro__M02745	3.96	FALSE	2.48802
Etv3	Creb1	4	cisbp__M2276	4.52	FALSE	4.6608
Etv3	Dapk1	7	cisbp__M5376	4.32	FALSE	5.59003
Etv3	Dennd4b	21	transfac_pro__M07088	4.59	FALSE	3.33487
Etv3	Gnb4	2	cisbp__M2276	4.52	FALSE	5.49033
Etv3	Gpr132	8	cisbp__M2276	4.52	FALSE	10.2722
Etv3	H2-Q7	5	cisbp__M5376	4.32	FALSE	5.72836
Etv3	Ikbkb	21	transfac_pro__M07088	4.59	FALSE	5.51493
Etv3	Il2	18	transfac_pro__M07088	4.59	FALSE	1.6346
Etv3	Il2rg	15	cisbp__M2276	4.52	FALSE	4.58559
Etv3	Map3k14	6	cisbp__M2276	4.52	FALSE	2.24447
Etv3	Mmd	4	cisbp__M5376	4.32	FALSE	5.18271
Etv3	Myo1g	10	cisbp__M2276	4.52	FALSE	9.78167
Etv3	Pik3r5	19	transfac_pro__M07088	4.59	FALSE	3.11362
Etv3	Rab11fip2	14	cisbp__M5376	4.32	FALSE	1.30361
Etv3	Rel	3	cisbp__M5375	4.07	FALSE	5.79892
Etv3	Rpap2	1	cisbp__M2276	4.52	FALSE	1.05263
Etv3	Sbno2	19	cisbp__M5376	4.32	FALSE	1.84822
Etv3	Smad4	12	cisbp__M5376	4.32	FALSE	2.61963
Etv3	Sub1	15	cisbp__M2276	4.52	FALSE	7.29062
Etv3	Tbc1d4	1	cisbp__M2276	4.52	FALSE	21.7666
Etv3	Tmem176a	1	taipale__ELF3_DBD_WACCCGGAAGTA	3.78	FALSE	23.3353
Etv3	Tnip3	11	cisbp__M2276	4.52	FALSE	21.3474
Etv3	Ttc39c	14	cisbp__M2276	4.52	FALSE	1.75747
Etv3	Uvrag	12	cisbp__M2276	4.52	FALSE	1.64335
Etv3	Wwc2	3	cisbp__M2276	4.52	FALSE	3.30115
Etv5	Acad9	2	cisbp__M5425	3.18	FALSE	1.3097
Etv5	AI314180	1	dbcorrdb__POLR2A__ENCSR000DPA_1__m1	3.19	FALSE	3.68311
Etv5	Arpc1a	17	taipale_cyt_meth__ELF1_NACCCGGAAGTN_eDBD	3.87	FALSE	1.43365
Etv5	Bcl2l13	12	taipale_cyt_meth__ELF2_NACCCGGAAGTN_eDBD	3.53	FALSE	1.24232
Etv5	Bop1	4	dbcorrdb__POLR2A__ENCSR000DPA_1__m1	3.19	FALSE	2.5545
Etv5	Camta1	10	transfac_pro__M02071	4.03	FALSE	2.51067
Etv5	Ccar2	23	taipale_tf_pairs__ETV5_DLX2_RSCGGAANNNNNYAATTA_CAP	3.1	TRUE	1.14245
Etv5	Cd3eap	5	cisbp__M5860	3.32	FALSE	1.78581
Etv5	Cwf19l2	7	taipale_cyt_meth__ELF2_NACCCGGAAGTN_eDBD	3.53	FALSE	3.34486
Etv5	Ddx55	18	transfac_pro__M00341	5.34	FALSE	1.51652
Etv5	Dnajc21	1	dbcorrdb__ELF1__ENCSR000BPT_1__m2	3.03	FALSE	2.5627
Etv5	Dnttip2	9	taipale_cyt_meth__ELF2_NACCCGGAAGTN_eDBD	3.53	FALSE	1.12669
Etv5	Dpm1	20	transfac_pro__M00341	5.34	FALSE	2.59744
Etv5	Flot2	11	transfac_pro__M00341	5.34	FALSE	2.48748
Etv5	Gmpr2	17	taipale_cyt_meth__ELF1_NACCCGGAAGTN_eDBD	3.87	FALSE	6.67275
Etv5	Gnl3l	17	taipale_cyt_meth__ELF1_NACCCGGAAGTN_eDBD	3.87	FALSE	2.79456
Etv5	Impact	17	taipale_cyt_meth__ELF1_NACCCGGAAGTN_eDBD	3.87	FALSE	3.73402
Etv5	Ip6k2	2	dbcorrdb__POLR2A__ENCSR000DPA_1__m1	3.19	FALSE	2.17421
Etv5	Itsn2	3	cisbp__M5417	3.4	FALSE	2.35609
Etv5	Kbtbd3	1	dbcorrdb__POLR2A__ENCSR000DPA_1__m1	3.19	FALSE	1.37252
Etv5	Lin7c	9	taipale_cyt_meth__ELF2_NACCCGGAAGTN_eDBD	3.53	FALSE	2.69201
Etv5	Mad1l1	1	cisbp__M5417	3.4	FALSE	5.62197
Etv5	Megf8	10	taipale_tf_pairs__ETV5_DLX2_RSCGGAANNNNNYAATTA_CAP	3.1	TRUE	3.63888
Etv5	Mid1	4	taipale_tf_pairs__ETV5_DLX2_RSCGGAANNNNNYAATTA_CAP	3.1	TRUE	3.55223
Etv5	Myc	1	dbcorrdb__POLR2A__ENCSR000DPA_1__m1	3.19	FALSE	3.53944
Etv5	Nol10	18	taipale_tf_pairs__ETV5_DLX2_RSCGGAANNNNNYAATTA_CAP	3.1	TRUE	1.67433
Etv5	Pdp2	1	cisbp__M5860	3.32	FALSE	1.40035
Etv5	Prdm4	7	cisbp__M5860	3.32	FALSE	2.0579
Etv5	Rnpepl1	12	taipale__SPDEF_full_AMCCGGATGTN	3.62	FALSE	2.63076
Etv5	Sh3gl1	18	taipale_tf_pairs__ETV5_DLX2_RSCGGAANNNNNYAATTA_CAP	3.1	TRUE	5.25049
Etv5	Slc4a2	2	dbcorrdb__ELF1__ENCSR000BPT_1__m2	3.03	FALSE	2.08059
Etv5	Sphk2	3	cisbp__M5417	3.4	FALSE	5.21088
Etv5	Stard7	2	dbcorrdb__POLR2A__ENCSR000DPA_1__m1	3.19	FALSE	1.13488
Etv5	Tbp	8	taipale_cyt_meth__ELF2_NACCCGGAAGTN_eDBD	3.53	FALSE	1.12071
Etv5	Tiprl	18	transfac_pro__M02071	4.03	FALSE	2.69882
Etv5	Tm2d2	5	taipale_cyt_meth__ELF1_NACCCGGAAGTN_FL	3.31	FALSE	4.97199
Etv5	Tmem8	3	cisbp__M5425	3.18	FALSE	6.61936
Etv5	Trim3	5	taipale__SPDEF_full_AMCCGGATGTN	3.62	FALSE	2.69269
Etv5	Trim35	20	transfac_pro__M00341	5.34	FALSE	4.87166
Etv5	Trmt2a	9	transfac_pro__M00341	5.34	FALSE	3.11804
Etv6	2310035C23Rik	21	cisbp__M0696	5.38	FALSE	1.67885
Etv6	Bysl	8	transfac_pro__M01993	5.13	TRUE	1.52939
Etv6	Ddhd1	8	transfac_pro__M01993	5.13	TRUE	1.24659
Etv6	Ethe1	1	cisbp__M4554	3.72	FALSE	7.24613
Etv6	Fen1	21	taipale__ETV6_full_CCGGAASCGGAAGTN_repr	3.52	TRUE	2.44542
Etv6	Ints2	2	transfac_pro__M01993	5.13	TRUE	1.65079
Etv6	Man2c1	9	transfac_pro__M01993	5.13	TRUE	1.74632
Etv6	Orc2	36	transfac_pro__M01993	5.13	TRUE	3.23653
Etv6	Phf6	1	transfac_pro__M02071	4.71	FALSE	1.9584
Etv6	Phrf1	37	transfac_pro__M01993	5.13	TRUE	1.34241
Etv6	Pik3r5	34	transfac_pro__M01993	5.13	TRUE	1.05387
Etv6	Plekhn1	7	taipale_cyt_meth__ELF4_NACCMGGAAGTN_eDBD_meth	4.86	FALSE	2.55217
Etv6	Polr2g	16	transfac_pro__M01993	5.13	TRUE	3.98343
Etv6	Rbm19	24	transfac_pro__M01993	5.13	TRUE	1.88647
Etv6	Reps1	25	transfac_pro__M01993	5.13	TRUE	2.67777
Etv6	Rpap3	3	taipale__ETV6_full_CCGGAASCGGAAGTN_repr	3.52	TRUE	2.82855
Etv6	Rwdd4a	36	transfac_pro__M01993	5.13	TRUE	1.50046
Etv6	Slc35a3	27	transfac_pro__M01993	5.13	TRUE	2.43185
Etv6	Spout1	4	jaspar__MA0026.1	4	FALSE	1.42509
Etv6	Taf6	1	cisbp__M4554	3.72	FALSE	2.37541
Etv6	Thumpd3	32	transfac_pro__M01993	5.13	TRUE	1.63617
Etv6	Tlk1	9	transfac_pro__M01993	5.13	TRUE	10.9508
Etv6	Trpc4ap	25	transfac_pro__M01993	5.13	TRUE	4.17625
Etv6	Utp11	37	transfac_pro__M01993	5.13	TRUE	5.56644
Etv6	Zmym3	3	homer__AVCAGGAAGT_EHF	4.84	FALSE	4.19941
Ezh2	3110040N11Rik	2	dbcorrdb__E2F6__ENCSR000BLI_1__m1	5.65	FALSE	1.16125
Ezh2	Atad2	3	dbcorrdb__E2F6__ENCSR000BLI_1__m1	5.65	FALSE	7.8879
Ezh2	Brip1os	1	dbcorrdb__E2F6__ENCSR000EVK_1__m1	5.44	FALSE	3.64669
Ezh2	Cbx5	2	dbcorrdb__E2F6__ENCSR000EVK_1__m1	5.44	FALSE	9.58222
Ezh2	Ccna2	3	dbcorrdb__E2F6__ENCSR000BLI_1__m1	5.65	FALSE	16.8294
Ezh2	Cdk1	3	dbcorrdb__E2F6__ENCSR000BLI_1__m1	5.65	FALSE	15.8036
Ezh2	Cdt1	3	dbcorrdb__E2F6__ENCSR000BLI_1__m1	5.65	FALSE	2.73233
Ezh2	Ckap2l	3	dbcorrdb__E2F6__ENCSR000BLI_1__m1	5.65	FALSE	13.9252
Ezh2	Cks1b	2	dbcorrdb__E2F6__ENCSR000BLI_1__m1	5.65	FALSE	9.25629
Ezh2	Dnmt1	3	dbcorrdb__E2F6__ENCSR000BLI_1__m1	5.65	FALSE	6.4407
Ezh2	E2f1	3	dbcorrdb__E2F6__ENCSR000BLI_1__m1	5.65	FALSE	6.95488
Ezh2	Eif1ad	3	dbcorrdb__E2F6__ENCSR000BLI_1__m1	5.65	FALSE	1.26043
Ezh2	Hat1	1	dbcorrdb__E2F1__ENCSR000EVJ_1__m1	4.81	FALSE	4.6313
Ezh2	Hscb	2	dbcorrdb__E2F6__ENCSR000BLI_1__m1	5.65	FALSE	2.24074
Ezh2	Incenp	2	dbcorrdb__E2F6__ENCSR000BLI_1__m1	5.65	FALSE	9.44493
Ezh2	Kif23	1	dbcorrdb__E2F6__ENCSR000BLI_1__m1	5.65	FALSE	5.07985
Ezh2	Lama5	3	dbcorrdb__E2F6__ENCSR000BLI_1__m1	5.65	FALSE	5.91107
Ezh2	Lig1	3	dbcorrdb__E2F6__ENCSR000BLI_1__m1	5.65	FALSE	13.5057
Ezh2	Mcm2	3	dbcorrdb__E2F6__ENCSR000BLI_1__m1	5.65	FALSE	6.00094
Ezh2	Mcm3	3	dbcorrdb__E2F6__ENCSR000BLI_1__m1	5.65	FALSE	10.908
Ezh2	Mcm4	3	dbcorrdb__E2F6__ENCSR000BLI_1__m1	5.65	FALSE	7.73509
Ezh2	Mcm5	3	dbcorrdb__E2F6__ENCSR000BLI_1__m1	5.65	FALSE	14.6847
Ezh2	Mcm6	3	dbcorrdb__E2F6__ENCSR000BLI_1__m1	5.65	FALSE	11.2489
Ezh2	Mcm7	3	dbcorrdb__E2F6__ENCSR000BLI_1__m1	5.65	FALSE	11.8152
Ezh2	Ncaph2	3	dbcorrdb__E2F6__ENCSR000BLI_1__m1	5.65	FALSE	5.12952
Ezh2	Pclaf	3	dbcorrdb__E2F6__ENCSR000BLI_1__m1	5.65	FALSE	19.2394
Ezh2	Pcna	1	dbcorrdb__E2F1__ENCSR000EVJ_1__m1	4.81	FALSE	4.80261
Ezh2	Pold3	3	dbcorrdb__E2F6__ENCSR000BLI_1__m1	5.65	FALSE	2.268
Ezh2	Prim1	3	dbcorrdb__E2F6__ENCSR000BLI_1__m1	5.65	FALSE	6.84813
Ezh2	Pym1	3	dbcorrdb__E2F6__ENCSR000BLI_1__m1	5.65	FALSE	3.01174
Ezh2	Qars	2	dbcorrdb__E2F6__ENCSR000BLI_1__m1	5.65	FALSE	5.31827
Ezh2	Racgap1	2	dbcorrdb__E2F6__ENCSR000BLI_1__m1	5.65	FALSE	7.64495
Ezh2	Rangap1	2	dbcorrdb__E2F6__ENCSR000EVK_1__m1	5.44	FALSE	4.75614
Ezh2	Rbl1	3	dbcorrdb__E2F6__ENCSR000BLI_1__m1	5.65	FALSE	7.92676
Ezh2	Rprd1a	1	dbcorrdb__E2F6__ENCSR000EVK_1__m1	5.44	FALSE	1.81566
Ezh2	Rrm1	3	dbcorrdb__E2F6__ENCSR000BLI_1__m1	5.65	FALSE	14.5135
Ezh2	Serinc5	1	dbcorrdb__E2F1__ENCSR000EVJ_1__m1	4.81	FALSE	1.73769
Ezh2	Smc4	3	dbcorrdb__E2F6__ENCSR000BLI_1__m1	5.65	FALSE	20.1
Ezh2	Tmpo	3	dbcorrdb__E2F6__ENCSR000BLI_1__m1	5.65	FALSE	14.0969
Ezh2	Top2a	2	dbcorrdb__E2F6__ENCSR000BLI_1__m1	5.65	FALSE	18.3241
Ezh2	Upf1	1	dbcorrdb__E2F1__ENCSR000EVJ_1__m1	4.81	FALSE	1.19217
Ezh2	Usp1	3	dbcorrdb__E2F6__ENCSR000BLI_1__m1	5.65	FALSE	4.80402
Ezh2	Zfp322a	1	dbcorrdb__E2F1__ENCSR000EVJ_1__m1	4.81	FALSE	5.31699
Fli1	Arhgef2	1	transfac_pro__M01870	3.64	FALSE	2.31796
Fli1	Lsm2	1	transfac_pro__M01870	3.64	FALSE	3.3845
Fli1	Nlrx1	1	transfac_pro__M01870	3.64	FALSE	2.05377
Fli1	Trim11	1	transfac_pro__M01870	3.64	FALSE	1.69153
Fosb	Atf3	9	dbcorrdb__ATF1__ENCSR000DNZ_1__m1	4.05	FALSE	51.697
Fosb	Cd14	2	dbcorrdb__STAT3__ENCSR000EDC_1__m1	3.89	FALSE	28.7295
Fosb	Elf1	2	dbcorrdb__STAT3__ENCSR000EDC_1__m1	3.89	FALSE	4.57425
Fosb	Fos	2	dbcorrdb__STAT3__ENCSR000EDC_1__m1	3.89	FALSE	86.0283
Fosb	Got1	1	dbcorrdb__JUN__ENCSR000EEK_1__m1	3.29	FALSE	7.03953
Fosb	Klf6	7	dbcorrdb__ATF1__ENCSR000DNZ_1__m1	4.05	FALSE	15.3028
Fosb	Tef	1	dbcorrdb__STAT3__ENCSR000EDC_1__m1	3.89	FALSE	5.95544
Fosb	Trp53inp2	6	dbcorrdb__ATF1__ENCSR000DNZ_1__m1	4.05	FALSE	4.20243
Fosb	Ubn2	2	dbcorrdb__ATF1__ENCSR000DNZ_1__m1	4.05	FALSE	1.81355
Fosl2	Acsl1	4	cisbp__M0300	4.13	FALSE	3.40474
Fosl2	Actg1	3	cisbp__M0300	4.13	FALSE	7.44647
Fosl2	Arg2	41	cisbp__M0273	4.5	FALSE	6.18818
Fosl2	Arid4a	8	cisbp__M0273	4.5	FALSE	4.3085
Fosl2	Capn1	4	cisbp__M0273	4.5	FALSE	4.51681
Fosl2	Capza1	1	factorbook__CREB	3.66	FALSE	4.31201
Fosl2	Chd7	34	cisbp__M0273	4.5	FALSE	12.0421
Fosl2	Coq10b	23	cisbp__M0273	4.5	FALSE	13.4736
Fosl2	Crem	41	cisbp__M0273	4.5	FALSE	5.92728
Fosl2	Csrnp1	1	transfac_pro__M08803	3.03	FALSE	29.879
Fosl2	Cytip	1	transfac_pro__M08803	3.03	FALSE	17.779
Fosl2	Diaph1	2	cisbp__M0361	3.34	FALSE	8.9752
Fosl2	Eif5	4	cisbp__M0273	4.5	FALSE	9.86506
Fosl2	Elmsan1	23	cisbp__M0273	4.5	FALSE	2.81101
Fosl2	Fem1c	21	cisbp__M0273	4.5	FALSE	8.23724
Fosl2	Furin	3	cisbp__M0273	4.5	FALSE	5.97315
Fosl2	Ifrd1	23	cisbp__M0273	4.5	FALSE	14.5758
Fosl2	Jdp2	25	cisbp__M0273	4.5	FALSE	12.9573
Fosl2	Kpna4	2	transfac_pro__M09580	3.17	FALSE	4.92186
Fosl2	Ndel1	23	cisbp__M0273	4.5	FALSE	13.7032
Fosl2	Nfil3	5	cisbp__M0273	4.5	FALSE	13.6362
Fosl2	Nr4a1	10	cisbp__M0273	4.5	FALSE	41.1979
Fosl2	Nr4a3	41	cisbp__M0273	4.5	FALSE	12.1255
Fosl2	Nuak2	6	cisbp__M0273	4.5	FALSE	3.60669
Fosl2	Osm	17	cisbp__M0273	4.5	FALSE	28.4524
Fosl2	Pald1	1	cisbp__M0300	4.13	FALSE	3.15572
Fosl2	Ppp1r3b	2	cisbp__M0273	4.5	FALSE	7.14886
Fosl2	Rabgef1	12	cisbp__M0273	4.5	FALSE	8.61274
Fosl2	Sik1	38	cisbp__M0273	4.5	FALSE	9.016
Fosl2	Tgm2	2	cisbp__M0300	4.13	FALSE	11.2236
Fosl2	Tmem184b	3	cisbp__M0273	4.5	FALSE	1.83555
Fosl2	Tob1	7	cisbp__M0273	4.5	FALSE	2.55365
Fosl2	Trib1	24	cisbp__M0273	4.5	FALSE	23.5996
Fosl2	Tsc22d4	4	cisbp__M0273	4.5	FALSE	6.52333
Fosl2	Ubash3b	5	cisbp__M0273	4.5	FALSE	2.29432
Fosl2	Vegfa	2	cisbp__M0361	3.34	FALSE	15.0235
Fosl2	Vps37b	41	cisbp__M0273	4.5	FALSE	3.86324
Fosl2	Zfp263	3	cisbp__M0273	4.5	FALSE	3.73957
Foxj2	Camta1	1	hocomoco__FOXD3_HUMAN.H11MO.0.D	3.42	FALSE	1.62428
Foxj2	Cnot6	1	hocomoco__FOXD3_HUMAN.H11MO.0.D	3.42	FALSE	5.28936
Foxj2	Hgf	1	hocomoco__FOXD3_HUMAN.H11MO.0.D	3.42	FALSE	1.41911
Foxj2	Sp3	1	hocomoco__FOXD3_HUMAN.H11MO.0.D	3.42	FALSE	4.45581
Foxo1	Gkap1	2	transfac_pro__M07286	3	TRUE	4.22805
Foxo1	Hax1	1	transfac_pro__M07286	3	TRUE	1.87611
Foxo1	Lsg1	1	cisbp__M3280	3.51	FALSE	1.76476
Foxo1	Prelp	2	transfac_pro__M07286	3	TRUE	9.65956
Foxo1	Thra	1	transfac_pro__M07286	3	TRUE	4.3811
Gtf2f1	2510039O18Rik	1	dbcorrdb__GTF2F1__ENCSR000ECZ_1__m3	3.1	TRUE	4.38509
Gtf2f1	Bms1	2	dbcorrdb__GTF2F1__ENCSR000ECZ_1__m3	3.1	TRUE	2.80363
Gtf2f1	Bmt2	2	dbcorrdb__GTF2F1__ENCSR000ECZ_1__m3	3.1	TRUE	2.24776
Gtf2f1	Ccz1	3	dbcorrdb__GTF2F1__ENCSR000ECZ_1__m3	3.1	TRUE	3.82428
Gtf2f1	Klhl20	3	dbcorrdb__GTF2F1__ENCSR000ECZ_1__m3	3.1	TRUE	1.3397
Gtf2f1	Mettl3	3	dbcorrdb__GTF2F1__ENCSR000ECZ_1__m3	3.1	TRUE	1.4063
Gtf2f1	Myo9b	2	dbcorrdb__GABPA__ENCSR000BJK_1__m1	5.31	FALSE	3.89782
Gtf2f1	Pigo	2	dbcorrdb__GABPA__ENCSR000BJK_1__m1	5.31	FALSE	1.6866
Gtf2f1	Taf10	3	dbcorrdb__GTF2F1__ENCSR000ECZ_1__m3	3.1	TRUE	0.933271
Gtf2f1	Zbtb42	1	dbcorrdb__GTF2F1__ENCSR000ECZ_1__m3	3.1	TRUE	2.21509
Gtf2f1	Zbtb6	3	dbcorrdb__GTF2F1__ENCSR000ECZ_1__m3	3.1	TRUE	3.13348
Hcfc1	5430416N02Rik	1	transfac_pro__M04832	3.5	FALSE	1.52205
Hcfc1	Abcc9	1	dbcorrdb__SREBF1__ENCSR000EZP_1__m1	3.24	FALSE	1.4395
Hcfc1	Actr10	4	dbcorrdb__HDAC2__ENCSR000AQG_1__m4	3.25	FALSE	2.64406
Hcfc1	Ado	1	transfac_pro__M04832	3.5	FALSE	2.30165
Hcfc1	Alg11	1	transfac_pro__M04832	3.5	FALSE	1.52268
Hcfc1	Arhgap15	1	transfac_pro__M04832	3.5	FALSE	3.84323
Hcfc1	Atp13a1	2	dbcorrdb__YY1__ENCSR000BKJ_1__m1	4.89	FALSE	2.93731
Hcfc1	Elf2	5	transfac_pro__M04832	3.5	FALSE	1.20601
Hcfc1	Exoc2	1	transfac_pro__M04832	3.5	FALSE	1.74515
Hcfc1	Fbxo22	1	transfac_pro__M04832	3.5	FALSE	2.62123
Hcfc1	Gars	2	transfac_pro__M04832	3.5	FALSE	3.85543
Hcfc1	Ints2	1	transfac_pro__M04832	3.5	FALSE	2.30375
Hcfc1	Mga	2	transfac_pro__M04832	3.5	FALSE	1.90801
Hcfc1	Mospd1	2	transfac_pro__M04832	3.5	FALSE	1.44689
Hcfc1	Ndufs3	1	transfac_pro__M04832	3.5	FALSE	8.8963
Hcfc1	Pak4	1	dbcorrdb__YY1__ENCSR000BKJ_1__m1	4.89	FALSE	5.54634
Hcfc1	Parp3	1	transfac_pro__M04832	3.5	FALSE	2.17162
Hcfc1	Pola1	5	transfac_pro__M04832	3.5	FALSE	5.00743
Hcfc1	Rab13	2	dbcorrdb__YY1__ENCSR000BKJ_1__m1	4.89	FALSE	2.98246
Hcfc1	Rfc5	1	transfac_pro__M04832	3.5	FALSE	1.97386
Hcfc1	Rnf181	1	transfac_pro__M04832	3.5	FALSE	1.75753
Hcfc1	Setd3	4	dbcorrdb__HDAC2__ENCSR000AQG_1__m4	3.25	FALSE	5.77426
Hcfc1	Socs5	5	dbcorrdb__YY1__ENCSR000BKJ_1__m1	4.89	FALSE	1.82004
Hcfc1	Ube4b	5	dbcorrdb__YY1__ENCSR000BKJ_1__m1	4.89	FALSE	5.1966
Hcfc1	Uros	1	transfac_pro__M04832	3.5	FALSE	3.14908
Hcfc1	Vac14	2	dbcorrdb__YY1__ENCSR000BKJ_1__m1	4.89	FALSE	2.18041
Hcfc1	Zbtb18	2	dbcorrdb__YY1__ENCSR000BKJ_1__m1	4.89	FALSE	10.6376
Hes6	Abca3	1	cisbp__M5025	3.02	TRUE	10.2933
Hes6	Acsl3	1	cisbp__M5025	3.02	TRUE	5.38031
Hes6	Gmppa	11	cisbp__M5025	3.02	TRUE	5.06756
Hes6	Jmy	11	cisbp__M5025	3.02	TRUE	1.75636
Hes6	Nudt18	1	cisbp__M5025	3.02	TRUE	1.06267
Hes6	Nudt9	1	cisbp__M5025	3.02	TRUE	4.81034
Hes6	Nup88	1	cisbp__M5025	3.02	TRUE	7.42766
Hes6	Phlpp2	1	cisbp__M5025	3.02	TRUE	12.3994
Hes6	Setd1a	1	cisbp__M5025	3.02	TRUE	1.52298
Hes6	Slc35b2	10	taipale__HEY1_DBD_NNCACGTGNN	3.57	FALSE	2.85938
Hes6	Uaca	1	cisbp__M5025	3.02	TRUE	8.73556
Hif1a	Adam10	11	cisbp__M6275	7.25	TRUE	11.2455
Hif1a	Agpat4	2	hocomoco__HIF1A_HUMAN.H11MO.0.C	6.11	TRUE	15.4378
Hif1a	Aldoa	10	cisbp__M6275	7.25	TRUE	23.1175
Hif1a	Arg1	1	transfac_pro__M00466	5.76	TRUE	88.0544
Hif1a	Atp6ap1	10	cisbp__M6275	7.25	TRUE	3.68487
Hif1a	Bax	14	cisbp__M6275	7.25	TRUE	9.59821
Hif1a	Cacna1d	2	hocomoco__HIF1A_HUMAN.H11MO.0.C	6.11	TRUE	5.50439
Hif1a	Csnk2b	6	transfac_pro__M00466	5.76	TRUE	4.03279
Hif1a	Dap	6	transfac_pro__M00466	5.76	TRUE	2.49096
Hif1a	Emb	1	transfac_pro__M00466	5.76	TRUE	12.6658
Hif1a	Emilin2	11	cisbp__M6275	7.25	TRUE	12.4441
Hif1a	Eno1	14	cisbp__M6275	7.25	TRUE	26.0419
Hif1a	Ero1l	11	cisbp__M6275	7.25	TRUE	9.72256
Hif1a	Fam129b	2	transfac_pro__M00466	5.76	TRUE	9.36837
Hif1a	Fbxl5	6	homer__TACGTGCV_HIF-1a	5.42	TRUE	2.86044
Hif1a	Gpc1	9	hocomoco__HIF1A_HUMAN.H11MO.0.C	6.11	TRUE	3.77811
Hif1a	Ldha	11	cisbp__M6275	7.25	TRUE	13.8184
Hif1a	Mif	12	cisbp__M6275	7.25	TRUE	12.444
Hif1a	Mrpl18	10	cisbp__M6275	7.25	TRUE	4.19886
Hif1a	Nampt	7	hocomoco__HIF1A_HUMAN.H11MO.0.C	6.11	TRUE	6.91693
Hif1a	Npepps	1	transfac_pro__M00976	5.48	TRUE	1.48338
Hif1a	P4ha1	13	cisbp__M6275	7.25	TRUE	4.56086
Hif1a	Pgam1	10	cisbp__M6275	7.25	TRUE	27.1024
Hif1a	Pgk1	14	cisbp__M6275	7.25	TRUE	18.664
Hif1a	Ppp2r1a	7	transfac_pro__M00466	5.76	TRUE	2.47645
Hif1a	Prpf40a	2	transfac_pro__M00466	5.76	TRUE	6.69439
Hif1a	Rai14	5	transfac_pro__M00466	5.76	TRUE	6.11082
Hif1a	Rnf128	13	cisbp__M6275	7.25	TRUE	11.3321
Hif1a	Slc36a1	6	homer__TACGTGCV_HIF-1a	5.42	TRUE	6.59118
Hif1a	Slc39a14	5	cisbp__M6275	7.25	TRUE	10.0098
Hif1a	Slc7a2	2	swissregulon__hs__HIF1A.p2	5.25	TRUE	5.32708
Hif1a	Sox4	10	cisbp__M6275	7.25	TRUE	10.9644
Hif1a	Ss18	7	transfac_pro__M00466	5.76	TRUE	1.23475
Hif1a	Tmsb10	8	cisbp__M6275	7.25	TRUE	11.0694
Hif1a	Vapa	14	cisbp__M6275	7.25	TRUE	2.83801
Hif1a	Vegfa	9	cisbp__M6275	7.25	TRUE	17.4167
Hsf1	Phc1	1	dbcorrdb__HSF1__ENCSR000EET_1__m3	3.04	TRUE	1.56555
Hsf1	Tmem229b	1	dbcorrdb__HSF1__ENCSR000EET_1__m3	3.04	TRUE	1.15172
Id2	Clcn7	1	cisbp__M0189	3.06	TRUE	8.80795
Id2	Dtna	1	cisbp__M0189	3.06	TRUE	3.42936
Id2	Mgll	1	cisbp__M0189	3.06	TRUE	3.24011
Id2	Sgk1	1	cisbp__M0189	3.06	TRUE	10.4095
Ikzf1	Adprhl2	2	cisbp__M2275	5.01	FALSE	2.03728
Ikzf1	Brd2	3	cisbp__M2275	5.01	FALSE	3.92745
Ikzf1	Crlf3	2	cisbp__M2275	5.01	FALSE	3.16228
Ikzf1	Hist1h1c	15	dbcorrdb__IKZF1__ENCSR000EUJ_1__m1	4.16	TRUE	9.59715
Ikzf1	Hist1h4i	4	cisbp__M0686	5.96	FALSE	3.60871
Ikzf1	Ilf2	2	cisbp__M2275	5.01	FALSE	1.04325
Ikzf1	Inpp5d	17	dbcorrdb__IKZF1__ENCSR000EUJ_1__m1	4.16	TRUE	2.51551
Ikzf1	Parvg	4	cisbp__M0686	5.96	FALSE	7.51782
Ikzf1	Pik3cd	20	cisbp__M0685	6.53	FALSE	6.63426
Ikzf1	Rfx7	3	cisbp__M2275	5.01	FALSE	1.30129
Ikzf1	Sap30l	14	dbcorrdb__IKZF1__ENCSR000EUJ_1__m1	4.16	TRUE	1.06555
Ikzf1	Slc50a1	1	cisbp__M0686	5.96	FALSE	1.48348
Ikzf1	Slu7	2	cisbp__M2275	5.01	FALSE	1.0646
Ikzf1	Thap4	4	cisbp__M0686	5.96	FALSE	1.22136
Ikzf1	Vbp1	2	cisbp__M2275	5.01	FALSE	3.38426
Ikzf1	Wipf1	19	dbcorrdb__IKZF1__ENCSR000EUJ_1__m1	4.16	TRUE	6.54263
Ikzf1	Yme1l1	4	cisbp__M0686	5.96	FALSE	1.03094
Irf5	Bcor	4	taipale__IRF5_full_NACCGAAACYN_repr	5.2	TRUE	1.72451
Irf5	Gpsm3	6	cisbp__M5575	4.77	TRUE	5.94384
Irf5	Gsap	3	taipale__IRF5_full_NACCGAAACYN_repr	5.2	TRUE	2.13001
Irf5	Rbm47	5	taipale__IRF5_full_NACCGAAACYN_repr	5.2	TRUE	4.20846
Irf5	Rfc3	1	taipale_cyt_meth__IRF5_NYGAAACCGAAACY_eDBD	4.07	TRUE	3.64861
Irf5	Rprd2	3	taipale__IRF5_full_NACCGAAACYN_repr	5.2	TRUE	1.46163
Irf5	Scrn3	1	taipale_cyt_meth__IRF5_NYGAAACCGAAACY_eDBD	4.07	TRUE	2.81078
Irf5	Sgcb	1	taipale_cyt_meth__IRF5_NYGAAACCGAAACY_eDBD	4.07	TRUE	7.24131
Irf5	Stx16	1	taipale_cyt_meth__IRF7_NNGAAANYGAAANYN_eDBD_meth_repr	3.01	FALSE	3.75278
Irf5	Trim56	10	taipale__IRF5_full_NACCGAAACYN_repr	5.2	TRUE	4.305
Irf7	4931406P16Rik	28	tfdimers__MD00302	4.38	TRUE	3.17065
Irf7	Acbd3	16	cisbp__M5580	17.5	FALSE	0.897379
Irf7	Adamtsl4	4	cisbp__M5580	17.5	FALSE	1.96323
Irf7	Adar	91	swissregulon__hs__IRF1_2_7.p3	17.3	TRUE	7.89243
Irf7	Arhgap25	83	swissregulon__hs__IRF1_2_7.p3	17.3	TRUE	0.766975
Irf7	B2m	97	swissregulon__hs__IRF1_2_7.p3	17.3	TRUE	10.1826
Irf7	Bach1	1	taipale_cyt_meth__IRF3_NSGAAANSGAAASSGAAASN_FL_meth	11.9	FALSE	4.83251
Irf7	Bst2	95	swissregulon__hs__IRF1_2_7.p3	17.3	TRUE	22.2363
Irf7	Cmpk2	65	swissregulon__hs__IRF1_2_7.p3	17.3	TRUE	3.08556
Irf7	Ddx58	95	swissregulon__hs__IRF1_2_7.p3	17.3	TRUE	17.6006
Irf7	Ddx60	90	swissregulon__hs__IRF1_2_7.p3	17.3	TRUE	9.85034
Irf7	Dtx3l	97	swissregulon__hs__IRF1_2_7.p3	17.3	TRUE	8.45404
Irf7	Eif2ak2	95	swissregulon__hs__IRF1_2_7.p3	17.3	TRUE	30.7279
Irf7	Epsti1	85	swissregulon__hs__IRF1_2_7.p3	17.3	TRUE	15.936
Irf7	Fam160a2	1	cisbp__M3471	10.2	FALSE	5.15173
Irf7	Fcgr1	23	taipale_cyt_meth__IRF7_NNGAAANYGAAANYN_eDBD_meth_repr	14	TRUE	19.6305
Irf7	Fcgr4	78	swissregulon__hs__IRF1_2_7.p3	17.3	TRUE	23.9021
Irf7	Gbp2	41	taipale_cyt_meth__IRF7_NYGAAANYGAAANYN_eDBD	15.1	TRUE	9.25776
Irf7	H2-K1	92	swissregulon__hs__IRF1_2_7.p3	17.3	TRUE	11.7742
Irf7	H2-T23	30	taipale_cyt_meth__IRF7_NYGAAANYGAAANYN_eDBD	15.1	TRUE	24.0065
Irf7	H2-T24	27	taipale_cyt_meth__IRF7_NYGAAANYGAAANYN_eDBD	15.1	TRUE	1.47176
Irf7	Helz2	26	factorbook__STAT2	18.6	FALSE	3.18668
Irf7	Ifi203	44	swissregulon__hs__IRF1_2_7.p3	17.3	TRUE	17.9032
Irf7	Ifi204	4	taipale__IRF7_DBD_NCGAAANYGAAACY_repr	14.3	TRUE	24.0064
Irf7	Ifi209	33	swissregulon__hs__IRF1_2_7.p3	17.3	TRUE	29.6807
Irf7	Ifi211	6	taipale__IRF7_DBD_NCGAAANYGAAACY_repr	14.3	TRUE	27.777
Irf7	Ifi213	76	swissregulon__hs__IRF1_2_7.p3	17.3	TRUE	28.6696
Irf7	Ifi27l2a	15	tfdimers__MD00527	8.4	TRUE	23.7541
Irf7	Ifi47	50	taipale_cyt_meth__IRF7_NYGAAANYGAAANYN_eDBD	15.1	TRUE	18.3028
Irf7	Ifih1	95	swissregulon__hs__IRF1_2_7.p3	17.3	TRUE	7.373
Irf7	Ifit1	96	swissregulon__hs__IRF1_2_7.p3	17.3	TRUE	23.7413
Irf7	Ifit3	97	swissregulon__hs__IRF1_2_7.p3	17.3	TRUE	49.8283
Irf7	Ifit3b	95	swissregulon__hs__IRF1_2_7.p3	17.3	TRUE	13.2629
Irf7	Ifitm3	89	swissregulon__hs__IRF1_2_7.p3	17.3	TRUE	43.6988
Irf7	Irf9	4	transfac_pro__M03793	5.67	TRUE	9.09759
Irf7	Irgm1	39	taipale__IRF7_DBD_NCGAAANYGAAACY_repr	14.3	TRUE	20.8002
Irf7	Isg15	97	swissregulon__hs__IRF1_2_7.p3	17.3	TRUE	60.2422
Irf7	Isg20	83	swissregulon__hs__IRF1_2_7.p3	17.3	TRUE	10.5062
Irf7	Lgals9	67	swissregulon__hs__IRF1_2_7.p3	17.3	TRUE	17.9046
Irf7	Mitd1	3	transfac_pro__M00972	8.65	TRUE	1.33209
Irf7	Mndal	49	swissregulon__hs__IRF1_2_7.p3	17.3	TRUE	23.9973
Irf7	Mx1	19	transfac_pro__M00772	12	TRUE	13.0109
Irf7	Nampt	4	taipale__IRF9_full_AWCGAAACCGAAACY	18.4	FALSE	6.57635
Irf7	Oas1a	36	taipale_cyt_meth__IRF7_NYGAAANYGAAANYN_eDBD	15.1	TRUE	20.8634
Irf7	Oas2	75	swissregulon__hs__IRF1_2_7.p3	17.3	TRUE	27.4409
Irf7	Oas3	4	taipale__IRF7_DBD_NCGAAANYGAAACY_repr	14.3	TRUE	26.6848
Irf7	Oasl1	95	swissregulon__hs__IRF1_2_7.p3	17.3	TRUE	42.1137
Irf7	Ogfr	94	swissregulon__hs__IRF1_2_7.p3	17.3	TRUE	5.65098
Irf7	Parp12	45	taipale_cyt_meth__IRF7_NYGAAANYGAAANYN_eDBD	15.1	TRUE	17.8374
Irf7	Parp14	96	swissregulon__hs__IRF1_2_7.p3	17.3	TRUE	25.0589
Irf7	Parp9	6	tfdimers__MD00527	8.4	TRUE	3.76541
Irf7	Phf11b	1	hocomoco__STAT2_HUMAN.H11MO.0.A	17.5	FALSE	18.4212
Irf7	Phf11d	7	taipale__IRF9_full_AWCGAAACCGAAACY	18.4	FALSE	14.6704
Irf7	Plac8	1	tfdimers__MD00527	8.4	TRUE	62.1761
Irf7	Pnp	3	transfac_pro__M04788	12.8	FALSE	9.74614
Irf7	Psme1	86	swissregulon__hs__IRF1_2_7.p3	17.3	TRUE	11.0058
Irf7	Rsad2	97	swissregulon__hs__IRF1_2_7.p3	17.3	TRUE	66.5049
Irf7	Rtp4	96	swissregulon__hs__IRF1_2_7.p3	17.3	TRUE	64.9464
Irf7	Samd9l	75	swissregulon__hs__IRF1_2_7.p3	17.3	TRUE	16.6917
Irf7	Sell	63	taipale__IRF7_DBD_NCGAAANYGAAACY_repr	14.3	TRUE	15.0471
Irf7	Slfn1	1	taipale__IRF8_DBD_NCGAAACCGAAACY	17.3	FALSE	20.5243
Irf7	Slfn4	19	taipale__IRF7_DBD_NCGAAANYGAAACY_repr	14.3	TRUE	55.419
Irf7	Slfn5	30	taipale__IRF7_DBD_NCGAAANYGAAACY_repr	14.3	TRUE	58.336
Irf7	Slfn8	40	taipale_cyt_meth__IRF7_NYGAAANYGAAANYN_eDBD	15.1	TRUE	9.07395
Irf7	Sp100	59	swissregulon__hs__IRF1_2_7.p3	17.3	TRUE	48.056
Irf7	Sp110	91	swissregulon__hs__IRF1_2_7.p3	17.3	TRUE	21.3928
Irf7	Sp140	1	cisbp__M1883	12.6	FALSE	9.61995
Irf7	Stard3	5	transfac_pro__M08887	12	TRUE	6.4566
Irf7	Stat1	86	swissregulon__hs__IRF1_2_7.p3	17.3	TRUE	22.5667
Irf7	Stat2	81	swissregulon__hs__IRF1_2_7.p3	17.3	TRUE	31.689
Irf7	Syk	7	hocomoco__IRF1_MOUSE.H11MO.0.A	15.1	FALSE	2.63157
Irf7	Tmem140	87	swissregulon__hs__IRF1_2_7.p3	17.3	TRUE	2.50056
Irf7	Tor1aip1	51	swissregulon__hs__IRF1_2_7.p3	17.3	TRUE	6.80522
Irf7	Tor3a	82	swissregulon__hs__IRF1_2_7.p3	17.3	TRUE	10.1103
Irf7	Trafd1	1	c2h2_zfs__M3911	6.97	FALSE	26.1674
Irf7	Trim25	73	swissregulon__hs__IRF1_2_7.p3	17.3	TRUE	4.95847
Irf7	Trim30a	6	tfdimers__MD00302	4.38	TRUE	37.2689
Irf7	Trim30d	9	tfdimers__MD00302	4.38	TRUE	19.0731
Irf7	Trmt1l	80	swissregulon__hs__IRF1_2_7.p3	17.3	TRUE	1.40852
Irf7	Uba7	97	swissregulon__hs__IRF1_2_7.p3	17.3	TRUE	4.92312
Irf7	Usp18	94	swissregulon__hs__IRF1_2_7.p3	17.3	TRUE	32.8195
Irf7	Vcpip1	71	taipale_cyt_meth__IRF7_NYGAAANYGAAANYN_eDBD	15.1	TRUE	7.29884
Irf7	Xaf1	97	swissregulon__hs__IRF1_2_7.p3	17.3	TRUE	14.6146
Irf7	Zbp1	96	swissregulon__hs__IRF1_2_7.p3	17.3	TRUE	23.2569
Irf7	Znfx1	26	cisbp__M6312	9.76	TRUE	9.3731
Irf9	Acot8	1	hocomoco__IRF8_HUMAN.H11MO.0.B	3.1	FALSE	2.96347
Irf9	Dtx3l	1	hocomoco__IRF8_HUMAN.H11MO.0.B	3.1	FALSE	11.2234
Irf9	Mark2	1	hocomoco__IRF8_HUMAN.H11MO.0.B	3.1	FALSE	1.82321
Irf9	Sp100	1	hocomoco__IRF8_HUMAN.H11MO.0.B	3.1	FALSE	12.6026
Irf9	Wars	1	hocomoco__IRF8_HUMAN.H11MO.0.B	3.1	FALSE	5.70758
Jdp2	Arrdc4	1	cisbp__M0367	4.63	FALSE	4.99073
Jdp2	Cdk9	1	cisbp__M0367	4.63	FALSE	3.81284
Jdp2	Chic2	1	cisbp__M0367	4.63	FALSE	1.3742
Jdp2	Gpbp1	16	cisbp__M0367	4.63	FALSE	5.0849
Jdp2	Lbr	1	cisbp__M0367	4.63	FALSE	4.99724
Jdp2	Pbx1	1	cisbp__M0367	4.63	FALSE	3.86448
Jdp2	Ppp2r2d	17	cisbp__M0367	4.63	FALSE	2.0255
Jdp2	Skap2	1	cisbp__M0367	4.63	FALSE	2.75517
Junb	Ankrd44	13	cisbp__M0302	3.64	FALSE	2.86483
Junb	Arhgap25	4	transfac_pro__M07246	3.47	FALSE	1.64181
Junb	Arhgap5	6	homer__GATGACGTCA_Atf1	3.22	FALSE	2.79091
Junb	Atf3	16	cisbp__M0302	3.64	FALSE	15.5619
Junb	Atg3	12	cisbp__M0302	3.64	FALSE	1.29613
Junb	Btg2	16	cisbp__M0302	3.64	FALSE	67.242
Junb	Ccl4	16	cisbp__M0302	3.64	FALSE	9.81013
Junb	Ccnl1	15	cisbp__M0302	3.64	FALSE	24.6701
Junb	Ccpg1	4	cisbp__M3083	3.15	FALSE	2.90807
Junb	Ccrl2	13	cisbp__M0302	3.64	FALSE	42.2173
Junb	Cd33	1	jaspar__MA0018.2	3.1	FALSE	15.5219
Junb	Cd69	1	dbcorrdb__JUND__ENCSR000EBZ_1__m2	3.35	FALSE	2.19638
Junb	Cd82	2	dbcorrdb__JUND__ENCSR000EBZ_1__m2	3.35	FALSE	5.88976
Junb	Cebpb	4	cisbp__M0302	3.64	FALSE	54.4826
Junb	Chst15	4	cisbp__M0303	3.45	FALSE	5.01283
Junb	Clec4e	1	dbcorrdb__JUND__ENCSR000EBZ_1__m2	3.35	FALSE	20.5434
Junb	Coq10b	16	cisbp__M0302	3.64	FALSE	7.8945
Junb	Cxcl2	1	dbcorrdb__JUND__ENCSR000EBZ_1__m2	3.35	FALSE	48.223
Junb	Ddx3x	13	cisbp__M0303	3.45	FALSE	7.64191
Junb	Ddx5	16	cisbp__M0302	3.64	FALSE	12.5626
Junb	Dennd4a	1	transfac_public__M00039	3.08	FALSE	7.75567
Junb	Dusp1	16	cisbp__M0302	3.64	FALSE	51.8788
Junb	Dusp2	1	dbcorrdb__JUND__ENCSR000EBZ_1__m2	3.35	FALSE	27.0197
Junb	Egr1	13	cisbp__M0302	3.64	FALSE	41.7954
Junb	Elf4	14	cisbp__M0302	3.64	FALSE	4.65224
Junb	Elmsan1	14	cisbp__M0302	3.64	FALSE	2.10504
Junb	Fem1c	13	cisbp__M0302	3.64	FALSE	8.07098
Junb	Fgd3	2	cisbp__M0341	3.41	FALSE	6.61018
Junb	Fos	14	cisbp__M0302	3.64	FALSE	31.6846
Junb	Fosb	16	cisbp__M0302	3.64	FALSE	31.2163
Junb	Fus	1	dbcorrdb__JUND__ENCSR000EBZ_1__m2	3.35	FALSE	7.44477
Junb	Gab2	1	dbcorrdb__JUND__ENCSR000EBZ_1__m2	3.35	FALSE	0.988686
Junb	Gadd45b	2	cisbp__M0303	3.45	FALSE	30.5789
Junb	H2-Q10	1	cisbp__M6180	3.01	FALSE	13.7381
Junb	H3f3b	5	cisbp__M0303	3.45	FALSE	13.109
Junb	Hcar2	11	cisbp__M0302	3.64	FALSE	13.1201
Junb	Hmgb2	2	cisbp__M0341	3.41	FALSE	10.6574
Junb	Ier2	15	cisbp__M0302	3.64	FALSE	27.1366
Junb	Ier3	1	cisbp__M0303	3.45	FALSE	38.2828
Junb	Ifrd1	16	cisbp__M0302	3.64	FALSE	18.6765
Junb	Il1a	2	cisbp__M0303	3.45	FALSE	6.69454
Junb	Il23a	1	dbcorrdb__JUND__ENCSR000EBZ_1__m2	3.35	FALSE	1.82124
Junb	Ip6k1	10	cisbp__M0303	3.45	FALSE	3.72513
Junb	Irf1	3	dbcorrdb__JUND__ENCSR000EBZ_1__m2	3.35	FALSE	20.3724
Junb	Jak1	11	cisbp__M0303	3.45	FALSE	4.4093
Junb	Jdp2	16	cisbp__M0302	3.64	FALSE	11.2501
Junb	Jmjd1c	3	cisbp__M0302	3.64	FALSE	1.80564
Junb	Jun	16	cisbp__M0302	3.64	FALSE	29.4838
Junb	Kdm6b	1	transfac_public__M00039	3.08	FALSE	24.5306
Junb	Kpna4	1	dbcorrdb__JUND__ENCSR000EBZ_1__m2	3.35	FALSE	3.05494
Junb	Lrrfip1	14	transfac_pro__M07246	3.47	FALSE	2.8448
Junb	Ltb	1	transfac_public__M00039	3.08	FALSE	6.87785
Junb	Marcksl1	1	cisbp__M0341	3.41	FALSE	28.0788
Junb	Mcl1	9	transfac_pro__M07246	3.47	FALSE	37.5907
Junb	Midn	10	cisbp__M0303	3.45	FALSE	5.45334
Junb	N4bp1	9	cisbp__M0303	3.45	FALSE	5.92433
Junb	N4bp2l1	8	cisbp__M0303	3.45	FALSE	4.56918
Junb	Neurl3	2	dbcorrdb__JUND__ENCSR000EBZ_1__m2	3.35	FALSE	24.0226
Junb	Nfe2l2	6	transfac_pro__M07246	3.47	FALSE	22.8072
Junb	Nfkbid	11	cisbp__M0302	3.64	FALSE	23.0527
Junb	Nfkbie	1	dbcorrdb__JUND__ENCSR000EBZ_1__m2	3.35	FALSE	5.98568
Junb	Nfkbiz	10	cisbp__M0302	3.64	FALSE	44.6313
Junb	Nr4a1	6	cisbp__M0303	3.45	FALSE	64.8755
Junb	Nsd3	12	transfac_pro__M07246	3.47	FALSE	9.13881
Junb	Nuak2	2	cisbp__M0341	3.41	FALSE	4.00739
Junb	Nufip2	2	transfac_public__M00039	3.08	FALSE	4.00891
Junb	Osm	14	cisbp__M0302	3.64	FALSE	14.0039
Junb	Pag1	5	cisbp__M0303	3.45	FALSE	7.60342
Junb	Pcf11	1	transfac_public__M00039	3.08	FALSE	1.55494
Junb	Pde4b	10	transfac_pro__M07246	3.47	FALSE	27.0121
Junb	Per1	15	cisbp__M0302	3.64	FALSE	14.3841
Junb	Picalm	11	cisbp__M0303	3.45	FALSE	8.64986
Junb	Plekho2	1	cisbp__M0341	3.41	FALSE	7.99907
Junb	Pmaip1	14	cisbp__M0302	3.64	FALSE	13.8473
Junb	Pnrc1	1	dbcorrdb__JUND__ENCSR000EBZ_1__m2	3.35	FALSE	36.8231
Junb	Ppp1r15a	15	cisbp__M0302	3.64	FALSE	34.0738
Junb	Ppp2r5a	9	cisbp__M0302	3.64	FALSE	6.42947
Junb	Ptp4a1	16	cisbp__M0302	3.64	FALSE	23.5882
Junb	Purb	15	cisbp__M0302	3.64	FALSE	4.23082
Junb	Rab11fip1	4	cisbp__M3083	3.15	FALSE	5.58003
Junb	Rabgef1	8	cisbp__M0303	3.45	FALSE	7.84643
Junb	Rbm25	9	cisbp__M0303	3.45	FALSE	3.27978
Junb	Rhog	1	dbcorrdb__JUND__ENCSR000EBZ_1__m2	3.35	FALSE	13.866
Junb	Rin3	1	dbcorrdb__JUND__ENCSR000EBZ_1__m2	3.35	FALSE	4.37941
Junb	Rnf19b	4	cisbp__M0302	3.64	FALSE	2.24044
Junb	Sell	2	cisbp__M0302	3.64	FALSE	14.9765
Junb	Senp6	1	transfac_pro__M07246	3.47	FALSE	4.65633
Junb	Sik1	15	cisbp__M0302	3.64	FALSE	11.1997
Junb	Socs3	2	cisbp__M0302	3.64	FALSE	27.4883
Junb	Spi1	15	cisbp__M0302	3.64	FALSE	1.14377
Junb	Stat3	14	transfac_pro__M07246	3.47	FALSE	4.88487
Junb	Tax1bp1	4	cisbp__M0303	3.45	FALSE	5.67091
Junb	Tgif1	11	cisbp__M0303	3.45	FALSE	18.4971
Junb	Tle3	12	cisbp__M0303	3.45	FALSE	3.89037
Junb	Tmem154	8	transfac_pro__M07246	3.47	FALSE	7.97396
Junb	Tmem184b	6	dbcorrdb__JUND__ENCSR000EBZ_1__m2	3.35	FALSE	2.24307
Junb	Tnf	2	homer__GATGACGTCA_Atf1	3.22	FALSE	38.9673
Junb	Tnfaip3	14	cisbp__M0302	3.64	FALSE	66.3087
Junb	Tra2a	16	cisbp__M0302	3.64	FALSE	1.00189
Junb	Trib1	15	cisbp__M0302	3.64	FALSE	18.6552
Junb	Ubb	15	cisbp__M0302	3.64	FALSE	1.2839
Junb	Ubc	3	cisbp__M3083	3.15	FALSE	36.2353
Junb	Ube2b	16	cisbp__M0302	3.64	FALSE	1.97862
Junb	Vgll4	2	cisbp__M0303	3.45	FALSE	6.66168
Junb	Vps37b	16	cisbp__M0302	3.64	FALSE	3.28059
Junb	Zfp263	3	cisbp__M0303	3.45	FALSE	5.12434
Junb	Zfp292	9	cisbp__M0302	3.64	FALSE	0.979878
Junb	Zfp36	4	cisbp__M0303	3.45	FALSE	94.956
Junb	Zfp36l2	8	cisbp__M0303	3.45	FALSE	8.25345
Jund	Atf3	98	cisbp__M4571	3.75	TRUE	22.7857
Jund	Dcaf6	5	dbcorrdb__JUND__ENCSR000EBZ_1__m1	3.49	TRUE	2.85156
Jund	Dusp1	108	cisbp__M4571	3.75	TRUE	24.4734
Jund	Egr1	36	dbcorrdb__JUND__ENCSR000EBZ_1__m2	3.32	TRUE	20.7428
Jund	Fosb	108	cisbp__M4571	3.75	TRUE	17.5964
Jund	Glyr1	90	transfac_pro__M08935	3.59	TRUE	5.35929
Jund	Gng12	1	dbcorrdb__JUND__ENCSR000EBZ_1__m2	3.32	TRUE	4.30168
Jund	Grb2	1	dbcorrdb__JUND__ENCSR000EBZ_1__m2	3.32	TRUE	7.49167
Jund	Hcls1	1	dbcorrdb__ATF2__ENCSR000BQK_1__m1	3.41	FALSE	6.06584
Jund	Hnmt	4	dbcorrdb__JUND__ENCSR000EBZ_1__m1	3.49	TRUE	1.24578
Jund	Hspa1a	1	dbcorrdb__JUND__ENCSR000EBZ_1__m2	3.32	TRUE	21.1599
Jund	Hspa1b	1	dbcorrdb__JUND__ENCSR000EBZ_1__m2	3.32	TRUE	17.0424
Jund	Ier2	94	cisbp__M4571	3.75	TRUE	24.1048
Jund	Irf1	3	dbcorrdb__JUND__ENCSR000EBZ_1__m1	3.49	TRUE	6.19138
Jund	Jun	103	cisbp__M4571	3.75	TRUE	36.2851
Jund	Klf2	1	cisbp__M0361	3.6	FALSE	27.1893
Jund	Klf6	96	factorbook__v-JUN	3.61	TRUE	14.2222
Jund	Map7d1	5	dbcorrdb__JUND__ENCSR000EBZ_1__m1	3.49	TRUE	1.25109
Jund	Pdzd8	66	transfac_pro__M04681	3.32	TRUE	2.14286
Jund	Pias3	1	cisbp__M0320	3.07	TRUE	2.24762
Jund	Rassf1	43	factorbook__v-JUN	3.61	TRUE	4.48746
Jund	Rffl	3	dbcorrdb__JUND__ENCSR000EBZ_1__m1	3.49	TRUE	1.27115
Jund	Socs3	4	dbcorrdb__JUND__ENCSR000EBZ_1__m2	3.32	TRUE	17.3247
Jund	Srsf5	12	dbcorrdb__JUND__ENCSR000EBZ_1__m1	3.49	TRUE	9.67475
Jund	Stk4	1	dbcorrdb__ATF3__ENCSR000BKC_1__m1	3.42	FALSE	4.19272
Jund	Tnrc6a	1	dbcorrdb__JUND__ENCSR000EBZ_1__m2	3.32	TRUE	1.01203
Kdm5a	Bloc1s5	3	hocomoco__THAP1_HUMAN.H11MO.0.C	4.26	FALSE	2.44876
Kdm5a	Chp1	1	dbcorrdb__KDM5A__ENCSR000AQL_1__m2	4.01	TRUE	1.82448
Kdm5a	Commd2	9	dbcorrdb__NR2C2__ENCSR000EVN_1__m1	4.96	FALSE	1.86729
Kdm5a	Dhx38	10	dbcorrdb__NR2C2__ENCSR000EVN_1__m1	4.96	FALSE	1.37487
Kdm5a	Fbxw11	8	dbcorrdb__HCFC1__ENCSR000ECH_1__m3	4.86	FALSE	1.32554
Kdm5a	Frg1	9	dbcorrdb__KDM5A__ENCSR000AQL_1__m2	4.01	TRUE	0.928078
Kdm5a	Gpr155	11	dbcorrdb__KDM5A__ENCSR000AQL_1__m2	4.01	TRUE	3.93579
Kdm5a	Hikeshi	10	dbcorrdb__KDM5A__ENCSR000AQL_1__m2	4.01	TRUE	1.62152
Kdm5a	Impad1	4	dbcorrdb__KDM5A__ENCSR000AQL_1__m2	4.01	TRUE	3.60849
Kdm5a	Manbal	10	dbcorrdb__KDM5A__ENCSR000AQL_1__m2	4.01	TRUE	2.16098
Kdm5a	Rcor1	9	dbcorrdb__KDM5A__ENCSR000AQL_1__m2	4.01	TRUE	1.62153
Kdm5a	Stk40	14	dbcorrdb__KDM5A__ENCSR000AQL_1__m2	4.01	TRUE	1.28851
Kdm5a	Topors	8	dbcorrdb__KDM5A__ENCSR000AQL_1__m2	4.01	TRUE	3.5367
Kdm5a	Wdr55	10	dbcorrdb__KDM5A__ENCSR000AQL_1__m2	4.01	TRUE	1.45638
Kdm5a	Yy1	8	cisbp__M0018	6.03	FALSE	2.17578
Kdm5a	Zc3h15	9	dbcorrdb__NR2C2__ENCSR000EVN_1__m1	4.96	FALSE	1.80628
Kdm5a	Zfp24	10	dbcorrdb__KDM5A__ENCSR000AQL_1__m2	4.01	TRUE	1.48434
Kdm5a	Zfp609	12	dbcorrdb__KDM5A__ENCSR000AQL_1__m2	4.01	TRUE	2.95625
Klf3	Mark2	4	hocomoco__WT1_HUMAN.H11MO.0.C	3.81	FALSE	1.81979
Klf3	Mbd5	4	hocomoco__WT1_HUMAN.H11MO.0.C	3.81	FALSE	1.33194
Klf3	Ncoa2	3	hocomoco__WT1_HUMAN.H11MO.0.C	3.81	FALSE	2.59038
Klf3	Tcf20	4	hocomoco__WT1_HUMAN.H11MO.0.C	3.81	FALSE	3.2597
Klf4	1700017B05Rik	1	elemento__GCCCCGCCC	3.84	FALSE	2.32124
Klf4	Adcy7	1	hocomoco__KLF4_HUMAN.H11MO.0.A	3.04	TRUE	9.7329
Klf4	Add3	3	hocomoco__KLF9_HUMAN.H11MO.0.C	3.97	FALSE	24.3241
Klf4	Ahnak	1	elemento__GCCCCGCCC	3.84	FALSE	32.6268
Klf4	Cdc25b	2	hocomoco__KLF4_HUMAN.H11MO.0.A	3.04	TRUE	7.55131
Klf4	Crip1	1	taipale_cyt_meth__KLF15_NCCMCGCCCMYN_FL_meth	3.3	FALSE	35.5606
Klf4	Dcaf7	2	hocomoco__KLF4_HUMAN.H11MO.0.A	3.04	TRUE	5.37984
Klf4	Deptor	4	hocomoco__KLF4_HUMAN.H11MO.0.A	3.04	TRUE	10.1939
Klf4	Dnajb1	4	hocomoco__KLF4_HUMAN.H11MO.0.A	3.04	TRUE	6.77485
Klf4	Dnajc13	3	hocomoco__KLF4_HUMAN.H11MO.0.A	3.04	TRUE	11.9026
Klf4	Fam46a	2	hocomoco__KLF4_HUMAN.H11MO.0.A	3.04	TRUE	13.2086
Klf4	Fbxo18	1	hocomoco__KLF9_HUMAN.H11MO.0.C	3.97	FALSE	3.44115
Klf4	Foxred2	1	taipale_cyt_meth__KLF15_NCCMCGCCCMYN_FL_meth	3.3	FALSE	7.18392
Klf4	Gabbr1	1	hocomoco__KLF4_HUMAN.H11MO.0.A	3.04	TRUE	7.32575
Klf4	Igfbp4	3	hocomoco__KLF4_HUMAN.H11MO.0.A	3.04	TRUE	28.6323
Klf4	Ivns1abp	3	hocomoco__KLF9_HUMAN.H11MO.0.C	3.97	FALSE	9.69489
Klf4	Jup	2	hocomoco__KLF4_HUMAN.H11MO.0.A	3.04	TRUE	12.0446
Klf4	Kitl	1	hocomoco__KLF9_HUMAN.H11MO.0.C	3.97	FALSE	12.5637
Klf4	Lman1	4	hocomoco__KLF4_HUMAN.H11MO.0.A	3.04	TRUE	9.31063
Klf4	Lmna	1	hocomoco__KLF4_HUMAN.H11MO.0.A	3.04	TRUE	15.5433
Klf4	Luzp1	4	hocomoco__KLF4_HUMAN.H11MO.0.A	3.04	TRUE	4.72538
Klf4	Mef2c	2	hocomoco__KLF9_HUMAN.H11MO.0.C	3.97	FALSE	19.7622
Klf4	Micu1	4	hocomoco__KLF4_HUMAN.H11MO.0.A	3.04	TRUE	3.35836
Klf4	Nav1	2	hocomoco__KLF4_HUMAN.H11MO.0.A	3.04	TRUE	21.2302
Klf4	Nid2	1	hocomoco__KLF4_HUMAN.H11MO.0.A	3.04	TRUE	16.4136
Klf4	Nrbp1	2	hocomoco__KLF4_HUMAN.H11MO.0.A	3.04	TRUE	1.75098
Klf4	Oard1	3	hocomoco__KLF4_HUMAN.H11MO.0.A	3.04	TRUE	1.3574
Klf4	Pepd	4	hocomoco__KLF4_HUMAN.H11MO.0.A	3.04	TRUE	23.3579
Klf4	Plk2	2	hocomoco__KLF4_HUMAN.H11MO.0.A	3.04	TRUE	11.6766
Klf4	Ppp1r21	3	hocomoco__KLF4_HUMAN.H11MO.0.A	3.04	TRUE	5.90585
Klf4	Ppp1r9a	1	hocomoco__KLF4_HUMAN.H11MO.0.A	3.04	TRUE	7.91548
Klf4	Ppp2r1b	1	elemento__GCCCCGCCC	3.84	FALSE	1.51617
Klf4	Prune2	1	hocomoco__KLF9_HUMAN.H11MO.0.C	3.97	FALSE	10.7381
Klf4	Qk	2	hocomoco__KLF9_HUMAN.H11MO.0.C	3.97	FALSE	8.41145
Klf4	Rab11fip5	4	hocomoco__KLF4_HUMAN.H11MO.0.A	3.04	TRUE	12.9209
Klf4	Rnf169	1	elemento__GCCCCGCCC	3.84	FALSE	4.7102
Klf4	Rps6ka3	2	hocomoco__KLF4_HUMAN.H11MO.0.A	3.04	TRUE	9.26393
Klf4	Sgms1	1	hocomoco__KLF4_HUMAN.H11MO.0.A	3.04	TRUE	9.02279
Klf4	Sorbs3	1	hocomoco__KLF4_HUMAN.H11MO.0.A	3.04	TRUE	8.432
Klf4	Ssfa2	2	hocomoco__KLF4_HUMAN.H11MO.0.A	3.04	TRUE	3.76831
Klf4	Stard8	4	hocomoco__KLF4_HUMAN.H11MO.0.A	3.04	TRUE	28.2224
Klf4	Stk3	2	elemento__GCCCCGCCC	3.84	FALSE	7.13572
Klf4	Stk39	1	hocomoco__KLF4_HUMAN.H11MO.0.A	3.04	TRUE	8.373
Klf4	Stxbp3	1	hocomoco__KLF9_HUMAN.H11MO.0.C	3.97	FALSE	6.33814
Klf4	Tagln2	1	elemento__GCCCCGCCC	3.84	FALSE	16.656
Klf4	Tcf4	2	hocomoco__KLF9_HUMAN.H11MO.0.C	3.97	FALSE	17.9644
Klf4	Tspan17	1	elemento__GCCCCGCCC	3.84	FALSE	13.2036
Klf4	Wdr13	1	hocomoco__KLF4_HUMAN.H11MO.0.A	3.04	TRUE	4.80235
Klf4	Zbtb37	2	hocomoco__KLF4_HUMAN.H11MO.0.A	3.04	TRUE	2.0236
Klf4	Zfand5	3	hocomoco__KLF4_HUMAN.H11MO.0.A	3.04	TRUE	11.9781
Klf7	Efcab14	1	transfac_pro__M02877	3.23	TRUE	1.3761
Klf7	Mef2d	1	transfac_pro__M02877	3.23	TRUE	1.92244
Klf7	Plpp1	1	transfac_pro__M02877	3.23	TRUE	1.11202
Klf7	R3hdm1	1	transfac_pro__M02877	3.23	TRUE	3.02928
Klf7	Sp3	1	transfac_pro__M02877	3.23	TRUE	3.87792
Maff	Bcl2a1b	3	transfac_pro__M00983	3.32	TRUE	10.8057
Maff	Bcl2a1d	3	transfac_pro__M00983	3.32	TRUE	10.335
Maff	Ffar2	2	cisbp__M3617	3.48	FALSE	1.01341
Maff	Icam1	1	hocomoco__BACH1_MOUSE.H11MO.0.C	3.24	FALSE	15.3635
Maff	Il1a	3	transfac_pro__M00983	3.32	TRUE	13.2282
Maff	Ppp1r18	1	hocomoco__BACH1_MOUSE.H11MO.0.C	3.24	FALSE	8.02791
Maff	Slc7a11	3	transfac_pro__M00983	3.32	TRUE	6.59777
Maff	Snx10	2	cisbp__M3617	3.48	FALSE	7.78505
Maff	Tgif1	3	transfac_pro__M00983	3.32	TRUE	15.8319
Maff	Tnf	2	cisbp__M3617	3.48	FALSE	19.2665
Maff	Tug1	1	hocomoco__BACH1_MOUSE.H11MO.0.C	3.24	FALSE	2.63538
Mafg	Eepd1	1	transfac_pro__M03835	3.25	FALSE	1.88535
Mafg	Pan3	1	transfac_pro__M03835	3.25	FALSE	0.989166
Mafg	Plscr3	1	transfac_pro__M03835	3.25	FALSE	5.10403
Mafg	Pwp2	1	transfac_pro__M03835	3.25	FALSE	2.0133
Mafg	Txnrd1	1	transfac_pro__M03835	3.25	FALSE	9.09725
Mafg	Vps13d	1	transfac_pro__M03835	3.25	FALSE	2.36189
Max	9430038I01Rik	6	taipale_tf_pairs__TFAP2C_MAX_TNSCCNNNGGSNNNNNNNNNNNNNNCACGTGN_CAP_repr	4.05	TRUE	4.64769
Max	Alg2	5	dbcorrdb__POLR2AphosphoS5__ENCSR000BIF_1__m1	4.13	FALSE	1.95767
Max	Asna1	2	flyfactorsurvey__dm_Max_SANGER_10_FBgn0000472	3.33	FALSE	2.87532
Max	Atp9b	1	dbcorrdb__ATF3__ENCSR000BKC_1__m2	3.07	FALSE	2.97379
Max	Caap1	8	dbcorrdb__POLR2AphosphoS5__ENCSR000BIF_1__m1	4.13	FALSE	1.59926
Max	Ccdc93	7	dbcorrdb__POLR2AphosphoS5__ENCSR000BIF_1__m1	4.13	FALSE	1.4648
Max	Cdc34	7	dbcorrdb__POLR2AphosphoS5__ENCSR000BIF_1__m1	4.13	FALSE	1.15624
Max	Chfr	7	dbcorrdb__POLR2AphosphoS5__ENCSR000BIF_1__m1	4.13	FALSE	3.16435
Max	Ctbs	1	taipale_tf_pairs__TFAP2C_MAX_TNSCCNNNGGSNNNNNNNNNNNNNNCACGTGN_CAP_repr	4.05	TRUE	2.27962
Max	Cyb5r4	7	dbcorrdb__POLR2AphosphoS5__ENCSR000BIF_1__m1	4.13	FALSE	1.50582
Max	Dapp1	1	dbcorrdb__ETS1__ENCSR000BKQ_1__m3	3.49	FALSE	1.32268
Max	Derl1	9	dbcorrdb__POLR2AphosphoS5__ENCSR000BIF_1__m1	4.13	FALSE	0.750397
Max	Dock11	7	taipale_cyt_meth__CREB3L4_YGCCACGTGGCA_eDBD_meth	4.56	FALSE	1.6042
Max	Eed	12	taipale_cyt_meth__CREB3L4_YGCCACGTGGCA_eDBD_meth	4.56	FALSE	1.21358
Max	Eif2ak3	14	taipale_cyt_meth__CREB3L4_YGCCACGTGGCA_eDBD_meth	4.56	FALSE	1.2994
Max	Fam204a	1	dbcorrdb__ETS1__ENCSR000BKQ_1__m3	3.49	FALSE	2.23717
Max	Hdac5	4	dbcorrdb__POLR2AphosphoS5__ENCSR000BIF_1__m1	4.13	FALSE	3.63956
Max	Lyar	4	dbcorrdb__ETS1__ENCSR000BKQ_1__m3	3.49	FALSE	2.63736
Max	Mbtps2	7	dbcorrdb__POLR2AphosphoS5__ENCSR000BIF_1__m1	4.13	FALSE	6.82058
Max	Mlxip	8	taipale_cyt_meth__CREB3L4_YGCCACGTGGCA_eDBD_meth	4.56	FALSE	1.63285
Max	Mtmr10	7	dbcorrdb__POLR2AphosphoS5__ENCSR000BIF_1__m1	4.13	FALSE	6.77696
Max	Mxi1	2	dbcorrdb__POLR2AphosphoS5__ENCSR000BIF_1__m1	4.13	FALSE	1.48417
Max	Nabp2	6	dbcorrdb__POLR2AphosphoS5__ENCSR000BIF_1__m1	4.13	FALSE	6.50367
Max	Nom1	5	dbcorrdb__ETS1__ENCSR000BKQ_1__m3	3.49	FALSE	4.6892
Max	Nup155	8	dbcorrdb__POLR2AphosphoS5__ENCSR000BIF_1__m1	4.13	FALSE	2.00025
Max	Orc2	2	dbcorrdb__POLR2AphosphoS5__ENCSR000BIF_1__m1	4.13	FALSE	4.97175
Max	Pdcd7	7	dbcorrdb__POLR2AphosphoS5__ENCSR000BIF_1__m1	4.13	FALSE	1.92445
Max	Pik3c2a	8	dbcorrdb__POLR2AphosphoS5__ENCSR000BIF_1__m1	4.13	FALSE	1.40619
Max	Pik3r2	7	dbcorrdb__POLR2AphosphoS5__ENCSR000BIF_1__m1	4.13	FALSE	1.8612
Max	Polr3e	13	taipale_tf_pairs__TFAP2C_MAX_TNSCCNNNGGSNNNNNNNNNNNNNNCACGTGN_CAP_repr	4.05	TRUE	3.15619
Max	Ppil2	7	dbcorrdb__POLR2AphosphoS5__ENCSR000BIF_1__m1	4.13	FALSE	1.65521
Max	Rbm42	3	dbcorrdb__POLR2AphosphoS5__ENCSR000BIF_1__m1	4.13	FALSE	1.64042
Max	Snu13	7	dbcorrdb__POLR2AphosphoS5__ENCSR000BIF_1__m1	4.13	FALSE	5.91405
Max	Trove2	1	dbcorrdb__POLR2AphosphoS5__ENCSR000BML_1__m1	3.48	FALSE	1.27458
Max	Usp15	2	dbcorrdb__POLR2AphosphoS5__ENCSR000BIF_1__m1	4.13	FALSE	1.51148
Max	Usp4	7	taipale_tf_pairs__TFAP2C_MAX_TNSCCNNNGGSNNNNNNNNNNNNNNCACGTGN_CAP_repr	4.05	TRUE	5.39685
Max	Utp15	1	dbcorrdb__ATF3__ENCSR000BKC_1__m2	3.07	FALSE	6.36131
Max	Vcpip1	7	dbcorrdb__POLR2AphosphoS5__ENCSR000BIF_1__m1	4.13	FALSE	3.97055
Maz	Dhx8	1	dbcorrdb__POLR2AphosphoS5__ENCSR000BPL_1__m1	3.04	FALSE	1.46403
Maz	Mvp	1	dbcorrdb__POLR2AphosphoS5__ENCSR000BPL_1__m1	3.04	FALSE	2.44554
Maz	Pan3	1	hocomoco__PATZ1_HUMAN.H11MO.0.C	3.24	FALSE	0.969973
Maz	Plxnc1	1	hocomoco__PATZ1_HUMAN.H11MO.0.C	3.24	FALSE	1.54652
Maz	Pprc1	1	dbcorrdb__POLR2AphosphoS5__ENCSR000BPL_1__m1	3.04	FALSE	1.89135
Maz	Rgl2	1	hocomoco__PATZ1_HUMAN.H11MO.0.C	3.24	FALSE	1.39056
Maz	Thap11	1	dbcorrdb__POLR2AphosphoS5__ENCSR000BPL_1__m1	3.04	FALSE	5.17836
Maz	Ube2g1	1	dbcorrdb__POLR2AphosphoS5__ENCSR000BPL_1__m1	3.04	FALSE	1.71525
Maz	Vcl	1	hocomoco__PATZ1_HUMAN.H11MO.0.C	3.24	FALSE	4.93957
Mta3	Acot8	1	cisbp__M4489	3.39	FALSE	3.2379
Mta3	Dpp3	4	cisbp__M4489	3.39	FALSE	5.66104
Mta3	Pkn1	4	cisbp__M4489	3.39	FALSE	1.58821
Mxi1	Camk2n1	1	dbcorrdb__ATF3__ENCSR000BKE_1__m1	4.2	FALSE	2.71978
Mxi1	Crebrf	35	dbcorrdb__ATF3__ENCSR000DOG_1__m1	4.8	FALSE	4.91973
Mxi1	Herc4	5	dbcorrdb__POLR2A__ENCSR000EBC_1__m1	4.36	FALSE	2.27762
Mxi1	Lonp1	28	dbcorrdb__CREB1__ENCSR000BRB_1__m1	5.35	FALSE	2.17614
Mxi1	Map3k2	9	dbcorrdb__CREB1__ENCSR000BRB_1__m1	5.35	FALSE	1.35112
Mxi1	Mapkap1	4	dbcorrdb__POLR2A__ENCSR000EBC_1__m1	4.36	FALSE	2.95733
Mxi1	Med24	6	dbcorrdb__CREB1__ENCSR000BRB_1__m1	5.35	FALSE	1.81059
Mxi1	Mrpl39	4	dbcorrdb__POLR2A__ENCSR000EBC_1__m1	4.36	FALSE	2.64473
Mxi1	Oxsr1	7	dbcorrdb__CREB1__ENCSR000BRB_1__m1	5.35	FALSE	2.25622
Mxi1	Patl1	22	dbcorrdb__CREB1__ENCSR000BRB_1__m1	5.35	FALSE	1.28463
Mxi1	Pfdn1	4	dbcorrdb__POLR2A__ENCSR000EBC_1__m1	4.36	FALSE	4.25126
Mxi1	Ptpn2	5	dbcorrdb__CREB1__ENCSR000BRB_1__m1	5.35	FALSE	4.25122
Mxi1	Rabac1	2	dbcorrdb__ZNF143__ENCSR000ECO_1__m2	5.08	FALSE	2.6631
Mxi1	Rbm42	6	dbcorrdb__CREB1__ENCSR000BRB_1__m1	5.35	FALSE	3.05743
Mxi1	Rlf	30	dbcorrdb__CREB1__ENCSR000BRB_1__m1	5.35	FALSE	4.80703
Mxi1	Spata2	9	dbcorrdb__CREB1__ENCSR000BRB_1__m1	5.35	FALSE	3.15358
Mxi1	Ube4a	9	dbcorrdb__CREB1__ENCSR000BRB_1__m1	5.35	FALSE	0.821542
Mxi1	Vta1	4	dbcorrdb__POLR2A__ENCSR000EBC_1__m1	4.36	FALSE	3.36975
Mxi1	Wbp2	38	dbcorrdb__CREB1__ENCSR000BRB_1__m1	5.35	FALSE	1.69586
Myc	1110004E09Rik	5	dbcorrdb__ELF1__ENCSR000BPT_1__m2	3.7	FALSE	1.35384
Myc	Acvrl1	1	dbcorrdb__KDM5A__ENCSR000AQL_1__m1	3.02	FALSE	4.00579
Myc	Anapc1	4	dbcorrdb__SP4__ENCSR000BQV_1__m1	3.26	FALSE	5.20964
Myc	Bola2	4	dbcorrdb__ELF1__ENCSR000BPT_1__m2	3.7	FALSE	5.47944
Myc	Ccdc43	3	taipale_cyt_meth__MAX_NCACGTGNNNNNCACGTGN_eDBD_repr	4.29	FALSE	1.90019
Myc	Cdk6	1	dbcorrdb__KDM5A__ENCSR000AQL_1__m1	3.02	FALSE	3.68465
Myc	Dnajc5	2	dbcorrdb__ZNF143__ENCSR000EGP_1__m3	3.13	FALSE	2.78946
Myc	Inpp4b	4	taipale_cyt_meth__MAX_NCACGTGNNNNNCACGTGN_eDBD_repr	4.29	FALSE	3.36503
Myc	Mboat1	1	dbcorrdb__KDM5A__ENCSR000AQL_1__m1	3.02	FALSE	5.51452
Myc	Mrpl37	1	dbcorrdb__KDM5A__ENCSR000AQL_1__m1	3.02	FALSE	1.63012
Myc	Mrps18b	4	dbcorrdb__POLR2A__ENCSR000BGO_1__m1	3.66	FALSE	1.27807
Myc	Oxsr1	4	dbcorrdb__SP4__ENCSR000BQV_1__m1	3.26	FALSE	2.9261
Myc	Pdhb	2	taipale_cyt_meth__MAX_NCACGTGNNNNNCACGTGN_eDBD_repr	4.29	FALSE	3.86242
Myc	Piga	1	dbcorrdb__KDM5A__ENCSR000AQL_1__m1	3.02	FALSE	1.49173
Myc	Prkcsh	8	taipale_cyt_meth__MAX_NCACGTGNNNNNCACGTGN_eDBD_repr	4.29	FALSE	3.03923
Myc	Ptges2	2	dbcorrdb__MAX__ENCSR000BLP_1__m1	3.23	FALSE	1.24983
Myc	Rarg	8	dbcorrdb__ELF1__ENCSR000BPT_1__m2	3.7	FALSE	8.45129
Myc	Stt3a	3	taipale_cyt_meth__MAX_NCACGTGNNNNNCACGTGN_eDBD_repr	4.29	FALSE	4.73303
Myc	Tmem39b	1	dbcorrdb__KDM5A__ENCSR000AQL_1__m1	3.02	FALSE	2.47057
Myc	Wdr43	4	dbcorrdb__SP4__ENCSR000BQV_1__m1	3.26	FALSE	5.35398
Myef2	Cdk2ap1	1	hdpi__MYEF2	3.49	TRUE	1.14435
Myef2	E2f1	1	hdpi__MYEF2	3.49	TRUE	8.6282
Nfatc3	Commd9	1	taipale__NFATC1_full_NATGGAAANWWWWTTTYCMN_repr	4.06	FALSE	4.06397
Nfatc3	Sgk3	1	taipale__NFATC1_full_NATGGAAANWWWWTTTYCMN_repr	4.06	FALSE	6.9998
Nfatc3	Tnks1bp1	1	taipale__NFATC1_full_NATGGAAANWWWWTTTYCMN_repr	4.06	FALSE	1.84403
Nfe2l1	Arih1	2	cisbp__M4572	4.19	FALSE	2.02373
Nfe2l1	Htatip2	2	cisbp__M4572	4.19	FALSE	1.29811
Nfe2l1	Polr2a	2	cisbp__M4572	4.19	FALSE	1.13642
Nfe2l2	Ccl4	1	hocomoco__MAFB_HUMAN.H11MO.0.B	3.22	FALSE	15.1865
Nfe2l2	Cxcl10	3	hocomoco__MAFB_HUMAN.H11MO.0.B	3.22	FALSE	1.71994
Nfe2l2	Pde4b	1	dbcorrdb__MAFK__ENCSR000EEB_1__m3	3.01	FALSE	19.0336
Nfe2l2	Sqstm1	3	hocomoco__MAFB_HUMAN.H11MO.0.B	3.22	FALSE	6.00433
Nfib	Aoc3	1	transfac_pro__M08825	3.28	TRUE	6.39963
Nfib	Bgn	2	transfac_public__M00056	3.53	TRUE	19.6003
Nfib	Casq1	1	transfac_public__M00056	3.53	TRUE	11.2013
Nfib	Ccdc80	2	transfac_public__M00056	3.53	TRUE	2.26781
Nfib	Cnn1	1	transfac_pro__M08825	3.28	TRUE	12.6063
Nfib	Col1a1	2	transfac_public__M00056	3.53	TRUE	11.6883
Nfib	Col3a1	2	transfac_public__M00056	3.53	TRUE	13.8287
Nfib	Col6a3	2	transfac_public__M00056	3.53	TRUE	4.96349
Nfib	Cpe	1	transfac_public__M00056	3.53	TRUE	15.5916
Nfib	Cspg4	1	transfac_pro__M08825	3.28	TRUE	14.6902
Nfib	Ctgf	1	transfac_pro__M08825	3.28	TRUE	11.3787
Nfib	Dkk3	1	transfac_pro__M08825	3.28	TRUE	6.25525
Nfib	Eln	2	transfac_public__M00056	3.53	TRUE	17.3901
Nfib	Fbln5	1	transfac_pro__M08825	3.28	TRUE	24.0122
Nfib	Fhl1	1	transfac_pro__M08825	3.28	TRUE	11.3794
Nfib	Kank1	1	transfac_pro__M08825	3.28	TRUE	7.94205
Nfib	Limch1	1	transfac_pro__M08825	3.28	TRUE	8.58155
Nfib	Lox	2	transfac_public__M00056	3.53	TRUE	10.8943
Nfib	Lpp	1	transfac_pro__M08825	3.28	TRUE	15.0581
Nfib	Map1b	1	transfac_public__M00056	3.53	TRUE	9.27018
Nfib	Mmp2	1	transfac_pro__M08825	3.28	TRUE	1.91701
Nfib	Msrb3	1	transfac_pro__M08825	3.28	TRUE	13.0529
Nfib	Ncam1	2	transfac_public__M00056	3.53	TRUE	14.1235
Nfib	Nfix	2	transfac_public__M00056	3.53	TRUE	8.24337
Nfib	Nox4	1	transfac_pro__M08825	3.28	TRUE	10.5642
Nfib	Pcdh7	1	transfac_pro__M08825	3.28	TRUE	10.3634
Nfib	Pi15	2	transfac_public__M00056	3.53	TRUE	8.91418
Nfib	Pls3	1	transfac_public__M00056	3.53	TRUE	20.0108
Nfib	Ppp1r12b	1	transfac_pro__M08825	3.28	TRUE	8.46978
Nfib	Serpinh1	1	transfac_pro__M08825	3.28	TRUE	12.087
Nfib	Sfrp2	1	transfac_pro__M08825	3.28	TRUE	4.5401
Nfib	Sost	2	transfac_public__M00056	3.53	TRUE	19.9338
Nfib	Sspn	1	transfac_pro__M08825	3.28	TRUE	6.74836
Nfib	Tagln	1	transfac_pro__M08825	3.28	TRUE	11.9284
Nfib	Tpm1	2	transfac_public__M00056	3.53	TRUE	11.7064
Nfya	Aldh6a1	3	taipale_cyt_meth__SP1_NWRGCCACGCCCMYN_eDBD	4.06	FALSE	3.24772
Nfya	Golga5	3	taipale_cyt_meth__SP1_NWRGCCACGCCCMYN_eDBD	4.06	FALSE	3.86321
Nfya	Polr2d	1	hocomoco__KLF9_HUMAN.H11MO.0.C	3.5	FALSE	2.87522
Nfyb	Afdn	2	cisbp__M5210	3.24	FALSE	4.00993
Nfyb	Asb1	2	cisbp__M5210	3.24	FALSE	2.86576
Nfyb	Habp4	2	cisbp__M5210	3.24	FALSE	1.03274
Nfyb	Rab8a	2	cisbp__M5210	3.24	FALSE	1.45319
Nfyb	Rnf44	2	cisbp__M5210	3.24	FALSE	7.15381
Nr1d1	Dbp	9	cisbp__M4937	3.15	TRUE	9.27723
Nr1d1	Mylk	4	taipale_cyt_meth__NR1D1_NAWNTRGGTCANTRGGTCAN_eDBD	3.36	TRUE	8.38449
Nr1d1	Serpine1	1	transfac_pro__M08961	4.08	FALSE	2.62361
Nr1d1	Wdtc1	1	transfac_pro__M08961	4.08	FALSE	1.25793
Nr1d1	Zbtb20	2	taipale_cyt_meth__NR1D1_NAWNTRGGTCANTRGGTCAN_eDBD	3.36	TRUE	7.74686
Nr1d2	Hspb6	1	transfac_pro__M07964	3.56	FALSE	6.916
Nr1d2	Myom1	1	transfac_pro__M07964	3.56	FALSE	5.55697
Nr1d2	Slc25a36	1	transfac_pro__M07964	3.56	FALSE	3.70386
Nr1d2	Zfp219	1	transfac_pro__M07964	3.56	FALSE	3.84723
Nr2c1	Dhx58	18	cisbp__M5796	6.41	FALSE	5.49931
Nr2c1	Dnase1l3	26	taipale_cyt_meth__NR2C1_NRGGTCRYGACCYN_eDBD_repr	3.28	TRUE	0.961212
Nr2c1	Dnpep	15	cisbp__M5796	6.41	FALSE	3.48643
Nr2c1	Med9	10	taipale_cyt_meth__NR2C1_NRGGTCRYGACCYN_eDBD_repr	3.28	TRUE	1.96837
Nr2c1	Pold4	10	taipale_cyt_meth__NR2C1_NRGGTCRYGACCYN_eDBD_repr	3.28	TRUE	1.23113
Nr2c1	Rab3gap2	6	taipale_cyt_meth__NR2C1_NRGGTCRYGACCYN_eDBD_repr	3.28	TRUE	8.86788
Nr2c1	Trp53rka	22	taipale_cyt_meth__NR2C1_NRGGTCRYGACCYN_eDBD_repr	3.28	TRUE	4.19979
Nr2c1	Wdr81	5	taipale_cyt_meth__NR2C1_NRGGTCRYGACCYN_eDBD_repr	3.28	TRUE	4.69031
Nr2c2	Aaas	7	dbcorrdb__NR2C2__ENCSR000EVS_1__m1	3.21	TRUE	1.37135
Nr2c2	Champ1	1	cisbp__M4602	3.1	TRUE	3.87978
Nr2c2	Grpel2	5	dbcorrdb__NR2C2__ENCSR000EVS_1__m1	3.21	TRUE	1.65605
Nr2c2	Hspbp1	9	dbcorrdb__NR2C2__ENCSR000EVS_1__m1	3.21	TRUE	5.34456
Nr2c2	Irf2bp1	1	transfac_pro__M01993	3.14	FALSE	1.18036
Nr2c2	Lrif1	9	dbcorrdb__NR2C2__ENCSR000EVS_1__m1	3.21	TRUE	2.13007
Nr2c2	Max	5	dbcorrdb__NR2C2__ENCSR000EVS_1__m1	3.21	TRUE	1.72198
Nr2c2	Ogfod1	3	transfac_pro__M01976	4.07	FALSE	2.25099
Nr2c2	Pcgf1	8	dbcorrdb__NR2C2__ENCSR000EVS_1__m1	3.21	TRUE	0.885818
Nr2c2	Pcnx4	1	cisbp__M4602	3.1	TRUE	1.76015
Nr2c2	Pex11b	1	transfac_pro__M01993	3.14	FALSE	4.91632
Nr2c2	Pnkp	9	dbcorrdb__NR2C2__ENCSR000EVS_1__m1	3.21	TRUE	1.50323
Nr2c2	Prkrip1	7	dbcorrdb__NR2C2__ENCSR000EVS_1__m1	3.21	TRUE	1.25285
Nr2c2	Serinc5	5	dbcorrdb__NR2C2__ENCSR000EVS_1__m1	3.21	TRUE	1.44463
Nr2c2	Tmem230	9	dbcorrdb__NR2C2__ENCSR000EVS_1__m1	3.21	TRUE	1.22976
Nr2c2	Upf2	3	dbcorrdb__NR2C2__ENCSR000EVS_1__m1	3.21	TRUE	1.87669
Nr2c2	Zdhhc23	1	cisbp__M4602	3.1	TRUE	1.26287
Nr2c2	Zfp518a	8	dbcorrdb__NR2C2__ENCSR000EVS_1__m1	3.21	TRUE	1.40045
Nr2c2	Zfp740	9	dbcorrdb__NR2C2__ENCSR000EVS_1__m1	3.21	TRUE	1.45881
Pbx3	3110043O21Rik	1	predrem__nrMotif1417	3.39	FALSE	3.08139
Pbx3	Cdk8	1	predrem__nrMotif1417	3.39	FALSE	6.95289
Pbx3	Wrn	1	predrem__nrMotif1417	3.39	FALSE	9.42485
Pml	Atxn1l	1	dbcorrdb__KDM5B__ENCSR000AQA_1__m1	3.15	FALSE	4.71233
Pml	Bcas3	1	dbcorrdb__KDM5B__ENCSR000AQA_1__m1	3.15	FALSE	1.22651
Pml	Bmf	1	dbcorrdb__KDM5B__ENCSR000AQA_1__m1	3.15	FALSE	3.35675
Pml	Chtf8	1	dbcorrdb__KDM5B__ENCSR000AQA_1__m1	3.15	FALSE	1.30176
Pml	Cmpk2	1	dbcorrdb__KDM5B__ENCSR000AQA_1__m1	3.15	FALSE	3.33499
Pml	Eif4e2	1	dbcorrdb__KDM5B__ENCSR000AQA_1__m1	3.15	FALSE	0.746328
Pml	Esrra	1	dbcorrdb__KDM5B__ENCSR000AQA_1__m1	3.15	FALSE	1.54961
Pml	Khdrbs1	1	dbcorrdb__KDM5B__ENCSR000AQA_1__m1	3.15	FALSE	4.50562
Pml	Ltbp3	1	dbcorrdb__KDM5B__ENCSR000AQA_1__m1	3.15	FALSE	5.4183
Pml	Mbtps2	1	dbcorrdb__KDM5B__ENCSR000AQA_1__m1	3.15	FALSE	2.83894
Pml	Mcoln1	1	dbcorrdb__KDM5B__ENCSR000AQA_1__m1	3.15	FALSE	5.42037
Pml	Neurl4	1	dbcorrdb__KDM5B__ENCSR000AQA_1__m1	3.15	FALSE	1.32112
Pml	Parp11	1	dbcorrdb__KDM5B__ENCSR000AQA_1__m1	3.15	FALSE	2.58992
Pml	Prdm10	1	dbcorrdb__KDM5B__ENCSR000AQA_1__m1	3.15	FALSE	4.02869
Pml	Vps52	1	dbcorrdb__KDM5B__ENCSR000AQA_1__m1	3.15	FALSE	3.81984
Pml	Wdr48	1	dbcorrdb__KDM5B__ENCSR000AQA_1__m1	3.15	FALSE	2.24247
Pml	Yif1a	1	dbcorrdb__KDM5B__ENCSR000AQA_1__m1	3.15	FALSE	4.67317
Pml	Zfp512b	1	dbcorrdb__KDM5B__ENCSR000AQA_1__m1	3.15	FALSE	1.51062
Pou2f2	Blnk	1	transfac_pro__M00930	3.69	FALSE	9.98329
Pou2f2	Cadm1	1	transfac_pro__M00930	3.69	FALSE	12.2405
Pou2f2	Cxcl16	1	transfac_pro__M00930	3.69	FALSE	22.9938
Pou2f2	Mxd4	1	transfac_pro__M00930	3.69	FALSE	7.45871
Pou2f2	Phactr2	1	transfac_pro__M00930	3.69	FALSE	3.9786
Pou2f2	Prkcb	1	transfac_pro__M00930	3.69	FALSE	8.2928
Pou2f2	Slc7a7	1	transfac_pro__M00930	3.69	FALSE	4.15466
Pou2f2	Socs5	1	transfac_pro__M00930	3.69	FALSE	2.00013
Pou2f2	Tle1	1	transfac_pro__M00930	3.69	FALSE	3.98864
Rad21	Atxn3	1	dbcorrdb__POLR2AphosphoS5__ENCSR000BPL_1__m1	3.3	FALSE	1.97284
Rad21	Prrc1	1	transfac_pro__M04752	3.18	TRUE	1.0879
Rad21	Pum2	1	transfac_pro__M04752	3.18	TRUE	2.97659
Rad21	Rab22a	2	transfac_pro__M04752	3.18	TRUE	5.35147
Rad21	Saal1	1	dbcorrdb__POLR2AphosphoS5__ENCSR000BPL_1__m1	3.3	FALSE	1.49402
Rad21	Sf3a3	1	dbcorrdb__POLR2AphosphoS5__ENCSR000BPL_1__m1	3.3	FALSE	2.47774
Rad21	Smc4	1	dbcorrdb__POLR2AphosphoS5__ENCSR000BPL_1__m1	3.3	FALSE	9.30224
Rad21	Vezf1	1	transfac_pro__M04752	3.18	TRUE	1.35932
Rara	Arnt	1	transfac_pro__M02891	3.13	TRUE	4.4809
Rara	Ccdc80	1	transfac_pro__M02891	3.13	TRUE	1.84892
Rara	Cish	1	transfac_pro__M02891	3.13	TRUE	3.02239
Rara	Egln3	1	transfac_pro__M02891	3.13	TRUE	7.75553
Rara	Flt1	1	transfac_pro__M02891	3.13	TRUE	1.14949
Rara	Lmo4	1	transfac_pro__M02891	3.13	TRUE	2.7331
Rara	Mier1	1	transfac_pro__M02891	3.13	TRUE	3.30765
Rara	Pcf11	1	transfac_pro__M02891	3.13	TRUE	0.925367
Rara	Rab44	1	transfac_pro__M02891	3.13	TRUE	6.64833
Rara	Src	1	transfac_pro__M02891	3.13	TRUE	1.86916
Rb1	Akap8l	1	hocomoco__E2F5_HUMAN.H11MO.0.B	3.33	FALSE	1.75348
Rb1	Cdc73	1	hocomoco__E2F5_HUMAN.H11MO.0.B	3.33	FALSE	1.28458
Rb1	Chmp1b	3	swissregulon__hs__E2F1..5.p2	4.11	FALSE	1.12297
Rb1	Cnksr3	2	swissregulon__hs__E2F1..5.p2	4.11	FALSE	0.770794
Rb1	Dock3	3	swissregulon__hs__E2F1..5.p2	4.11	FALSE	16.2379
Rb1	Lrp8	1	hocomoco__E2F5_HUMAN.H11MO.0.B	3.33	FALSE	2.03726
Rb1	Pin4	3	swissregulon__hs__E2F1..5.p2	4.11	FALSE	3.64375
Rb1	Prpf38a	3	swissregulon__hs__E2F1..5.p2	4.11	FALSE	1.83019
Rb1	Rad17	1	hocomoco__E2F5_HUMAN.H11MO.0.B	3.33	FALSE	3.50213
Rb1	Rbm12	1	hocomoco__E2F5_HUMAN.H11MO.0.B	3.33	FALSE	3.13886
Rb1	Thoc2	3	swissregulon__hs__E2F1..5.p2	4.11	FALSE	3.33554
Rb1	Ube2a	3	swissregulon__hs__E2F1..5.p2	4.11	FALSE	5.55949
Rbbp5	Aff1	1	dbcorrdb__POLR2A__ENCSR000EFK_1__m1	3.83	FALSE	1.62228
Rbbp5	Aptx	2	dbcorrdb__RBBP5__ENCSR000AQI_1__m1	3.06	TRUE	2.41618
Rbbp5	Atp6v0a1	3	dbcorrdb__TAF1__ENCSR000BIM_1__m1	3.98	FALSE	6.815
Rbbp5	Cfap20	2	dbcorrdb__RBBP5__ENCSR000AQI_1__m1	3.06	TRUE	1.51664
Rbbp5	Exoc1	1	dbcorrdb__RBBP5__ENCSR000AQI_1__m1	3.06	TRUE	1.41456
Rbbp5	Map3k11	1	dbcorrdb__RBBP5__ENCSR000AQI_1__m1	3.06	TRUE	3.4148
Rbbp5	Med7	1	dbcorrdb__POLR2A__ENCSR000EFK_1__m1	3.83	FALSE	3.16528
Rbbp5	Nrf1	4	dbcorrdb__RBBP5__ENCSR000AQI_1__m1	3.06	TRUE	1.26062
Rbbp5	Pias4	2	dbcorrdb__MAX__ENCSR000EDS_1__m1	3.81	FALSE	1.55898
Rbbp5	Ppm1h	3	dbcorrdb__RBBP5__ENCSR000AQI_1__m1	3.06	TRUE	1.2031
Rbbp5	Ppp1cb	2	dbcorrdb__RBBP5__ENCSR000AQI_1__m1	3.06	TRUE	1.46356
Rbbp5	Rbbp6	3	dbcorrdb__RBBP5__ENCSR000AQI_1__m1	3.06	TRUE	1.77182
Rbbp5	Rbm15b	7	dbcorrdb__RBBP5__ENCSR000AQI_1__m1	3.06	TRUE	1.97785
Rbbp5	Rgp1	1	dbcorrdb__TAF1__ENCSR000BJN_1__m1	3.77	FALSE	2.05752
Rbbp5	Scaf4	4	dbcorrdb__RBBP5__ENCSR000AQI_1__m1	3.06	TRUE	2.60799
Rbbp5	Tada2b	1	dbcorrdb__POLR2A__ENCSR000EFK_1__m1	3.83	FALSE	2.43995
Rbbp5	Trim11	1	dbcorrdb__POLR2A__ENCSR000EFK_1__m1	3.83	FALSE	1.6663
Rbbp5	Trps1	2	dbcorrdb__POLR2A__ENCSR000EFK_1__m1	3.83	FALSE	5.53331
Rbbp5	Tsc1	7	dbcorrdb__RBBP5__ENCSR000AQI_1__m1	3.06	TRUE	2.41518
Rbbp5	Usp3	2	dbcorrdb__RBBP5__ENCSR000AQI_1__m1	3.06	TRUE	1.05408
Rbbp5	Utp18	3	dbcorrdb__RBBP5__ENCSR000AQI_1__m1	3.06	TRUE	2.2198
Relb	Aebp2	15	bergman__dl-B	4.43	TRUE	3.53636
Relb	AU040320	1	transfac_pro__M07884	4.5	TRUE	1.31558
Relb	Chuk	5	bergman__dl-B	4.43	TRUE	1.11508
Relb	Daam1	2	bergman__dl-B	4.43	TRUE	2.46513
Relb	H2-Q4	28	transfac_pro__M07883	4.86	TRUE	3.85145
Relb	Il2	23	transfac_pro__M07883	4.86	TRUE	1.7566
Relb	Map7d1	1	bergman__Rel	3.56	FALSE	2.0319
Relb	Med11	3	bergman__dl-B	4.43	TRUE	1.77942
Relb	Ppp2r5d	7	bergman__dl-B	4.43	TRUE	6.00369
Relb	Rel	29	transfac_pro__M07883	4.86	TRUE	7.44524
Relb	Sema7a	9	transfac_pro__M07883	4.86	TRUE	6.90049
Relb	Srebf2	5	bergman__dl-B	4.43	TRUE	4.70959
Relb	Stk38	3	transfac_pro__M07885	3.37	TRUE	1.2559
Rest	Fzd7	1	predrem__nrMotif818	3.03	FALSE	1.54792
Rest	Gbe1	1	predrem__nrMotif818	3.03	FALSE	2.51248
Rest	Mkrn1	1	predrem__nrMotif818	3.03	FALSE	2.6835
Rest	Rgs3	1	predrem__nrMotif818	3.03	FALSE	4.81706
Rest	Rnf6	1	predrem__nrMotif818	3.03	FALSE	2.46224
Rest	Ypel5	1	predrem__nrMotif818	3.03	FALSE	2.66714
Rfx1	Gnl2	6	transfac_pro__M07305	3.1	TRUE	3.10997
Rfx1	Mitf	6	transfac_pro__M07305	3.1	TRUE	2.07973
Rfx5	Sin3a	1	dbcorrdb__CHD2__ENCSR000EBT_1__m2	3.29	FALSE	2.20433
Rfx5	Sqle	1	dbcorrdb__CHD2__ENCSR000EBT_1__m2	3.29	FALSE	8.87045
Rfx5	Txlna	1	dbcorrdb__CHD2__ENCSR000EBT_1__m2	3.29	FALSE	4.79259
Rreb1	Gosr1	1	flyfactorsurvey__peb-F5-7_SOLEXA_FBgn0003053	3.24	TRUE	1.19924
Rreb1	Zfx	1	flyfactorsurvey__peb-F5-7_SOLEXA_FBgn0003053	3.24	TRUE	3.1339
Rxra	Ap1g2	3	cisbp__M6109	4.44	FALSE	3.29985
Rxra	Arid5b	4	cisbp__M6109	4.44	FALSE	3.42832
Rxra	Gk	5	idmmpmm__usp	3.12	TRUE	1.83448
Rxra	Nsun6	4	cisbp__M6109	4.44	FALSE	1.03479
Rxra	Rarg	1	idmmpmm__usp	3.12	TRUE	6.76939
Rxra	Ube2q1	1	idmmpmm__usp	3.12	TRUE	2.22882
Rxra	Uhrf2	1	idmmpmm__usp	3.12	TRUE	0.929096
Sin3a	Aebp2	1	hdpi__ELF2	3.45	FALSE	2.55153
Sin3a	Fbxo42	4	hocomoco__FLI1_MOUSE.H11MO.0.A	4.39	FALSE	1.21884
Sin3a	Lrrc28	12	hocomoco__FLI1_MOUSE.H11MO.0.A	4.39	FALSE	0.96739
Sin3a	Nkap	5	transfac_pro__M01258	4.09	FALSE	5.84846
Sin3a	Otud5	11	hocomoco__FLI1_MOUSE.H11MO.0.A	4.39	FALSE	0.913944
Sin3a	Rb1	11	hocomoco__FLI1_MOUSE.H11MO.0.A	4.39	FALSE	6.54647
Sin3a	Rgl2	12	hocomoco__FLI1_MOUSE.H11MO.0.A	4.39	FALSE	1.58012
Sin3a	Rnf181	10	hocomoco__FLI1_MOUSE.H11MO.0.A	4.39	FALSE	1.71965
Sin3a	Scaf4	6	hocomoco__FLI1_MOUSE.H11MO.0.A	4.39	FALSE	2.32554
Sin3a	Smndc1	6	transfac_pro__M01258	4.09	FALSE	2.5164
Sin3a	Snf8	11	hocomoco__FLI1_MOUSE.H11MO.0.A	4.39	FALSE	0.944885
Sin3a	Snrnp200	11	hocomoco__FLI1_MOUSE.H11MO.0.A	4.39	FALSE	1.56563
Sin3a	Tmem230	12	hocomoco__FLI1_MOUSE.H11MO.0.A	4.39	FALSE	3.48297
Sin3a	Ubr1	12	hocomoco__FLI1_MOUSE.H11MO.0.A	4.39	FALSE	1.13009
Sin3a	Zfp62	12	hocomoco__FLI1_MOUSE.H11MO.0.A	4.39	FALSE	2.27973
Sin3a	Zmym5	1	dbcorrdb__POLR2A__ENCSR000FAJ_1__m2	3.81	FALSE	0.892723
Smad5	Apoo	1	cisbp__M5099	3.21	TRUE	1.61432
Smad5	Cacna1d	1	cisbp__M5099	3.21	TRUE	5.73596
Smad5	Fut8	1	cisbp__M5099	3.21	TRUE	4.35499
Smad5	Mfn2	1	cisbp__M5099	3.21	TRUE	3.48552
Smad5	Nudt3	1	cisbp__M5099	3.21	TRUE	5.76214
Smad5	Xpnpep3	1	cisbp__M5099	3.21	TRUE	2.68931
Smarca4	Emsy	1	dbcorrdb__E2F6__ENCSR000BLI_1__m1	3.13	FALSE	2.45288
Smarca4	Hmgb1	1	dbcorrdb__E2F6__ENCSR000BLI_1__m1	3.13	FALSE	4.8118
Smarca4	Ipo7	1	dbcorrdb__E2F6__ENCSR000BLI_1__m1	3.13	FALSE	4.7668
Smarca4	Msh6	1	dbcorrdb__E2F6__ENCSR000BLI_1__m1	3.13	FALSE	1.25953
Sp1	Fbxl5	2	dbcorrdb__MAX__ENCSR000DZF_1__m1	3.12	FALSE	4.01752
Sp1	Kansl1	1	dbcorrdb__MAX__ENCSR000DYG_1__m1	3.05	FALSE	3.09826
Sp1	Naa60	2	dbcorrdb__MAX__ENCSR000DZF_1__m1	3.12	FALSE	3.10898
Sp1	Pdrg1	2	dbcorrdb__MAX__ENCSR000DZF_1__m1	3.12	FALSE	4.25438
Sp1	Pip4k2c	2	dbcorrdb__MAX__ENCSR000DZF_1__m1	3.12	FALSE	1.0698
Sp1	Pkn1	2	dbcorrdb__MAX__ENCSR000DZF_1__m1	3.12	FALSE	2.77081
Sp1	Prkag2	2	dbcorrdb__MAX__ENCSR000DZF_1__m1	3.12	FALSE	4.05165
Sp1	Prkar1a	2	dbcorrdb__MAX__ENCSR000DZF_1__m1	3.12	FALSE	4.56938
Sp1	Slc25a36	2	dbcorrdb__MAX__ENCSR000DZF_1__m1	3.12	FALSE	3.64402
Sp1	Slc7a2	2	dbcorrdb__MAX__ENCSR000DZF_1__m1	3.12	FALSE	5.17514
Sp1	Smim19	2	dbcorrdb__MAX__ENCSR000DZF_1__m1	3.12	FALSE	2.48654
Sp1	Trp53inp1	2	dbcorrdb__MAX__ENCSR000DZF_1__m1	3.12	FALSE	6.59733
Sp1	Tug1	2	dbcorrdb__MAX__ENCSR000DZF_1__m1	3.12	FALSE	3.18024
Srebf1	Cnpy2	3	transfac_pro__M07636	4.16	FALSE	4.53376
Srebf1	Cox20	2	dbcorrdb__TAF1__ENCSR000BJN_1__m1	6.49	FALSE	4.2676
Srebf1	Gpatch4	2	dbcorrdb__TAF1__ENCSR000BJN_1__m1	6.49	FALSE	1.72348
Srebf1	Hps5	6	dbcorrdb__TAF1__ENCSR000BJN_1__m1	6.49	FALSE	2.52131
Srebf1	Hpse	2	transfac_pro__M07636	4.16	FALSE	3.67157
Srebf1	Klhl15	4	dbcorrdb__TAF1__ENCSR000BJN_1__m1	6.49	FALSE	1.95472
Srebf1	Nol4l	2	predrem__nrMotif95	3.35	FALSE	1.30532
Srebf1	Palld	4	transfac_pro__M03860	3.9	FALSE	3.89031
Srebf1	Pgrmc1	1	dbcorrdb__SREBF2__ENCSR000EZO_1__m1	3.26	FALSE	6.02535
Srebf1	Ppid	1	dbcorrdb__SREBF2__ENCSR000EZO_1__m1	3.26	FALSE	1.4381
Srebf1	Rabl6	3	dbcorrdb__TAF1__ENCSR000BJN_1__m1	6.49	FALSE	5.31988
Srebf1	Rnf2	2	predrem__nrMotif95	3.35	FALSE	4.50986
Srebf1	Vps36	1	dbcorrdb__SREBF2__ENCSR000EZO_1__m1	3.26	FALSE	4.76025
Srebf2	Clk3	1	taipale_cyt_meth__SREBF1_RTCACMCCAY_eDBD_meth	3.96	FALSE	1.25303
Srebf2	Cyp51	13	transfac_pro__M01168	5.65	TRUE	3.17233
Srebf2	Ddr1	7	transfac_pro__M01168	5.65	TRUE	3.63687
Srebf2	Jarid2	3	cisbp__M6488	3.57	TRUE	10.5909
Srebf2	Ldlr	15	transfac_pro__M01168	5.65	TRUE	11.0134
Srebf2	P2ry10	2	taipale_cyt_meth__SREBF2_ATCACMCCAY_eDBD_meth	4.2	TRUE	8.33182
Srebf2	Rad51d	1	taipale_cyt_meth__SREBF1_RTCACMCCAY_eDBD_meth	3.96	FALSE	1.76899
Srebf2	Ralgapb	1	taipale_cyt_meth__SREBF1_RTCACMCCAY_eDBD_meth	3.96	FALSE	1.69382
Srebf2	Sipa1l2	1	taipale_cyt_meth__SREBF1_RTCACMCCAY_eDBD_meth	3.96	FALSE	1.11141
Srebf2	Spn	7	transfac_pro__M01168	5.65	TRUE	1.18435
Srebf2	Tmem260	1	taipale_cyt_meth__SREBF1_RTCACMCCAY_eDBD_meth	3.96	FALSE	1.51846
Srebf2	Wdfy4	3	transfac_pro__M01168	5.65	TRUE	4.42164
Srf	Cdkn2aip	1	hocomoco__SRF_MOUSE.H11MO.0.A	3.02	TRUE	3.45607
Srf	Phtf1	1	hocomoco__SRF_MOUSE.H11MO.0.A	3.02	TRUE	4.79741
Stat1	Adar	46	factorbook__STAT2	17.6	TRUE	9.37152
Stat1	Chd2	23	dbcorrdb__STAT1__ENCSR000FAU_1__m1	15.1	TRUE	1.05004
Stat1	Cmpk2	39	factorbook__STAT2	17.6	TRUE	6.05584
Stat1	Ddx58	45	factorbook__STAT2	17.6	TRUE	11.4649
Stat1	Dennd5b	32	factorbook__STAT2	17.6	TRUE	1.55728
Stat1	Dtx3l	46	factorbook__STAT2	17.6	TRUE	17.3726
Stat1	Eif2ak2	45	factorbook__STAT2	17.6	TRUE	18.3088
Stat1	Gbp2	13	cisbp__M4635	17.2	FALSE	7.37374
Stat1	Gbp7	16	cisbp__M4707	15	TRUE	12.6628
Stat1	Gsap	12	dbcorrdb__STAT1__ENCSR000FAU_1__m1	15.1	TRUE	1.51771
Stat1	Ifi209	21	factorbook__STAT2	17.6	TRUE	18.9204
Stat1	Ifi211	1	cisbp__M4707	15	TRUE	16.3405
Stat1	Ifi213	34	factorbook__STAT2	17.6	TRUE	17.1275
Stat1	Ifi47	21	cisbp__M4707	15	TRUE	13.7122
Stat1	Ifih1	45	factorbook__STAT2	17.6	TRUE	14.8447
Stat1	Ifit1	45	factorbook__STAT2	17.6	TRUE	21.1677
Stat1	Ifit3	45	factorbook__STAT2	17.6	TRUE	19.7839
Stat1	Igtp	20	factorbook__STAT2	17.6	TRUE	3.66983
Stat1	Iigp1	13	hocomoco__STAT1_HUMAN.H11MO.1.A	12	TRUE	21.8242
Stat1	Irf7	1	cisbp__M4707	15	TRUE	24.8845
Stat1	Irgm2	21	factorbook__STAT2	17.6	TRUE	13.1145
Stat1	Isg15	46	factorbook__STAT2	17.6	TRUE	24.0364
Stat1	Isg20	46	factorbook__STAT2	17.6	TRUE	5.78961
Stat1	Kmt2b	1	dbcorrdb__STAT1__ENCSR000FAV_1__m1	4.62	TRUE	2.57361
Stat1	Lgals9	38	factorbook__STAT2	17.6	TRUE	9.06823
Stat1	Lyn	3	dbcorrdb__STAT1__ENCSR000FAU_1__m1	15.1	TRUE	3.24423
Stat1	Max	20	hocomoco__STAT1_HUMAN.H11MO.1.A	12	TRUE	1.50401
Stat1	Mcmbp	8	dbcorrdb__STAT1__ENCSR000FAV_1__m1	4.62	TRUE	5.14279
Stat1	Mx1	14	factorbook__STAT2	17.6	TRUE	9.42321
Stat1	Oas1a	20	factorbook__STAT2	17.6	TRUE	6.85428
Stat1	Oas2	34	factorbook__STAT2	17.6	TRUE	11.329
Stat1	Oas3	1	cisbp__M4707	15	TRUE	8.94693
Stat1	Oasl1	46	factorbook__STAT2	17.6	TRUE	14.5008
Stat1	Paf1	2	dbcorrdb__STAT1__ENCSR000FAV_1__m1	4.62	TRUE	1.70976
Stat1	Parp14	45	factorbook__STAT2	17.6	TRUE	26.1714
Stat1	Parp9	3	hocomoco__IRF2_HUMAN.H11MO.0.A	13.4	FALSE	7.80114
Stat1	Pnp2	1	transfac_pro__M04788	11.8	FALSE	2.06569
Stat1	Prpf4	2	dbcorrdb__IRF1__ENCSR000EGK_1__m1	8.94	FALSE	6.63755
Stat1	Rsad2	46	factorbook__STAT2	17.6	TRUE	39.5104
Stat1	Samd9l	40	factorbook__STAT2	17.6	TRUE	8.47545
Stat1	Samhd1	9	cisbp__M4707	15	TRUE	11.7545
Stat1	Slfn4	5	hocomoco__IRF1_MOUSE.H11MO.0.A	14.6	FALSE	21.5148
Stat1	Slfn5	18	tfdimers__MD00336	4.17	TRUE	30.8598
Stat1	Slfn8	16	factorbook__STAT2	17.6	TRUE	8.75282
Stat1	Sp100	37	factorbook__STAT2	17.6	TRUE	20.5165
Stat1	Sp110	46	factorbook__STAT2	17.6	TRUE	9.35191
Stat1	Stat2	42	factorbook__STAT2	17.6	TRUE	16.8411
Stat1	Tor3a	43	factorbook__STAT2	17.6	TRUE	8.096
Stat1	Trim30a	6	factorbook__STAT2	17.6	TRUE	24.8902
Stat1	Trim30d	9	factorbook__STAT2	17.6	TRUE	11.1876
Stat1	Usp18	46	factorbook__STAT2	17.6	TRUE	13.8525
Stat1	Xaf1	46	factorbook__STAT2	17.6	TRUE	7.78897
Stat1	Zbp1	45	factorbook__STAT2	17.6	TRUE	12.6704
Stat2	MARCH1	30	jaspar__MA0517.1	13.8	TRUE	8.72746
Stat2	Adar	40	jaspar__MA0517.1	13.8	TRUE	2.81667
Stat2	Atxn2l	4	dbcorrdb__STAT2__ENCSR000FAT_1__m1	6.62	TRUE	1.79812
Stat2	Clec2d	5	hocomoco__STAT2_HUMAN.H11MO.0.A	12.6	TRUE	10.2065
Stat2	Crtc2	7	taipale__IRF3_full_NNRRAAAGGAAACCGAAACTN_repr	14.1	FALSE	2.62563
Stat2	Daxx	28	jaspar__MA0517.1	13.8	TRUE	6.25792
Stat2	Dtx3l	42	jaspar__MA0517.1	13.8	TRUE	19.6323
Stat2	Eif2ak2	42	jaspar__MA0517.1	13.8	TRUE	22.9447
Stat2	Elf2	1	dbcorrdb__STAT1__ENCSR000FAV_1__m1	3.31	FALSE	1.33582
Stat2	Frmd4a	41	jaspar__MA0517.1	13.8	TRUE	7.8046
Stat2	Gbp2	14	taipale__IRF3_full_NNRRAAAGGAAACCGAAACTN_repr	14.1	FALSE	11.0846
Stat2	Gbp3	24	jaspar__MA0517.1	13.8	TRUE	6.72203
Stat2	Gmeb1	1	cisbp__M4707	11.7	FALSE	1.06514
Stat2	H2-T23	13	homer__AGTTTCAGTTTC_ISRE	13.7	FALSE	10.1374
Stat2	Ifi203	17	jaspar__MA0517.1	13.8	TRUE	13.891
Stat2	Ifi204	2	cisbp__M4707	11.7	FALSE	23.3436
Stat2	Ifi209	21	jaspar__MA0517.1	13.8	TRUE	24.6191
Stat2	Ifi211	1	cisbp__M4707	11.7	FALSE	22.5757
Stat2	Ifi213	32	jaspar__MA0517.1	13.8	TRUE	12.3666
Stat2	Ifi47	23	hocomoco__STAT2_HUMAN.H11MO.0.A	12.6	TRUE	36.7838
Stat2	Ifih1	40	jaspar__MA0517.1	13.8	TRUE	9.97859
Stat2	Ifit1	40	jaspar__MA0517.1	13.8	TRUE	23.2839
Stat2	Ifit3	41	jaspar__MA0517.1	13.8	TRUE	24.4519
Stat2	Ifit3b	41	jaspar__MA0517.1	13.8	TRUE	8.85224
Stat2	Igtp	20	jaspar__MA0517.1	13.8	TRUE	6.86238
Stat2	Iigp1	12	taipale__IRF3_full_NNRRAAAGGAAACCGAAACTN_repr	14.1	FALSE	11.293
Stat2	Irf7	1	cisbp__M4707	11.7	FALSE	31.6182
Stat2	Irf9	1	dbcorrdb__STAT1__ENCSR000FAV_1__m1	3.31	FALSE	6.67588
Stat2	Irgm1	19	jaspar__MA0517.1	13.8	TRUE	20.7339
Stat2	Irgm2	21	jaspar__MA0517.1	13.8	TRUE	8.51091
Stat2	Isg15	42	jaspar__MA0517.1	13.8	TRUE	20.1512
Stat2	Isg20	42	jaspar__MA0517.1	13.8	TRUE	4.79114
Stat2	Mndal	17	jaspar__MA0517.1	13.8	TRUE	23.4769
Stat2	Mvp	38	jaspar__MA0517.1	13.8	TRUE	2.94506
Stat2	Mx1	14	jaspar__MA0517.1	13.8	TRUE	14.123
Stat2	Oas1a	19	jaspar__MA0517.1	13.8	TRUE	7.42569
Stat2	Oas3	2	hocomoco__STAT2_HUMAN.H11MO.0.A	12.6	TRUE	14.6494
Stat2	Parn	2	transfac_pro__M01882	11.1	FALSE	1.42901
Stat2	Parp12	22	jaspar__MA0517.1	13.8	TRUE	6.48904
Stat2	Parp14	42	jaspar__MA0517.1	13.8	TRUE	16.2506
Stat2	Parp9	2	hocomoco__IRF2_HUMAN.H11MO.0.A	12.6	FALSE	6.11055
Stat2	Phf11b	1	hocomoco__STAT2_HUMAN.H11MO.0.A	12.6	TRUE	22.53
Stat2	Phf11d	5	hocomoco__STAT2_HUMAN.H11MO.0.A	12.6	TRUE	9.51688
Stat2	Ppp1r35	2	taipale__IRF3_full_NNRRAAAGGAAACCGAAACTN_repr	14.1	FALSE	1.72323
Stat2	Rae1	1	dbcorrdb__STAT1__ENCSR000FAV_1__m1	3.31	FALSE	1.79412
Stat2	Rnf114	1	transfac_public__M00258	10.1	FALSE	2.688
Stat2	Rsad2	42	jaspar__MA0517.1	13.8	TRUE	29.0658
Stat2	Rtp4	42	jaspar__MA0517.1	13.8	TRUE	39.0063
Stat2	Samd9l	37	jaspar__MA0517.1	13.8	TRUE	19.3551
Stat2	Slfn5	18	cisbp__M4635	13.7	TRUE	39.5616
Stat2	Slfn8	19	jaspar__MA0517.1	13.8	TRUE	9.56223
Stat2	Slfn9	18	jaspar__MA0517.1	13.8	TRUE	2.01419
Stat2	Sp100	37	jaspar__MA0517.1	13.8	TRUE	18.6256
Stat2	Sp2	1	cisbp__M4707	11.7	FALSE	1.98702
Stat2	Stat1	36	jaspar__MA0517.1	13.8	TRUE	13.5212
Stat2	Tdrd7	38	jaspar__MA0517.1	13.8	TRUE	6.3736
Stat2	Tor1aip1	23	jaspar__MA0517.1	13.8	TRUE	8.59454
Stat2	Trim30a	5	jaspar__MA0517.1	13.8	TRUE	26.0768
Stat2	Trim34a	40	jaspar__MA0517.1	13.8	TRUE	1.77178
Stat2	Ubtf	39	jaspar__MA0517.1	13.8	TRUE	1.06729
Stat2	Usp18	42	jaspar__MA0517.1	13.8	TRUE	34.7473
Stat2	Xaf1	42	jaspar__MA0517.1	13.8	TRUE	19.6296
Stat2	Zbtb7b	15	hocomoco__STAT2_HUMAN.H11MO.0.A	12.6	TRUE	1.06709
Taf1	Akap8	2	cisbp__M5383	3.04	FALSE	2.40839
Taf1	Armcx5	3	taipale_cyt_meth__FEV_NACCGGAAGTN_eDBD	3.1	FALSE	2.9415
Taf1	Dbt	4	taipale_cyt_meth__FEV_NACCGGAAGTN_eDBD	3.1	FALSE	12.116
Taf1	Dnajb12	3	taipale_cyt_meth__FEV_NACCGGAAGTN_eDBD	3.1	FALSE	1.39163
Taf1	Farsb	3	transfac_pro__M04794	5.37	TRUE	3.5622
Taf1	Ints12	6	transfac_pro__M04794	5.37	TRUE	2.16152
Taf1	Kctd9	1	transfac_pro__M04794	5.37	TRUE	3.70908
Taf1	Mid1ip1	4	transfac_pro__M04794	5.37	TRUE	5.08708
Taf1	Ncor1	2	cisbp__M5383	3.04	FALSE	2.9636
Taf1	Nol11	2	taipale_cyt_meth__FEV_NACCGGAAGTN_eDBD	3.1	FALSE	2.07582
Taf1	Pex11a	12	transfac_pro__M04794	5.37	TRUE	1.5491
Taf1	Pitpnc1	2	taipale_cyt_meth__FEV_NACCGGAAGTN_eDBD	3.1	FALSE	2.92124
Taf1	Rdh11	1	transfac_pro__M04794	5.37	TRUE	1.69559
Taf1	Taf1	12	transfac_pro__M04794	5.37	TRUE	0.665233
Taf1	Yy1	1	taipale_cyt_meth__ELK3_NACCGGAAGTN_eDBD	3.01	FALSE	2.24221
Taf1	Zfp658	3	taipale_cyt_meth__FEV_NACCGGAAGTN_eDBD	3.1	FALSE	5.72104
Tbl1xr1	Batf	1	factorbook__RUNX1	3.13	FALSE	1.5054
Tbl1xr1	Ltb4r1	1	factorbook__RUNX1	3.13	FALSE	6.36349
Tbl1xr1	Zfp574	1	factorbook__RUNX1	3.13	FALSE	1.61329
Tbp	Def6	1	transfac_pro__M04915	3.4	TRUE	1.44023
Tbp	Dyrk1a	1	transfac_pro__M04915	3.4	TRUE	1.87178
Tbp	Hmga1	1	transfac_pro__M04915	3.4	TRUE	1.45008
Tbpl1	Bcas3	1	yetfasco__TBP-TFIIB_1329	3.53	TRUE	1.19571
Tbpl1	Eif1ad	1	yetfasco__TBP-TFIIB_1329	3.53	TRUE	1.06047
Tbpl1	Pold1	1	yetfasco__TBP-TFIIB_1329	3.53	TRUE	2.11036
Tbpl1	Prps1	1	yetfasco__TBP-TFIIB_1329	3.53	TRUE	4.33522
Tcf12	Parp8	2	cisbp__M5255	3.56	TRUE	3.48766
Tcf12	Strn4	2	cisbp__M5255	3.56	TRUE	2.58369
Tcf12	Tbcc	2	cisbp__M5255	3.56	TRUE	4.27843
Tcf3	Abcd2	1	flyfactorsurvey__CG33557_da_SANGER_5_FBgn0000413	3.22	FALSE	1.3065
Tcf3	Bbx	1	flyfactorsurvey__CG33557_da_SANGER_5_FBgn0000413	3.22	FALSE	3.82876
Tcf3	Zfyve26	1	flyfactorsurvey__CG33557_da_SANGER_5_FBgn0000413	3.22	FALSE	1.89853
Tcf4	Abca1	1	cisbp__M4596	3.42	FALSE	12.5835
Tcf4	Acap2	2	cisbp__M4596	3.42	FALSE	4.5387
Tcf4	Ap1s2	4	cisbp__M4596	3.42	FALSE	10.3487
Tcf4	Arap1	2	cisbp__M4596	3.42	FALSE	8.1549
Tcf4	Arfgef2	4	cisbp__M4596	3.42	FALSE	5.39247
Tcf4	Atf7	1	cisbp__M4596	3.42	FALSE	5.68315
Tcf4	Bmp2k	2	cisbp__M4596	3.42	FALSE	6.10978
Tcf4	C330007P06Rik	2	cisbp__M4596	3.42	FALSE	3.66066
Tcf4	Ccdc47	3	cisbp__M4596	3.42	FALSE	7.38666
Tcf4	Clasp2	1	cisbp__M4596	3.42	FALSE	5.8609
Tcf4	Cltc	2	cisbp__M4596	3.42	FALSE	26.1003
Tcf4	Cnpy3	2	cisbp__M4596	3.42	FALSE	5.93446
Tcf4	Ctsf	1	cisbp__M4596	3.42	FALSE	10.5626
Tcf4	Ddx42	3	cisbp__M4596	3.42	FALSE	3.12139
Tcf4	Egln2	2	cisbp__M4596	3.42	FALSE	6.15017
Tcf4	Glmp	1	cisbp__M4480	3.04	FALSE	8.19951
Tcf4	Gnpda1	2	cisbp__M4596	3.42	FALSE	9.89942
Tcf4	Gns	4	cisbp__M4596	3.42	FALSE	11.5193
Tcf4	Herpud1	1	cisbp__M4596	3.42	FALSE	8.30318
Tcf4	Lamtor1	4	cisbp__M4596	3.42	FALSE	6.70143
Tcf4	Larp1	2	cisbp__M4596	3.42	FALSE	9.31104
Tcf4	Mapre2	4	cisbp__M4596	3.42	FALSE	5.16719
Tcf4	Mfhas1	3	cisbp__M4596	3.42	FALSE	8.60435
Tcf4	Mid1ip1	1	cisbp__M4596	3.42	FALSE	8.41536
Tcf4	Mrc1	2	cisbp__M4596	3.42	FALSE	23.4191
Tcf4	Mtus1	1	cisbp__M4596	3.42	FALSE	6.0781
Tcf4	Mxd4	1	cisbp__M4596	3.42	FALSE	9.94952
Tcf4	Naa60	1	cisbp__M4596	3.42	FALSE	2.51973
Tcf4	Nxt2	1	cisbp__M4596	3.42	FALSE	4.65955
Tcf4	Orai3	1	cisbp__M4596	3.42	FALSE	7.69354
Tcf4	Paics	1	cisbp__M4596	3.42	FALSE	7.48076
Tcf4	Pdcd6ip	4	cisbp__M4596	3.42	FALSE	6.34365
Tcf4	Phc3	4	cisbp__M4596	3.42	FALSE	6.97506
Tcf4	Phf20	4	cisbp__M4596	3.42	FALSE	9.61484
Tcf4	Plbd2	4	cisbp__M4596	3.42	FALSE	6.2896
Tcf4	Ppm1a	1	cisbp__M4596	3.42	FALSE	1.23625
Tcf4	Prdx4	1	cisbp__M4596	3.42	FALSE	6.57889
Tcf4	Prrc2c	2	cisbp__M4596	3.42	FALSE	7.48907
Tcf4	Qk	2	cisbp__M4596	3.42	FALSE	16.6734
Tcf4	Rcbtb1	1	cisbp__M4596	3.42	FALSE	7.91662
Tcf4	Rgl1	4	cisbp__M4596	3.42	FALSE	13.9909
Tcf4	Rnf145	3	cisbp__M4596	3.42	FALSE	3.37932
Tcf4	Rreb1	2	cisbp__M4596	3.42	FALSE	5.01287
Tcf4	Scpep1	2	cisbp__M4596	3.42	FALSE	20.2439
Tcf4	Sec63	1	cisbp__M4596	3.42	FALSE	9.51202
Tcf4	Sema6d	1	cisbp__M4596	3.42	FALSE	8.16656
Tcf4	Slc12a7	2	cisbp__M4596	3.42	FALSE	8.1441
Tcf4	Smc3	3	cisbp__M4596	3.42	FALSE	6.1037
Tcf4	Snx13	1	cisbp__M4480	3.04	FALSE	3.78004
Tcf4	Snx2	3	cisbp__M4596	3.42	FALSE	14.9249
Tcf4	Sppl3	4	cisbp__M4596	3.42	FALSE	4.90876
Tcf4	St13	2	cisbp__M4596	3.42	FALSE	6.80247
Tcf4	St3gal1	1	cisbp__M4596	3.42	FALSE	3.37096
Tcf4	Stx4a	4	cisbp__M4596	3.42	FALSE	9.49136
Tcf4	Swap70	2	cisbp__M4596	3.42	FALSE	8.65806
Tcf4	Synrg	4	cisbp__M4596	3.42	FALSE	2.04224
Tcf4	Tbk1	2	cisbp__M4596	3.42	FALSE	4.14365
Tcf4	Tcn2	2	cisbp__M4596	3.42	FALSE	21.5476
Tcf4	Tnks2	2	cisbp__M4596	3.42	FALSE	6.9509
Tcf4	Trappc2l	3	cisbp__M4596	3.42	FALSE	5.05386
Tcf4	Ubn1	4	cisbp__M4596	3.42	FALSE	8.73619
Tcf4	Vegfb	2	cisbp__M4596	3.42	FALSE	7.40313
Tcf4	Wdr81	4	cisbp__M4596	3.42	FALSE	5.02467
Tcf4	Xpot	1	cisbp__M4596	3.42	FALSE	4.51518
Tcf4	Zfp318	4	cisbp__M4596	3.42	FALSE	4.6101
Tcf4	Znrf2	1	cisbp__M4596	3.42	FALSE	4.50885
Tfdp1	2700097O09Rik	2	cisbp__M0674	4.09	FALSE	1.50882
Tfdp1	Anks1	2	swissregulon__hs__TFDP1.p2	4.39	TRUE	3.95072
Tfdp1	Bag5	1	cisbp__M0674	4.09	FALSE	6.57443
Tfdp1	Cyb5b	1	cisbp__M6192	3.07	FALSE	5.1114
Tfdp1	Elp3	1	swissregulon__hs__TFDP1.p2	4.39	TRUE	7.25444
Tfdp1	Hsf2	3	swissregulon__hs__TFDP1.p2	4.39	TRUE	0.927272
Tfdp1	Iws1	2	swissregulon__hs__TFDP1.p2	4.39	TRUE	2.63027
Tfdp1	Lrp12	3	swissregulon__hs__TFDP1.p2	4.39	TRUE	8.24337
Tfdp1	Mblac2	3	swissregulon__hs__TFDP1.p2	4.39	TRUE	1.43389
Tfdp1	Mcm6	3	swissregulon__hs__TFDP1.p2	4.39	TRUE	8.37799
Tfdp1	Mtmr4	3	swissregulon__hs__TFDP1.p2	4.39	TRUE	2.86059
Tfdp1	Mum1	1	cisbp__M6192	3.07	FALSE	4.59013
Tfdp1	Pop7	2	swissregulon__hs__TFDP1.p2	4.39	TRUE	1.01299
Tfdp1	Rpf2	1	cisbp__M0674	4.09	FALSE	5.30925
Tfdp1	Rpp14	1	cisbp__M6192	3.07	FALSE	2.29007
Tfdp1	Sap18	1	swissregulon__hs__TFDP1.p2	4.39	TRUE	0.922139
Tfdp1	Zfp512b	1	swissregulon__hs__TFDP1.p2	4.39	TRUE	2.44512
Tfdp1	Zmynd19	3	swissregulon__hs__TFDP1.p2	4.39	TRUE	1.16586
[truncated: 134 more rows]
