# Supplementary material for: Single-cell RNA sequencing identifies an Il1rn+/Trem1+ macrophage subpopulation as a cellular target for mitigating the progression of thoracic aortic aneurysm and dissection
Source: Cell Discov. 2022 Feb 8;8:11. doi: 10.1038/s41421-021-00362-2 (PMC8821555; doi:10.1038/s41421-021-00362-2)
Supplement: Supplementary file 8 — Supplementary Table S7 [file 41421_2021_362_MOESM8_ESM.xlsx]

## Sheet: Sheet1
Table S7. The clinical information of the human patients subjected to bulk RNA-seq of the aortic tissue.
subjectID	Age	Sex	Height (cm)	Weight (kg)	Hypertension	BAV	Family history	Classification
AD738	40	Male	184	85	YES	NO	YES	TAAD
AD864	20	Male	187	75	NO	NO	NO	TAAD
AD811	24	Male	171	75	NO	NO	NO	TAAD
AD744	21	Female	188	78	NO	NO	YES	TAAD
AD889	51	Male	170	70	YES	NO	NO	TAAD
AD789	54	Female	163	63	NO	YES	NO	TAAD
AD725	47	Male	175	80	NO	NO	NO	TAAD
AD724	41	Male	178	80	YES	NO	NO	TAAD
AD1051	31	Male	188	112	YES	NO	YES	TAAD
AD1139	62	Male	170	78	YES	NO	NO	TAAD
AD1201	25	Female	168	60	YES	NO	YES	TAAD
AD1316	47	Male	174	NA	YES	NO	NO	TAAD
YZ11	63	Male	167	78	NO	NO	NO	Dilated Cardiomyopathy
YZ13	65	Male	175	58	YES	NO	NO	Dilated Cardiomyopathy
YZ14	42	Male	165	61	NO	NO	YES	Dilated Cardiomyopathy
YZ15	62	Female	165	55	NO	NO	NO	Hypertrophic Cardiomyopathy
YZ16	36	Male	168	73.3	NO	NO	NO	Dilated Cardiomyopathy
YZ18	38	Female	167	53.5	NO	NO	NO	Dilated Cardiomyopathy
