# Supplementary material for: Single-cell RNA sequencing identifies an Il1rn+/Trem1+ macrophage subpopulation as a cellular target for mitigating the progression of thoracic aortic aneurysm and dissection
Source: Cell Discov. 2022 Feb 8;8:11. doi: 10.1038/s41421-021-00362-2 (PMC8821555; doi:10.1038/s41421-021-00362-2)
Supplement: Supplementary file 9 — Supplementary Table S8 [file 41421_2021_362_MOESM9_ESM.xlsx]

## Sheet: Sheet1
Table S8. The differentially expressed genes between aortic tissues from human TAAD patients and healthy donors identified by bulk RNA-seq.
target_id	ext_gene.x	pval	qval	test_stat	AD724	AD725	AD738	AD744	AD789	AD811	AD864	AD889	YZ11	YZ13	YZ14	YZ15	YZ16	YZ18	CASE	CTRL	Log2FC	StatSig	BioSig
ENSG00000105509.10	HAS1	1.00198e-05	0.00140807	19.5076	2.55255	2.35412	12.9326	7.89169	4.20662	0.419742	6.52009	9.70973	0.119628	0.501306	0.265313	0.168554	0.059417	0.141408	5.8234	0.209271	4.25948	TRUE	TRUE
ENSG00000108821.13	COL1A1	7.38523e-06	0.00122804	20.0908	1396.04	282.348	413.021	434.285	180.396	1572.53	1055.72	1480.22	63.051	88.4164	47.1208	80.2247	30.8042	70.7959	851.819	63.4022	3.74584	TRUE	TRUE
ENSG00000169429.11	CXCL8	0.000828824	0.0131047	11.1755	2.53562	15.9414	34.0888	10.5561	1.26426	1.1815	17.9273	13.3043	0.531872	1.13626	1.00402	0.795984	0.880679	0.719536	12.0999	0.844724	3.69083	TRUE	TRUE
ENSG00000160161.9	CILP2	3.20204e-05	0.0023726	17.294	2.31565	0.150412	2.55091	0.884012	0.196897	2.54332	1.95054	3.37328	0.0328781	0.0290964	0.0527448	0.172128	0.0600381	0.0561387	1.74563	0.0671707	3.46472	TRUE	TRUE
ENSG00000179051.14	RCC2	6.9824e-08	0.000343196	29.0696	7.74073	7.47185	6.93444	6.48274	5.93411	6.90117	7.06975	6.78749	3.17881	4.50313	4.34519	4.29394	4.05677	3.86047	6.91528	4.03972	0.760969	TRUE	FALSE
ENSG00000166432.15	ZMAT1	1.16213e-07	0.000343196	28.0832	10.763	10.1219	8.83266	9.2361	8.95551	10.2045	8.01018	9.81613	13.854	14.7242	16.8289	15.1726	14.8236	15.1432	9.4925	15.0911	-0.663246	TRUE	FALSE
ENSG00000143320.9	CRABP2	3.3823e-05	0.00245239	17.1899	26.6898	4.48221	10.3068	15.4001	4.31798	36.4432	24.4717	41.2804	1.08494	1.40092	2.8625	1.79073	2.44193	1.87416	20.424	1.90919	3.35262	TRUE	TRUE
ENSG00000136244.12	IL6	0.000251961	0.00671961	13.3975	10.1844	54.2091	89.587	53.7523	22.8112	4.57633	43.3126	29.5011	0.856909	1.36173	2.36504	5.92003	3.34825	9.93904	38.4918	3.96517	3.24691	TRUE	TRUE
ENSG00000102034.16	ELF4	2.61562e-07	0.000441883	26.5145	3.05527	3.04349	3.40324	2.41057	2.87934	3.11295	3.61821	2.85026	1.39566	1.8043	1.71267	2.03227	1.26089	1.47516	3.04667	1.61349	0.876884	TRUE	FALSE
ENSG00000143549.21	TPM3	2.37039e-07	0.000441883	26.7047	46.8983	60.6965	61.7079	49.1377	55.7497	54.5838	57.6424	54.9303	27.2348	33.8166	38.8382	33.4624	33.4184	33.6157	55.1683	33.3977	0.722392	TRUE	FALSE
ENSG00000116690.12	PRG4	0.00585074	0.0417585	7.59571	35.8992	1.02088	3.36313	32.4642	59.0653	3.25594	3.06705	12.7488	0.734326	8.17036	1.17031	0.388546	0.85442	0.456361	18.8606	1.96239	3.20061	TRUE	TRUE
ENSG00000101825.8	MXRA5	3.99589e-05	0.00265562	16.8733	32.3187	13.3772	9.01083	13.8321	6.18148	49.845	17.2689	66.9273	2.55292	5.96014	2.19835	2.41033	1.38885	2.09042	26.0952	2.76683	3.19177	TRUE	TRUE
ENSG00000142669.15	SH3BGRL3	3.57313e-07	0.000464342	25.9122	67.042	76.5403	62.1225	67.0761	84.1819	68.8596	62.1141	68.5306	43.6933	49.8211	41.4747	40.0203	35.4329	40.1338	69.5584	41.7627	0.734632	TRUE	FALSE
ENSG00000124731.13	TREM1	0.000148839	0.00501368	14.3868	1.18254	12.5734	6.03966	5.53384	2.51657	0.665086	5.34677	5.04808	0.078339	0.915801	0.526308	0.375723	0.252635	0.579442	4.86325	0.454708	3.16148	TRUE	TRUE
ENSG00000145423.5	SFRP2	0.00130134	0.0169506	10.3406	195.857	44.2996	170.762	49.806	25.9982	554.478	413.125	151.029	15.8842	12.5772	32.4017	38.4026	15.4237	26.9796	200.67	23.6115	3.08188	TRUE	TRUE
ENSG00000196189.13	SEMA4A	0.000935656	0.0139023	10.9508	3.28301	27.6956	18.5067	24.4478	6.24796	2.40705	51.5347	15.3995	1.31396	3.32741	1.51031	3.11427	1.50882	2.32401	18.6903	2.18313	3.0409	TRUE	TRUE
ENSG00000184557.4	SOCS3	6.72116e-06	0.00122146	20.271	11.1909	31.559	57.2915	26.3193	19.5782	11.8628	51.8214	23.8793	0.94896	2.88509	3.62582	6.2898	3.18259	4.30965	29.1878	3.54032	3.00816	TRUE	TRUE
ENSG00000086062.12	B4GALT1	6.13981e-07	0.000620037	24.8678	20.0853	16.5457	25.533	18.0023	13.0024	17.5258	19.225	18.5774	9.19798	10.6582	9.11906	9.30616	9.17541	10.0578	18.5621	9.58576	0.946174	TRUE	FALSE
ENSG00000099377.14	HSD3B7	6.85276e-07	0.000620037	24.6561	2.75203	3.1021	2.58021	2.54111	3.08494	3.04232	3.81392	3.7849	1.37719	1.75623	1.53569	1.71204	1.52576	1.88643	3.08769	1.63222	0.87989	TRUE	FALSE
ENSG00000148848.14	ADAM12	0.00520291	0.0391005	7.80753	22.3235	3.69137	1.97224	1.77429	3.85674	22.5244	8.79808	43.3495	0.920801	0.944311	1.87702	2.0311	1.54519	2.36511	13.5363	1.61392	2.99207	TRUE	TRUE
ENSG00000123610.5	TNFAIP6	2.90801e-05	0.00230647	17.477	3.90729	6.36125	7.82481	6.46135	2.24669	5.6992	15.6455	20.1142	1.49026	2.36926	0.399609	0.922152	0.640279	0.493185	8.53253	1.05246	2.90507	TRUE	TRUE
ENSG00000119508.18	NR4A3	0.00179296	0.0206049	9.75027	2.60069	23.4879	27.7512	35.5851	5.19662	2.87197	22.6391	29.1304	1.34616	1.19097	2.24978	1.92685	4.17749	3.80475	18.6579	2.44933	2.8793	TRUE	TRUE
ENSG00000070444.15	MNT	9.38031e-07	0.000651481	24.0513	13.473	10.5364	11.2839	12.5785	12.2102	9.57306	12.0705	11.6249	6.89515	6.6979	5.91233	7.0294	6.5868	7.03761	11.6688	6.6932	0.792806	TRUE	FALSE
ENSG00000186106.11	ANKRD46	9.54599e-07	0.000651481	24.0176	6.62559	5.56015	6.07358	6.63344	6.39888	6.93508	5.21986	6.91906	9.69112	8.83162	9.10428	10.9785	11.8598	9.6316	6.29571	10.0162	-0.661485	TRUE	FALSE
ENSG00000109625.19	CPZ	0.000110033	0.00445777	14.9563	8.71281	1.93945	2.46612	2.75025	1.32898	10.985	10.1688	8.7067	0.648112	0.45898	1.1057	1.04431	0.117667	0.951102	5.88226	0.720978	2.86528	TRUE	TRUE
ENSG00000185215.9	TNFAIP2	1.15932e-06	0.000675361	23.6436	26.5547	20.1286	21.8818	25.4559	25.916	22.4389	24.2017	23.8234	8.26096	13.4787	14.658	15.8814	10.2559	12.3102	23.8001	12.4742	0.926551	TRUE	FALSE
ENSG00000136026.14	CKAP4	1.12976e-06	0.000675361	23.6933	19.3025	16.6903	17.142	14.6854	16.9586	16.5494	16.078	19.0394	11.2471	12.585	9.16219	8.51812	7.67373	8.8555	17.0557	9.6736	0.811726	TRUE	FALSE
ENSG00000187605.15	TET3	1.15862e-06	0.000675361	23.6447	2.22688	2.50178	2.575	1.97759	1.90077	2.2482	2.07127	2.75448	1.03828	1.49488	1.30226	1.27677	1.0699	1.47658	2.282	1.27644	0.791225	TRUE	FALSE
ENSG00000147576.17	ADHFE1	1.14737e-06	0.000675361	23.6635	8.95271	10.1904	7.10779	7.3045	7.14442	9.55935	6.5994	9.74891	14.1612	13.85	16.0728	13.5794	13.2044	14.0603	8.32593	14.1547	-0.758528	TRUE	FALSE
ENSG00000126603.8	GLIS2	1.23708e-06	0.000696643	23.5187	7.88394	6.3918	6.6135	6.70651	6.75124	8.82225	6.88916	6.29657	3.58765	5.17538	3.72928	4.6139	3.24961	4.06379	7.04437	4.06993	0.776782	TRUE	FALSE
ENSG00000041982.16	TNC	1.2826e-06	0.000698977	23.4491	16.8183	36.7384	35.2292	14.2634	20.525	48.7382	28.4002	81.4827	4.10272	5.01226	5.60225	3.34242	5.17401	5.68391	35.2744	4.81959	2.8461	TRUE	TRUE
ENSG00000138615.6	CILP	0.00052167	0.0100377	12.0366	8.69696	0.370607	3.0861	2.2267	2.53511	2.46309	2.17959	10.0381	0.217178	0.352562	0.632001	0.763481	0.457098	0.432956	3.94953	0.475879	2.81392	TRUE	TRUE
ENSG00000114107.9	CEP70	1.50026e-06	0.000753724	23.1477	17.1552	19.8947	19.2725	18.4657	19.0584	19.1275	15.9269	19.7844	28.9326	24.4385	29.9379	24.9327	31.2687	27.6683	18.5857	27.8632	-0.581596	TRUE	FALSE
ENSG00000156239.12	N6AMT1	1.51691e-06	0.000753724	23.1264	2.99072	3.2213	2.77753	3.15366	3.37722	4.07614	2.54929	3.33408	5.38239	4.70629	4.48838	5.10895	5.71951	5.30363	3.18499	5.11819	-0.667659	TRUE	FALSE
ENSG00000119669.5	IRF2BPL	1.57244e-06	0.000758996	23.0573	5.31915	5.57967	5.98956	4.66261	5.11428	4.11912	4.63149	5.56254	3.14724	3.27125	3.73054	3.28048	3.28223	3.02781	5.1223	3.28993	0.623433	TRUE	FALSE
ENSG00000034510.6	TMSB10	1.73349e-06	0.000791502	22.8699	462.959	506.78	503.723	354.754	422.385	446.238	351.518	428.764	219.223	257.901	309.23	263.776	214.56	242.252	434.64	251.157	0.790989	TRUE	FALSE
ENSG00000169083.17	AR	1.68754e-06	0.000791502	22.9215	5.74071	4.4438	4.9936	4.75138	5.53977	7.0305	4.33763	5.67174	7.97142	10.1734	7.46456	10.2893	8.89703	9.65001	5.31364	9.07429	-0.760998	TRUE	FALSE
ENSG00000017427.16	IGF1	0.00236211	0.0242859	9.24445	92.2271	5.1513	20.1366	26.3942	12.7437	54.0578	68.4341	122.535	3.34173	4.94299	13.3465	5.98158	7.73832	7.45233	50.2099	7.1339	2.798	TRUE	TRUE
ENSG00000168542.14	COL3A1	0.000275597	0.00696997	13.2294	1646.71	356.469	449.405	462.448	248.212	2211.57	1440.27	2057.61	175.889	222.688	137.895	160.331	134.563	146.594	1109.09	162.993	2.76573	TRUE	TRUE
ENSG00000154096.13	THY1	8.90133e-07	0.000651481	24.1522	44.5106	25.1587	32.2246	41.8641	17.0089	42.3851	55.7056	47.1639	4.17772	12.2241	2.77021	5.57256	2.33503	6.47481	38.2527	5.5924	2.75222	TRUE	TRUE
ENSG00000138316.11	ADAMTS14	5.23958e-05	0.00297299	16.3594	1.79427	0.634064	0.246093	0.431362	0.261761	2.08244	0.819882	2.72389	0.0479582	0.0918407	0.164317	0.153446	0.0409545	0.0493074	1.12422	0.091304	2.67792	TRUE	TRUE
ENSG00000088882.8	CPXM1	0.000758381	0.0125118	11.3404	14.5075	1.56534	1.74143	1.92635	3.72556	12.0176	4.70016	10.7189	0.5385	0.409106	1.21271	1.85396	0.267605	1.24352	6.36286	0.920901	2.66233	TRUE	TRUE
ENSG00000125740.14	FOSB	0.00667387	0.0454412	7.35871	1.93765	64.92	66.6129	62.2555	66.2477	27.1689	101.262	55.6812	3.44628	3.18791	14.5277	15.8073	11.5672	3.81684	55.7608	8.72555	2.66208	TRUE	TRUE
ENSG00000103569.10	AQP9	3.98166e-05	0.00265562	16.8801	1.79626	9.07866	3.16883	4.46739	2.41292	0.711597	3.06515	1.63849	0.402409	0.367553	0.389978	0.358468	0.23647	0.905882	3.29241	0.44346	2.64207	TRUE	TRUE
ENSG00000158859.10	ADAMTS4	0.000267361	0.00687489	13.2862	7.31976	27.9047	53.036	32.5103	6.86032	7.46901	21.4796	30.9663	1.77286	1.74751	2.36797	3.0392	5.87678	7.32152	23.4433	3.68764	2.63594	TRUE	TRUE
ENSG00000211448.12	DIO2	0.00651496	0.0448665	7.40205	20.5344	4.24643	4.46418	11.1148	2.38537	38.1915	49.6477	26.5914	4.32088	1.88932	3.5809	0.892435	2.35594	5.72213	19.647	3.12693	2.61339	TRUE	TRUE
ENSG00000091986.15	CCDC80	2.2811e-06	0.000852876	22.3424	269.812	169.743	249.723	236.686	101.4	438.259	389.021	300.964	26.471	47.1363	69.9187	65.6166	19.4582	40.6025	269.451	44.8672	2.58361	TRUE	TRUE
ENSG00000100292.17	HMOX1	0.00703005	0.0470359	7.26527	18.9886	25.003	9.80905	4.3594	5.90241	5.28304	11.6663	86.8568	2.7972	4.18183	4.18019	3.01458	3.07263	3.39723	20.9836	3.44061	2.57405	TRUE	TRUE
ENSG00000099985.4	OSM	0.000603511	0.0110112	11.7651	0.862581	3.03255	1.22914	2.25178	0.886987	0.124317	2.38507	1.91032	0.0960428	0.140573	0.166179	0.11374	0.194625	0.391143	1.58534	0.183717	2.57052	TRUE	TRUE
ENSG00000157227.13	MMP14	2.72281e-06	0.000852876	22.0026	48.5062	42.1882	38.731	31.1363	35.4536	48.2876	39.1384	56.2966	23.9958	23.2397	23.9743	20.5479	17.4477	19.6053	42.4672	21.4685	0.980821	TRUE	FALSE
ENSG00000125844.16	RRBP1	2.13269e-06	0.000852876	22.4716	49.0849	40.9615	46.0033	44.4851	45.5924	51.1474	50.9796	55.9256	28.577	38.0376	24.7976	29.1747	22.9608	27.8279	48.0225	28.5626	0.747542	TRUE	FALSE
ENSG00000159720.12	ATP6V0D1	2.50713e-06	0.000852876	22.161	14.5443	18.2792	14.5834	13.2288	10.9776	16.6843	14.9569	16.7784	8.66626	9.0686	8.60106	8.87258	9.34072	9.70125	15.0041	9.04174	0.724399	TRUE	FALSE
ENSG00000100380.14	ST13	2.50318e-06	0.000852876	22.164	44.9153	40.8997	44.1557	44.5304	45.3984	41.5371	42.8944	44.6167	61.5839	56.1045	61.6493	55.7743	62.0777	62.7422	43.6185	59.9887	-0.458849	TRUE	FALSE
ENSG00000122877.16	EGR2	0.00011614	0.00453134	14.8543	1.96787	11.5608	6.86332	13.9149	3.51004	2.62967	10.7353	9.99858	0.564	0.732382	1.51652	1.11223	1.63878	1.85008	7.64756	1.23566	2.53618	TRUE	TRUE
ENSG00000180871.8	CXCR2	0.00281557	0.027095	8.92329	1.82222	6.14052	2.00921	3.54308	1.77394	0.137033	2.82224	0.830545	0.249368	0.105034	0.611671	0.332891	0.179722	0.504246	2.38485	0.330489	2.52911	TRUE	TRUE
ENSG00000115919.15	KYNU	2.92954e-06	0.000868275	21.8622	6.95357	9.11144	7.47235	6.79091	6.36262	5.22982	7.0264	7.7591	2.67316	4.07667	3.89427	4.1485	4.07235	3.20017	7.08828	3.67752	0.928206	TRUE	FALSE
ENSG00000108829.10	LRRC59	2.83589e-06	0.000868275	21.9245	12.6253	9.81736	12.9896	10.3679	10.7725	12.6122	12.3331	12.8851	8.21601	8.58113	6.3969	7.33434	6.00545	7.55543	11.8004	7.34821	0.676043	TRUE	FALSE
ENSG00000164694.17	FNDC1	8.82046e-05	0.00398926	15.3738	11.3606	8.91352	2.82372	5.47768	5.84192	18.4351	6.00895	19.8737	1.82146	4.64439	0.637802	0.903942	0.732347	1.1327	9.8419	1.64544	2.50993	TRUE	TRUE
ENSG00000131746.13	TNS4	8.83704e-06	0.00135721	19.7476	1.64246	5.09862	3.48435	3.55833	2.77639	0.659628	4.28741	3.05198	0.515881	0.400064	0.33338	0.604078	0.401808	0.517332	3.0699	0.462091	2.49556	TRUE	TRUE
ENSG00000132507.18	EIF5A	3.34067e-06	0.000925202	21.6102	42.2728	55.5344	48.042	44.5979	53.6574	50.7029	48.9523	47.9971	29.3903	33.8565	33.0897	30.8781	33.9253	36.7305	48.9696	32.9784	0.56894	TRUE	FALSE
ENSG00000060718.22	COL11A1	0.00356927	0.031308	8.4909	3.69316	3.08207	2.24499	0.845858	0.633536	10.0128	0.388576	3.7645	0.250639	0.509423	1.05779	0.261776	0.25476	0.484612	3.08318	0.469833	2.48186	TRUE	TRUE
ENSG00000258947.7	TUBB3	3.35837e-07	0.000464342	26.0318	4.40305	3.32733	2.25675	4.74274	2.48777	3.11791	6.5943	6.58798	0.349649	0.613242	0.756253	0.782944	0.496879	1.16806	4.18973	0.694504	2.43276	TRUE	TRUE
ENSG00000153234.14	NR4A2	0.00213603	0.0229339	9.42881	3.68172	16.2388	27.6804	42.5629	11.0885	3.21256	14.42	38.4741	1.42129	2.11427	4.67526	3.44277	6.04563	3.6731	19.6699	3.56205	2.43258	TRUE	TRUE
ENSG00000137331.12	IER3	1.42923e-06	0.000753724	23.2409	13.4372	15.2702	13.1983	19.8854	11.5745	4.35993	14.1912	24.6032	1.91045	3.61411	2.70562	2.35876	2.88375	2.48311	14.565	2.6593	2.41	TRUE	TRUE
ENSG00000134013.16	LOXL2	4.04963e-06	0.00103794	21.2412	10.4368	12.5455	15.1766	13.992	8.76651	11.5326	11.708	15.3805	5.23277	7.74168	6.6326	5.44217	6.82023	6.57867	12.4423	6.40802	0.94651	TRUE	FALSE
ENSG00000241839.10	PLEKHO2	4.0389e-06	0.00103794	21.2463	5.82874	8.50153	10.0694	6.50287	5.64324	5.88048	6.67411	6.35335	2.80746	3.7289	4.01773	4.07036	3.7713	3.77088	6.93171	3.69444	0.88999	TRUE	FALSE
ENSG00000267534.4	S1PR2	4.24792e-06	0.00107111	21.1496	2.74089	1.80165	2.75953	1.99207	2.47571	2.84766	2.28784	2.44315	1.04683	1.27789	1.49441	1.55878	1.39424	1.52035	2.41856	1.38208	0.764974	TRUE	FALSE
ENSG00000158062.20	UBXN11	4.43533e-06	0.00109002	21.0669	4.86332	5.27637	4.17639	5.31025	4.40704	4.79105	4.07845	4.15313	2.6007	3.35541	2.92269	3.27501	2.75626	2.56607	4.632	2.91269	0.651397	TRUE	FALSE
ENSG00000113296.14	THBS4	0.00773504	0.0497812	7.09382	5.05832	1.46418	19.4256	35.8698	6.66792	18.1506	18.8308	43.448	1.56226	1.90362	9.71056	3.40753	2.12504	1.96512	18.6144	3.44569	2.40001	TRUE	TRUE
ENSG00000184185.10	KCNJ12	4.69474e-06	0.00111708	20.958	0.422234	0.340071	0.606482	0.527416	0.511927	0.659978	0.518697	0.51245	0.171096	0.171071	0.29036	0.226197	0.236993	0.264227	0.512407	0.226657	0.906713	TRUE	FALSE
ENSG00000133641.18	C12orf29	4.66336e-06	0.00111708	20.9708	8.82535	6.51186	7.7593	6.04142	7.37288	7.71697	5.75457	8.00912	13.1365	10.9183	12.6571	10.3886	11.8986	10.4486	7.24893	11.5746	-0.667766	TRUE	FALSE
ENSG00000184254.17	ALDH1A3	1.17035e-05	0.00153205	19.211	9.94482	4.34414	9.31034	3.84807	4.96179	6.61611	11.8149	20.8484	1.42068	1.61756	2.72302	1.45033	1.58751	1.40441	8.96107	1.70058	2.33122	TRUE	TRUE
ENSG00000087116.16	ADAMTS2	9.77214e-05	0.00423444	15.1802	18.3369	5.94718	11.5952	11.4261	6.16803	38.9977	21.003	24.2693	2.39909	3.16494	2.00754	5.8202	2.50614	4.31395	17.2179	3.36864	2.31982	TRUE	TRUE
ENSG00000043462.12	LCP2	5.0155e-06	0.0011372	20.8314	26.3776	36.0214	22.2858	24.5928	25.3211	22.1975	24.2476	26.4017	9.26126	14.8366	17.1954	15.0679	14.8545	13.8845	25.9307	14.1833	0.865879	TRUE	FALSE
ENSG00000106080.10	FKBP14	5.17337e-06	0.0011372	20.772	12.4114	9.99227	10.2641	10.2235	9.12249	14.9008	12.9264	13.2834	7.6624	7.63992	6.41548	5.84135	6.04281	6.33499	11.6405	6.65616	0.797224	TRUE	FALSE
ENSG00000262246.6	CORO7	5.13109e-06	0.0011372	20.7877	10.9787	14.8177	13.9614	12.7638	14.1604	15.6372	14.3449	10.7717	7.29487	8.72546	10.4197	8.20526	7.65174	8.62964	13.4295	8.48778	0.655749	TRUE	FALSE
ENSG00000171867.17	PRNP	5.18318e-06	0.0011372	20.7684	29.3452	34.0653	31.0941	29.597	39.1139	29.8286	30.219	29.7014	47.6259	45.2575	53.4927	39.3636	42.2937	47.7914	31.6206	45.9708	-0.538434	TRUE	FALSE
ENSG00000124177.15	CHD6	5.27057e-06	0.00114155	20.7364	23.3029	20.1821	20.2808	22.4021	24.1352	23.6888	23.5267	25.1628	31.7069	36.3254	37.5152	30.6403	29.8513	35.3988	22.8352	33.573	-0.554029	TRUE	FALSE
ENSG00000073756.12	PTGS2	0.000571461	0.0106677	11.8667	2.32883	15.6432	9.81647	16.3985	5.09104	2.76788	12.0746	17.6304	1.60162	1.05292	2.37144	2.00522	2.32109	2.54568	10.2189	1.983	2.30855	TRUE	TRUE
ENSG00000135919.13	SERPINE2	2.71555e-05	0.00228661	17.6072	83.1832	35.6003	17.1328	71.8687	40.0726	17.2909	27.5562	52.6385	7.26529	8.05374	10.8089	10.9508	5.33153	10.5177	43.1679	8.82132	2.27797	TRUE	TRUE
ENSG00000061337.15	LZTS1	5.45134e-06	0.00114847	20.6718	0.899415	1.04067	0.780686	0.876745	0.910801	0.597667	0.902025	0.802331	0.293899	0.424351	0.542832	0.465085	0.367031	0.528235	0.851293	0.436906	0.825221	TRUE	FALSE
ENSG00000105989.10	WNT2	9.3104e-05	0.00412834	15.2716	0.774169	0.489231	0.544554	0.472966	0.273686	2.14412	2.12371	1.12216	0.0248404	0.273802	0.0796215	0.0843875	0.0911843	0.201699	0.993075	0.125922	2.27449	TRUE	TRUE
ENSG00000082196.20	C1QTNF3	0.000415814	0.0089388	12.4598	9.26839	4.91023	17.4145	9.33201	4.48835	19.7211	35.9218	25.8014	2.54352	3.55912	3.97538	3.28839	3.36591	2.93855	15.8572	3.27848	2.23976	TRUE	TRUE
ENSG00000139329.5	LUM	5.99707e-05	0.00321752	16.1036	433.899	233.629	243.235	294.207	75.8216	387.205	396.536	554.04	32.1018	85.7406	114.283	63.4525	67.068	53.4205	327.322	69.3445	2.23722	TRUE	TRUE
ENSG00000158710.14	TAGLN2	5.88223e-06	0.00117583	20.5261	44.3377	59.1163	71.5554	60.1079	63.4677	61.7355	63.7284	54.3973	39.0947	41.3856	39.0543	37.2036	30.1844	36.5389	59.8058	37.2436	0.681835	TRUE	FALSE
ENSG00000125434.11	SLC25A35	5.96623e-06	0.00117583	20.499	6.11369	5.93347	6.82142	5.49532	6.85727	6.09379	7.64098	7.18348	5.87101	4.49966	3.88201	3.83868	4.42042	3.76118	6.51743	4.37883	0.56315	TRUE	FALSE
ENSG00000106683.15	LIMK1	5.76483e-06	0.00117583	20.5647	4.53124	3.98475	3.60669	4.15852	4.60488	4.32698	4.10552	4.35337	2.56275	3.09553	2.8024	2.83559	2.93137	2.81914	4.20899	2.84113	0.55098	TRUE	FALSE
ENSG00000108691.9	CCL2	0.00152604	0.0185912	10.0469	31.55	144.117	88.6908	75.0648	48.2808	12.4003	153.561	56.3857	7.61851	27.4221	17.0657	12.5587	8.44143	24.5812	76.2563	16.2813	2.2207	TRUE	TRUE
ENSG00000122861.16	PLAU	2.40661e-05	0.00214175	17.837	8.71061	13.6111	10.5992	9.93948	8.45087	3.17791	16.9269	14.8773	1.77484	2.34264	2.65254	2.26805	1.38569	3.07778	10.7867	2.25026	2.21167	TRUE	TRUE
ENSG00000159713.11	TPPP3	5.38634e-06	0.00114847	20.6948	4.31726	6.28769	9.04738	9.6482	3.87905	8.51652	18.1843	8.70828	1.91898	1.27585	2.45475	1.10239	2.53025	1.53497	8.57359	1.80287	2.18846	TRUE	TRUE
ENSG00000102678.7	FGF9	0.000183413	0.00579172	13.9938	1.84991	0.358912	2.00239	3.11938	2.17816	1.31923	3.20481	3.30531	0.508942	0.362896	0.342694	0.221587	0.692957	0.398042	2.16726	0.421186	2.12108	TRUE	TRUE
ENSG00000188257.11	PLA2G2A	0.00754018	0.0490504	7.13956	131.193	55.9373	17.0197	104.611	297.735	27.6152	73.6275	135.132	4.29307	19.3535	15.8302	58.5566	19.8768	28.3212	105.359	24.3719	2.10748	TRUE	TRUE
ENSG00000137801.11	THBS1	0.000378945	0.00844765	12.6333	44.7987	258.852	286.4	187.34	69.924	61.6675	96.8464	156.575	33.6771	56.8897	36.057	25.6545	26.3567	24.9929	145.301	33.938	2.09482	TRUE	TRUE
ENSG00000011422.12	PLAUR	0.000103982	0.00431618	15.063	12.7221	29.9528	26.7098	43.9921	12.9811	8.69684	48.1153	39.802	3.54084	7.71893	8.05159	8.63422	5.04204	5.88658	27.8715	6.47904	2.08801	TRUE	TRUE
ENSG00000175592.9	FOSL1	0.0043866	0.0355629	8.11642	0.818484	1.33375	6.73633	1.92663	1.31317	1.51855	10.468	1.52554	0.713624	0.556455	0.731047	0.462405	0.884344	0.721433	3.20506	0.678218	2.08643	TRUE	TRUE
ENSG00000142634.13	EFHD2	6.79871e-06	0.00122146	20.2491	6.53071	8.66365	6.96152	5.85158	7.72202	4.57234	8.34998	6.02655	2.86987	4.05014	3.57607	3.81208	2.37369	3.59383	6.83479	3.37928	0.995065	TRUE	FALSE
ENSG00000142227.11	EMP3	6.86468e-06	0.00122146	20.2306	37.1196	41.0333	47.3448	40.4345	51.8135	38.7108	48.0379	38.971	24.1482	33.0992	27.5041	26.743	25.0959	25.9101	42.9332	27.0834	0.662723	TRUE	FALSE
ENSG00000111252.10	SH2B3	6.95345e-06	0.00122146	20.206	10.4735	11.7345	12.1235	12.7037	8.75737	9.23024	12.5376	10.5135	6.17653	7.04125	7.85382	8.16274	6.37016	6.65912	11.0093	7.04394	0.63697	TRUE	FALSE
ENSG00000258818.4	RNASE4	6.6725e-06	0.00122146	20.2849	14.6509	16.3782	18.7327	16.6364	17.3925	19.5925	14.7581	17.9867	26.802	23.3741	29.8627	22.1528	25.837	22.6859	17.016	25.1191	-0.55917	TRUE	FALSE
ENSG00000163749.17	CCDC158	7.12912e-06	0.00122146	20.1583	3.58344	3.47413	2.11157	2.38214	2.48227	2.91023	2.10118	1.99845	5.87788	5.06601	4.65917	4.39762	4.4658	5.10705	2.63043	4.92892	-0.881123	TRUE	FALSE
ENSG00000100985.7	MMP9	0.000938046	0.0139134	10.946	1.76661	2.36192	0.462436	2.1666	1.03208	6.03729	1.23868	1.90853	0.350304	0.561054	0.0860103	0.668732	0.342417	0.548927	2.12177	0.426241	2.07791	TRUE	TRUE
ENSG00000163734.4	CXCL3	0.0072788	0.048185	7.20285	0.632413	1.26418	5.06741	1.11108	0.839086	0.190403	2.58251	3.87362	0.142894	0.234125	0.443677	0.154156	1.15097	0.193133	1.94509	0.386493	2.07167	TRUE	TRUE
ENSG00000130224.15	LRCH2	7.55961e-06	0.00123992	20.0461	3.73902	3.49638	3.71724	4.10709	4.10235	4.31837	3.48443	4.77902	6.51847	5.32938	5.66943	5.01876	5.8018	5.99708	3.96799	5.72249	-0.51732	TRUE	FALSE
ENSG00000171700.14	RGS19	7.78137e-06	0.00126402	19.9908	2.58222	3.32523	2.92746	2.56351	3.34267	2.00138	3.11272	2.63899	1.31024	1.46793	1.60458	1.33846	0.939659	1.63778	2.81177	1.38311	0.973275	TRUE	FALSE
ENSG00000105464.3	GRIN2D	5.50645e-06	0.00114847	20.6525	0.937658	0.184145	0.644339	0.379745	0.285191	1.13762	0.831172	1.03225	0.0523981	0.0927274	0.0956556	0.0848838	0.122946	0.0769957	0.679015	0.0876011	2.05398	TRUE	TRUE
ENSG00000170961.7	HAS2	0.000144497	0.00498189	14.4426	4.96535	2.83813	3.88011	2.35041	3.84799	2.66166	11.8756	4.7885	0.283146	0.444449	1.38547	1.25843	1.05504	1.89648	4.65096	1.05383	2.04178	TRUE	TRUE
ENSG00000173258.13	ZNF483	8.14134e-06	0.00129675	19.9044	12.004	10.7183	11.0838	12.3107	9.85359	10.895	8.23674	9.30925	16.7222	16.445	13.4427	18.0692	14.5663	16.6114	10.5514	15.9761	-0.593875	TRUE	FALSE
ENSG00000130816.16	DNMT1	8.51716e-06	0.00132008	19.8181	21.0667	21.2357	18.9225	17.0574	24.3782	19.0954	21.0637	18.9542	12.5225	15.0561	13.1347	12.8405	12.2989	13.7364	20.2217	13.2649	0.604579	TRUE	FALSE
ENSG00000021355.13	SERPINB1	8.48316e-06	0.00132008	19.8258	20.0819	24.0651	23.1076	20.1069	22.8491	20.306	24.9907	20.2751	15.5155	16.4027	17.0266	13.8056	13.8577	13.9723	21.9728	15.0967	0.538509	TRUE	FALSE
ENSG00000105835.12	NAMPT	3.72837e-05	0.00262678	17.0049	70.0952	213.258	302.842	231.44	104.427	105.208	198.571	286.619	30.8117	35.4726	53.8007	41.8749	59.2794	58.1296	189.058	46.5615	2.01929	TRUE	TRUE
ENSG00000109089.7	CDR2L	9.00451e-06	0.00137047	19.7118	2.11999	2.10257	2.65027	2.39261	1.94664	2.13711	2.2355	2.4676	1.5292	1.67684	1.42948	1.20271	1.57183	1.44399	2.25654	1.47567	0.580699	TRUE	FALSE
ENSG00000128342.5	LIF	0.00253	0.0254567	9.11877	1.61583	0.909327	1.49857	1.75759	1.86202	0.489209	2.31557	7.82726	0.126229	0.166962	0.76049	0.530728	0.988751	0.359497	2.28442	0.488776	2.01785	TRUE	TRUE
ENSG00000196839.13	ADA	9.23526e-06	0.00137832	19.6634	4.77969	3.35218	4.43773	6.12051	3.14235	4.87424	4.27076	4.52026	1.89045	1.82693	2.39546	3.38463	1.97602	1.78741	4.43722	2.21015	0.97382	TRUE	FALSE
ENSG00000130052.13	STARD8	9.2746e-06	0.00137832	19.6553	3.70776	3.40978	4.0372	4.65771	4.56326	4.93509	4.67438	3.8983	2.66023	2.48687	3.15732	2.93613	2.5479	2.29076	4.23544	2.67987	0.641159	TRUE	FALSE
ENSG00000167566.17	NCKAP5L	9.54873e-06	0.00137832	19.5996	6.28027	6.88775	7.0467	6.91976	6.22005	6.88993	6.13632	6.48754	4.73839	5.03534	4.55975	4.62446	4.17035	5.19848	6.60854	4.72113	0.476628	TRUE	FALSE
ENSG00000142168.14	SOD1	9.60733e-06	0.00137832	19.5879	55.6636	53.4703	44.2626	49.9482	59.1263	52.2183	49.4592	57.9863	82.4329	64.0649	77.4819	68.1224	77.8576	72.1192	52.7668	73.6798	-0.480863	TRUE	FALSE
ENSG00000165028.12	NIPSNAP3B	9.57211e-06	0.00137832	19.595	3.90997	4.7075	3.0661	4.66645	4.61751	3.53199	3.6233	4.35248	6.91377	7.19033	7.18431	7.25303	5.48764	6.43698	4.05941	6.74434	-0.718533	TRUE	FALSE
ENSG00000115590.14	IL1R2	0.0048909	0.0376671	7.91934	0.48616	1.68091	5.99166	2.04595	0.68634	0.864711	3.00266	0.560152	0.538892	0.317339	0.436074	0.314557	0.420456	0.373896	1.91482	0.400202	2.01006	TRUE	TRUE
ENSG00000162849.16	KIF26B	0.000251346	0.00671961	13.4021	1.60868	1.36487	0.280253	0.309866	0.172536	0.658027	0.315116	1.28675	0.119302	0.0933024	0.130215	0.131364	0.10445	0.0916281	0.749513	0.11171	2.00455	TRUE	TRUE
ENSG00000162551.14	ALPL	0.00015065	0.00504977	14.3641	3.22081	1.98231	1.06816	1.10516	3.85176	0.959083	2.91256	3.91625	0.229301	0.296034	0.839218	0.671073	0.293707	0.814143	2.37701	0.523912	1.98919	TRUE	TRUE
ENSG00000005436.14	GCFC2	1.00463e-05	0.00140807	19.5026	12.5215	13.4223	13.0139	10.4217	13.4055	13.3523	12.3113	12.8498	16.0184	19.597	18.9067	20.2427	15.6783	18.4195	12.6623	18.1438	-0.515517	TRUE	FALSE
ENSG00000182578.13	CSF1R	1.02733e-05	0.00141282	19.4599	26.919	28.314	19.272	19.3145	19.4403	18.4981	18.7498	22.9333	10.4405	12.206	15.6201	13.3275	9.52302	12.6968	21.6801	12.3023	0.812402	TRUE	FALSE
ENSG00000138594.14	TMOD3	1.02863e-05	0.00141282	19.4575	23.0024	22.5305	28.7648	28.2419	22.531	28.5591	31.4522	26.8328	19.2801	20.4453	23.5705	19.9045	18.961	16.9795	26.4893	19.8568	0.413968	TRUE	FALSE
ENSG00000122824.11	NUDT10	1.04163e-05	0.00141914	19.4335	0.680806	0.695332	0.644319	0.544567	0.56982	0.952008	0.619943	0.890084	1.68458	1.38803	1.2692	1.17605	1.65829	1.28683	0.69961	1.4105	-0.917654	TRUE	FALSE
ENSG00000198223.16	CSF2RA	1.06612e-05	0.00142945	19.3891	11.7692	10.4891	12.603	10.7539	8.05735	10.3115	15.1575	9.63478	4.04583	6.86059	6.81904	6.25272	6.21085	4.99481	11.097	5.86397	0.90877	TRUE	FALSE
ENSG00000198223.16_PAR_Y	CSF2RA	1.06612e-05	0.00142945	19.3891	11.7692	10.4891	12.603	10.7539	8.05735	10.3115	15.1575	9.63478	4.04583	6.86059	6.81904	6.25272	6.21085	4.99481	11.097	5.86397	0.90877	TRUE	FALSE
ENSG00000130635.15	COL5A1	2.66025e-06	0.000852876	22.0472	83.001	42.1079	60.5894	49.6384	32.5375	101.438	89.0954	103.251	15.8874	22.848	17.8552	18.2321	13.2925	17.5793	70.2072	17.6158	1.98864	TRUE	TRUE
ENSG00000159403.18	C1R	1.11416e-05	0.00147052	19.305	160.666	174.119	174.52	125.459	156.675	177.344	123.817	195.936	56.9404	87.7824	98.8503	102.513	95.9045	88.9377	161.067	88.4881	0.863373	TRUE	FALSE
ENSG00000179388.9	EGR3	0.000803617	0.0128507	11.2329	3.46849	15.0568	14.4126	28.2348	12.1405	4.84428	20.1526	17.7865	1.79844	2.26445	2.25027	2.9518	6.92873	5.371	14.5121	3.59411	1.98386	TRUE	TRUE
ENSG00000103187.8	COTL1	1.17892e-05	0.00153205	19.1971	16.8558	19.3014	18.0962	13.5404	14.635	12.1982	14.774	16.6485	8.20175	9.723	9.85438	9.56285	5.15669	8.40328	15.7562	8.48366	0.885382	TRUE	FALSE
ENSG00000185477.5	GPRIN3	1.20489e-05	0.00155385	19.1555	2.96865	3.97852	2.87388	2.87776	2.27446	2.28757	3.06235	3.16203	1.02586	1.42372	2.09794	1.75531	1.16046	1.43594	2.93565	1.4832	0.939159	TRUE	FALSE
ENSG00000213281.5	NRAS	1.23711e-05	0.00158331	19.1051	8.28327	8.17384	9.18395	9.57825	8.40852	8.99857	9.32879	8.68756	6.22676	7.03133	6.62791	6.5521	5.97063	6.58518	8.83034	6.49899	0.436472	TRUE	FALSE
ENSG00000266964.5	FXYD1	1.26505e-05	0.0016069	19.0625	46.2148	38.0726	55.6366	41.2437	56.3441	39.8452	33.1091	44.943	77.1724	62.0582	97.7781	65.0503	76.3184	71.8226	44.4261	75.0333	-0.754801	TRUE	FALSE
ENSG00000254087.8	LYN	1.31354e-05	0.00163169	18.9907	9.843	17.2971	9.55945	11.922	11.2796	7.47558	9.5008	11.3452	5.39105	5.49465	5.91147	6.83247	4.4656	5.46089	11.0278	5.59269	0.966993	TRUE	FALSE
ENSG00000004399.12	PLXND1	1.29762e-05	0.00163169	19.014	56.1031	53.8502	59.273	67.2438	52.1637	60.2958	53.4552	58.8007	30.8622	40.8167	45.2136	39.301	26.9236	33.5041	57.6482	36.1035	0.673645	TRUE	FALSE
ENSG00000011304.20	PTBP1	1.31105e-05	0.00163169	18.9944	44.1674	44.3075	57.6157	46.3338	55.5525	40.8412	40.5012	43.6704	26.3154	38.9058	25.8847	29.8906	25.4524	30.2627	46.6237	29.452	0.660902	TRUE	FALSE
ENSG00000166130.15	IKBIP	1.32938e-05	0.0016393	18.9679	8.67383	9.66457	7.98421	9.61504	7.02355	8.25882	9.00235	9.25639	5.91727	6.66356	5.66696	4.72378	4.03125	5.49009	8.68485	5.41548	0.671529	TRUE	FALSE
ENSG00000164692.17	COL1A2	6.03336e-05	0.00322556	16.0921	1094.63	407.593	566.61	676.133	326.854	1306.27	916.328	1166.72	245.493	366.007	154.968	181.713	106.329	172.107	807.642	204.436	1.98154	TRUE	TRUE
ENSG00000090539.15	CHRD	1.3611e-05	0.00165511	18.9229	4.33633	2.61085	3.62039	4.42667	3.82284	4.31466	4.49042	5.09775	1.53568	2.31695	2.3449	2.52109	2.28848	2.72435	4.08999	2.28858	0.810795	TRUE	FALSE
ENSG00000134996.12	OSTF1	1.37619e-05	0.00166067	18.9019	18.9917	18.4422	15.5699	17.5862	16.2791	16.1807	15.2998	19.3942	10.3992	12.5869	14.7043	12.4496	11.6443	11.2958	17.218	12.18	0.49596	TRUE	FALSE
ENSG00000168282.6	MGAT2	1.41554e-05	0.00169604	18.8481	6.57205	6.02211	5.34384	5.78783	5.85377	6.5419	6.07283	5.69216	4.12262	4.78542	3.83227	4.87354	3.67107	4.26072	5.98581	4.25761	0.481914	TRUE	FALSE
ENSG00000172061.8	LRRC15	0.000433691	0.0090992	12.3811	1.71939	0.301114	0.479757	0.619518	0.292038	1.35176	1.80473	0.947868	0.033252	0.0883219	0.10862	0.262673	0.254225	0.24871	0.939523	0.165967	1.9666	TRUE	TRUE
ENSG00000171864.5	PRND	0.000132548	0.00486796	14.6052	0.756254	0.208269	0.334628	1.28614	0.275686	1.20458	0.920218	1.29665	0.0948722	0.198781	0.231304	0.103752	0.0691402	0.0871572	0.785303	0.130834	1.93931	TRUE	TRUE
ENSG00000071246.11	VASH1	1.46861e-05	0.00172926	18.7779	9.94919	11.1312	9.872	9.99873	6.87698	11.2961	8.33975	9.61206	6.43449	5.83453	6.22468	6.17345	5.86032	5.60521	9.63451	6.02212	0.669079	TRUE	FALSE
ENSG00000054967.13	RELT	2.11329e-07	0.000441883	26.9266	2.76671	5.10495	4.77112	4.11628	4.18331	2.24484	5.90615	3.56248	0.633348	1.42197	1.08076	1.10805	0.955496	0.75705	4.08198	0.99278	1.93618	TRUE	TRUE
ENSG00000163554.15	SPTA1	3.00994e-05	0.00234117	17.4115	0.398774	0.238413	0.167782	0.43737	0.227307	0.218674	0.629653	1.29837	0.141885	0.0411346	0.0479505	0.0257024	0.00319349	0.0133262	0.452043	0.045532	1.92344	TRUE	TRUE
ENSG00000151704.15	KCNJ1	0.000105708	0.00434509	15.0319	0.142374	1.53237	0.762949	1.15398	0.382923	0.759413	0.615738	0.819169	0.0545223	0.18535	0.213533	0.134994	0.0967525	0.100676	0.771114	0.130971	1.91515	TRUE	TRUE
ENSG00000163421.9	PROK2	0.00456185	0.0362331	8.04544	0.21893	1.40377	0.321766	0.905147	0.483184	0.0444777	0.796876	0.118124	0.0816347	0.0469283	0.0950873	0.0909429	0	0.11248	0.536534	0.0711789	1.89473	TRUE	TRUE
ENSG00000101096.20	NFATC2	0.00491956	0.0378121	7.90877	4.02471	4.45497	10.0776	4.97151	4.63602	7.0638	38.4636	4.21868	2.73272	2.4488	3.18546	2.74961	2.28853	1.9605	9.73886	2.56094	1.88656	TRUE	TRUE
ENSG00000130309.11	COLGALT1	1.61291e-05	0.00182855	18.5992	18.1167	17.9789	18.2507	15.2239	16.6897	15.8401	13.5605	16.8926	11.2773	13.0112	10.9108	10.5159	11.537	11.3956	16.5691	11.4413	0.530372	TRUE	FALSE
ENSG00000136108.15	CKAP2	1.63691e-05	0.00183138	18.571	5.24596	4.01656	3.86729	5.18591	4.55973	4.12616	4.577	5.60828	2.96503	3.02483	2.95413	2.87364	3.22315	2.91246	4.64836	2.99221	0.618792	TRUE	FALSE
ENSG00000277632.2	CCL3	0.000237326	0.00656201	13.5098	2.8194	8.61794	6.93468	12.9654	3.18364	4.28046	4.72414	4.83075	0.705522	2.1572	2.9323	0.673039	1.40258	1.53834	6.04455	1.56816	1.88105	TRUE	TRUE
ENSG00000198353.8	HOXC4	0.00132976	0.017162	10.3007	1.0608	0.308281	2.48985	0.65949	1.01411	0.563112	2.57949	1.97663	0.281841	0.156619	0.169465	0.45642	0.270797	0.405648	1.33147	0.290132	1.87547	TRUE	TRUE
ENSG00000162747.11	FCGR3B	0.00667017	0.0454412	7.35971	1.43112	6.26869	3.7759	6.04832	1.95339	0.366531	2.59196	1.53918	0.425157	0.504347	0.638009	0.674189	0.444902	1.80535	2.99689	0.748659	1.86756	TRUE	TRUE
ENSG00000203747.11	FCGR3A	0.00173058	0.0202043	9.81539	26.7418	71.556	39.1713	18.5661	16.8423	11.6924	9.9611	46.6897	5.67185	14.2585	7.41397	3.87284	6.13805	12.0114	30.1526	8.22776	1.86106	TRUE	TRUE
ENSG00000175040.6	CHST2	1.67991e-05	0.00185576	18.5216	0.866984	1.00694	0.696809	0.989878	0.651716	0.544676	1.00588	0.668501	0.277961	0.329859	0.481551	0.505857	0.32463	0.39306	0.803923	0.385486	0.896769	TRUE	FALSE
ENSG00000103742.12	IGDCC4	0.000464133	0.00948714	12.2545	3.12587	0.577288	0.823497	0.78268	0.824321	2.86624	1.60862	2.54759	0.193727	0.182866	0.352285	0.449728	0.367016	0.743043	1.64451	0.381444	1.85739	TRUE	TRUE
ENSG00000008283.16	CYB561	1.82027e-05	0.00191201	18.3687	6.72092	6.16309	5.54708	4.48458	5.35716	7.57841	7.01842	5.38315	3.32633	4.06587	2.90826	3.31971	2.46847	3.38465	6.0316	3.24555	0.874021	TRUE	FALSE
ENSG00000161960.15	EIF4A1	1.82215e-05	0.00191201	18.3667	63.2882	69.1447	99.7573	60.8665	65.2763	63.8067	68.9144	66.6268	40.1358	46.6147	48.8961	49.1081	41.5037	48.2641	69.7101	45.7537	0.606396	TRUE	FALSE
ENSG00000048342.16	CC2D2A	1.79195e-05	0.00191201	18.3985	35.4231	41.8967	32.4077	36.4967	36.3501	32.5125	39.0095	36.4005	51.5638	55.2977	43.0385	61.1176	44.9973	55.5398	36.3121	51.9258	-0.514809	TRUE	FALSE
ENSG00000156218.13	ADAMTSL3	1.81262e-05	0.00191201	18.3767	17.7865	21.9258	16.0811	20.0136	20.9363	12.9215	13.93	15.0221	26.9296	31.3357	24.7284	30.9968	24.5196	29.5737	17.3271	28.014	-0.689954	TRUE	FALSE
ENSG00000138593.9	SECISBP2L	1.83415e-05	0.00191272	18.3542	43.1189	48.5714	48.5267	50.1461	51.9948	46.1964	48.925	46.9173	69.6502	60.8881	79.0377	60.7155	61.6998	58.914	48.0496	65.1509	-0.438474	TRUE	FALSE
ENSG00000115594.12	IL1R1	1.88893e-05	0.00195013	18.2981	68.8344	58.3318	75.0765	49.9827	41.9332	66.5302	68.6839	62.366	25.906	26.2963	35.1379	37.7258	21.1551	40.7744	61.4673	31.1659	0.977574	TRUE	FALSE
ENSG00000084072.16	PPIE	1.89311e-05	0.00195013	18.2939	9.6835	9.63138	9.08042	8.8569	10.2955	9.11019	8.74496	8.59795	13.7504	11.9369	11.874	13.1302	11.931	11.4139	9.25011	12.3394	-0.411861	TRUE	FALSE
ENSG00000165685.8	TMEM52B	0.00041641	0.0089388	12.4571	0.435947	1.38148	2.21209	1.86153	0.285844	1.56456	1.26704	1.28184	0.206114	0.442718	0.46254	0.21775	0.156511	0.229573	1.28629	0.285868	1.84505	TRUE	TRUE
ENSG00000276368.1	HIST1H2AJ	8.95691e-07	0.000651481	24.1402	13.6981	11.3215	6.4018	7.49978	12.1493	11.7987	8.40973	8.84199	3.17498	1.86056	3.92628	1.72021	1.96254	3.65134	10.0151	2.71599	1.8448	TRUE	TRUE
ENSG00000183010.17	PYCR1	0.000140448	0.00496388	14.4961	6.55789	3.04253	3.74473	3.05206	2.44773	7.30717	3.27345	7.27236	1.27473	1.32183	0.983272	2.40207	0.316313	0.972374	4.58724	1.21176	1.83723	TRUE	TRUE
ENSG00000140379.8	BCL2A1	0.00131695	0.0171011	10.3186	1.56531	6.57322	5.12691	3.04954	1.37585	0.990578	6.35809	2.16025	0.641935	0.954238	0.624637	1.03396	1.07504	0.954849	3.39997	0.880778	1.83534	TRUE	TRUE
ENSG00000113504.21	SLC12A7	1.9701e-05	0.00195465	18.218	9.45495	10.306	10.6346	8.25054	8.1161	7.01565	7.90648	8.02233	3.97094	5.26578	5.04238	7.18708	4.90409	5.99205	8.71334	5.39372	0.681906	TRUE	FALSE
ENSG00000171680.22	PLEKHG5	1.97849e-05	0.00195465	18.2099	4.86021	4.41695	4.07975	5.32607	4.56495	5.95278	5.63033	4.5055	3.02095	3.07132	3.1119	4.16181	2.57657	2.65679	4.91707	3.09989	0.648822	TRUE	FALSE
ENSG00000061273.18	HDAC7	1.96667e-05	0.00195465	18.2213	35.908	41.2706	48.8186	38.7661	35.3474	42.2296	46.8393	30.845	24.9164	30.0153	25.1042	29.4877	25.3136	27.6251	40.0031	27.077	0.561326	TRUE	FALSE
ENSG00000108179.14	PPIF	2.02675e-05	0.00199069	18.164	5.04756	5.97104	3.98076	4.45739	3.93019	3.24215	4.86262	4.74545	2.39486	2.78018	2.71698	2.93701	1.82713	2.2687	4.52964	2.48748	0.839355	TRUE	FALSE
ENSG00000262209.3	PCDHGB3	2.04917e-05	0.00200108	18.143	1.65977	2.21858	1.78135	1.77026	1.54716	1.47697	1.48662	1.86834	2.38541	2.50795	2.19685	2.79261	2.82168	2.34891	1.72613	2.5089	-0.514652	TRUE	FALSE
ENSG00000170801.10	HTRA3	0.000575428	0.0107051	11.8538	17.5981	4.12493	9.6962	16.1189	7.46951	33.8209	12.4531	19.5716	3.29465	4.55488	5.49239	4.25696	3.84423	3.60919	15.1067	4.17539	1.83058	TRUE	TRUE
ENSG00000205177.6	C11orf91	0.00646038	0.0446024	7.41719	1.47856	2.66209	10.2436	1.91398	0.604132	3.19264	3.31281	1.78502	0.0791091	0.868063	0.768889	1.34546	1.10064	0.719731	3.1491	0.813648	1.83033	TRUE	TRUE
ENSG00000168487.19	BMP1	2.1774e-05	0.00201706	18.0275	18.936	12.0716	18.236	12.9238	10.6367	17.3376	17.2289	20.4891	5.81559	8.62121	8.02639	8.17315	9.45719	8.57943	15.9825	8.11216	0.969655	TRUE	FALSE
ENSG00000137804.14	NUSAP1	2.09049e-05	0.00201706	18.105	4.10634	3.52652	2.34245	2.88759	2.12226	2.72835	3.13416	2.90396	1.29635	1.72305	1.55302	1.52682	1.74623	1.68187	2.96895	1.58789	0.862526	TRUE	FALSE
ENSG00000060069.16	CTDP1	2.13064e-05	0.00201706	18.0688	6.32243	7.89027	8.74917	10.1441	7.1685	6.82583	8.19155	6.45074	4.3556	4.64507	3.20756	5.3905	3.93645	4.90163	7.71783	4.40614	0.794878	TRUE	FALSE
ENSG00000219626.9	FAM228B	2.15744e-05	0.00201706	18.045	28.1829	27.4309	27.7537	25.8195	28.1094	29.5362	23.8063	26.3966	31.81	36.0484	40.267	35.4436	39.6545	35.4456	27.1294	36.4449	-0.4245	TRUE	FALSE
ENSG00000115993.13	TRAK2	2.17433e-05	0.00201706	18.0302	22.3311	28.3243	27.5577	28.2729	22.2314	23.2622	21.9966	23.5147	38.9372	32.8128	31.7897	34.7749	32.856	35.6002	24.6864	34.4618	-0.479631	TRUE	FALSE
ENSG00000163644.15	PPM1K	2.13844e-05	0.00201706	18.0619	14.046	15.2405	12.3332	13.1172	12.9376	10.9294	11.3435	18.2407	25.7169	20.9107	18.938	20.3367	34.983	25.3027	13.5235	24.3646	-0.844597	TRUE	FALSE
ENSG00000171223.6	JUNB	5.37778e-05	0.00301236	16.3101	31.728	78.368	134.599	96.1764	62.9828	33.0793	75.6688	77.5971	11.651	18.8252	23.4877	21.7137	25.8081	22.8344	73.7749	20.72	1.82711	TRUE	TRUE
ENSG00000143333.7	RGS16	0.000365062	0.00830062	12.703	1.66926	5.1882	5.32328	7.21122	2.92619	1.09554	4.40475	3.08242	0.600715	1.19457	1.25167	0.987416	0.772346	1.32013	3.86261	1.02114	1.82148	TRUE	TRUE
ENSG00000134531.10	EMP1	0.00116398	0.0159224	10.5467	35.311	88.9117	188.147	89.1776	65.7913	141.44	256.554	55.9927	20.3626	23.7435	52.1536	41.6639	28.8057	28.5073	115.166	32.5394	1.82027	TRUE	TRUE
ENSG00000125657.5	TNFSF9	2.75829e-05	0.00228661	17.5775	0.20183	0.708916	0.53571	0.904719	0.59014	0.241838	1.03745	0.984871	0.0752062	0.0697088	0.0674156	0.132008	0.144451	0.189955	0.650684	0.113124	1.81651	TRUE	TRUE
ENSG00000135074.15	ADAM19	2.28346e-05	0.00208205	17.9369	5.27972	5.90842	4.74967	4.64113	7.0442	6.57186	8.7742	6.12755	3.03708	2.83587	3.26078	4.014	3.99557	3.29002	6.13709	3.40555	0.831232	TRUE	FALSE
ENSG00000177096.9	PHETA2	2.30462e-05	0.00208205	17.9194	4.22283	3.77646	3.74077	3.24301	3.0938	4.1931	3.18591	3.95367	2.64983	2.78722	2.01942	2.29197	2.00439	1.83978	3.67619	2.26543	0.674828	TRUE	FALSE
ENSG00000165113.13	GKAP1	2.318e-05	0.00208299	17.9084	5.72084	5.60917	4.07653	5.32246	5.6116	5.87815	6.04191	7.37829	7.86817	7.96288	11.3932	8.28459	12.7304	10.6571	5.70487	9.81608	-0.772506	TRUE	FALSE
ENSG00000090382.6	LYZ	0.000203066	0.00601859	13.8025	55.6193	92.8444	21.231	34.2279	31.6983	20.7388	27.9608	54.5896	6.54597	17.0608	14.3709	7.34882	7.94718	18.6184	42.3638	11.982	1.81337	TRUE	TRUE
ENSG00000138792.10	ENPEP	0.000199709	0.00598332	13.8338	6.41727	6.08142	20.9868	14.8973	4.94017	5.79543	14.2223	15.407	1.69236	2.81439	3.52212	3.58358	3.60849	3.40651	11.0935	3.10458	1.80445	TRUE	TRUE
ENSG00000213654.10	GPSM3	2.42142e-05	0.00214175	17.8253	6.47676	7.96068	6.03685	5.0294	5.34406	3.96118	5.09962	5.60822	1.79155	3.06216	3.4515	3.6438	2.83261	2.85184	5.6896	2.93891	0.92991	TRUE	FALSE
ENSG00000146376.11	ARHGAP18	2.47813e-05	0.0021805	17.7813	16.6106	19.778	21.877	17.724	14.8405	18.8758	14.3547	18.5797	10.507	12.6235	11.3394	12.2148	7.23617	7.73303	17.83	10.2756	0.789177	TRUE	FALSE
ENSG00000163191.6	S100A11	2.49699e-05	0.0021857	17.7668	170.799	201.18	159.883	161.457	192.472	161.251	146.847	174.015	118.597	147.119	105.809	98.9894	90.4296	117.411	170.988	113.059	0.596383	TRUE	FALSE
ENSG00000137267.6	TUBB2A	2.53919e-05	0.00221119	17.7349	6.88267	6.62349	8.82646	7.04026	7.31374	7.2373	11.5005	8.9912	4.91475	5.16262	5.37374	3.75149	4.08343	4.56805	8.05196	4.64235	0.781545	TRUE	FALSE
ENSG00000153933.10	DGKE	2.63256e-05	0.00228074	17.6663	5.72058	5.39845	3.93578	5.48717	6.87415	6.45007	5.22942	5.54203	7.76333	7.54931	9.42639	8.37594	7.72786	8.90584	5.57971	8.29145	-0.563103	TRUE	FALSE
ENSG00000103196.12	CRISPLD2	0.000788222	0.0127794	11.2688	31.8749	31.9856	167.768	54.1622	21.0722	57.9237	48.7982	56.8354	10.1088	11.8368	16.5818	17.1574	23.3004	21.9533	58.8025	16.8231	1.79934	TRUE	TRUE
ENSG00000131459.13	GFPT2	0.000917721	0.0137701	10.9866	16.8661	9.70741	64.8984	23.3773	18.7425	11.8913	45.8898	20.4047	5.69926	8.81075	8.48958	7.96394	9.28838	5.00986	26.4722	7.54363	1.79759	TRUE	TRUE
ENSG00000186074.19	CD300LF	3.51715e-05	0.00252846	17.1156	1.00235	2.15093	0.751664	0.710604	0.672638	0.717343	0.391615	0.922498	0.301554	0.155029	0.13255	0.063947	0.274839	0.22617	0.914955	0.192348	1.79566	TRUE	TRUE
ENSG00000111452.13	ADGRD1	0.000532447	0.0101684	11.9985	8.72883	3.52231	21.4081	13.7912	11.7313	10.1893	17.7128	9.50352	2.29762	4.67859	4.41607	1.31646	4.90633	2.91655	12.0734	3.42194	1.78929	TRUE	TRUE
ENSG00000123643.13	SLC36A1	2.77333e-05	0.00228661	17.5672	7.24779	9.50461	5.53178	7.53384	7.72223	8.46366	8.64	5.87168	4.24569	5.16633	5.59563	4.46866	4.20005	3.49175	7.56445	4.52802	0.727788	TRUE	FALSE
ENSG00000108557.19	RAI1	2.75121e-05	0.00228661	17.5824	6.08825	7.34386	7.36416	6.42804	7.40199	5.93007	8.30948	6.18405	3.87461	4.50711	5.27282	4.70332	5.14301	4.2813	6.88124	4.63036	0.561532	TRUE	FALSE
ENSG00000115762.16	PLEKHB2	2.77468e-05	0.00228661	17.5663	10.9688	14.0387	14.1295	10.8911	10.7377	10.4464	9.73242	12.9592	7.30844	8.03568	8.54271	7.76062	7.72978	8.67754	11.738	8.00913	0.545805	TRUE	FALSE
ENSG00000116489.13	CAPZA1	2.74065e-05	0.00228661	17.5897	56.3423	60.4169	56.9947	53.2656	48.6058	62.2246	65.903	57.9286	44.0665	40.1053	45.5272	40.4432	38.9995	40.8397	57.7102	41.6636	0.469078	TRUE	FALSE
ENSG00000105373.19	NOP53	2.74538e-05	0.00228661	17.5864	50.8193	44.2353	52.4273	39.7915	36.0046	47.1588	47.5598	47.8041	79.0017	66.6643	62.163	58.0789	54.0251	65.3728	45.7251	64.2176	-0.489077	TRUE	FALSE
ENSG00000182263.14	FIGN	2.73577e-05	0.00228661	17.5931	7.31177	8.3094	6.51721	6.42666	6.95582	6.48983	4.61779	7.0064	10.2323	9.05331	12.1089	10.3822	11.4912	9.56469	6.70436	10.4721	-0.635732	TRUE	FALSE
ENSG00000169071.15	ROR2	0.000713256	0.012138	11.4544	9.70618	4.78981	2.04186	6.23561	3.90539	7.89027	5.4237	10.203	0.500849	1.28881	0.985637	1.2298	2.40058	4.07988	6.27448	1.74759	1.78666	TRUE	TRUE
ENSG00000197614.11	MFAP5	1.69915e-05	0.00185576	18.4999	48.6532	41.4087	103.552	61.8385	57.2965	144.607	78.3749	80.8883	19.6222	21.7637	36.6884	14.6336	18.7196	22.416	77.0773	22.3073	1.78421	TRUE	TRUE
ENSG00000132821.12	VSTM2L	0.000871271	0.0134326	11.0829	1.02915	0.195508	0.345214	0.448557	0.218924	1.31684	0.926074	0.678358	0.0119978	0.113928	0.137674	0.175328	0.21551	0.0446298	0.644827	0.116511	1.78246	TRUE	TRUE
ENSG00000106976.20	DNM1	6.27054e-05	0.00328989	16.0191	50.8243	14.9566	26.5907	23.3829	30.7076	51.9423	43.758	58.9872	6.13917	9.85963	10.5495	13.5086	9.85361	15.4478	37.6437	10.8931	1.77964	TRUE	TRUE
ENSG00000120738.8	EGR1	0.000797642	0.0128056	11.2467	20.4168	92.0958	135.98	157.804	62.9593	89.4155	119.763	97.9783	15.1184	22.0256	32.0712	26.7345	35.8069	37.6004	97.0515	28.2261	1.7781	TRUE	TRUE
ENSG00000146281.6	PM20D2	2.89795e-05	0.00230647	17.4836	6.46904	7.61065	5.82165	6.17215	7.25612	5.48811	5.80289	6.6612	9.80716	8.48201	9.26043	7.39554	9.4517	8.96458	6.41023	8.89357	-0.466186	TRUE	FALSE
ENSG00000106771.13	TMEM245	2.83407e-05	0.00230647	17.526	17.5649	15.1192	16.4779	19.7481	17.9354	17.2064	14.7544	14.5005	24.5507	18.7647	25.295	22.5431	22.7799	25.7805	16.6633	23.2856	-0.480313	TRUE	FALSE
ENSG00000133739.16	LRRCC1	2.8382e-05	0.00230647	17.5232	4.57649	5.32524	4.83241	4.92692	4.10833	6.57171	4.10265	4.69121	7.35223	6.63598	8.83011	7.15054	8.80194	6.52681	4.89187	7.5496	-0.615804	TRUE	FALSE
ENSG00000163359.15	COL6A3	4.05493e-06	0.00103794	21.2387	161.535	67.7997	122.258	81.6123	57.8301	153.92	105.492	157.66	25.181	30.7288	28.5883	44.9675	33.0058	36.1355	113.513	33.1011	1.77483	TRUE	TRUE
ENSG00000103496.15	STX4	2.94006e-05	0.00230755	17.4562	17.3613	18.3452	17.0679	18.9423	16.9023	13.9339	21.1941	21.322	11.0785	11.6184	13.4746	14.0814	12.1421	12.0857	18.1336	12.4134	0.543124	TRUE	FALSE
ENSG00000196263.8	ZNF471	2.92659e-05	0.00230755	17.4649	15.205	13.9245	13.1821	14.7684	13.6282	14.4143	14.3315	17.2489	19.7091	18.9186	19.0107	19.8994	25.2941	19.0134	14.5879	20.3076	-0.47448	TRUE	FALSE
ENSG00000163464.8	CXCR1	0.00152302	0.0185912	10.0506	0.231939	0.913538	0.893238	0.951619	0.283621	0.0739153	0.657917	0.210334	0.0778316	0.0098278	0.0971097	0.131883	0.0607241	0.122373	0.527015	0.0832917	1.77436	TRUE	TRUE
ENSG00000168078.10	PBK	5.11503e-06	0.0011372	20.7937	0.706251	0.322751	0.443799	0.515089	0.471564	0.622363	0.820453	0.573983	0.137883	0.13256	0.107989	0.0488333	0.019481	0.115648	0.559532	0.0937325	1.76738	TRUE	TRUE
ENSG00000174807.4	CD248	5.00573e-05	0.00293634	16.4459	17.0823	5.66678	8.28982	7.68315	11.3362	18.317	19.4781	19.1348	2.86257	3.16578	4.35795	3.9625	3.15714	5.74063	13.3735	3.87443	1.76131	TRUE	TRUE
ENSG00000168398.6	BDKRB2	7.06931e-06	0.00122146	20.1744	1.59514	1.89058	2.79146	1.68252	1.56876	1.42921	3.54772	2.2025	0.219675	0.38128	1.07506	0.524405	0.531317	0.554569	2.08849	0.547717	1.7565	TRUE	TRUE
ENSG00000059804.16	SLC2A3	9.94661e-05	0.00427578	15.1468	18.2059	39.5286	51.163	56.3251	40.0173	17.3081	44.4328	61.6182	6.45629	8.53731	15.2609	15.8953	12.3207	14.838	41.0749	12.2181	1.74099	TRUE	TRUE
ENSG00000135540.11	NHSL1	3.05963e-05	0.00235469	17.3804	4.84942	4.0027	5.35316	7.67666	6.77706	8.06279	7.57566	5.69879	2.62705	2.73328	3.71999	3.48085	3.05308	3.37818	6.24953	3.1654	0.959388	TRUE	FALSE
ENSG00000030582.18	GRN	3.11049e-05	0.00235469	17.3491	29.1336	40.0236	27.0058	29.847	25.9238	32.1787	21.8399	34.5086	17.8351	21.5223	19.5946	15.642	15.0158	15.2183	30.0576	17.4713	0.779298	TRUE	FALSE
ENSG00000141480.18	ARRB2	3.11807e-05	0.00235469	17.3445	16.6102	25.6777	17.9739	16.9895	16.8942	15.2413	16.7883	20.6976	8.44135	9.67715	13.4362	11.0118	11.0921	11.7436	18.3591	10.9004	0.746781	TRUE	FALSE
ENSG00000140564.12	FURIN	3.06901e-05	0.00235469	17.3746	8.33971	8.02418	10.2362	8.36155	8.05479	8.24042	10.9045	8.22683	5.98338	5.85009	6.21444	4.9352	4.76326	6.16579	8.79852	5.65203	0.629494	TRUE	FALSE
ENSG00000008083.14	JARID2	3.17271e-05	0.00236122	17.3114	3.3074	4.29719	4.0304	4.40858	4.1968	4.24496	5.14596	4.04899	2.8618	2.9591	3.20933	2.73923	2.96128	2.84671	4.21004	2.92957	0.508585	TRUE	FALSE
ENSG00000119711.13	ALDH6A1	3.16973e-05	0.00236122	17.3132	6.28054	6.54739	6.05819	5.44381	5.89911	6.72237	4.56969	9.1274	9.19033	8.57755	10.0916	12.0347	14.2211	11.667	6.33106	10.9637	-0.782705	TRUE	FALSE
ENSG00000131355.15	ADGRE3	0.000212055	0.00621956	13.7211	0.173274	0.709952	0.227673	0.851677	0.269885	0.138607	0.664139	0.292706	0.042408	0	0.0369348	0.127234	0.0510311	0.0695834	0.415989	0.0545319	1.73944	TRUE	TRUE
ENSG00000117411.16	B4GALT2	3.24752e-05	0.00239579	17.2672	8.04558	6.97066	7.40032	9.09948	7.95357	7.20108	7.63127	6.51351	5.42389	5.96603	4.78946	4.57642	3.46019	5.14012	7.60193	4.89268	0.625405	TRUE	FALSE
ENSG00000168918.14	INPP5D	3.27225e-05	0.00240354	17.2527	13.1848	12.7043	15.1051	12.8273	10.5173	11.1691	14.0004	11.8149	5.17433	6.5158	9.26527	9.66077	7.94411	8.23955	12.6654	7.79997	0.692317	TRUE	FALSE
ENSG00000157613.11	CREB3L1	1.56057e-05	0.00181822	18.6621	9.18879	5.70058	7.85138	4.94452	2.82897	11.6414	8.49069	8.94807	2.22148	1.6388	2.59376	2.20548	2.17248	2.13471	7.4493	2.16112	1.73931	TRUE	TRUE
ENSG00000163479.14	SSR2	3.33195e-05	0.00242629	17.2184	35.2221	31.9224	32.9292	28.9129	30.9848	35.0961	28.6046	35.5508	23.7878	25.2766	26.9925	25.8872	21.3193	23.9055	32.4029	24.5281	0.400259	TRUE	FALSE
ENSG00000099625.13	CBARP	0.00342071	0.0304797	8.56827	0.382196	0.413227	0.583122	1.28742	0.277767	0.148066	1.2349	1.82028	0.145593	0.108641	0.179447	0.216639	0.192048	0.120993	0.768372	0.16056	1.7367	TRUE	TRUE
ENSG00000136689.18	IL1RN	0.00320288	0.0293393	8.68814	0.810837	4.10563	1.21316	3.92766	1.56455	0.702639	4.61771	3.04037	0.43609	0.681509	0.845685	0.450494	0.928936	0.784468	2.49782	0.687864	1.72128	TRUE	TRUE
ENSG00000137103.20	TMEM8B	3.50315e-05	0.00252846	17.1232	3.94999	3.98053	3.26733	3.45878	3.6711	3.20375	2.92482	3.64219	4.52682	4.35529	4.62274	5.45141	4.69585	4.85508	3.51231	4.7512	-0.425418	TRUE	FALSE
ENSG00000166825.14	ANPEP	2.13667e-06	0.000852876	22.4681	8.98423	14.7791	11.9003	5.37867	8.2841	8.67596	8.32818	8.57443	1.35577	1.95238	3.53919	2.85657	3.79882	3.11957	9.36312	2.77038	1.72107	TRUE	TRUE
ENSG00000120337.8	TNFSF18	0.000767625	0.0125905	11.3179	0.103455	0.458424	0.220045	0.893297	0.0327568	0.3608	0.532798	0.218823	0.0200327	0.0527122	0.0349972	0.0671649	0	0.0503565	0.35255	0.0375439	1.71818	TRUE	TRUE
ENSG00000196911.11	KPNA5	3.67659e-05	0.00261037	17.0314	10.4347	10.6276	10.0034	8.46852	9.8247	10.0693	8.55992	9.80876	11.6202	12.9132	15.2557	14.1015	12.7995	13.0374	9.72462	13.2879	-0.446459	TRUE	FALSE
ENSG00000095970.16	TREM2	0.000475981	0.0096072	12.2075	2.43272	7.9233	3.68203	2.28439	1.28881	3.19049	1.3751	4.29506	0.757116	1.44245	1.23282	0.521005	0.734279	0.942122	3.30899	0.938298	1.71512	TRUE	TRUE
ENSG00000148357.16	HMCN2	0.00120029	0.0162092	10.4899	0.792057	1.15886	2.88249	4.17901	0.947495	3.07127	4.217	2.50149	0.419366	0.381259	0.855078	0.887613	0.92078	0.6347	2.46871	0.683133	1.71371	TRUE	TRUE
ENSG00000204577.11	LILRB3	2.18493e-05	0.00201706	18.0209	3.36906	6.98468	6.45947	6.36956	4.76685	2.10896	5.14346	3.85919	0.708924	1.65132	1.11957	1.43012	1.29901	2.32806	4.88265	1.42283	1.71016	TRUE	TRUE
ENSG00000160883.11	HK3	2.07274e-05	0.00201247	18.1213	2.86752	5.269	1.55264	2.31836	2.59536	1.62897	1.897	4.24128	0.865	0.724208	0.752614	0.578714	0.964581	0.849789	2.79626	0.789151	1.70369	TRUE	TRUE
ENSG00000235387.5	SPAAR	3.76398e-05	0.00262678	16.9868	13.7096	14.8998	12.6325	14.1288	12.9643	9.67158	10.4955	10.6922	20.8881	17.5552	20.5382	18.5346	17.7036	17.4192	12.3993	18.7732	-0.59449	TRUE	FALSE
ENSG00000198805.11	PNP	5.02467e-05	0.00293726	16.4388	7.8832	22.0289	17.3094	12.5421	13.5375	8.29406	19.9793	6.47271	3.27584	2.96344	4.00652	6.62448	3.69041	3.96319	13.5059	4.08731	1.70013	TRUE	TRUE
ENSG00000185187.13	SIGIRR	3.82993e-05	0.0026302	16.9539	8.37675	5.51927	6.98876	7.16405	8.52497	5.75123	6.35756	5.7538	2.81826	3.30664	4.49467	4.30713	3.95018	4.54081	6.80455	3.90295	0.786484	TRUE	FALSE
ENSG00000130202.10	NECTIN2	3.80494e-05	0.0026302	16.9663	10.084	11.6727	14.0105	13.1761	9.95923	9.35153	13.956	10.5878	6.24718	7.0742	8.22266	7.40727	5.97562	8.27732	11.5997	7.20071	0.680366	TRUE	FALSE
ENSG00000168938.6	PPIC	3.88019e-05	0.00263261	16.9291	33.8061	25.1755	32.8839	28.6281	22.1052	46.795	38.1269	35.3702	20.4952	21.2839	15.8872	14.5221	13.3	15.2641	32.8614	16.7921	0.964429	TRUE	FALSE
ENSG00000074695.6	LMAN1	3.86023e-05	0.00263261	16.9389	43.4438	39.4553	34.7435	35.8658	35.7471	52.8562	45.0497	45.7617	35.2341	32.2825	36.3522	40.1495	30.5047	33.4688	41.6154	34.6653	0.262933	TRUE	FALSE
ENSG00000126947.13	ARMCX1	3.86748e-05	0.00263261	16.9353	7.19418	8.75762	7.20086	8.45595	9.78382	7.58362	6.79665	9.26313	13.6914	10.8057	13.0557	9.80998	12.2884	11.3991	8.12948	11.8417	-0.537135	TRUE	FALSE
ENSG00000069399.15	BCL3	6.18746e-05	0.00326659	16.0444	22.4265	17.4452	30.2556	17.6172	20.369	8.17104	27.6722	17.9271	2.72894	8.33591	4.47886	9.82892	4.25509	7.3554	20.2355	6.16385	1.69888	TRUE	TRUE
ENSG00000155307.18	SAMSN1	8.16254e-05	0.0038305	15.5203	13.3524	18.5563	27.1443	23.7211	14.1263	10.0002	28.7845	24.9869	3.8162	4.06061	8.5967	7.58884	6.40427	6.37144	20.084	6.13967	1.69367	TRUE	TRUE
ENSG00000205502.4	C2CD4B	0.00579011	0.0415187	7.61449	0.506496	2.00922	1.3922	1.19168	0.627637	0.136622	1.34813	0.861567	0.0182947	0.112616	0.222833	0.246771	0.286269	0.588357	1.00919	0.245857	1.68127	TRUE	TRUE
ENSG00000131747.15	TOP2A	0.000270821	0.00692446	13.2621	3.03847	1.82221	0.610056	2.34585	3.17819	2.81459	3.21119	3.44435	0.70654	0.448467	1.3368	0.626293	0.371784	0.893591	2.55811	0.73058	1.67821	TRUE	TRUE
ENSG00000072571.20	HMMR	3.84253e-06	0.00103794	21.3418	1.22968	0.951505	0.377461	0.907924	0.81306	0.538125	1.21442	0.978123	0.221167	0.289388	0.166644	0.183344	0.138532	0.235696	0.876287	0.205795	1.67474	TRUE	TRUE
ENSG00000018280.17	SLC11A1	0.000219593	0.00629415	13.6555	4.01099	10.7825	10.2771	2.71123	2.7432	3.4992	4.48026	4.39072	1.12866	1.63247	1.62256	1.06476	2.09441	2.15719	5.3619	1.61668	1.66978	TRUE	TRUE
ENSG00000196526.10	AFAP1	3.95326e-05	0.00265562	16.8937	15.5633	15.6114	19.9137	18.1806	15.6615	16.8087	16.5454	16.5011	14.2678	11.3512	10.665	10.7107	10.808	13.2806	16.8482	11.8472	0.504457	TRUE	FALSE
ENSG00000118094.12	TREH	0.00016499	0.00533972	14.1929	3.18018	2.67404	11.2565	4.67387	1.92949	3.09276	5.05795	4.38333	1.23341	1.50745	1.39696	1.59296	1.55015	0.855073	4.53102	1.356	1.66932	TRUE	TRUE
ENSG00000100196.11	KDELR3	4.08049e-05	0.00266161	16.8336	15.7169	13.8634	10.4157	12.7462	11.3234	19.2779	13.2691	19.6797	7.81678	9.27909	7.57116	8.65485	5.3546	6.39817	14.5365	7.51244	0.943142	TRUE	FALSE
ENSG00000197451.12	HNRNPAB	4.06772e-05	0.00266161	16.8395	27.7074	26.5126	36.9854	24.3364	30.9796	29.7096	29.9411	26.8732	19.0867	21.8193	20.4613	19.347	20.311	22.898	29.1307	20.6539	0.494102	TRUE	FALSE
ENSG00000123545.6	NDUFAF4	4.09985e-05	0.00266396	16.8246	4.4928	4.57526	5.8655	5.77556	5.23918	5.31846	5.26045	5.40842	10.2228	7.23751	6.72	8.91928	8.96767	9.33556	5.24195	8.56713	-0.698187	TRUE	FALSE
ENSG00000148154.10	UGCG	4.12217e-05	0.0026682	16.8143	32.3761	31.6885	28.5539	31.2718	25.4926	18.4859	31.4517	30.0775	10.3965	15.4645	16.2746	20.3292	15.8574	18.5407	28.6748	16.1438	0.824914	TRUE	FALSE
ENSG00000249992.2	TMEM158	7.7143e-05	0.00370243	15.6271	0.371663	1.29489	0.692195	0.407324	0.545348	0.17137	0.53387	0.410062	0.137633	0.0604909	0.0301046	0.072936	0.187536	0.145763	0.55334	0.105744	1.66698	TRUE	TRUE
ENSG00000148248.14	SURF4	4.22688e-05	0.00269468	16.7667	24.8965	23.0912	25.7805	23.2553	24.7448	23.4157	25.5991	25.4012	20.5297	19.7749	16.3455	17.5183	16.4213	17.9345	24.523	18.0874	0.437074	TRUE	FALSE
ENSG00000137876.10	RSL24D1	4.21366e-05	0.00269468	16.7726	38.4095	39.9698	36.4914	37.5955	30.0279	41.2479	35.2498	39.0515	52.7002	46.3452	49.5492	44.3536	53.0751	52.1869	37.2554	49.7017	-0.414878	TRUE	FALSE
ENSG00000103540.16	CCP110	4.20788e-05	0.00269468	16.7752	9.89376	8.47056	7.71005	9.83621	7.93916	8.47707	8.21894	8.5015	11.6649	11.2054	11.4249	11.7765	12.0532	11.1461	8.6309	11.5452	-0.415528	TRUE	FALSE
ENSG00000159314.11	ARHGAP27	4.27956e-05	0.00270782	16.7432	8.57567	9.82915	7.5493	7.87376	8.52617	6.5975	6.47211	7.20656	4.43688	4.40105	5.55378	5.71031	4.39215	5.19061	7.82878	4.94746	0.65154	TRUE	FALSE
ENSG00000162430.17	SELENON	4.27841e-05	0.00270782	16.7437	12.5282	11.6004	12.7788	10.2735	13.7358	12.9895	9.68504	11.3233	8.26238	8.47769	8.58223	9.38165	7.41617	8.73445	11.8643	8.47576	0.480403	TRUE	FALSE
ENSG00000100280.16	AP1B1	4.3406e-05	0.0027362	16.7163	12.1031	13.6393	9.3763	8.75899	10.1257	9.92827	9.64405	11.8573	6.55917	8.65406	7.32098	6.25001	6.56478	7.04995	10.6791	7.06649	0.5889	TRUE	FALSE
ENSG00000186314.11	PRELID2	4.38475e-05	0.00275375	16.6971	16.5591	16.2171	13.1267	17.0641	16.0071	14.092	10.0748	16.9641	22.6947	25.1842	19.9641	21.2903	32.9086	27.3495	15.0131	24.8986	-0.726041	TRUE	FALSE
ENSG00000078098.14	FAP	7.1437e-05	0.00353917	15.7724	41.3743	59.3187	40.8315	60.1591	25.4999	35.0752	55.2751	47.3838	16.5472	31.1796	9.64483	15.8999	5.15939	7.91825	45.6147	14.3915	1.65745	TRUE	TRUE
ENSG00000235568.6	NFAM1	4.47451e-05	0.00277913	16.6587	1.57	2.98523	1.74861	2.66748	1.79214	1.69669	1.8043	2.13138	0.761209	0.794684	1.28461	1.3103	0.927876	1.17508	2.04948	1.04229	0.912053	TRUE	FALSE
ENSG00000130830.15	MPP1	4.4664e-05	0.00277913	16.6621	12.9103	14.7783	11.0916	9.29326	10.5289	12.1882	16.0781	20.0404	6.3225	7.2996	7.82785	7.67112	8.22245	6.69905	13.3636	7.34043	0.85561	TRUE	FALSE
ENSG00000188677.14	PARVB	4.53173e-05	0.0027968	16.6346	12.794	15.5042	24.6085	11.3375	12.9265	20.3679	12.489	16.8871	6.56399	7.11979	7.98253	8.99507	7.81473	9.3218	15.8643	7.96632	0.98487	TRUE	FALSE
ENSG00000181826.10	RELL1	4.53607e-05	0.0027968	16.6328	9.475	8.60256	11.8242	9.36952	10.1122	11.0501	10.9394	9.47633	6.46069	5.40173	8.43839	7.11464	7.68458	7.03581	10.1062	7.02264	0.518956	TRUE	FALSE
ENSG00000155755.19	TMEM237	4.63181e-05	0.00284544	16.5931	23.1201	21.4294	16.3128	19.3401	19.6244	22.6104	21.535	23.1456	31.5773	31.1727	22.399	30.4989	30.6942	31.2474	20.8897	29.5982	-0.500693	TRUE	FALSE
ENSG00000173846.13	PLK3	4.67663e-05	0.00286257	16.5749	10.0318	14.65	15.7062	15.58	13.6099	14.1073	18.9496	10.5456	5.96782	10.2684	7.16798	7.64417	7.77534	8.39494	14.1476	7.86977	0.838105	TRUE	FALSE
ENSG00000102409.10	BEX4	4.70764e-05	0.00287115	16.5624	13.6145	13.5753	7.98571	12.7065	12.7583	16.502	10.997	12.767	23.0547	19.9039	20.2898	17.1589	19.0501	23.8191	12.6133	20.5461	-0.699531	TRUE	FALSE
ENSG00000108799.13	EZH1	4.73576e-05	0.00287791	16.5511	20.777	20.3606	22.4732	17.0973	25.0555	21.373	18.1399	19.1807	27.913	26.0116	28.6321	26.4663	34.1819	26.5723	20.5571	28.2962	-0.459058	TRUE	FALSE
ENSG00000092853.14	CLSPN	4.7599e-05	0.00288221	16.5414	1.20834	0.986586	0.704087	0.798893	1.12686	0.898605	0.854912	0.926323	0.488338	0.605474	0.5794	0.480726	0.548342	0.654188	0.938077	0.559411	0.654662	TRUE	FALSE
ENSG00000198951.12	NAGA	4.83303e-05	0.00291605	16.5125	5.82973	6.59668	4.8739	5.37737	5.99011	4.71436	4.03188	6.20579	3.80548	3.52742	3.99845	3.68216	3.15948	3.70584	5.45248	3.64647	0.567599	TRUE	FALSE
ENSG00000197153.4	HIST1H3J	5.99588e-05	0.00321752	16.104	5.65061	5.94817	2.88338	2.12417	2.50343	4.5293	2.16021	3.50529	0.866027	0.544467	1.35637	1.00755	0.810813	1.99719	3.66307	1.09707	1.65241	TRUE	TRUE
ENSG00000182379.10	NXPH4	9.23045e-05	0.00410366	15.2879	0.160096	0.656099	0.602619	0.734178	0.195175	0.379143	0.543408	0.455967	0.0144627	0.0939845	0.0927489	0.181807	0.0564265	0.0452979	0.465836	0.0807879	1.64608	TRUE	TRUE
ENSG00000114416.18	FXR1	4.92346e-05	0.00292299	16.4774	65.1023	60.0612	54.4611	64.383	56.0743	61.4052	64.9356	66.6651	79.3475	75.5227	93.5065	69.3724	90.1404	81.3869	61.636	81.5461	-0.403272	TRUE	FALSE
ENSG00000221886.4	ZBED8	4.93105e-05	0.00292299	16.4744	3.44325	3.0927	2.09509	3.41276	2.56389	2.65189	1.90806	2.93716	4.29864	4.30502	4.76025	4.98335	3.88967	4.37952	2.7631	4.43607	-0.663866	TRUE	FALSE
ENSG00000185950.9	IRS2	4.89725e-05	0.00292299	16.4875	4.15761	3.63398	5.38785	5.04925	5.11782	5.05808	3.25055	4.12058	9.00063	7.97341	8.08553	5.5965	8.60882	6.31696	4.47197	7.59697	-0.751477	TRUE	FALSE
ENSG00000139684.14	ESD	4.95194e-05	0.00292511	16.4664	43.1188	46.5523	44.951	47.0754	44.4459	47.9755	44.595	49.4641	72.7946	60.5323	61.013	52.8596	57.8029	62.6144	46.0222	61.2695	-0.412058	TRUE	FALSE
ENSG00000159674.12	SPON2	0.000251605	0.00671961	13.4001	16.2968	4.04299	10.9234	9.27223	8.30509	18.0449	13.0902	20.9873	4.26349	3.15546	3.43774	4.49829	4.98102	3.52734	12.6204	3.97722	1.64148	TRUE	TRUE
ENSG00000216490.4	IFI30	0.00159352	0.0191548	9.96722	26.365	65.7271	14.8661	10.6435	20.9553	18.5521	15.7865	45.0103	5.23519	13.9614	6.80701	5.26563	10.8994	9.88008	27.2383	8.67478	1.63949	TRUE	TRUE
ENSG00000105472.13	CLEC11A	1.47315e-05	0.00172926	18.772	7.96672	4.22361	5.36832	5.76041	2.45387	6.38015	7.44418	7.3749	2.44962	2.14637	1.67007	1.661	1.02629	1.96873	5.87152	1.82035	1.63673	TRUE	TRUE
ENSG00000243449.6	C4orf48	0.000585818	0.010828	11.8205	1.57088	1.0849	0.998376	0.788394	1.52556	2.2715	1.49917	2.10732	0.309203	0.537205	0.538331	0.576551	0.241253	0.264982	1.48076	0.411254	1.62851	TRUE	TRUE
ENSG00000110080.18	ST3GAL4	5.0909e-05	0.00295552	16.414	11.5616	7.97283	13.1023	10.0514	9.28013	13.4275	10.3488	10.3734	6.08449	5.75086	8.20146	6.95141	7.23336	5.71265	10.7647	6.65571	0.685475	TRUE	FALSE
ENSG00000185418.16	TARSL2	5.13883e-05	0.00296299	16.3962	12.8201	11.8214	11.2345	10.429	10.2159	12.0697	10.0009	12.696	12.9909	16.482	17.3013	16.6464	16.4446	14.9725	11.411	15.8063	-0.466591	TRUE	FALSE
ENSG00000198168.9	SVIP	5.12761e-05	0.00296299	16.4003	6.78793	8.68413	7.00183	8.39753	9.51803	7.5623	7.37111	6.09067	11.5215	13.873	12.0259	12.5398	11.5831	10.3747	7.67669	11.9863	-0.636149	TRUE	FALSE
ENSG00000196739.15	COL27A1	5.17167e-05	0.00297178	16.3841	11.4228	14.1666	12.061	11.7599	13.9648	12.6428	17.5315	9.16008	6.10231	8.73251	6.2103	9.03624	6.33718	8.71524	12.8387	7.5223	0.763393	TRUE	FALSE
ENSG00000183856.11	IQGAP3	2.90169e-06	0.000868275	21.8805	0.734267	0.489747	0.420711	1.12942	0.415005	0.416295	1.18817	0.561391	0.114203	0.142486	0.215374	0.140157	0.0929563	0.191831	0.669375	0.149501	1.62464	TRUE	TRUE
ENSG00000142552.8	RCN3	5.22561e-05	0.00297299	16.3645	35.1893	34.3414	25.0723	25.294	29.3036	32.1334	25.4087	31.242	19.8085	24.3436	17.0241	21.4415	15.4631	17.3577	29.7481	19.2398	0.626069	TRUE	FALSE
ENSG00000049449.9	RCN1	5.19328e-05	0.00297299	16.3762	34.5715	32.1167	28.1541	26.5016	25.9792	33.3138	31.618	37.3422	24.0329	21.7354	23.6951	21.7216	22.9801	20.9336	31.1996	22.5165	0.468773	TRUE	FALSE
ENSG00000117533.15	VAMP4	5.24418e-05	0.00297299	16.3577	11.7063	11.83	12.4445	14.2431	10.0005	10.7071	10.9527	11.6616	18.2432	15.9108	14.669	16.2092	15.6682	15.1799	11.6932	15.98	-0.447314	TRUE	FALSE
ENSG00000106333.13	PCOLCE	5.85844e-06	0.00117583	20.5339	69.7328	36.7841	57.3709	41.8314	31.6242	71.6921	58.4263	66.945	12.1081	14.9927	18.9712	25.3052	11.5189	23.144	54.3008	17.6733	1.61391	TRUE	TRUE
ENSG00000118515.11	SGK1	3.99215e-06	0.00103794	21.2686	14.8073	32.2693	46.6335	33.2227	20.2648	24.5186	35.2922	37.1546	7.9754	9.00846	12.2939	10.4328	9.59995	10.3583	30.5204	9.9448	1.60804	TRUE	TRUE
ENSG00000140931.20	CMTM3	5.43051e-05	0.00301236	16.2916	12.1167	11.8004	12.9412	12.5995	10.9903	15.4425	11.7628	13.4757	7.25682	9.58133	9.58554	8.94808	5.88575	5.90439	12.6411	7.86032	0.678595	TRUE	FALSE
ENSG00000106100.11	NOD1	5.39678e-05	0.00301236	16.3034	12.3512	11.6404	12.994	10.3316	11.187	9.77058	12.1522	11.6045	4.99602	7.71759	8.71427	9.22528	7.58138	6.54517	11.5039	7.46328	0.617527	TRUE	FALSE
ENSG00000197530.12	MIB2	5.35691e-05	0.00301236	16.3174	25.6829	22.7139	25.2416	24.9109	19.3741	30.7578	24.3312	26.5402	17.4687	18.0802	12.7685	14.6017	16.9555	18.2993	24.9441	16.3623	0.605303	TRUE	FALSE
ENSG00000205981.8	DNAJC19	5.43844e-05	0.00301236	16.2888	15.4501	15.4253	14.1073	13.2648	14.141	12.2608	11.0586	16.1891	18.2552	19.7415	18.4462	18.8463	19.272	23.3213	13.9871	19.6471	-0.487262	TRUE	FALSE
ENSG00000105419.18	MEIS3	4.29398e-07	0.000496313	25.5575	4.23327	3.79724	6.11136	4.44684	2.94673	4.28645	3.87555	6.47078	1.10295	1.18058	1.36858	1.53697	1.59977	1.7466	4.52103	1.42257	1.6017	TRUE	TRUE
ENSG00000162711.17	NLRP3	0.000607688	0.0110684	11.7523	1.54104	2.29144	8.90916	2.5242	2.02613	3.35057	1.82496	2.06196	0.524755	0.775601	1.59877	1.01889	1.02847	0.743724	3.06618	0.948367	1.5946	TRUE	TRUE
ENSG00000178789.9	CD300LB	1.10314e-05	0.00146744	19.3239	0.597726	1.12786	0.369413	0.663006	0.471252	0.496759	1.04782	1.25753	0.131333	0.12916	0.260948	0.153013	0.210391	0.216327	0.753921	0.183529	1.59061	TRUE	TRUE
ENSG00000076944.16	STXBP2	5.6862e-05	0.00311892	16.2044	9.36783	8.64975	5.70782	7.01056	8.08483	5.15867	6.84999	7.6425	3.67812	4.86871	4.66975	4.66403	3.57242	4.65248	7.30899	4.35092	0.735174	TRUE	FALSE
ENSG00000196468.8	FGF16	0.00239394	0.0245557	9.21993	0.110908	0.0973618	0.312567	0.28711	0.0760622	0.403023	1.21934	0.565771	0.111498	0.0821884	0.0648432	0.0314978	0.0145231	0.0627299	0.384017	0.0612135	1.58609	TRUE	TRUE
ENSG00000186812.13	ZNF397	5.77293e-05	0.00315267	16.1757	15.4716	13.3498	14.0231	13.8269	15.045	14.1199	12.773	15.2725	18.4881	18.0306	18.2671	18.7015	18.7465	17.7457	14.2352	18.3299	-0.362486	TRUE	FALSE
ENSG00000109832.14	DDX25	3.67745e-05	0.00261037	17.031	0.929857	0.5715	0.343212	0.891031	0.606655	0.320783	1.38827	1.05339	0.134699	0.127016	0.271336	0.266009	0.128489	0.20315	0.763087	0.18845	1.58119	TRUE	TRUE
ENSG00000112149.10	CD83	0.000655551	0.0116211	11.6112	1.73639	4.78892	3.3346	5.6323	2.38536	1.65317	7.81502	3.97617	0.825166	1.47689	2.06372	1.34134	1.10293	0.697007	3.91524	1.25118	1.57127	TRUE	TRUE
ENSG00000104415.14	CCN4	3.32858e-06	0.000925202	21.6172	5.61954	4.12752	4.38061	6.22702	5.76258	6.9411	6.29726	8.04596	3.36291	2.27755	1.4071	2.13575	0.979555	1.4202	5.9252	1.93051	1.56917	TRUE	TRUE
ENSG00000119535.17	CSF3R	0.000303498	0.00738803	13.0487	5.32035	15.5374	8.64395	11.9434	4.94109	3.47964	7.94935	4.38797	2.12127	2.08393	3.22525	2.40875	2.72663	2.80179	7.77539	2.56127	1.56524	TRUE	TRUE
ENSG00000169136.11	ATF5	5.9849e-05	0.00321752	16.1074	5.98946	5.17389	6.21876	5.42278	4.85343	6.02381	5.28368	4.69295	3.35317	4.03865	3.48626	3.9401	3.77495	3.14243	5.45734	3.62259	0.578087	TRUE	FALSE
ENSG00000198756.12	COLGALT2	0.00245811	0.0249706	9.17152	1.13943	0.971859	3.40932	2.43794	1.11709	5.82806	4.16161	2.21053	0.704393	0.676927	0.9316	0.778687	1.06542	0.888186	2.65948	0.840869	1.55233	TRUE	TRUE
ENSG00000198931.11	APRT	6.12298e-05	0.00325509	16.0642	16.2647	12.6995	12.8399	10.1131	11.9437	12.6804	11.0938	10.4748	7.33157	7.58747	8.37488	9.80781	7.33581	8.45837	12.2637	8.14932	0.583768	TRUE	FALSE
ENSG00000253304.2	TMEM200B	6.12713e-05	0.00325509	16.0629	2.56604	2.87327	3.3772	2.5106	2.60627	2.44327	2.32119	2.6219	3.56758	3.27156	3.29713	3.77862	3.67567	4.52839	2.66497	3.68649	-0.4536	TRUE	FALSE
ENSG00000255690.3	TRIL	6.16708e-05	0.00326604	16.0506	0.824742	0.588161	0.933628	0.97546	0.956481	1.12337	0.811756	0.922294	0.290855	0.390471	0.730027	0.459838	0.421152	0.490697	0.891986	0.46384	0.815033	TRUE	FALSE
ENSG00000167470.12	MIDN	2.69084e-06	0.000852876	22.0253	16.8917	25.8857	34.9382	29.2979	22.1034	13.9783	29.0954	20.7993	6.46288	9.77225	6.58504	9.87303	6.56868	9.74098	24.1237	8.16714	1.55096	TRUE	TRUE
ENSG00000188042.8	ARL4C	0.000103854	0.00431618	15.0653	5.50656	13.4448	6.79667	4.68352	4.03237	3.32586	5.65189	10.1019	2.01041	2.3515	2.61117	2.91452	1.9874	1.45311	6.69296	2.22135	1.54907	TRUE	TRUE
ENSG00000163814.8	CDCP1	1.47398e-05	0.00172926	18.7709	1.5428	2.60078	1.73388	0.703131	1.35652	1.12133	1.12313	2.0118	0.400513	0.676339	0.58157	0.309947	0.27367	0.490202	1.52417	0.455373	1.54817	TRUE	TRUE
ENSG00000242259.8	C22orf39	6.32901e-05	0.00331029	16.0016	10.0541	8.8305	11.53	9.22263	9.07787	9.93059	8.69623	10.1854	12.321	11.3476	13.0075	12.4339	14.3052	13.419	9.69092	12.8057	-0.39849	TRUE	FALSE
ENSG00000054793.14	ATP9A	6.37006e-05	0.00332148	15.9893	9.10537	9.19026	9.65732	9.76699	11.8937	8.82505	8.27338	9.82468	14.4968	12.4449	11.3791	12.1059	16.0902	14.984	9.5671	13.5835	-0.501281	TRUE	FALSE
ENSG00000204262.14	COL5A2	0.000242424	0.00662736	13.4699	79.7901	46.8269	51.0515	46.6359	27.1704	118.411	79.7127	105.126	25.6221	35.3355	18.2414	21.3242	21.0112	22.2499	69.3405	23.964	1.5289	TRUE	TRUE
ENSG00000156427.8	FGF18	0.000146632	0.00499137	14.415	2.13093	1.02653	2.91996	2.83642	1.8913	2.6596	3.21571	1.375	0.262905	0.620213	1.13664	1.18739	0.594819	0.509238	2.25693	0.718533	1.5258	TRUE	TRUE
ENSG00000132849.20	PATJ	6.45857e-05	0.00333673	15.9632	13.5226	14.2034	18.0363	14.422	17.0169	15.7394	15.0528	17.3985	24.3869	22.8775	18.8968	19.8438	22.9464	21.4123	15.674	21.7273	-0.468586	TRUE	FALSE
ENSG00000019582.15	CD74	6.5098e-05	0.00335294	15.9482	445.937	495.448	453.021	313.159	257.346	396.949	288.225	355.11	144.18	212.546	258.412	221.934	152.939	183.872	375.649	195.647	0.940779	TRUE	FALSE
ENSG00000204410.15	MSH5	6.5791e-05	0.00337834	15.9282	6.88497	6.17302	5.34727	6.76971	6.34881	5.45727	6.31311	7.49828	3.54008	4.12643	3.61644	5.20476	3.64094	4.3507	6.34905	4.07989	0.625623	TRUE	FALSE
ENSG00000121281.12	ADCY7	6.60122e-05	0.00337942	15.9219	14.4989	12.9109	11.5822	11.1662	10.5412	12.7904	17.4684	11.8971	6.78256	10.5064	7.29128	9.03297	7.00945	7.03308	12.8569	7.94263	0.687984	TRUE	FALSE
ENSG00000042753.11	AP2S1	6.67745e-05	0.00340812	15.9001	16.9533	19.4068	21.3779	12.8517	16.1108	13.0884	13.3443	16.7543	10.0969	10.7291	11.5316	12.0195	11.1109	9.87445	16.2359	10.8938	0.571366	TRUE	FALSE
ENSG00000176788.9	BASP1	6.70562e-05	0.00341219	15.8922	14.9521	16.0051	12.2329	13.1619	13.3505	10.9469	17.7662	20.8214	9.57077	10.1669	6.98764	7.69631	6.93544	9.80701	14.9046	8.52734	0.798421	TRUE	FALSE
ENSG00000141570.11	CBX8	0.000457279	0.0094193	12.2823	2.07542	0.782672	0.453653	1.32818	0.676634	1.09658	0.865594	1.33644	0.11596	0.108744	0.151781	0.343912	0.270731	0.881826	1.0769	0.312159	1.51372	TRUE	TRUE
ENSG00000125772.13	GPCPD1	6.80479e-05	0.00344192	15.8644	27.5417	33.5995	34.2657	36.7166	23.5939	42.1185	39.9145	38.7719	14.7963	18.6604	20.6636	26.1998	19.7253	20.5273	34.5653	20.0955	0.779461	TRUE	FALSE
ENSG00000162722.9	TRIM58	6.85981e-05	0.0034491	15.8491	0.383998	0.467365	0.520588	0.387662	0.446805	0.294492	0.402875	0.37792	0.175358	0.259698	0.315592	0.151806	0.164709	0.230264	0.410213	0.216238	0.69009	TRUE	FALSE
ENSG00000101199.13	ARFGAP1	6.84462e-05	0.0034491	15.8533	15.6273	16.5119	15.7616	15.6725	17.2771	18.3029	16.3355	16.1553	11.3268	14.508	10.4368	13.1176	11.6899	11.5674	16.4555	12.1077	0.439514	TRUE	FALSE
ENSG00000122694.16	GLIPR2	6.91853e-05	0.0034596	15.833	11.4035	11.2841	10.4318	8.89326	10.1309	16.6373	13.9139	13.869	6.73641	6.72249	6.07354	3.91632	7.65186	7.06925	12.0705	6.36165	0.913412	TRUE	FALSE
ENSG00000113595.15	TRIM23	6.92165e-05	0.0034596	15.8321	11.2678	10.9947	8.51396	10.8434	9.16806	9.72867	9.56792	10.0165	15.4723	13.7307	14.9869	12.373	13.6205	12.4515	10.0126	13.7725	-0.45607	TRUE	FALSE
ENSG00000144935.15	TRPC1	6.9887e-05	0.0034828	15.8139	9.73815	11.3376	11.6206	10.3936	10.8059	12.9327	13.4861	9.51212	18.3211	15.0755	13.6807	15.2143	15.4772	16.9994	11.2283	15.7947	-0.48861	TRUE	FALSE
ENSG00000090905.19	TNRC6A	7.08631e-05	0.00352106	15.7877	66.3547	84.5233	59.8234	65.4035	74.994	75.4627	69.7275	60.9667	109.733	101.624	84.9326	89.7074	86.0877	89.8817	69.657	93.6611	-0.426652	TRUE	FALSE
ENSG00000144655.15	CSRNP1	0.00599785	0.0424635	7.55095	2.96234	9.55617	28.1097	14.0006	5.31965	11.3134	14.7173	11.693	3.27819	2.88456	3.61829	2.87866	6.38782	6.35348	12.209	4.2335	1.50611	TRUE	TRUE
ENSG00000090339.9	ICAM1	0.000778989	0.0126986	11.2906	7.03324	13.0688	13.7355	13.3979	9.4135	5.0668	24.8335	8.9431	1.7387	3.9323	3.16545	5.15924	7.42997	3.4001	11.9365	4.13763	1.50609	TRUE	TRUE
ENSG00000198759.12	EGFL6	0.00375005	0.0322409	8.40105	1.75064	0.287121	0.219951	0.357935	0.378405	0.267379	0.663015	0.891023	0.279235	0.0123072	0.27567	0.0586686	0.0663678	0.190767	0.601934	0.147169	1.50584	TRUE	TRUE
ENSG00000127507.18	ADGRE2	7.41419e-05	0.0036322	15.7021	3.00912	5.71762	4.93989	5.95516	4.24116	2.86231	7.17073	4.36767	2.22132	2.36261	2.26734	2.9815	1.91647	2.36498	4.78296	2.35237	0.993578	TRUE	FALSE
ENSG00000104043.14	ATP8B4	7.41748e-05	0.0036322	15.7013	13.659	19.3557	13.7803	12.3254	13.1237	9.83321	10.5003	16.0531	4.97522	7.34516	10.7892	7.83637	6.81954	6.10568	13.5788	7.31186	0.884039	TRUE	FALSE
ENSG00000113083.14	LOX	1.74775e-05	0.00188067	18.4461	34.138	24.8363	34.7683	29.2812	28.1353	60.3261	48.1318	43.7587	19.8108	19.1521	12.2381	8.60312	8.29401	11.8824	37.922	13.3301	1.50137	TRUE	TRUE
ENSG00000065308.5	TRAM2	7.5013e-05	0.00365208	15.68	8.799	9.78613	9.33652	9.37227	9.03186	7.93537	7.33642	8.48958	6.52468	7.65792	6.13432	6.65484	5.45163	5.79382	8.76089	6.36954	0.45379	TRUE	FALSE
ENSG00000204482.10	LST1	7.58876e-05	0.00368404	15.6581	7.74785	11.1882	7.81367	6.13066	7.16255	4.51472	5.51989	6.55001	2.86166	4.86066	4.35049	3.8704	3.32398	4.16745	7.07844	3.90577	0.841589	TRUE	FALSE
ENSG00000172716.16	SLFN11	7.63281e-05	0.00368572	15.6471	19.7286	23.0076	27.1363	26.1487	18.0736	16.6069	21.1583	27.7419	12.1439	11.797	17.4551	12.5201	10.7209	14.2517	22.4502	13.1481	0.767356	TRUE	FALSE
ENSG00000171791.13	BCL2	7.63587e-05	0.00368572	15.6464	8.503	6.87631	7.9586	9.11056	10.8078	7.89545	7.33094	7.55864	10.3061	12.902	16.6131	10.8523	14.2818	10.9394	8.25516	12.6491	-0.609656	TRUE	FALSE
ENSG00000142173.15	COL6A2	7.68593e-05	0.00369932	15.634	278.232	230.603	287.265	258.052	269.241	304.593	295.053	300.998	215.996	204.793	130.659	163.139	158.657	182.849	278.005	176.015	0.659107	TRUE	FALSE
ENSG00000111424.11	VDR	4.79438e-06	0.00112495	20.9177	2.30247	2.97868	1.82764	1.40042	2.4024	1.9908	3.10097	3.14577	0.643637	1.58043	0.625155	0.590035	0.647337	0.601407	2.39364	0.781334	1.50049	TRUE	TRUE
ENSG00000069424.15	KCNAB2	7.7438e-05	0.00370605	15.6198	11.5378	10.8334	8.36183	7.3108	9.98519	10.5305	6.49309	11.579	5.13579	6.18577	6.15823	6.55099	4.91877	4.86001	9.57895	5.63493	0.755076	TRUE	FALSE
ENSG00000150961.15	SEC24D	7.78991e-05	0.00371759	15.6086	45.7127	45.6896	41.1554	43.6877	36.2209	51.853	52.1015	49.2803	33.7995	36.849	24.4481	28.324	26.1768	33.8803	45.7126	30.5796	0.578465	TRUE	FALSE
ENSG00000114013.16	CD86	6.41301e-06	0.00121083	20.3608	4.80069	8.91222	5.95138	6.85806	3.25067	4.93135	5.83636	8.34933	1.44375	1.89911	3.30646	1.9505	1.87616	2.14791	6.11126	2.10398	1.49477	TRUE	TRUE
ENSG00000172789.3	HOXC5	0.000616906	0.0111704	11.7243	0.440093	0.197887	0.433493	0.111849	0.195899	0.291156	0.864755	0.307798	0	0.0827505	0.0658917	0.0394844	0.0978798	0.0840551	0.355366	0.0616769	1.49391	TRUE	TRUE
ENSG00000125741.4	OPA3	7.88299e-05	0.0037304	15.5862	2.49453	3.11918	3.45337	3.24969	3.22454	2.2985	3.51155	2.81621	2.22143	2.04559	1.83957	2.2311	2.00355	1.94897	3.02095	2.04837	0.538742	TRUE	FALSE
ENSG00000130066.16	SAT1	8.08013e-05	0.00381301	15.5394	121.761	138.922	138.417	121.579	98.506	109.097	128.85	191.146	63.8962	70.9986	101.538	67.4389	85.0102	71.4808	131.035	76.7271	0.771364	TRUE	FALSE
ENSG00000167394.13	ZNF668	8.12204e-05	0.00382211	15.5297	2.95332	2.49672	2.22947	3.65267	3.54384	1.58	3.02382	1.98102	1.18037	0.99733	1.04693	1.41292	2.06048	1.61979	2.68261	1.3863	0.904707	TRUE	FALSE
ENSG00000143369.15	ECM1	7.99319e-06	0.00128607	19.9395	8.091	5.44374	12.8567	8.27571	5.88116	11.4084	8.88046	11.8745	3.2497	4.68772	3.32352	2.10282	2.71571	3.01226	9.08896	3.18195	1.48535	TRUE	TRUE
ENSG00000089060.11	SLC8B1	8.31185e-05	0.00388976	15.486	8.63701	9.36176	8.4312	8.94408	9.93546	7.31473	9.53329	10.8498	5.04573	6.70593	5.99477	7.51671	6.36002	6.72569	9.12591	6.39148	0.507146	TRUE	FALSE
ENSG00000012779.11	ALOX5	7.23012e-06	0.00122146	20.1314	11.2881	18.9426	13.0561	10.7213	8.37125	7.11315	8.88962	9.3652	2.2827	3.9876	5.51728	4.23207	3.02488	4.12613	10.9684	3.86178	1.48223	TRUE	TRUE
ENSG00000184345.5	IQCF2	0.000459223	0.00942662	12.2744	0.407221	0.535535	0.701798	0.4203	0.279384	0.398504	1.11159	0.54769	0	0.238167	0.235726	0.0567947	0.210602	0.0567695	0.550252	0.13301	1.48061	TRUE	TRUE
ENSG00000108669.16	CYTH1	8.44448e-05	0.00390527	15.4561	15.7123	22.5607	20.6804	16.0293	15.3436	19.3441	21.6595	18.0691	8.54598	12.2695	12.2467	15.7669	11.1503	10.7432	18.6749	11.7871	0.659408	TRUE	FALSE
ENSG00000100307.13	CBX7	8.43077e-05	0.00390527	15.4592	13.0275	14.8924	15.4574	13.5614	16.1982	11.2256	10.7495	13.1371	21.2538	16.9605	16.7898	17.431	20.5831	18.3555	13.5311	18.5623	-0.45322	TRUE	FALSE
ENSG00000167680.16	SEMA6B	2.55012e-06	0.000852876	22.1284	3.6799	3.49759	3.86064	3.56651	3.32494	2.38313	4.45431	5.47174	0.63465	1.46238	1.59024	1.74758	1.13488	1.17407	3.77985	1.29063	1.48026	TRUE	TRUE
ENSG00000063241.8	ISOC2	8.57646e-05	0.00394798	15.4268	6.79843	5.93651	6.00421	5.798	5.94363	5.76134	4.76056	6.92866	3.29084	5.02584	3.92855	4.55493	3.30183	3.91868	5.99142	4.00344	0.569942	TRUE	FALSE
ENSG00000153291.16	SLC25A27	8.64614e-05	0.00396923	15.4115	15.0582	17.6049	16.6522	19.3976	13.714	18.9656	13.4145	25.0135	25.084	22.8953	28.4631	31.4509	36.1334	27.3746	17.4776	28.5669	-0.705649	TRUE	FALSE
ENSG00000125895.5	TMEM74B	8.74054e-05	0.00396943	15.391	1.36127	1.36708	0.872863	1.77117	1.22959	1.07389	1.64376	1.38749	0.558367	0.709086	0.664868	0.542161	0.684758	0.646947	1.33839	0.634364	0.969886	TRUE	FALSE
ENSG00000147883.12	CDKN2B	8.68816e-05	0.00396943	15.4023	2.97788	2.47937	2.63541	2.19172	2.35864	1.75364	1.65521	2.30186	1.48682	1.69904	1.15499	0.785255	1.04705	0.781733	2.29422	1.15915	0.927105	TRUE	FALSE
ENSG00000132357.14	CARD6	8.72853e-05	0.00396943	15.3936	7.73964	6.43017	6.48713	5.83716	5.83669	5.91816	5.49089	6.83128	3.2809	4.49258	5.26964	5.15795	4.34033	3.91967	6.32139	4.41018	0.509701	TRUE	FALSE
ENSG00000197776.8	KLHDC1	8.73629e-05	0.00396943	15.3919	12.3584	10.6089	9.80087	11.5081	8.56412	11.3036	7.67857	12.101	13.0844	15.8441	16.2812	15.3428	15.1488	13.9202	10.4904	14.9369	-0.505742	TRUE	FALSE
ENSG00000138028.16	CGREF1	1.05739e-07	0.000343196	28.266	2.11257	1.69866	2.89363	2.23202	1.65246	2.23029	2.90662	3.21155	0.682013	0.807819	0.667193	1.00817	0.774929	0.772835	2.36722	0.785493	1.47834	TRUE	TRUE
ENSG00000145362.19	ANK2	0.00230068	0.0239039	9.2927	26.0339	24.7367	54.6229	57.794	28.1267	72.7525	137.216	66.6856	17.0448	18.6904	18.8136	25.238	20.0822	25.8407	58.4961	20.9516	1.47687	TRUE	TRUE
ENSG00000138944.8	SHISAL1	8.85504e-05	0.00398926	15.3664	1.50336	1.05694	1.13534	1.55251	0.754381	1.30163	1.28849	1.32768	0.463987	0.641217	0.61199	1.01298	0.577181	0.626217	1.24004	0.655595	0.826593	TRUE	FALSE
ENSG00000198300.14	PEG3	9.00842e-05	0.00404756	15.3339	2.66878	1.86559	2.46421	2.34315	2.75331	3.3566	2.58134	3.50039	3.88144	3.44829	4.20346	4.25697	4.63167	5.00556	2.69167	4.2379	-0.635868	TRUE	FALSE
ENSG00000124216.4	SNAI1	0.000486165	0.00968565	12.168	2.33487	2.24103	6.98464	2.29011	1.52217	1.43402	3.34244	3.63298	0.537129	0.977313	0.909248	1.22722	1.06713	1.31984	2.97278	1.00631	1.47378	TRUE	TRUE
ENSG00000213366.13	GSTM2	9.1214e-05	0.00406588	15.3104	32.613	26.7267	33.7725	30.8952	27.3999	37.8877	26.2153	27.9637	39.432	40.4149	36.134	44.9328	38.1469	39.2556	30.4343	39.7194	-0.383041	TRUE	FALSE
ENSG00000152642.10	GPD1L	9.10123e-05	0.00406588	15.3146	5.34673	5.59786	5.67428	5.78839	8.23362	7.10035	4.33956	5.81986	12.0804	6.62725	11.6132	10.4467	11.357	11.3254	5.98758	10.575	-0.810297	TRUE	FALSE
ENSG00000103257.9	SLC7A5	0.00110956	0.0155302	10.6352	0.7221	1.93247	3.08063	1.36063	0.728571	1.07436	3.17325	1.69388	0.383622	0.296999	0.372145	0.682326	0.65915	0.954545	1.72074	0.558131	1.46807	TRUE	TRUE
ENSG00000167244.21	IGF2	0.000458216	0.0094193	12.2785	38.6976	15.2446	52.6847	54.9615	23.6324	35.8722	70.7905	38.2041	9.71549	9.26822	28.6842	14.6372	12.279	14.7377	41.261	14.887	1.46456	TRUE	TRUE
ENSG00000188486.3	H2AFX	9.41775e-05	0.00416501	15.25	3.34998	3.10931	2.90542	3.79832	3.33093	2.52714	2.76036	3.85225	1.87281	2.10724	1.92593	1.73296	1.49091	2.79087	3.20421	1.98679	0.663024	TRUE	FALSE
ENSG00000286522.1	HIST1H3B	8.21311e-06	0.00129675	19.8876	17.5679	23.0762	9.36879	11.5139	14.6416	12.0703	14.058	16.26	3.82681	4.33999	6.45343	4.59355	3.65499	9.0084	14.8196	5.31286	1.46274	TRUE	TRUE
ENSG00000254656.2	RTL1	0.000268236	0.00688689	13.2801	0.854928	1.07047	3.7117	1.21321	0.957323	1.07018	2.39792	1.28063	0.418974	0.492518	0.38284	0.49598	0.407652	0.845058	1.56954	0.50717	1.45928	TRUE	TRUE
ENSG00000013364.19	MVP	9.58544e-05	0.00420614	15.2167	31.1898	28.954	29.7952	24.0809	32.4643	23.7394	30.7025	30.7016	17.8133	24.5444	19.3173	20.1848	17.4371	21.7253	28.9535	20.1704	0.519338	TRUE	FALSE
ENSG00000105376.5	ICAM5	0.00517171	0.0389701	7.81839	0.355366	0.711247	0.426904	0.656411	0.416748	0.0408832	0.845171	0.205239	0.0777466	0.110832	0.0596779	0.203181	0.0996857	0.06599	0.457246	0.102852	1.45789	TRUE	TRUE
ENSG00000184216.14	IRAK1	9.70845e-05	0.00423444	15.1926	8.46618	8.62533	8.94975	6.84539	10.7226	6.83175	8.97904	7.05701	4.626	5.21408	4.68213	6.96184	4.23557	4.32335	8.30963	5.00716	0.71952	TRUE	FALSE
ENSG00000243646.10	IL10RB	9.81771e-05	0.00423444	15.1714	10.6496	10.9698	8.99282	10.2437	9.56827	8.81559	11.4223	11.255	6.50116	8.65343	8.24575	7.79128	6.74505	5.7431	10.2397	7.27996	0.486502	TRUE	FALSE
ENSG00000162695.12	SLC30A7	9.76105e-05	0.00423444	15.1824	9.14922	8.48069	8.07883	7.86065	7.14368	9.29243	8.77369	9.139	6.86054	6.91248	6.26312	6.47969	5.82601	5.52176	8.48977	6.3106	0.422161	TRUE	FALSE
ENSG00000158470.5	B4GALT5	9.82539e-05	0.00423444	15.17	7.53483	6.57093	7.58968	7.95292	6.50543	7.70751	8.38305	7.67819	5.77418	5.52948	5.73578	5.31971	6.01353	5.57527	7.49032	5.65799	0.398594	TRUE	FALSE
ENSG00000104231.11	ZFAND1	9.77501e-05	0.00423444	15.1797	18.5395	21.0097	18.3693	19.3328	19.4634	18.258	17.2535	19.6274	26.1598	21.7286	24.5495	24.0552	27.888	25.9458	18.9817	25.0545	-0.398626	TRUE	FALSE
ENSG00000186407.7	CD300E	0.000918607	0.0137701	10.9848	1.92688	4.20452	1.912	1.26922	1.95147	0.568524	2.69296	2.15281	0.601602	0.547958	0.66498	0.503366	0.760161	1.09969	2.0848	0.696293	1.45613	TRUE	TRUE
ENSG00000140678.16	ITGAX	2.31504e-06	0.000852876	22.3141	7.27876	9.31263	9.51269	9.02005	4.76562	6.05962	9.19888	7.41791	2.68747	3.98798	3.82216	2.12482	1.9917	2.15079	7.82077	2.79415	1.4525	TRUE	TRUE
ENSG00000089639.11	GMIP	0.000100572	0.00430143	15.1259	5.95963	6.74361	3.49911	4.72031	4.55553	4.06495	4.5594	5.15914	1.94273	3.12639	2.89557	3.3408	3.06413	2.46771	4.90771	2.80622	0.785007	TRUE	FALSE
ENSG00000071054.16	MAP4K4	0.000100364	0.00430143	15.1298	34.9192	34.1961	32.0833	34.1404	32.9598	33.3953	38.0496	38.4128	25.2917	27.4273	28.3594	23.6158	22.9888	23.2061	34.7696	25.1482	0.465789	TRUE	FALSE
ENSG00000198947.15	DMD	0.000101123	0.00430321	15.1156	81.3122	82.8099	93.2504	85.6233	94.1405	101.391	103.231	107.86	146.433	111.551	111.147	121.907	133.574	146.474	93.7023	128.514	-0.455356	TRUE	FALSE
ENSG00000158560.14	DYNC1I1	0.000101028	0.00430321	15.1174	9.88204	11.8047	11.2477	7.74587	8.41942	9.83114	7.02732	12.3475	22.0379	17.8062	14.6416	11.7113	21.7643	17.7355	9.78822	17.6161	-0.841281	TRUE	FALSE
ENSG00000225614.3	ZNF469	5.49411e-05	0.00302337	16.2695	2.23729	0.87298	1.40962	1.9775	0.947313	1.58715	1.60116	1.75305	0.477405	0.961597	0.357874	0.689976	0.256789	0.27364	1.54826	0.50288	1.451	TRUE	TRUE
ENSG00000054938.15	CHRDL2	0.000664261	0.0116989	11.5867	3.21094	1.53604	1.94721	2.67582	1.52991	0.736351	1.78038	3.50374	0.301494	0.366046	0.468766	1.06011	0.785824	1.30631	2.11505	0.714758	1.44289	TRUE	TRUE
ENSG00000283703.2	VSIG10L2	0.00148717	0.0183262	10.0944	1.55326	0.542354	0.22866	0.706736	1.24348	0.370679	0.716212	0.766122	0.172999	0.0985116	0.184383	0.680646	0.112799	0.0632409	0.765939	0.218763	1.44178	TRUE	TRUE
ENSG00000181773.7	GPR3	0.000104195	0.00431618	15.0591	0.176507	0.20727	0.281897	0.297713	0.172346	0.208484	0.436233	0.209932	0.104875	0.0231677	0.0687169	0.144242	0.0614702	0.0554231	0.248798	0.0763159	0.984228	TRUE	FALSE
ENSG00000132003.9	ZSWIM4	0.000101801	0.00431618	15.103	1.11639	1.91827	1.57649	1.92268	1.78774	1.56028	2.42049	1.5162	1.03048	1.31666	0.754689	0.828482	0.56733	0.677535	1.72732	0.86253	0.924823	TRUE	FALSE
ENSG00000153815.16	CMIP	0.000103509	0.00431618	15.0716	14.7763	14.2454	14.479	12.0521	12.7719	15.0336	18.1247	13.5554	5.4912	7.15467	8.85329	12.4365	8.38725	9.93275	14.3798	8.70928	0.716945	TRUE	FALSE
ENSG00000106105.14	GARS	0.000103039	0.00431618	15.0802	25.7351	24.7487	24.1456	20.2957	18.0135	29.0309	29.7411	30.3256	17.1341	13.8127	19.4918	15.3378	15.4047	14.1457	25.2545	15.8878	0.665272	TRUE	FALSE
ENSG00000151650.8	VENTX	0.000104238	0.00431618	15.0583	1.75228	1.94321	1.83686	1.54731	1.39412	1.50762	1.41043	1.58918	0.87527	1.11405	0.954166	0.819701	1.06069	1.41782	1.62263	1.04028	0.595216	TRUE	FALSE
ENSG00000114867.20	EIF4G1	0.000102963	0.00431618	15.0816	38.3402	36.5154	52.2354	35.4406	41.424	40.4685	43.4648	36.5332	28.0184	33.5525	26.1029	27.3439	27.3663	30.6436	40.5528	28.8379	0.490391	TRUE	FALSE
ENSG00000151338.18	MIPOL1	0.000103827	0.00431618	15.0658	16.1912	14.4389	13.2235	15.5524	15.6001	15.0267	13.0609	17.3919	19.6536	16.1208	23.2609	19.1472	22.6643	21.43	15.0607	20.3795	-0.433844	TRUE	FALSE
ENSG00000130595.19	TNNT3	7.47158e-05	0.00364812	15.6875	3.8638	4.073	8.58301	5.49551	5.01098	6.9851	13.1401	5.68185	2.06586	2.18692	2.89866	2.808	1.45268	2.8063	6.60416	2.36974	1.4407	TRUE	TRUE
ENSG00000135636.14	DYSF	0.000104612	0.00432104	15.0516	6.19187	7.74206	4.18035	7.67075	5.00392	4.23266	6.28866	6.38171	3.74365	2.54681	2.74095	2.71125	3.51005	4.12322	5.96149	3.22932	0.864446	TRUE	FALSE
ENSG00000108797.12	CNTNAP1	0.000104871	0.0043212	15.0469	5.59688	4.69535	4.82746	5.7962	5.46434	7.08711	6.48145	6.2992	3.64179	4.49926	4.48054	3.84745	3.74747	3.98734	5.781	4.03398	0.508532	TRUE	FALSE
ENSG00000138061.12	CYP1B1	0.00060355	0.0110112	11.765	25.3291	11.5141	14.1649	13.9522	18.7004	22.8851	16.9483	38.1918	2.48214	6.2717	14.1483	8.42275	4.26059	8.88219	20.2107	7.41129	1.43511	TRUE	TRUE
ENSG00000101333.16	PLCB4	0.00010615	0.00435266	15.024	9.65727	7.78738	9.66036	10.6928	10.2073	15.4619	9.80567	9.6303	20.0174	14.3192	15.6053	14.5732	15.5294	15.5841	10.3629	15.9381	-0.616222	TRUE	FALSE
ENSG00000131473.17	ACLY	0.000107026	0.00437795	15.0085	18.5603	19.1737	19.9529	14.7022	19.7319	18.4495	20.1838	19.4599	14.2492	13.5392	13.7267	14.3672	12.2259	13.8314	18.7768	13.6566	0.456488	TRUE	FALSE
ENSG00000273983.1	HIST1H3G	0.000107631	0.00439206	14.9979	1.36529	1.32701	1.38473	0.763176	0.823939	0.812771	0.76948	0.81261	0.439373	0.600923	0.602357	0.334066	0.49463	0.489228	1.00738	0.49343	0.899996	TRUE	FALSE
ENSG00000173391.9	OLR1	0.000645601	0.0115095	11.6397	3.54657	7.284	12.4075	7.97567	3.31166	2.96194	3.82736	9.10645	1.71939	2.49947	2.29036	2.45283	2.4593	2.19822	6.30264	2.26993	1.43382	TRUE	TRUE
ENSG00000170312.16	CDK1	5.42165e-05	0.00301236	16.2947	2.69017	3.16313	1.33409	4.44917	2.58196	1.95993	1.9318	3.31184	0.674518	0.759376	1.09732	1.11245	0.524014	1.4022	2.67776	0.928313	1.43364	TRUE	TRUE
ENSG00000162825.16	NBPF20	0.000109974	0.00445777	14.9573	7.47727	6.08398	10.9295	6.66922	6.49284	8.42881	8.22626	8.05034	4.3807	4.8175	5.40859	6.23748	4.22479	4.39061	7.79477	4.90995	0.656103	TRUE	FALSE
ENSG00000198435.4	NRARP	3.82874e-05	0.0026302	16.9545	1.67746	2.5104	3.27508	3.98488	2.66426	1.46922	3.40876	3.04691	0.567187	0.9006	1.61157	1.00261	0.590988	1.07396	2.75462	0.957819	1.43221	TRUE	TRUE
ENSG00000141756.18	FKBP10	0.000111706	0.00448259	14.9278	37.6725	34.5209	30.4668	34.2828	27.873	31.9419	25.3216	33.6837	23.7258	26.0473	15.6367	16.8435	14.5713	20.8518	31.9704	19.6127	0.702115	TRUE	FALSE
ENSG00000141985.9	SH3GL1	0.000111371	0.00448259	14.9334	13.1337	12.9436	15.8005	11.5739	11.0816	12.9937	13.2103	13.7992	8.96697	10.4756	9.99135	10.5484	8.11935	8.04389	13.0671	9.35759	0.47739	TRUE	FALSE
ENSG00000162836.12	ACP6	0.00011164	0.00448259	14.9289	4.2345	4.35585	3.31407	4.03344	5.32713	4.2803	3.13967	3.50355	5.04679	6.03215	6.72875	6.84414	5.05749	5.53326	4.02356	5.87376	-0.534749	TRUE	FALSE
ENSG00000141497.14	ZMYND15	0.000112438	0.00449062	14.9155	0.896095	0.798066	0.970483	1.14903	0.575803	0.683823	0.54446	0.871728	0.292136	0.525562	0.559132	0.351637	0.237005	0.287249	0.811186	0.375453	0.938442	TRUE	FALSE
ENSG00000088832.17	FKBP1A	0.000112395	0.00449062	14.9162	77.8554	70.6871	78.9329	71.1974	86.2548	75.9487	84.0239	76.2363	54.4997	57.212	62.7271	64.478	45.9149	68.4191	77.6421	58.8751	0.398588	TRUE	FALSE
ENSG00000127184.13	COX7C	0.000113578	0.00451478	14.8964	110.808	111.384	94.6429	109.771	105.775	108.128	98.0133	116.64	158.706	125.146	155.236	116.577	138.326	147.04	106.895	140.172	-0.390677	TRUE	FALSE
ENSG00000159216.18	RUNX1	1.58133e-05	0.00182855	18.6369	85.8136	57.8736	44.9058	63.269	52.1851	38.0145	64.8866	103.63	21.266	33.3058	20.2551	30.0422	15.1052	21.7345	63.8223	23.6181	1.43033	TRUE	TRUE
ENSG00000081237.20	PTPRC	0.000114012	0.00452139	14.8892	54.0518	63.4336	34.8492	45.6746	52.9101	31.3493	48.8041	51.454	19.6386	27.3455	34.5925	30.7104	22.2386	25.1865	47.8158	26.6187	0.842654	TRUE	FALSE
ENSG00000277775.1	HIST1H3F	3.02104e-05	0.00234117	17.4045	8.78984	21.3524	14.8975	7.43458	12.0999	8.3509	10.441	7.96107	2.94449	3.31009	5.57617	3.74232	3.51352	5.99156	11.4159	4.17969	1.42805	TRUE	TRUE
ENSG00000119969.15	HELLS	0.000115981	0.00453134	14.8569	7.10641	6.22631	3.72922	5.81474	5.58972	5.45409	5.44482	4.78302	2.16496	4.04308	2.56694	3.8905	2.21433	3.58293	5.51854	3.07712	0.822475	TRUE	FALSE
ENSG00000141002.20	TCF25	0.000115932	0.00453134	14.8577	72.1141	74.4874	79.8675	74.6127	66.9835	73.7975	85.4506	70.7431	53.8934	51.7692	44.0185	58.9252	55.3616	57.9495	74.757	53.6529	0.477795	TRUE	FALSE
ENSG00000118473.22	SGIP1	0.000115866	0.00453134	14.8588	44.7069	51.3226	38.4157	43.0204	40.5564	35.3617	45.8821	40.6125	51.7102	59.1413	54.5248	55.9825	56.9902	50.021	42.4848	54.7283	-0.364583	TRUE	FALSE
ENSG00000051620.11	HEBP2	0.000114566	0.00453134	14.8801	11.5908	12.5487	10.5134	11.8848	12.6005	11.3586	11.1277	11.1904	15.2864	14.9651	17.2432	15.9322	15.1976	13.7048	11.6018	15.3882	-0.404434	TRUE	FALSE
ENSG00000075790.10	BCAP29	0.000115385	0.00453134	14.8666	57.3055	66.8896	46.9378	74.8919	65.0385	56.6574	58.5096	56.0406	112.368	114.883	69.1714	84.4442	81.5481	97.2006	60.2839	93.2691	-0.628783	TRUE	FALSE
ENSG00000170160.17	CCDC144A	0.00011533	0.00453134	14.8675	6.50931	6.90571	4.92863	5.77091	6.34561	5.30558	11.7984	8.33798	12.8249	10.7148	14.7455	9.82414	15.0108	19.0713	6.98777	13.6986	-0.961115	TRUE	FALSE
ENSG00000183808.11	RBM12B	0.000117253	0.00456423	14.8364	20.9899	16.3257	15.905	15.5357	16.544	16.7263	17.9783	20.3457	22.818	22.1233	24.4589	24.6608	25.3036	22.0237	17.5438	23.5647	-0.423573	TRUE	FALSE
ENSG00000276231.4	PIK3R6	0.000118261	0.00459289	14.8202	0.800156	0.725762	0.536811	0.85964	0.569124	0.550565	0.540657	0.902481	0.260047	0.398153	0.53821	0.369954	0.279722	0.221625	0.68565	0.344618	0.821319	TRUE	FALSE
ENSG00000168071.22	CCDC88B	0.000118542	0.00459324	14.8157	2.81717	3.10494	2.40609	2.15333	2.92463	2.22154	2.71388	2.32195	1.59925	1.67553	1.84678	2.04259	1.6657	1.87903	2.58294	1.78482	0.509393	TRUE	FALSE
ENSG00000163563.8	MNDA	0.000291427	0.00719488	13.1247	11.2035	23.2024	13.4982	16.94	7.43917	5.2995	9.97399	10.6469	3.34272	4.27475	6.7257	3.24393	3.51136	5.90255	12.2755	4.50017	1.42772	TRUE	TRUE
ENSG00000081019.13	RSBN1	0.000119666	0.00460679	14.7979	7.33471	6.84407	6.25958	6.62141	5.64837	6.38949	6.08195	6.52244	7.51928	9.22058	8.20047	8.16863	8.80312	9.48682	6.46275	8.56648	-0.401145	TRUE	FALSE
ENSG00000179476.8	C14orf28	0.00011971	0.00460679	14.7973	4.23236	4.62488	3.76365	4.71415	4.26195	3.81506	3.39648	3.54245	5.15405	5.80167	5.75649	5.38712	5.67931	6.03118	4.04387	5.63497	-0.468806	TRUE	FALSE
ENSG00000128595.17	CALU	0.000121338	0.00463774	14.7718	78.3374	81.024	79.9515	89.5338	73.0673	73.4283	77.7422	78.2026	72.1837	61.496	46.2504	47.424	37.7713	51.5137	78.9109	52.7732	0.579515	TRUE	FALSE
ENSG00000162989.5	KCNJ3	0.00012088	0.00463774	14.7789	2.43412	1.91814	2.04678	1.96414	4.14488	2.49518	1.66342	1.65809	3.56652	4.08824	3.47284	4.75042	3.80701	4.96899	2.29059	4.10901	-0.816111	TRUE	FALSE
ENSG00000137193.14	PIM1	1.70579e-05	0.00185576	18.4924	11.4242	8.92989	7.96707	5.70112	10.4589	8.3278	18.1353	10.5253	2.05878	4.19351	3.78985	4.65725	3.66285	3.97415	10.1837	3.72273	1.42768	TRUE	TRUE
ENSG00000095380.11	NANS	0.000121787	0.00464441	14.7648	11.3166	11.6246	11.1856	10.7616	9.96285	9.75421	11.342	10.0638	7.40767	7.61185	8.70734	8.32109	7.60741	7.8918	10.7514	7.92453	0.435395	TRUE	FALSE
ENSG00000196177.12	ACADSB	0.000122619	0.00466561	14.752	6.15866	6.78484	5.51102	6.00594	7.22869	6.21661	4.93815	7.00239	8.28303	7.00384	9.63226	9.47173	8.66889	9.13247	6.23079	8.6987	-0.474906	TRUE	FALSE
ENSG00000128739.22	SNRPN	0.000124158	0.00470751	14.7285	34.7837	38.4054	29.0552	35.1325	37.6177	28.6691	31.7682	32.5302	52.5819	50.7045	36.2939	42.3813	43.1635	45.2094	33.4952	45.0558	-0.426653	TRUE	FALSE
ENSG00000137941.17	TTLL7	0.000124278	0.00470751	14.7266	50.4808	44.7072	28.8459	48.625	55.3621	54.5206	47.7349	69.0346	112.256	81.0777	62.9439	79.5659	99.6727	101.264	49.9139	89.4633	-0.840579	TRUE	FALSE
ENSG00000169508.7	GPR183	0.000124952	0.00472238	14.7164	5.90287	6.39818	7.20305	10.1957	6.23648	8.303	11.7563	7.73333	3.46009	2.94492	5.76602	4.4106	4.91113	2.66116	7.96611	4.02565	0.967251	TRUE	FALSE
ENSG00000164023.14	SGMS2	0.000125509	0.00472238	14.7081	9.79523	11.2356	12.1363	9.00717	11.7312	14.3772	16.2686	11.3934	8.86753	7.4409	7.34626	4.59698	6.0628	6.35905	11.9931	6.77892	0.813928	TRUE	FALSE
ENSG00000010610.10	CD4	0.000125346	0.00472238	14.7105	14.7813	15.4452	8.90746	12.9541	12.0134	10.8687	9.60052	14.4771	5.91039	7.49216	9.14436	8.56274	6.15777	7.31125	12.381	7.42978	0.72905	TRUE	FALSE
ENSG00000115677.17	HDLBP	0.000126247	0.00473957	14.697	135.843	123.547	119.572	135.32	126.939	141.038	134.118	150.223	97.2011	114.625	89.4831	99.9093	97.3066	93.0698	133.325	98.5991	0.434922	TRUE	FALSE
ENSG00000273820.2	USP27X	0.000126642	0.00474389	14.6911	0.996983	0.764956	0.649154	0.734834	0.852823	0.60883	0.682743	0.909106	1.13132	1.12628	1.24176	1.00359	1.30812	1.1939	0.774929	1.1675	-0.534743	TRUE	FALSE
ENSG00000011465.17	DCN	0.000422159	0.00899363	12.4315	476.864	217.135	880.801	395.952	337.622	856.05	543.214	462.985	134.345	147.842	323.581	243.443	172.704	140.958	521.328	193.812	1.42706	TRUE	TRUE
ENSG00000094804.12	CDC6	6.457e-05	0.00333673	15.9637	1.0109	1.82266	0.984613	2.05415	1.5825	1.14835	2.03106	1.49197	0.248211	0.328073	0.255722	0.78721	0.841456	0.558496	1.51578	0.503195	1.42153	TRUE	TRUE
ENSG00000130592.15	LSP1	0.000129471	0.00481779	14.6495	36.5625	37.5699	30.5487	18.4974	34.0423	29.5498	21.2603	25.4036	9.19404	17.6123	12.5594	20.7181	13.5987	14.9133	29.1793	14.766	0.977869	TRUE	FALSE
ENSG00000143322.21	ABL2	0.000597948	0.0109802	11.7824	11.8864	19.5123	34.9134	20.9144	9.85244	19.2869	46.6658	19.3366	7.37883	7.76768	8.0645	9.87451	7.91245	9.88801	22.796	8.48099	1.41588	TRUE	TRUE
ENSG00000164830.18	OXR1	0.000130211	0.0048313	14.6387	29.2549	32.5574	26.7652	35.5846	30.5687	26.77	22.6582	28.491	47.8665	40.6363	40.9569	41.9684	37.0712	33.6471	29.0812	40.3577	-0.471375	TRUE	FALSE
ENSG00000132510.10	KDM6B	8.41824e-05	0.00390527	15.462	12.7863	29.413	39.011	36.5841	20.296	20.6309	40.3916	22.0908	6.35313	10.6656	12.1423	12.3412	9.91589	10.4111	27.6504	10.3049	1.41525	TRUE	TRUE
ENSG00000108175.17	ZMIZ1	0.000131749	0.00485974	14.6166	13.1428	11.2009	14.7962	14.5044	12.1665	13.7582	14.8846	14.545	6.8908	10.9704	9.96226	10.1396	10.4212	8.85123	13.6248	9.53925	0.509794	TRUE	FALSE
ENSG00000123342.16	MMP19	0.00053966	0.0102438	11.9734	9.41301	8.01043	23.3442	7.45828	4.78018	13.6179	19.9072	12.2491	4.12327	4.40684	4.01233	3.4571	6.29453	5.27732	12.3475	4.59523	1.40659	TRUE	TRUE
ENSG00000127951.7	FGL2	0.000132499	0.00486796	14.6059	109.153	126.315	59.5859	117.594	106.673	124.389	97.7746	88.4713	239.558	177.313	199.334	147.276	151.135	285.467	103.744	200.014	-0.946396	TRUE	FALSE
ENSG00000224982.4	TMEM233	0.000244037	0.00664963	13.4574	1.22688	0.986578	3.30051	2.2203	0.967887	1.7046	0.781185	1.14099	0.372129	0.47922	0.761181	0.6696	0.416468	0.416932	1.54112	0.519255	1.40607	TRUE	TRUE
ENSG00000141682.11	PMAIP1	2.87727e-05	0.00230647	17.4972	0.532851	1.3374	0.962973	1.03301	0.763254	0.64687	0.471051	0.604333	0.150969	0.476605	0.292362	0.163826	0.175839	0.165097	0.793968	0.23745	1.40555	TRUE	TRUE
ENSG00000114166.8	KAT2B	0.000134172	0.00489569	14.5823	19.8766	20.4197	15.79	21.9808	19.7028	15.7734	15.9397	19.7063	26.6899	24.0831	29.6535	21.9667	27.1662	23.4632	18.6487	25.5038	-0.449567	TRUE	FALSE
ENSG00000150867.14	PIP4K2A	0.000134742	0.00490225	14.5743	54.2408	48.2185	49.5168	46.1964	45.2298	57.1632	47.8589	51.6076	68.4045	63.8897	59.0387	67.0749	64.5449	64.4307	50.004	64.5639	-0.368036	TRUE	FALSE
ENSG00000134461.16	ANKRD16	0.000134932	0.00490225	14.5716	3.09056	2.62041	1.68546	2.57563	2.17808	2.42179	1.88811	2.47381	3.27708	3.12104	3.50202	3.63021	2.92424	4.23719	2.36673	3.44863	-0.524662	TRUE	FALSE
ENSG00000179776.19	CDH5	0.000135472	0.00491128	14.5641	10.1273	11.8579	16.8731	14.3811	11.6645	13.7916	16.1072	10.5311	4.7839	5.72885	9.62809	9.75472	6.25826	7.91791	13.1667	7.34529	0.833415	TRUE	FALSE
ENSG00000144445.17	KANSL1L	0.000136468	0.00493682	14.5503	34.8425	28.7391	26.2269	28.3742	27	36.0015	27.2822	29.7604	41.9882	36.6339	40.3248	39.6302	40.8831	36.3572	29.7784	39.3029	-0.399201	TRUE	FALSE
ENSG00000160991.16	ORAI2	0.00013707	0.004948	14.542	2.6594	2.66699	3.56008	3.23668	2.54749	2.54161	2.89327	3.20877	2.00307	2.70251	1.6104	1.95518	1.38215	1.58535	2.91429	1.87311	0.611345	TRUE	FALSE
ENSG00000153823.18	PID1	0.000137387	0.00494886	14.5376	31.5536	33.7305	27.3057	21.104	29.2928	48.8302	24.6391	32.5237	57.9726	49.1275	49.3574	41.1241	56.7035	53.7503	31.1224	51.3392	-0.720285	TRUE	FALSE
ENSG00000172215.6	CXCR6	0.000138097	0.00495619	14.5279	2.62873	2.65439	1.96004	2.41083	2.79021	2.79493	2.54522	2.54807	3.32439	3.63649	2.62758	4.3521	3.85121	3.89578	2.54155	3.61459	-0.491817	TRUE	FALSE
ENSG00000082146.13	STRADB	0.000138177	0.00495619	14.5268	12.4569	14.9526	9.10802	10.671	12.3918	11.6156	7.50673	11.1468	16.9469	15.0195	18.5535	19.4017	17.2744	15.8286	11.2312	17.1708	-0.608033	TRUE	FALSE
ENSG00000173110.8	HSPA6	0.00160868	0.0192366	9.94979	2.33101	4.17284	2.87566	1.97103	1.35209	1.49917	6.59362	2.27861	1.24578	1.41794	1.14255	0.812048	0.399796	1.14647	2.88425	1.02743	1.40433	TRUE	TRUE
ENSG00000161921.15	CXCL16	0.000139367	0.00495702	14.5107	11.9712	16.2556	11.9463	8.8246	7.16341	9.14008	8.75098	14.2811	4.92659	6.5748	6.81951	5.85505	5.52485	6.18891	11.0417	5.98162	0.873436	TRUE	FALSE
ENSG00000117614.10	SYF2	0.000138856	0.00495702	14.5176	16.0576	16.0189	20.0873	17.1888	14.378	17.2495	15.5178	18.0165	24.5584	22.1883	23.8848	19.5884	22.3457	20.2795	16.8143	22.1408	-0.394968	TRUE	FALSE
ENSG00000105708.9	ZNF14	0.000139374	0.00495702	14.5106	3.50206	3.7607	3.71364	3.64929	3.24498	3.25477	3.21928	3.53871	4.522	3.79774	5.0575	5.30923	4.38831	4.69342	3.48543	4.62804	-0.399095	TRUE	FALSE
ENSG00000183160.9	TMEM119	0.0041653	0.0345283	8.21031	7.32136	2.63154	9.30335	3.95358	2.78932	14.3409	9.86447	7.13406	1.52561	2.36428	3.04413	3.777	1.78109	3.57356	7.16733	2.67761	1.38758	TRUE	TRUE
ENSG00000136240.10	KDELR2	0.000140273	0.00496388	14.4985	68.6654	59.1695	66.4811	64.72	53.8319	66.638	61.4314	61.505	48.5497	56.2718	39.5019	45.3959	36.743	45.6973	62.8053	45.3599	0.468586	TRUE	FALSE
ENSG00000271723.5	MROH7-TTC4	0.000139917	0.00496388	14.5033	0.266754	0.267514	0.209606	0.213969	0.457687	0.202017	0.207432	0.362167	0.599698	0.514261	0.367004	0.662438	0.531802	0.502596	0.273393	0.529633	-0.753816	TRUE	FALSE
ENSG00000122420.10	PTGFR	0.00124251	0.0164893	10.426	5.32542	2.80621	5.41927	3.66396	5.1707	3.46857	10.9664	5.00347	0.503295	1.19294	3.07563	2.49105	1.36874	3.02535	5.22799	1.94284	1.38302	TRUE	TRUE
ENSG00000077454.16	LRCH4	0.000142241	0.00497652	14.4722	12.095	11.5445	9.80137	8.27679	9.17961	8.12949	9.42209	8.26512	5.9511	6.76795	7.00985	7.37417	6.93597	5.46594	9.58925	6.58416	0.535639	TRUE	FALSE
ENSG00000155252.13	PI4K2A	0.000141355	0.00497652	14.484	3.35456	3.54364	4.51158	3.87993	2.90202	3.02834	4.40953	3.72299	2.39682	2.89526	2.51476	2.36668	2.39813	2.71276	3.66907	2.5474	0.509632	TRUE	FALSE
ENSG00000129625.13	REEP5	0.000142279	0.00497652	14.4717	31.6727	34.0549	35.4294	38.2136	33.4586	31.4244	30.1981	32.8075	46.9921	39.7351	44.4164	40.285	40.2592	43.027	33.4074	42.4525	-0.344764	TRUE	FALSE
ENSG00000164070.12	HSPA4L	0.00014216	0.00497652	14.4733	4.92995	5.39105	4.93088	6.3746	5.65964	5.12358	7.13597	7.5158	12.0647	9.11925	7.3842	8.18301	8.88741	8.20693	5.88268	8.97424	-0.600985	TRUE	FALSE
ENSG00000010671.15	BTK	0.000142927	0.00497856	14.4632	7.82577	6.36287	3.20209	5.75194	5.22244	5.42034	6.67888	6.35695	2.45157	3.23123	4.14241	3.15033	2.09903	2.94849	5.85266	3.00384	0.939479	TRUE	FALSE
ENSG00000241127.8	YAE1	0.000142827	0.00497856	14.4645	12.0875	9.92635	7.80605	10.6799	9.57182	8.75035	8.16732	10.6747	12.6774	14.542	14.6509	13.1651	13.2375	15.9908	9.70801	14.0439	-0.528152	TRUE	FALSE
ENSG00000125618.17	PAX8	0.000371258	0.00837388	12.6716	2.247	2.22325	2.78333	3.02553	3.75992	1.55382	2.26182	3.65032	0.426119	0.517327	2.53604	0.335916	1.20358	0.798943	2.68812	0.969653	1.38215	TRUE	TRUE
ENSG00000142156.14	COL6A1	0.000144423	0.00498189	14.4436	149.547	92.8776	117.032	121.409	124.767	155.874	123.414	155.392	92.2635	86.8466	48.4194	65.2436	69.5427	91.1094	130.039	75.5709	0.782244	TRUE	FALSE
ENSG00000180198.16	RCC1	0.00014401	0.00498189	14.449	3.69361	3.16159	2.04621	2.59817	2.62441	2.55579	3.01951	4.60881	1.43817	1.81079	1.90309	1.79831	1.74185	1.82374	3.03851	1.75266	0.760484	TRUE	FALSE
ENSG00000087266.17	SH3BP2	0.000143957	0.00498189	14.4496	17.3212	21.0817	17.0458	13.8492	16.537	15.4985	17.4112	13.0475	7.6075	8.00209	15.692	10.9927	9.06461	8.95735	16.474	10.0527	0.707057	TRUE	FALSE
ENSG00000144366.16	GULP1	0.000143838	0.00498189	14.4512	25.7787	34.2893	31.315	33.2932	28.3554	42.1248	26.895	34.3987	62.3715	46.0127	44.4343	40.3481	45.2857	54.2713	32.0562	48.7873	-0.60436	TRUE	FALSE
ENSG00000162924.14	REL	0.000145176	0.00498497	14.4338	7.96377	8.22301	12.7364	10.6762	7.76817	8.96564	14.5393	10.7542	5.10991	6.23564	6.89742	6.17392	6.54017	5.95907	10.2033	6.15269	0.720564	TRUE	FALSE
ENSG00000144199.11	FAHD2B	0.000145051	0.00498497	14.4354	6.03281	5.83833	4.97303	5.58418	6.64762	4.50762	4.74295	6.19624	7.85805	7.69813	7.73028	7.07464	10.0719	6.77896	5.56535	7.86866	-0.492172	TRUE	FALSE
ENSG00000109220.11	CHIC2	0.000145514	0.00498643	14.4294	15.6986	16.4075	18.5659	15.9385	12.5726	16.009	16.9157	15.2978	10.8056	12.1009	12.2746	12.1542	10.9723	10.0477	15.9257	11.3925	0.479692	TRUE	FALSE
ENSG00000120708.17	TGFBI	1.90817e-05	0.00195374	18.2788	36.0149	74.0402	68.3606	47.0558	53.8152	46.0271	60.8588	72.3403	17.0931	18.0092	31.6661	14.3815	15.4877	35.6055	57.3141	22.0405	1.37472	TRUE	TRUE
ENSG00000100647.8	SUSD6	0.000146506	0.00499137	14.4166	12.2044	16.6178	26.3378	16.2781	12.1776	14.4851	12.4631	12.5596	6.41177	8.94112	8.85488	8.60943	8.09736	9.66696	15.3904	8.43025	0.860715	TRUE	FALSE
ENSG00000171503.12	ETFDH	0.000147135	0.00499137	14.4085	11.9851	13.8643	14.1588	11.9447	12.1054	14.7858	12.5425	16.7507	17.6735	16.9926	18.8046	18.9751	18.0576	17.285	13.5172	17.9647	-0.407749	TRUE	FALSE
ENSG00000112294.13	ALDH5A1	0.000145991	0.00499137	14.4232	3.66168	3.59252	2.46213	2.27128	4.32801	2.62006	2.33895	3.15595	5.90787	4.28418	5.0244	5.86758	4.52453	3.98357	3.05382	4.93202	-0.674037	TRUE	FALSE
ENSG00000162745.10	OLFML2B	2.95034e-05	0.00230755	17.4495	18.7752	11.6039	13.176	15.0004	11.0036	24.8572	18.953	21.8575	5.96203	9.18225	7.22675	7.246	3.27255	5.88483	16.9034	6.4624	1.37352	TRUE	TRUE
ENSG00000113368.12	LMNB1	2.52933e-06	0.000852876	22.1441	4.58837	5.4339	3.94227	3.91182	4.05482	2.50812	4.46533	3.44649	0.948209	1.22741	1.39242	1.27859	1.51014	2.64477	4.04389	1.50026	1.37268	TRUE	TRUE
ENSG00000196460.14	RFX8	0.000795631	0.0128056	11.2514	1.05415	1.36654	0.942437	1.53451	0.495872	0.41396	0.514229	1.59969	0.307852	0.260509	0.733314	0.303498	0.156654	0.171851	0.990174	0.32228	1.36829	TRUE	TRUE
ENSG00000167703.14	SLC43A2	0.000148625	0.00501368	14.3895	6.25675	7.63854	5.98055	6.0437	6.409	4.0994	5.87021	7.87167	2.62144	3.54215	4.76625	4.78959	2.59579	3.1138	6.27123	3.5715	0.795201	TRUE	FALSE
ENSG00000151623.15	NR3C2	0.000148957	0.00501368	14.3854	7.84074	8.17637	8.00677	6.10701	8.7635	7.84927	5.03032	7.82955	10.3052	9.27113	12.4614	12.0554	11.9542	9.77807	7.45044	10.9709	-0.552139	TRUE	FALSE
ENSG00000124496.12	TRERF1	0.00015007	0.00504032	14.3713	1.74668	1.52164	1.79952	1.64179	1.85467	2.47176	2.07319	1.89901	0.78739	0.980599	1.54289	1.45563	0.960901	1.14305	1.87603	1.14508	0.666373	TRUE	FALSE
ENSG00000102393.10	GLA	0.000555099	0.0104673	11.9208	5.07527	12.2115	6.05196	11.7109	5.27404	5.49628	10.172	18.6873	3.78308	3.01696	4.41605	4.12551	2.7618	3.2495	9.33492	3.55882	1.36663	TRUE	TRUE
ENSG00000155016.18	CYP2U1	0.0001511	0.00505483	14.3584	5.0495	6.68515	5.28887	6.6722	6.51722	5.67702	5.75522	5.65773	7.9607	7.51484	8.81004	7.29017	7.25403	7.13701	5.91286	7.66113	-0.368215	TRUE	FALSE
ENSG00000086300.15	SNX10	0.000151771	0.00506724	14.3501	4.44671	6.16221	2.44161	4.22868	4.691	6.42607	3.50575	4.47402	1.90497	2.21705	3.3119	2.16933	2.38962	2.21701	4.54701	2.36832	0.912775	TRUE	FALSE
ENSG00000113749.7	HRH2	0.000153145	0.00509138	14.3331	1.68645	2.26674	1.31332	1.26827	1.38392	1.10379	1.03373	1.50672	0.700991	0.952672	0.937918	0.827773	0.531405	0.767705	1.44537	0.786411	0.801903	TRUE	FALSE
ENSG00000050030.15	NEXMIF	0.000153172	0.00509138	14.3328	0.693211	0.704669	0.426046	0.672831	0.680505	0.509447	0.370207	0.734944	1.08383	0.875999	0.977235	0.869883	1.13135	1.02162	0.598983	0.99332	-0.645387	TRUE	FALSE
ENSG00000119950.21	MXI1	0.000153398	0.00509138	14.33	19.3433	18.959	18.0878	15.224	17.2747	19.1741	15.2757	25.4101	34.7621	24.7102	27.0627	22.7931	43.1618	31.0635	18.5936	30.5922	-0.715329	TRUE	FALSE
ENSG00000165244.7	ZNF367	0.00015414	0.00510595	14.321	0.913331	0.983613	0.757789	1.42515	1.01478	0.689944	1.12393	0.782907	0.512306	0.626584	0.52894	0.540602	0.498459	0.642463	0.96143	0.558226	0.689355	TRUE	FALSE
ENSG00000183386.10	FHL3	0.000154867	0.00511	14.3121	8.34949	10.1726	8.18883	8.87668	7.93286	7.56917	13.3313	7.1323	5.57996	6.54416	6.02374	4.78144	5.67801	5.45398	8.94416	5.67688	0.646696	TRUE	FALSE
ENSG00000092096.16	SLC22A17	0.000154835	0.00511	14.3125	6.56989	7.14984	6.16928	5.88818	5.59317	6.65287	3.8956	5.92573	7.30977	9.36424	10.6506	8.33982	8.08054	8.65544	5.98057	8.7334	-0.538763	TRUE	FALSE
ENSG00000186377.8	CYP4X1	0.00015809	0.00520619	14.2733	11.8804	11.4612	6.64195	11.1673	9.20018	8.98618	6.16077	8.85372	15.3454	14.5341	14.0635	17.4188	14.0468	12.7507	9.29397	14.6932	-0.65513	TRUE	FALSE
ENSG00000149532.15	CPSF7	0.000159409	0.00523941	14.2577	23.5532	28.7947	26.1995	24.5809	24.8935	24.4656	22.1537	25.5549	29.3581	30.7825	30.3949	31.755	33.1045	31.7452	25.0245	31.19	-0.316609	TRUE	FALSE
ENSG00000138160.6	KIF11	0.000161838	0.00530891	14.2292	1.65313	1.45076	0.835145	1.40674	1.25051	1.06205	1.40708	1.42518	0.541942	0.751411	0.831945	0.866819	0.607786	0.988615	1.31133	0.764753	0.706691	TRUE	FALSE
ENSG00000165943.5	MOAP1	0.000162188	0.00531008	14.2252	5.56552	5.39413	5.99963	6.76795	5.78429	5.94602	5.8125	5.60865	7.87223	6.70338	7.27126	7.12294	7.66424	8.03401	5.85984	7.44468	-0.340186	TRUE	FALSE
ENSG00000015475.18	BID	0.00016304	0.00532163	14.2153	2.85834	5.73658	4.04225	3.68012	4.00786	2.8256	4.32387	2.8836	1.74321	1.76772	2.92144	2.06678	2.00819	2.14451	3.79478	2.10864	0.818381	TRUE	FALSE
ENSG00000131844.16	MCCC2	0.000163171	0.00532163	14.2138	14.0131	14.4975	12.7509	12.2724	11.3057	13.6426	12.267	13.9569	18.9794	21.3174	16.3714	14.9604	18.4751	14.8084	13.0883	17.4854	-0.41512	TRUE	FALSE
ENSG00000101290.14	CDS2	0.000163928	0.00532576	14.2051	17.8175	16.671	18.0577	19.4883	20.2767	19.7855	18.3052	18.8781	30.8487	21.8272	21.8525	21.2495	27.3597	27.343	18.66	25.0801	-0.424623	TRUE	FALSE
ENSG00000138382.15	METTL5	0.000163901	0.00532576	14.2054	19.0291	18.3426	17.0117	19.6925	21.5688	15.9266	15.7732	19.8623	29.7881	26.2342	28.1426	24.9619	19.7216	23.7655	18.4008	25.4357	-0.464922	TRUE	FALSE
ENSG00000162511.8	LAPTM5	4.18581e-05	0.00269468	16.7852	34.2632	67.2181	37.6906	26.9292	23.2253	29.0594	23.321	49.1432	10.9701	15.952	17.92	13.1257	12.8631	13.8237	36.3562	14.1091	1.35935	TRUE	TRUE
ENSG00000039650.12	PNKP	0.000164821	0.00533972	14.1948	21.0444	19.0727	19.4774	19.0866	19.4931	18.862	17.9424	14.5118	13.213	14.0729	11.3767	15.4759	14.4029	14.4148	18.6863	13.826	0.431897	TRUE	FALSE
ENSG00000171448.9	ZBTB26	0.000167261	0.00540288	14.1672	2.91196	2.62842	2.27467	2.26667	2.15574	2.82307	2.18538	2.55142	3.70277	3.06057	3.29793	3.32731	3.61921	2.9946	2.47467	3.33373	-0.415392	TRUE	FALSE
ENSG00000163069.12	SGCB	0.000168313	0.00542648	14.1554	19.3603	19.7805	21.7554	29.4505	25.3556	18.9915	19.1572	18.974	35.7783	28.2035	31.619	26.4781	29.9538	29.0488	21.6031	30.1803	-0.480474	TRUE	FALSE
ENSG00000168477.19	TNXB	0.000169144	0.00544291	14.1461	17.1752	20.0447	28.7695	27.4399	26.3098	35.4556	32.054	19.4289	11.9268	12.749	14.6962	14.7473	18.1787	13.7301	25.8347	14.338	0.845011	TRUE	FALSE
ENSG00000082153.18	BZW1	0.000170176	0.00546569	14.1347	67.313	78.3254	91.29	88.8379	73.8409	72.7031	79.4432	69.4384	54.3188	65.883	57.4107	60.568	45.253	55.0082	77.649	56.4069	0.460396	TRUE	FALSE
ENSG00000134007.5	ADAM20	0.000170588	0.00546852	14.1301	1.0155	1.11888	0.660984	0.709092	1.12894	0.703294	0.765095	1.45396	1.78631	1.35054	1.99952	1.53121	1.73171	1.42345	0.944467	1.63712	-0.733932	TRUE	FALSE
ENSG00000141543.12	EIF4A3	0.000174015	0.00556784	14.0927	12.4467	16.5137	19.9293	19.9266	13.8944	13.5064	13.4653	23.0243	9.12819	10.378	10.7718	10.846	10.2899	11.0299	16.5884	10.4073	0.667449	TRUE	FALSE
ENSG00000121316.11	PLBD1	0.000174537	0.00557397	14.0871	9.61643	10.6138	11.3706	9.05839	6.85022	13.812	10.3253	9.30633	4.22583	5.77511	6.79787	5.98345	7.29374	6.13659	10.1191	6.03543	0.736037	TRUE	FALSE
ENSG00000011638.10	TMEM159	0.000174971	0.0055773	14.0824	12.9661	13.7541	16.2942	15.2666	10.972	14.2536	10.9772	13.9458	19.6258	15.3359	19.2515	17.6326	19.5868	19.5515	13.5537	18.4974	-0.445806	TRUE	FALSE
ENSG00000108819.11	PPP1R9B	0.000177373	0.00564319	14.0568	15.1742	13.6547	11.0725	13.3616	15.5638	12.6924	15.2933	13.5258	9.95885	10.8762	9.9153	11.5795	9.76083	9.80655	13.7923	10.3162	0.415456	TRUE	FALSE
ENSG00000129255.16	MPDU1	0.00017925	0.00569218	14.037	5.56276	6.34771	6.96131	5.16798	6.32023	5.55526	6.67867	6.57589	2.2474	4.75003	4.14221	4.19515	3.01015	3.51008	6.14623	3.6425	0.738982	TRUE	FALSE
ENSG00000072786.13	STK10	0.000180375	0.00571719	14.0252	20.2269	17.7994	19.0396	15.3768	19.9272	17.0622	18.9246	16.3063	8.90662	11.4302	15.483	14.1923	9.13368	6.88399	18.0829	11.005	0.711377	TRUE	FALSE
ENSG00000044574.8	HSPA5	0.000182713	0.00578042	14.001	53.1524	45.5174	56.2153	49.3184	62.0668	38.3308	48.1327	45.9694	35.7632	40.0706	33.2143	32.7817	27.1448	38.4752	49.8379	34.5749	0.526241	TRUE	FALSE
ENSG00000130203.10	APOE	0.00631423	0.0439175	7.45837	56.8799	75.5149	17.708	14.4376	22.6517	62.6707	21.7583	60.9014	6.51083	33.6841	18.2477	18.9012	10.0197	9.64436	41.5653	16.168	1.35681	TRUE	TRUE
ENSG00000172081.14	MOB3A	0.000184148	0.00580194	13.9863	10.1069	10.3807	8.4121	7.98645	10.1461	7.99905	9.33513	10.2595	5.248	5.51462	5.60753	7.3816	6.62331	6.88746	9.32824	6.21042	0.579253	TRUE	FALSE
ENSG00000116127.18	ALMS1	0.000184631	0.00580194	13.9814	9.24644	9.2266	9.32811	7.97667	9.34329	9.25818	8.57373	9.02318	12.0464	10.7722	12.0177	11.1764	12.2013	11.3785	8.99703	11.5987	-0.362887	TRUE	FALSE
ENSG00000150764.14	DIXDC1	0.000184766	0.00580194	13.98	20.8028	15.3808	19.3423	22.1803	23.2503	19.5397	23.013	20.0745	30.3671	28.9851	26.5114	24.1539	25.8286	26.0347	20.4479	26.9801	-0.39824	TRUE	FALSE
ENSG00000080573.7	COL5A3	0.000227219	0.00642988	13.5914	4.24161	2.83732	4.07923	2.69655	2.14542	4.48657	6.88969	4.74885	0.943257	0.731232	2.26406	1.94454	1.74437	1.46293	4.01566	1.51507	1.34953	TRUE	TRUE
ENSG00000103241.7	FOXF1	7.85481e-05	0.00372751	15.5929	0.270132	0.400789	0.9016	0.546181	0.326612	0.338862	0.532247	1.06105	0.16857	0.147934	0.170216	0.0902054	0.235938	0.112569	0.547185	0.154239	1.34799	TRUE	TRUE
ENSG00000197249.13	SERPINA1	0.00242539	0.0247133	9.19604	7.20346	13.5556	11.2406	6.58494	7.289	2.49957	6.89692	5.00069	1.95903	4.22844	2.93344	3.04237	1.42398	3.80699	7.53386	2.89904	1.34791	TRUE	TRUE
ENSG00000182853.12	VMO1	0.00382941	0.0326573	8.36298	2.19711	6.88934	1.86505	1.89861	0.943258	1.53752	1.2199	2.63493	0.773703	1.34533	1.03815	0.504967	0.708431	0.927356	2.39821	0.882989	1.34565	TRUE	TRUE
ENSG00000197747.9	S100A10	0.000187598	0.00580713	13.9514	83.8607	94.0056	143.385	91.9931	115.08	133.716	139.701	93.214	48.6611	59.7032	100.527	50.4092	48.4899	58.3158	111.87	61.0178	0.873443	TRUE	FALSE
ENSG00000063761.16	ADCK1	0.000186784	0.00580713	13.9596	2.34829	2.19617	2.11259	2.00528	1.74139	2.49442	2.34717	2.64224	1.49511	1.54742	1.40279	1.29251	1.08552	1.09519	2.23594	1.31976	0.718363	TRUE	FALSE
ENSG00000130429.15	ARPC1B	0.000187112	0.00580713	13.9563	49.4791	61.9824	52.1155	47.1863	48.9808	48.1104	38.4484	48.3687	31.1247	37.2779	37.527	36.5133	21.4611	30.041	49.3339	32.3242	0.608433	TRUE	FALSE
ENSG00000111602.12	TIMELESS	0.000187182	0.00580713	13.9556	1.33881	1.4145	0.963355	0.929788	1.17838	1.25065	0.8595	1.29931	0.520333	0.654744	0.726812	0.757198	0.79348	0.906369	1.15429	0.726489	0.601798	TRUE	FALSE
ENSG00000149091.15	DGKZ	0.000188035	0.00580713	13.947	9.6527	8.72482	8.22191	8.38813	9.16766	7.48454	7.83146	7.75355	5.6522	5.64895	6.45903	7.36452	6.14818	7.58484	8.4031	6.47629	0.370715	TRUE	FALSE
ENSG00000135338.14	LCA5	0.000187599	0.00580713	13.9514	3.83266	3.76232	4.27199	4.14537	3.38411	3.00494	2.89383	3.93939	5.0999	4.92585	5.02028	4.51045	4.96267	4.68321	3.65433	4.86706	-0.403838	TRUE	FALSE
ENSG00000228594.4	FNDC10	0.00039351	0.00864277	12.5628	0.788058	0.308166	0.226831	0.363074	0.396308	0.948018	0.572054	0.816803	0.0479244	0.10604	0.210098	0.162884	0.159358	0.255881	0.552414	0.157031	1.34385	TRUE	TRUE
ENSG00000137868.19	STRA6	0.000190523	0.00585114	13.9223	0.820991	0.660831	0.60662	0.461995	0.387246	0.501724	0.689616	1.00335	0.267458	0.400658	0.398593	0.217278	0.189401	0.260784	0.641546	0.289029	0.93066	TRUE	FALSE
ENSG00000100852.13	ARHGAP5	0.000190232	0.00585114	13.9252	35.175	32.4549	32.6386	35.3528	35.2996	34.2293	33.0042	37.6565	50.9556	37.9748	52.2739	39.8134	49.7294	45.5368	34.4764	46.0473	-0.41646	TRUE	FALSE
ENSG00000105355.9	PLIN3	0.000193266	0.00590372	13.8954	10.1772	11.9783	9.52839	7.6777	8.65784	7.57425	9.15878	10.2689	6.87086	7.70509	5.00882	5.94039	5.12031	6.61311	9.37766	6.20976	0.586945	TRUE	FALSE
ENSG00000130706.13	ADRM1	0.000193408	0.00590372	13.8941	9.76338	10.1251	12.8772	9.32323	10.8717	9.28496	11.0823	8.98072	8.29625	7.48029	7.44563	7.67823	8.01445	7.86657	10.2886	7.7969	0.395639	TRUE	FALSE
ENSG00000134243.12	SORT1	0.000193599	0.00590372	13.8922	41.342	48.3116	69.1139	58.2827	55.8122	50.6885	40.1218	39.3724	95.7716	79.5556	65.2171	65.0594	87.428	70.7584	50.3806	77.2983	-0.616573	TRUE	FALSE
ENSG00000143476.18	DTL	0.00032506	0.00772372	12.9202	0.950332	0.839449	0.328771	0.708316	1.83171	0.525307	0.612336	0.82629	0.121468	0.168144	0.420299	0.369982	0.233125	0.285267	0.827814	0.266381	1.34049	TRUE	TRUE
ENSG00000166106.3	ADAMTS15	0.000295665	0.00723095	13.0977	6.11956	1.71263	4.38616	2.55321	2.73907	4.69988	3.68163	2.73483	0.593838	1.16055	1.62733	1.71112	1.41767	1.62874	3.57837	1.35654	1.33652	TRUE	TRUE
ENSG00000155629.15	PIK3AP1	0.000195085	0.00592545	13.8778	6.14389	9.35754	5.30936	4.81263	5.36845	4.53964	4.6617	6.22069	2.58599	3.9859	3.41503	3.49937	3.10028	3.89083	5.80174	3.4129	0.748477	TRUE	FALSE
ENSG00000130988.13	RGN	0.000195377	0.00592545	13.875	5.65638	8.18814	5.13957	7.19753	6.33864	4.06055	3.96553	5.86358	10.303	9.60813	7.51888	9.60458	8.70092	10.3436	5.80124	9.34653	-0.678766	TRUE	FALSE
ENSG00000110693.18	SOX6	0.000195348	0.00592545	13.8753	7.84319	10.0498	6.55161	8.89631	12.4822	6.90905	6.44722	8.00894	11.8459	11.7246	18.5808	13.3931	14.4139	11.4225	8.39855	13.5634	-0.685033	TRUE	FALSE
ENSG00000145348.16	TBCK	0.000198115	0.00597669	13.8489	35.2028	42.1018	24.9608	39.4361	31.7537	32.7768	32.0441	37.1732	49.0833	47.8693	49.4351	44.1948	39.4956	48.526	34.4312	46.434	-0.430387	TRUE	FALSE
ENSG00000140932.10	CMTM2	0.00208131	0.0225251	9.47641	0.832881	1.27299	0.847984	1.10195	0.960303	0.211556	0.899952	0.876203	0.233174	0.24293	0.56749	0.341035	0.146825	0.188356	0.875478	0.286635	1.33514	TRUE	TRUE
ENSG00000274641.1	HIST1H2BO	0.000261079	0.00682489	13.3308	11.5717	11.3757	6.14094	8.06524	7.65593	6.26743	4.73107	7.88877	1.44876	3.41584	3.59764	1.71605	1.93522	6.46284	7.9621	3.09606	1.33486	TRUE	TRUE
ENSG00000171051.8	FPR1	0.000575999	0.0107051	11.852	6.51587	13.0636	10.6994	9.1032	5.49289	2.80354	7.33705	7.51472	1.79056	3.29325	2.50007	3.36155	2.99981	4.28647	7.81629	3.03862	1.33469	TRUE	TRUE
ENSG00000198707.16	CEP290	0.000198707	0.00598332	13.8433	14.6671	12.3159	9.53424	12.0939	9.08774	13.2223	10.8395	14.1531	17.6152	14.2109	18.1575	17.8059	19.3957	16.3391	11.9892	17.2541	-0.521551	TRUE	FALSE
ENSG00000157570.12	TSPAN18	0.000200468	0.00598615	13.8267	5.24293	4.73206	6.71562	7.72918	5.56971	8.52162	6.40503	5.6175	2.37076	3.28873	5.19522	4.27477	3.25648	3.08625	6.31671	3.5787	0.802636	TRUE	FALSE
ENSG00000105662.16	CRTC1	0.000200554	0.00598615	13.8259	3.08676	2.70978	2.94577	2.47195	2.88033	3.16914	2.69023	3.05826	1.93318	1.80947	1.88533	2.25962	2.51658	2.3876	2.87653	2.13197	0.415315	TRUE	FALSE
ENSG00000179344.16	HLA-DQB1	0.00619186	0.0433633	7.4936	20.8227	64.2372	31.8697	39.6494	18.1068	32.7153	39.4925	8.37707	12.1863	19.2551	12.3385	9.33771	11.2482	11.4402	31.9088	12.6343	1.32975	TRUE	TRUE
ENSG00000080561.13	MID2	0.000202273	0.00601175	13.8099	4.3226	3.87899	5.54574	5.06654	5.14865	5.28062	3.87334	4.2834	6.29972	5.50793	7.00241	6.2451	6.64415	6.89243	4.67499	6.43196	-0.452019	TRUE	FALSE
ENSG00000120217.14	CD274	0.000202296	0.00601175	13.8096	1.75936	1.60996	1.35867	1.95096	1.68726	1.52109	2.54414	2.98943	3.24552	3.37208	2.59982	4.25064	4.5863	3.2658	1.92761	3.55336	-0.849445	TRUE	FALSE
ENSG00000163520.14	FBLN2	0.00162591	0.0193301	9.93018	25.1607	13.8909	35.0635	29.0025	26.0667	52.4076	47.166	13.6509	8.03121	9.49036	15.4608	16.488	7.55548	14.9606	30.3011	11.9977	1.32939	TRUE	TRUE
ENSG00000166147.13	FBN1	7.34032e-07	0.000620037	24.5237	102.872	72.9968	91.6029	71.3144	76.1251	149.975	102.463	114.892	40.1251	42.9346	37.4872	41.0884	29.548	42.1418	97.7801	38.8875	1.328	TRUE	TRUE
ENSG00000147601.14	TERF1	0.000205802	0.00608298	13.7774	19.315	19.9314	18.1809	20.0347	21.8584	20.5566	18.1972	18.9447	27.8685	22.5479	27.4588	28.664	25.8335	22.0166	19.6274	25.7316	-0.388936	TRUE	FALSE
ENSG00000057252.13	SOAT1	0.000210358	0.00620208	13.7362	10.7688	11.649	10.3953	9.05036	8.70015	13.605	10.8329	11.9177	7.30791	8.73611	7.97845	6.97688	7.99104	8.01088	10.8649	7.83355	0.466855	TRUE	FALSE
ENSG00000125810.10	CD93	0.000210827	0.00620509	13.732	19.3764	21.7691	29.1854	24.7926	15.9474	17.2701	20.2986	16.0899	10.7161	12.1982	12.9343	12.6167	8.87122	16.1151	20.5912	12.242	0.745446	TRUE	FALSE
ENSG00000150337.13	FCGR1A	0.00444446	0.0357716	8.09267	11.4362	33.2409	14.4941	10.4915	10.9644	5.44067	11.5555	16.7617	2.60734	10.3829	4.95785	6.4556	1.90528	7.50685	14.2981	5.63597	1.32777	TRUE	TRUE
ENSG00000087589.16	CASS4	0.000211852	0.00621956	13.7229	1.15557	1.33681	2.1655	1.78242	0.97836	1.57602	1.33952	1.62498	0.583368	0.628759	1.20617	0.742161	0.840385	0.776436	1.4949	0.796214	0.831549	TRUE	FALSE
ENSG00000204257.15	HLA-DMA	0.000214363	0.00626228	13.7008	23.7053	28.3517	22.0737	17.4593	17.6863	26.3775	17.0769	24.6808	7.64752	12.9147	17.7997	15.6745	9.75094	10.3195	22.1764	12.3512	0.83924	TRUE	FALSE
ENSG00000020181.18	ADGRA2	0.000215366	0.00626228	13.692	6.19869	4.90439	7.99823	6.62276	4.13901	8.93563	6.03856	5.62378	3.1051	3.06992	4.37052	4.60084	3.06512	3.12205	6.30763	3.55559	0.809687	TRUE	FALSE
ENSG00000124766.7	SOX4	0.000214896	0.00626228	13.6961	7.31736	5.28515	4.49866	6.33722	5.32439	5.4744	6.07618	8.49179	4.3374	4.52558	3.29524	3.53482	2.36495	3.33124	6.10065	3.56487	0.758655	TRUE	FALSE
ENSG00000263465.4	SRSF8	0.000214079	0.00626228	13.7033	10.0118	9.53755	8.68633	8.9419	8.31657	8.80796	6.6365	8.60785	10.8397	12.117	12.4086	11.9544	11.5426	10.0432	8.69331	11.4842	-0.397686	TRUE	FALSE
ENSG00000111199.10	TRPV4	0.000104065	0.00431618	15.0615	1.51016	1.21608	0.662899	1.15177	0.928937	0.381862	0.892494	0.877422	0.273831	0.567325	0.373691	0.264562	0.18404	0.254462	0.952704	0.319652	1.32683	TRUE	TRUE
ENSG00000105967.16	TFEC	0.000450293	0.00933404	12.311	15.8037	18.505	7.0762	7.04022	6.10672	7.57053	6.37468	8.74576	2.97032	3.13387	5.08731	3.7117	2.08359	5.75161	9.65285	3.78973	1.32615	TRUE	TRUE
ENSG00000187944.3	C2orf66	0.000496004	0.00974359	12.1306	0.349319	0.108823	0.588281	0.341549	0.119265	0.148222	0.319027	0.304221	0	0.0320526	0.111681	0.0919544	0.0431583	0.045913	0.284838	0.0541265	1.32014	TRUE	TRUE
ENSG00000145623.13	OSMR	0.000218013	0.00629415	13.6691	27.4235	49.2629	47.437	31.5724	37.0874	26.6301	45.1622	40.5289	19.4831	25.7772	20.5555	20.4737	19.7235	28.07	38.1381	22.3472	0.768477	TRUE	FALSE
ENSG00000239672.7	NME1	0.000219815	0.00629415	13.6536	10.8233	11.001	10.0383	6.8266	10.2859	7.44704	8.48282	7.05913	5.10384	6.01012	5.10756	5.74015	3.54281	6.77125	8.99551	5.37929	0.731166	TRUE	FALSE
ENSG00000155393.13	HEATR3	0.000219685	0.00629415	13.6547	6.76341	7.0854	7.73686	8.26478	8.27115	7.89864	10.8619	8.49275	3.26336	5.68493	5.51995	5.25029	4.246	6.79403	8.17186	5.12643	0.662386	TRUE	FALSE
ENSG00000175489.10	LRRC25	0.000219248	0.00629415	13.6585	2.22057	3.68298	2.87781	1.97023	2.71323	2.40276	2.33276	3.19645	1.5915	1.80239	1.84733	1.30638	1.53609	1.89685	2.6746	1.66342	0.6539	TRUE	FALSE
ENSG00000213523.10	SRA1	0.000219471	0.00629415	13.6566	6.1432	7.83793	9.4675	10.1508	6.69778	7.55241	8.74959	11.7724	5.31533	5.32545	6.36806	5.71541	5.61971	5.44235	8.54645	5.63105	0.593309	TRUE	FALSE
ENSG00000125868.16	DSTN	0.000219	0.00629415	13.6606	419.861	434.722	468.164	580.094	506.034	350.23	384.165	340.278	1033.44	615.869	589.919	595.709	659.328	763.62	435.444	709.647	-0.704488	TRUE	FALSE
ENSG00000116106.12	EPHA4	0.000218863	0.00629415	13.6618	15.1584	10.1948	10.1016	9.75163	12.4455	25.7758	10.4866	10.6771	20.8113	20.1965	21.0524	28.6224	26.8584	21.7585	13.0739	23.2166	-0.823671	TRUE	FALSE
ENSG00000132424.16	PNISR	0.000222396	0.0063573	13.6317	77.2784	62.5123	62.5283	71.008	61.554	70.2894	69.8651	84.6781	88.9991	86.1631	96.114	88.2072	101.405	93.7822	69.9642	92.4451	-0.401479	TRUE	FALSE
ENSG00000165152.9	TMEM246	0.000224728	0.00640228	13.6121	2.63699	2.60123	1.82312	2.67008	2.99298	2.09351	1.3396	2.48019	4.38612	3.94848	3.86146	3.30637	3.29873	3.96467	2.32971	3.79431	-0.68058	TRUE	FALSE
ENSG00000272414.6	FAM47E-STBD1	0.000224569	0.00640228	13.6135	1.47977	1.65556	1.66132	1.87252	1.40706	1.64277	1.69513	1.99372	3.35303	2.79626	2.3708	1.88147	2.64721	3.49317	1.67598	2.75699	-0.685881	TRUE	FALSE
ENSG00000132635.17	PCED1A	0.000226311	0.00642571	13.599	9.99987	6.67918	9.10724	7.68742	6.96034	7.64098	7.73701	8.52087	4.95633	5.04612	6.61004	6.78474	4.9412	5.05407	8.04161	5.56542	0.523132	TRUE	FALSE
ENSG00000111145.8	ELK3	0.000226185	0.00642571	13.6	21.8849	21.4988	30.2553	22.4027	18.5734	24.0225	28.4424	22.6756	13.936	17.603	18.8388	19.2479	14.7985	14.5236	23.7194	16.4913	0.521713	TRUE	FALSE
ENSG00000117122.14	MFAP2	6.75121e-05	0.00342507	15.8793	23.2387	16.5057	12.047	10.4745	11.7307	27.0436	15.4211	24.515	7.67566	9.37103	5.76435	7.22379	4.81284	7.21462	17.622	7.01038	1.31755	TRUE	TRUE
ENSG00000137486.17	ARRB1	0.000227006	0.00642988	13.5932	18.7179	17.2134	14.3363	15.0376	15.3418	14.3368	11.4867	14.6864	7.92314	8.14679	12.2433	14.3232	10.1458	8.15542	15.1446	10.1563	0.571793	TRUE	FALSE
ENSG00000133216.16	EPHB2	0.000131138	0.0048478	14.6254	3.38576	1.51354	1.8426	1.37565	1.48763	3.44003	3.03003	2.7421	0.627209	0.647524	1.32622	0.751465	1.23034	0.726033	2.35217	0.884797	1.31616	TRUE	TRUE
ENSG00000131652.14	THOC6	0.000228041	0.00643791	13.5847	3.91189	4.34664	3.97544	4.0943	4.37622	4.55371	5.28636	3.62146	3.52256	3.35162	2.19897	2.76036	2.29816	3.03944	4.27075	2.86185	0.561382	TRUE	FALSE
ENSG00000116962.15	NID1	0.000228691	0.00643917	13.5793	13.6562	10.2392	18.6505	13.5995	8.68788	14.6426	12.0984	13.4332	6.82139	6.47899	10.1609	7.46559	8.28634	7.51914	13.1259	7.78873	0.745506	TRUE	FALSE
ENSG00000269743.3	SLC25A53	0.00023064	0.00648324	13.5634	9.26284	8.45769	8.12219	9.92447	7.18141	7.29477	8.512	8.9192	11.1229	9.69485	11.1838	10.9628	14.2017	10.9631	8.45932	11.3549	-0.420391	TRUE	FALSE
ENSG00000171617.14	ENC1	1.94967e-05	0.00195465	18.2378	4.97625	3.29778	3.19094	3.1648	2.06684	4.11887	5.43803	3.17346	0.787744	1.15704	1.65296	1.66144	1.39046	1.86751	3.67837	1.41952	1.31414	TRUE	TRUE
ENSG00000255872.3	AL138752.2	0.000234992	0.00656191	13.5283	1.06842	1.46978	1.27972	1.0698	0.955346	0.911946	1.56809	1.06948	0.883988	0.567807	0.529641	0.78931	0.512921	0.62042	1.17407	0.650681	0.763175	TRUE	FALSE
ENSG00000178927.18	CYBC1	0.000234729	0.00656191	13.5304	21.9789	20.4534	14.272	16.8064	20.3581	16.5059	16.2514	18.6617	12.2175	12.1949	14.2158	13.8065	11.887	13.1756	18.161	12.9162	0.488455	TRUE	FALSE
ENSG00000198934.5	MAGEE1	0.000234519	0.00656191	13.5321	1.20397	1.03361	0.697299	0.940625	1.39474	0.957295	0.748527	1.01699	1.69281	1.85209	1.27145	1.44638	1.39541	1.75835	0.999131	1.56942	-0.602979	TRUE	FALSE
ENSG00000088325.16	TPX2	1.71362e-05	0.00185576	18.4837	1.53187	0.809661	0.754524	1.44831	0.700921	0.865674	1.25538	1.44074	0.335161	0.282229	0.520449	0.295674	0.27258	0.603726	1.10088	0.38497	1.30813	TRUE	TRUE
ENSG00000168374.11	ARF4	0.00023553	0.00656201	13.524	74.2309	65.1894	71.6793	72.7278	63.03	77.9149	73.2156	83.638	63.2456	60.4887	42.3111	49.7653	40.2611	52.1486	72.7032	51.3701	0.500269	TRUE	FALSE
ENSG00000180891.13	CUEDC1	0.000236746	0.00656201	13.5143	10.7406	9.0034	10.5216	9.84814	9.65163	10.943	11.0942	10.0054	7.65394	6.86359	9.19188	5.5048	6.92127	7.15929	10.226	7.2158	0.497196	TRUE	FALSE
ENSG00000088812.18	ATRN	0.000237324	0.00656201	13.5098	7.66129	8.14279	7.90651	8.30288	8.55855	7.79497	7.36309	8.28541	6.65162	6.31555	6.6433	5.99274	4.58648	6.36959	8.00194	6.09321	0.387579	TRUE	FALSE
ENSG00000187866.10	FAM122A	0.000237183	0.00656201	13.5109	4.41143	3.30755	4.37428	4.36154	3.9598	4.49016	3.55548	4.42564	5.89546	4.49785	5.37963	5.19879	5.86689	5.45585	4.11074	5.38241	-0.380738	TRUE	FALSE
ENSG00000127564.17	PKMYT1	6.45586e-05	0.00333673	15.964	1.1083	0.807306	0.335039	0.420155	0.961468	0.678411	0.646588	0.703188	0.189708	0.267505	0.21403	0.154263	0.24248	0.288806	0.707557	0.226132	1.30811	TRUE	TRUE
ENSG00000198932.13	GPRASP1	0.000238519	0.00657346	13.5004	8.48761	6.58821	7.91316	7.35881	7.16039	8.73726	5.35315	9.13239	8.49929	12.0136	10.4952	10.9598	10.9872	12.6746	7.59137	10.9383	-0.5212	TRUE	FALSE
ENSG00000105205.7	CLC	0.00277863	0.0268856	8.94741	0.653342	0.51572	0.206626	0.531963	0.180691	0.980021	0.558963	0.630089	0.0719428	0.0638429	0.252682	0.183576	0.0564843	0.303636	0.532177	0.155361	1.30779	TRUE	TRUE
ENSG00000253537.3	PCDHGA7	0.000239364	0.00658603	13.4937	1.61233	2.00968	1.79225	1.54211	1.85637	1.27416	1.33444	1.70807	1.8676	2.53728	2.16249	2.31526	2.49851	2.06987	1.64118	2.24183	-0.427578	TRUE	FALSE
ENSG00000185347.17	TEDC1	0.00156166	0.0188802	10.0044	3.75315	4.38116	5.22586	10.0626	6.88947	3.40614	7.22747	2.57819	2.20252	2.47064	1.70044	4.44476	1.00396	1.05506	5.44051	2.14623	1.30251	TRUE	TRUE
ENSG00000165304.8	MELK	1.60366e-05	0.00182855	18.6101	1.42338	1.4059	0.988236	0.890804	1.17346	1.38648	1.67374	1.46171	0.726231	0.33327	0.222215	0.514027	0.455337	0.55641	1.30047	0.467915	1.30216	TRUE	TRUE
ENSG00000144649.9	GASK1A	0.00360891	0.0315574	8.47081	4.2338	1.87666	8.71551	4.00712	2.06947	8.76595	5.52423	4.51515	1.4494	1.26687	2.60497	1.88977	2.01778	2.50554	4.96349	1.95572	1.30049	TRUE	TRUE
ENSG00000028203.18	VEZT	0.000242606	0.00662736	13.4685	52.6324	50.1195	49.4111	54.9683	57.6897	50.5826	55.4901	56.8808	79.911	64.6409	55.7397	62.1499	71.371	76.038	53.4718	68.3084	-0.3527	TRUE	FALSE
ENSG00000165185.14	KIAA1958	0.000241752	0.00662736	13.4751	1.59312	1.1093	1.22767	1.64064	1.38225	1.38715	0.988703	1.52847	2.22632	1.90783	1.57928	1.97274	1.95258	1.96673	1.35716	1.93424	-0.481332	TRUE	FALSE
ENSG00000138166.6	DUSP5	0.000888225	0.0135186	11.0472	1.89212	4.38413	9.36075	5.73415	3.44784	3.81974	6.66769	4.41094	1.31279	1.55718	1.64853	2.49565	2.72646	2.04691	4.96467	1.96459	1.29462	TRUE	TRUE
ENSG00000242114.6	MTFP1	0.000882115	0.013462	11.06	0.148911	0.846394	0.934651	0.73456	0.665723	0.527763	0.684199	0.693107	0.097284	0.11316	0.306516	0.146651	0.228479	0.355289	0.654413	0.207897	1.29291	TRUE	TRUE
ENSG00000184988.8	TMEM106A	0.000245749	0.00665366	13.4443	9.17232	10.1867	6.37531	6.89062	9.27146	7.59691	7.87743	9.01132	4.55256	7.31458	5.11661	5.39268	5.74277	5.10089	8.29776	5.53668	0.575158	TRUE	FALSE
ENSG00000118900.15	UBN1	0.000245761	0.00665366	13.4442	9.8388	9.35988	8.17845	9.61191	8.57776	8.42991	11.0316	8.68291	6.63045	6.61515	6.68695	6.66745	7.24829	7.06408	9.21391	6.81873	0.42888	TRUE	FALSE
ENSG00000221994.10	ZNF630	0.000245446	0.00665366	13.4466	3.27432	2.7832	2.25904	3.4824	3.26654	2.33226	2.23121	3.30715	3.76324	3.49873	4.09723	4.66161	4.37051	4.55429	2.86701	4.1576	-0.521028	TRUE	FALSE
ENSG00000165168.7	CYBB	0.000247132	0.00667283	13.4338	26.9407	41.0442	16.2859	21.453	30.4797	19.191	21.0351	23.2231	9.17202	13.5351	16.2701	11.9732	11.2122	16.0822	24.9566	13.0408	0.931137	TRUE	FALSE
ENSG00000213445.10	SIPA1	0.000247259	0.00667283	13.4328	15.4479	15.8057	14.601	17.1037	12.7197	12.4537	12.9076	11.3874	8.41071	9.17503	10.5076	12.45	8.4851	7.27686	14.0533	9.38421	0.577543	TRUE	FALSE
ENSG00000136167.14	LCP1	0.00024886	0.00670534	13.4207	25.3367	34.276	18.8334	16.2516	28.9992	24.9279	20.0907	21.9781	8.42809	11.6798	16.2102	16.1596	13.4652	13.7688	23.8367	13.2853	0.838577	TRUE	FALSE
ENSG00000197442.10	MAP3K5	0.000249296	0.00670637	13.4174	11.541	15.0004	13.7316	13.9797	12.2281	14.4612	15.0038	13.2995	21.1148	17.6704	16.9084	15.8174	17.1928	17.6857	13.6557	17.7316	-0.37441	TRUE	FALSE
ENSG00000185432.12	METTL7A	0.000249703	0.00670666	13.4144	23.1889	21.7408	27.6588	17.674	17.9056	26.136	14.6185	22.6232	31.4612	27.7816	35.9095	34.6347	36.6414	28.3432	21.4432	32.4619	-0.595952	TRUE	FALSE
ENSG00000196747.4	HIST1H2AI	0.000242828	0.00662736	13.4668	9.99298	10.8129	4.47191	6.24366	5.14727	6.70432	5.81171	9.08003	1.66206	3.59772	3.12578	2.48299	1.42734	5.21691	7.2831	2.9188	1.29025	TRUE	TRUE
ENSG00000287080.1	HIST1H3C	0.000616715	0.0111704	11.7248	8.22391	5.14406	1.99154	4.30586	5.80386	3.22974	4.39916	5.1746	1.00024	1.63766	1.84961	2.69774	1.27927	2.92443	4.78409	1.89816	1.28942	TRUE	TRUE
ENSG00000125744.12	RTN2	3.97915e-05	0.00265562	16.8813	2.32115	2.55853	1.74096	2.28069	2.01859	2.96559	3.3686	4.36787	1.0367	0.572261	0.840108	1.01321	0.855652	1.96411	2.70275	1.04701	1.28897	TRUE	TRUE
ENSG00000183671.12	GPR1	0.000429502	0.00908136	12.3993	0.984962	1.3094	1.08901	0.581522	0.952956	1.51888	0.415115	1.94456	0.302296	0.539389	0.520348	0.255383	0.380179	0.350684	1.09955	0.39138	1.28758	TRUE	TRUE
ENSG00000140749.9	IGSF6	0.000252174	0.00671961	13.3959	6.14001	8.2829	5.34094	7.04316	5.7514	6.11916	6.20253	6.54487	4.13624	5.8357	4.87043	4.09111	4.22872	4.20965	6.42812	4.56198	0.485726	TRUE	FALSE
ENSG00000184357.4	HIST1H1B	0.000128247	0.00478281	14.6674	19.7644	20.1288	7.36164	10.5385	15.5997	16.1894	10.6789	14.2628	4.4611	4.74954	6.1707	5.92578	3.76749	9.94374	14.3155	5.83639	1.27996	TRUE	TRUE
ENSG00000134107.5	BHLHE40	7.16443e-06	0.00122146	20.1488	19.3773	24.761	35.4557	34.842	24.5072	17.4602	29.452	27.9717	7.56616	13.9247	14.2179	10.9163	7.99899	11.1838	26.7284	10.968	1.27737	TRUE	TRUE
ENSG00000074660.16	SCARF1	0.000254727	0.006724	13.377	3.41262	3.01307	3.4723	3.5938	3.66923	3.1153	4.03093	2.76228	1.88897	2.05378	2.69872	3.15992	2.12268	2.22805	3.38369	2.35869	0.502731	TRUE	FALSE
ENSG00000031003.10	FAM13B	0.000254066	0.006724	13.3819	37.277	36.4807	29.2409	38.0032	37.7594	37.4469	34.8239	37.9815	50.5132	42.5591	40.0073	45.4229	45.1767	50.2389	36.1267	45.653	-0.336815	TRUE	FALSE
ENSG00000138036.18	DYNC2LI1	0.000252864	0.006724	13.3908	18.6396	12.712	12.855	19.3615	15.606	17.0741	13.9287	16.0253	21.2916	22.0439	19.729	20.5354	22.0666	20.3779	15.7753	21.0074	-0.410969	TRUE	FALSE
ENSG00000180481.11	GLIPR1L2	0.000253241	0.006724	13.388	1.86032	1.75364	1.75653	1.15882	1.87013	2.32512	1.9978	2.25998	2.51926	2.65738	2.81173	2.75029	3.0706	3.17493	1.87279	2.8307	-0.571006	TRUE	FALSE
ENSG00000102302.8	FGD1	0.000256484	0.00675981	13.3641	1.56249	1.23424	1.30787	1.37489	1.42623	1.67279	1.32899	1.46854	1.09853	1.12173	0.793848	1.08596	0.929109	1.13671	1.42201	1.02765	0.432658	TRUE	FALSE
ENSG00000108798.9	ABI3	0.000257628	0.00677929	13.3558	2.52176	3.11975	2.85852	2.43739	1.86728	2.19942	2.33357	2.35945	1.16614	1.44381	1.83209	1.79908	1.7418	1.57152	2.46214	1.5924	0.598278	TRUE	FALSE
ENSG00000154330.13	PGM5	0.000258025	0.00677929	13.3529	29.356	30.9923	24.759	29.3078	38.1913	37.4293	29.8229	29.1256	47.3888	35.0234	39.7154	43.3745	59.4749	46.4403	31.123	45.2362	-0.538055	TRUE	FALSE
ENSG00000168476.12	REEP4	0.000258555	0.00678266	13.349	3.24231	3.97495	3.04228	2.97878	2.87326	2.12932	2.15716	3.67257	1.55047	1.76579	2.12838	1.89407	1.53413	1.6398	3.00883	1.75211	0.747202	TRUE	FALSE
ENSG00000220205.9	VAMP2	0.00025907	0.00678563	13.3453	18.6126	14.8907	19.1387	17.3971	20.1303	17.538	14.9413	18.4863	22.9264	22.594	21.6655	20.8652	21.8803	22.391	17.6419	22.0537	-0.320392	TRUE	FALSE
ENSG00000086288.12	NME8	0.00124052	0.0164889	10.429	1.38617	1.49795	0.838626	1.90064	1.54056	0.86895	0.848451	0.865979	0.59238	0.466045	0.673092	0.518066	0.115543	0.310097	1.21841	0.44587	1.27217	TRUE	TRUE
ENSG00000064115.11	TM7SF3	0.000261602	0.00682489	13.3271	38.0032	34.2214	45.1407	37.4816	38.3836	32.1227	26.1073	28.1624	47.5203	61.1536	44.8442	49.0353	52.7039	42.419	34.9529	49.6127	-0.504083	TRUE	FALSE
ENSG00000166575.17	TMEM135	0.000262185	0.00682489	13.3229	24.2467	16.0121	14.339	18.2598	21.5065	19.7753	19.1114	29.2055	27.9242	27.9101	27.9939	33.2091	31.1324	29.5749	20.3071	29.6241	-0.542565	TRUE	FALSE
ENSG00000111275.13	ALDH2	0.000262138	0.00682489	13.3232	13.5058	11.5641	12.5302	11.5693	15.4187	19.7331	11.6332	14.1121	18.6212	16.035	21.4955	20.2271	25.4783	19.7962	13.7583	20.2756	-0.556087	TRUE	FALSE
ENSG00000203883.7	SOX18	0.000196065	0.00592545	13.8684	4.48931	6.6006	11.9897	7.25974	6.75928	5.97127	8.36976	3.33279	1.68598	2.77314	4.13807	3.37841	2.21219	2.47668	6.84656	2.77741	1.27153	TRUE	TRUE
ENSG00000160179.18	ABCG1	0.000265993	0.00686059	13.2959	2.8872	4.92204	5.32423	3.75527	3.44568	5.01739	2.49865	4.23453	2.1544	2.48049	1.92703	2.84151	1.71313	2.13167	4.01062	2.20804	0.832691	TRUE	FALSE
ENSG00000105656.13	ELL	0.000265173	0.00686059	13.3017	6.09765	6.26741	8.88877	6.38005	5.9375	5.20973	7.97964	6.17654	4.55195	4.80448	3.47218	4.16598	4.07242	5.25312	6.61716	4.38669	0.582201	TRUE	FALSE
ENSG00000204544.5	MUC21	0.000265713	0.00686059	13.2978	0.0889754	0.158957	0.142619	0.141609	0.0861432	0.0938724	0.132437	0.087291	0.321292	0.138885	0.207533	0.233045	0.408946	0.261965	0.116488	0.261944	-0.741481	TRUE	FALSE
ENSG00000275302.2	CCL4	0.00480177	0.0374817	7.95262	4.1469	11.4995	12.1099	13.4031	3.8327	4.16962	11.5463	5.4166	2.53566	3.85642	4.03032	1.92696	4.15341	3.69611	8.26558	3.36648	1.27099	TRUE	TRUE
ENSG00000178531.6	CTXN1	0.000676912	0.0118138	11.5516	0.704404	0.125323	0.400477	0.444266	0.510609	0.494121	0.673382	0.456378	0.0995011	0.177729	0.227201	0.154072	0.140335	0.0342396	0.47612	0.138846	1.27029	TRUE	TRUE
ENSG00000100739.11	BDKRB1	0.00140105	0.0176472	10.2044	1.84978	1.12111	0.683748	1.5567	1.36789	0.576386	2.10895	2.12926	0.22589	0.759637	0.44777	0.772099	0.267216	0.719357	1.42423	0.531995	1.2701	TRUE	TRUE
ENSG00000182253.15	SYNM	0.000267333	0.00687489	13.2864	15.1375	15.5182	13.5656	23.1712	17.8962	14.7875	13.3269	16.4892	35.1685	22.2553	21.3096	20.3808	27.5516	28.6041	16.2365	25.8783	-0.669206	TRUE	FALSE
ENSG00000132205.11	EMILIN2	3.29935e-06	0.000925202	21.6341	5.61312	7.06263	5.46139	4.24188	5.34527	7.41379	7.77417	8.35258	1.7926	2.87433	3.64129	1.90155	2.68622	2.70343	6.4081	2.5999	1.26933	TRUE	TRUE
ENSG00000064932.16	SBNO2	1.60056e-05	0.00182855	18.6138	15.0086	21.652	26.8339	16.9027	16.7822	10.6326	23.8584	18.0254	5.97115	9.94281	5.70709	8.95863	6.10556	9.55799	18.712	7.70721	1.26877	TRUE	TRUE
ENSG00000163874.11	ZC3H12A	0.000375218	0.0083964	12.6517	4.60097	5.18789	9.13932	7.24761	4.66033	2.92273	7.29588	4.97804	2.12056	2.17677	1.00111	3.81807	1.85799	3.02714	5.7541	2.33361	1.26635	TRUE	TRUE
ENSG00000160691.18	SHC1	0.000271903	0.00692446	13.2547	30.6801	31.2353	33.5519	25.3493	29.3675	25.1686	25.3754	29.9047	16.6162	21.5378	19.8147	25.9963	18.5741	23.9186	28.8291	21.0763	0.450071	TRUE	FALSE
ENSG00000091317.8	CMTM6	0.000272037	0.00692446	13.2537	20.0411	19.9249	17.8722	19.0623	18.3968	16.8244	20.0223	19.4202	13.0816	12.6084	19.4613	13.5558	13.2513	12.4348	18.9455	14.0655	0.427068	TRUE	FALSE
ENSG00000213614.9	HEXA	0.000271078	0.00692446	13.2604	31.673	29.4847	28.5214	26.5545	27.8074	29.4511	26.7455	27.0381	22.4511	24.333	19.8186	23.7441	17.6007	21.7817	28.4095	21.6215	0.392316	TRUE	FALSE
ENSG00000241399.7	CD302	0.000272402	0.00692446	13.2512	30.3457	28.727	33.6034	29.0924	31.6845	24.2377	24.6095	27.9055	46.0686	39.257	39.1537	37.2001	31.7267	38.6828	28.7757	38.6815	-0.425511	TRUE	FALSE
ENSG00000144362.12	PHOSPHO2	0.000272568	0.00692446	13.2501	3.49258	3.85589	3.64053	4.12213	5.7722	5.10312	4.78183	4.10076	6.13958	5.17479	6.54806	6.25063	8.31234	7.9425	4.35863	6.72798	-0.614859	TRUE	FALSE
ENSG00000166794.4	PPIB	0.000273077	0.00692697	13.2466	102.838	105.815	98.0277	82.6763	83.3297	88.3253	74.4553	98.7109	74.9066	75.7441	65.378	63.8182	53.3602	64.4926	91.7722	66.2833	0.468808	TRUE	FALSE
ENSG00000135547.9	HEY2	0.000274159	0.006944	13.2392	6.705	6.61308	5.23979	8.95942	6.3383	7.65291	4.98821	11.1134	12.383	10.4581	9.43445	12.2093	12.9901	14.2158	7.20127	11.9485	-0.72263	TRUE	FALSE
ENSG00000113140.11	SPARC	0.00221919	0.0234319	9.35878	1586.29	516.317	743.225	876.523	557.373	1724.78	1375.41	1494.25	573.149	675.422	366.119	461.603	324.321	365.849	1109.27	461.077	1.26635	TRUE	TRUE
ENSG00000148773.14	MKI67	0.000584401	0.0108255	11.825	1.71612	1.42528	0.504429	1.83941	1.66415	1.4461	1.5242	1.64932	0.376649	0.302914	0.481755	0.661362	0.316814	1.18337	1.47113	0.553811	1.26485	TRUE	TRUE
ENSG00000091436.17	MAP3K20	0.000278132	0.00700263	13.2122	22.0571	23.7498	25.0808	22.2713	20.3565	26.8067	21.1928	26.0496	39.1578	26.1794	27.7593	30.4286	37.4269	33.3141	23.4456	32.3777	-0.463994	TRUE	FALSE
ENSG00000047597.7	XK	0.000277356	0.00700263	13.2174	0.419416	0.269982	0.271856	0.414982	0.429942	0.442922	0.270897	0.446819	0.912063	0.802512	0.411734	0.545649	0.836927	0.755936	0.370852	0.710803	-0.784078	TRUE	FALSE
ENSG00000184730.11	APOBR	9.62718e-06	0.00137832	19.584	0.895138	1.58955	0.981947	1.12147	0.854131	0.499293	0.977163	0.783685	0.221029	0.416353	0.398136	0.312651	0.261423	0.447551	0.962797	0.342857	1.26295	TRUE	TRUE
ENSG00000166086.13	JAM3	0.000278936	0.00700795	13.2068	24.5846	25.6564	29.7364	30.2486	24.9208	26.9372	24.2107	30.982	31.1728	38.7111	30.001	35.3478	35.5488	43.0708	27.1596	35.6421	-0.390859	TRUE	FALSE
ENSG00000112742.10	TTK	0.00295912	0.0279742	8.8325	1.51242	0.642471	0.221983	0.857763	0.614173	0.690214	0.4688	0.928182	0.147676	0.479451	0.313568	0.305171	0.056451	0.205697	0.742001	0.251336	1.26097	TRUE	TRUE
ENSG00000141446.11	ESCO1	0.000279935	0.00700979	13.2001	8.69071	8.41717	8.02667	8.80955	8.62086	10.1794	8.18822	9.5802	12.9841	10.3865	10.744	10.6334	11.201	11.1425	8.8141	11.1819	-0.339849	TRUE	FALSE
ENSG00000151176.8	PLBD2	0.000281946	0.00704615	13.1867	12.7802	11.0166	11.1362	11.9238	13.8307	11.8386	12.1079	14.0473	10.6692	10.3093	8.28562	8.18993	8.2282	9.44826	12.3352	9.18843	0.42092	TRUE	FALSE
ENSG00000153310.19	FAM49B	0.000283857	0.00708344	13.174	29.5117	41.4028	25.5877	22.7999	25.9587	23.3531	26.5612	30.5868	14.7119	18.2762	21.8943	18.6589	19.19	18.747	28.2202	18.5797	0.600361	TRUE	FALSE
ENSG00000146918.20	NCAPG2	0.000284421	0.00708704	13.1703	3.98642	3.22127	3.0156	3.37245	3.91331	3.44996	3.15764	2.89458	2.42031	2.16642	2.94847	2.3479	2.22639	2.36361	3.3764	2.41218	0.468655	TRUE	FALSE
ENSG00000110876.9	SELPLG	0.000286205	0.00712099	13.1586	3.89831	4.39504	2.80739	2.4012	3.1867	1.99509	2.46992	4.19317	1.07825	1.30515	2.50357	1.77796	1.47145	1.4753	3.16835	1.60195	0.941377	TRUE	FALSE
ENSG00000223953.6	C1QTNF5	0.000134163	0.00489569	14.5824	10.4556	12.1561	21.0448	10.8037	8.93341	11.7107	10.9939	11.2121	5.78549	9.56662	4.34147	4.03884	2.10818	4.31546	12.1638	5.02601	1.2585	TRUE	TRUE
ENSG00000123374.11	CDK2	0.000287244	0.00712585	13.1518	4.33243	4.98371	5.22148	5.21413	4.39518	3.90749	4.79864	4.48676	3.34071	3.90687	3.17332	3.38848	3.10795	2.92102	4.66748	3.30639	0.484982	TRUE	FALSE
ENSG00000181588.16	MEX3D	0.000288977	0.00715832	13.1405	3.13861	2.54204	3.48583	3.59564	3.17845	3.84889	3.57308	3.29879	2.3204	2.13653	2.93002	1.70576	2.35713	2.19847	3.33267	2.27472	0.531572	TRUE	FALSE
ENSG00000167604.14	NFKBID	0.00298296	0.0280904	8.81786	4.53655	12.744	12.2875	23.0117	8.28435	5.59036	14.2968	12.541	3.04813	4.98307	5.4324	5.836	4.76525	4.83958	11.6615	4.81741	1.25811	TRUE	TRUE
ENSG00000131042.14	LILRB2	5.47946e-05	0.00302337	16.2746	4.56262	4.96212	2.37838	3.03646	2.52463	1.91851	2.68818	3.28201	0.767913	1.57604	1.48926	0.948736	1.46697	1.38172	3.16911	1.27177	1.25286	TRUE	TRUE
ENSG00000154736.6	ADAMTS5	0.00029173	0.00719488	13.1228	2.97303	4.65054	4.4608	3.46044	4.51278	3.47104	3.72187	6.03666	1.56558	2.23875	3.69611	2.20152	1.82605	2.42349	4.16089	2.32525	0.813024	TRUE	FALSE
ENSG00000198833.7	UBE2J1	0.000292639	0.00720676	13.1169	12.0385	11.8107	13.1985	12.8715	10.1961	13.8088	13.2423	12.7843	9.30206	9.09192	9.66268	11.9685	8.65617	8.80797	12.4938	9.58155	0.379409	TRUE	FALSE
ENSG00000101856.10	PGRMC1	0.000293122	0.00720816	13.1138	20.9047	23.9945	16.2377	19.54	27.2349	22.4494	19.9274	25.4361	37.0281	28.5533	33.6874	24.4429	31.3646	37.5501	21.9656	32.1044	-0.54546	TRUE	FALSE
ENSG00000162946.22	DISC1	0.000294264	0.00722571	13.1066	4.73433	4.74448	4.15844	4.39145	4.97005	4.72604	3.63408	5.25358	2.30313	2.6747	4.3834	3.37311	2.76742	2.46772	4.57656	2.99492	0.595547	TRUE	FALSE
ENSG00000131196.17	NFATC1	0.00201422	0.022125	9.53653	7.14133	8.86805	20.4357	14.4604	6.30364	9.13444	25.6582	14.2027	5.82994	7.78163	3.47721	4.84405	5.27693	5.86896	13.2755	5.51312	1.25272	TRUE	TRUE
ENSG00000168490.14	PHYHIP	0.000295533	0.00723095	13.0985	1.92385	1.25465	2.33039	1.58242	2.0861	1.45613	1.7501	1.599	0.561225	0.768364	1.02875	0.899786	1.36916	0.907805	1.74783	0.922516	0.853709	TRUE	FALSE
ENSG00000110619.17	CARS	0.000295761	0.00723095	13.0971	9.6893	10.7637	14.3964	11.9704	12.7803	10.8285	15.21	10.9003	9.58557	8.63462	8.06099	9.3554	8.53081	7.47831	12.0674	8.60761	0.482668	TRUE	FALSE
ENSG00000134817.10	APLNR	4.44025e-05	0.00277828	16.6733	3.93758	4.38458	4.21793	4.57141	6.62455	3.62743	7.4909	4.25669	1.32462	2.09541	1.63058	3.91803	1.21382	1.78272	4.88888	1.9942	1.25232	TRUE	TRUE
ENSG00000198019.13	FCGR1B	0.00235827	0.0242783	9.24742	7.20697	7.95885	4.87985	2.67871	4.86877	2.61208	6.42306	4.44757	0.854654	4.26804	2.30362	1.91072	0.651897	2.60556	5.13448	2.09908	1.25115	TRUE	TRUE
ENSG00000186340.15	THBS2	0.00329469	0.0297968	8.63664	98.2706	242.322	193.115	215.273	125.433	68.1934	97.8602	180.43	83.3266	107.66	48.3352	39.9282	24.1498	81.4346	152.612	64.1391	1.24929	TRUE	TRUE
ENSG00000185499.16	MUC1	0.000305914	0.00742679	13.0338	22.0573	32.7843	20.5854	15.5699	19.5506	14.3708	22.1586	25.1571	9.5783	15.5279	13.0009	10.5181	6.4393	12.8949	21.5293	11.3266	0.920594	TRUE	FALSE
ENSG00000213347.10	MXD3	0.000307066	0.00742679	13.0268	2.97931	3.41162	3.12523	3.41106	3.11968	3.3821	3.44563	3.08577	1.87109	2.87768	2.10203	2.67608	1.77604	2.02843	3.24505	2.22189	0.526727	TRUE	FALSE
ENSG00000059573.9	ALDH18A1	0.000307256	0.00742679	13.0256	11.3123	12.6176	9.54477	12.645	11.2396	11.8583	11.723	12.6888	8.85182	8.63096	7.21624	9.68866	6.67246	8.95859	11.7037	8.33646	0.484527	TRUE	FALSE
ENSG00000145860.11	RNF145	0.000307168	0.00742679	13.0262	16.9712	16.335	17.7139	15.9699	14.3788	13.4088	17.128	16.2962	12.1558	12.8267	13.5083	11.8304	11.6116	11.6337	16.0252	12.2611	0.383514	TRUE	FALSE
ENSG00000118804.8	STBD1	0.000307288	0.00742679	13.0254	1.66112	1.79585	1.32126	1.38166	2.43969	1.81879	2.0596	1.73934	3.76015	2.19331	2.57682	2.60471	2.69371	2.59185	1.77717	2.73676	-0.595688	TRUE	FALSE
ENSG00000070961.15	ATP2B1	0.000314692	0.00759486	12.9809	19.0938	18.1492	23.1986	23.5645	17.68	18.1965	31.8634	20.3469	13.2607	12.852	17.6327	13.795	14.7072	13.8985	21.5116	14.3577	0.579971	TRUE	FALSE
ENSG00000065328.16	MCM10	0.000316279	0.00761141	12.9714	0.495597	0.503834	0.657944	0.667877	0.554022	0.39491	0.606837	0.514313	0.126627	0.131035	0.299197	0.235067	0.11073	0.455846	0.549417	0.226417	0.992428	TRUE	FALSE
ENSG00000167553.15	TUBA1C	0.000315955	0.00761141	12.9734	22.8997	31.003	27.1308	21.304	31.2538	19.3984	25.173	21.6103	19.4301	20.4437	11.8929	9.99551	13.5934	14.9162	24.9716	15.0453	0.727186	TRUE	FALSE
ENSG00000141506.13	PIK3R5	7.41446e-06	0.00122804	20.0832	5.14402	7.96083	7.55338	3.9355	3.65678	6.46899	5.04546	5.85573	1.9012	2.2896	2.70882	2.2646	3.1927	1.76142	5.70259	2.35306	1.24212	TRUE	TRUE
ENSG00000138796.16	HADH	0.000318493	0.00764294	12.9584	9.51347	10.5302	8.39622	7.96311	12.8306	10.5097	10.6039	12.151	18.7552	13.255	18.7665	12.2642	18.4818	13.4601	10.3123	15.8305	-0.613503	TRUE	FALSE
ENSG00000051128.19	HOMER3	0.000320546	0.00768129	12.9463	7.01549	8.48948	7.26759	8.63401	8.2831	7.17578	6.82946	7.42717	5.6348	7.03808	6.30288	4.96337	4.78992	5.21827	7.64026	5.65789	0.426842	TRUE	FALSE
ENSG00000161542.17	PRPSAP1	0.000321108	0.00768386	12.9431	15.8955	10.0051	12.5326	13.3286	16.2545	11.4834	14.5742	14.5926	25.8905	17.4249	20.0288	19.9633	17.3365	19.6347	13.5833	20.0465	-0.55811	TRUE	FALSE
ENSG00000149084.13	HSD17B12	0.00032195	0.0076931	12.9382	46.2366	52.9911	43.2836	48.823	50.601	41.9805	46.6364	45.735	71.7659	54.9855	52.7157	56.5927	59.3147	59.8528	47.0359	59.2046	-0.331317	TRUE	FALSE
ENSG00000136826.15	KLF4	0.00664709	0.0453905	7.36594	6.93564	28.7426	46.2333	35.3171	34.421	22.9635	29.7089	20.7767	6.8988	8.16582	19.1045	13.9552	14.7176	8.26107	28.1373	11.8505	1.24053	TRUE	TRUE
ENSG00000276903.1	HIST1H2AL	2.72034e-05	0.00228661	17.6039	9.61381	8.14243	9.96258	6.09817	7.40985	8.01068	5.189	7.19094	2.30407	2.33641	3.83975	3.1873	2.54636	5.05459	7.70218	3.21142	1.23643	TRUE	TRUE
ENSG00000169679.15	BUB1	0.00311248	0.0289391	8.74033	1.83278	1.11097	0.417684	1.72731	1.26753	0.578733	2.40267	1.46769	0.299726	0.532831	0.858928	0.570555	0.354194	0.478111	1.35067	0.515724	1.23637	TRUE	TRUE
ENSG00000104870.13	FCGRT	0.000324874	0.00772372	12.9212	41.7362	41.6725	34.0211	29.4232	35.225	40.9401	31.1589	41.6332	24.9621	22.5168	35.3102	24.7505	22.2204	24.9277	36.9763	25.7813	0.518587	TRUE	FALSE
ENSG00000274997.1	HIST1H2AH	0.000325646	0.00772678	12.9168	17.9351	16.9094	10.3453	11.0257	16.3413	12.7129	10.0768	12.8042	4.58169	6.75023	9.35229	9.41968	4.81642	8.68046	13.5188	7.2668	0.886493	TRUE	FALSE
ENSG00000120278.16	PLEKHG1	0.000326404	0.00773389	12.9124	10.6259	10.8175	22.068	13.3434	10.2231	12.8955	13.5893	11.0369	5.34939	7.11272	8.21045	10.1608	6.69409	7.25399	13.0749	7.46357	0.800658	TRUE	FALSE
ENSG00000171806.12	METTL18	0.000327628	0.00774215	12.9054	2.52197	2.81869	2.03376	3.24885	2.25489	2.40367	2.19321	3.08656	3.00217	4.23958	4.20754	4.08123	3.83342	3.70705	2.5702	3.84516	-0.563138	TRUE	FALSE
ENSG00000169302.16	STK32A	0.000327669	0.00774215	12.9052	4.91444	5.63656	3.57184	2.68175	7.35997	3.608	2.87246	4.17868	6.29448	8.52058	12.0051	7.87134	8.34371	6.45523	4.35296	8.24841	-0.906737	TRUE	FALSE
ENSG00000116793.16	PHTF1	0.000329038	0.00776365	12.8974	7.52442	9.13909	8.80047	10.0829	9.32213	8.52149	10.7008	12.7433	6.90758	8.06122	7.06161	6.41766	6.26863	6.47445	9.60432	6.86519	0.478464	TRUE	FALSE
ENSG00000164118.13	CEP44	0.00032954	0.00776465	12.8945	10.6997	9.62881	9.94943	10.4812	9.75507	8.75898	6.35836	7.7056	12.9753	14.1403	13.6779	12.7145	10.9209	12.4368	9.16715	12.8109	-0.478397	TRUE	FALSE
ENSG00000168610.14	STAT3	0.000330101	0.00776467	12.8914	61.1574	80.7175	119.544	70.9806	74.9307	74.0911	95.3624	95.7677	46.5545	56.2776	46.6545	51.9529	51.5801	66.4259	84.0689	53.2409	0.658045	TRUE	FALSE
ENSG00000285444.1	AL162377.3	0.00033092	0.00776467	12.8867	0.0300871	0.0514463	0.0547129	0.058547	0.031765	0.0653199	0.0128981	0.0453709	0.0252906	0	0.0166818	0	0	0	0.0437684	0.0069954	0.426198	TRUE	FALSE
ENSG00000125863.20	MKKS	0.000330736	0.00776467	12.8878	4.93195	5.10822	4.34467	5.13806	5.33905	4.34025	4.04891	5.27952	5.93317	5.35663	7.03917	6.054	6.57127	6.39566	4.81633	6.22498	-0.36348	TRUE	FALSE
ENSG00000241878.11	PISD	0.000337794	0.00791496	12.8483	9.06292	11.309	11.8935	9.59214	10.4718	8.73047	10.4232	8.9573	6.29736	7.46433	7.03333	8.74199	7.68327	8.09518	10.055	7.55258	0.408179	TRUE	FALSE
ENSG00000136897.8	MRPL50	0.000342665	0.00801798	12.8215	3.78033	3.94948	4.18155	3.58005	3.06008	3.87639	3.14342	4.10376	4.55897	4.0709	4.79425	5.05862	5.77938	5.38437	3.70938	4.94108	-0.404176	TRUE	FALSE
ENSG00000123472.12	ATPAF1	0.000345061	0.00806288	12.8084	15.7053	14.8065	12.4127	14.0128	12.3611	14.9825	12.0953	14.2679	21.5703	17.3367	17.5659	18.4139	16.9899	15.4535	13.8305	17.8884	-0.368816	TRUE	FALSE
ENSG00000164904.18	ALDH7A1	0.000346621	0.00808813	12.8	22.9963	18.1099	21.3242	20.8904	22.3088	20.4037	17.0113	23.1639	26.2214	25.0899	31.7826	27.3671	27.3254	23.9011	20.776	26.9479	-0.373669	TRUE	FALSE
ENSG00000163864.17	NMNAT3	0.000348292	0.00811592	12.791	5.16267	4.70961	4.4956	5.04628	5.98169	4.73518	5.20899	5.66348	6.67982	6.20712	6.76238	6.43458	8.52555	5.91852	5.12544	6.75466	-0.391533	TRUE	FALSE
ENSG00000153317.15	ASAP1	0.000350741	0.00816174	12.7779	46.7512	50.206	65.6599	62.5756	40.1874	58.3462	47.3683	39.9611	32.5981	35.6211	33.8808	37.9769	33.4746	36.8589	51.382	35.0684	0.549788	TRUE	FALSE
ENSG00000168216.13	LMBRD1	0.00035235	0.00818789	12.7693	21.1052	24.1714	20.0258	21.0983	24.1466	24.1749	20.167	24.0153	29.8114	25.287	34.7516	26.3689	28.7411	27.5982	22.3631	28.7597	-0.361501	TRUE	FALSE
ENSG00000172602.11	RND1	0.000354648	0.00822997	12.7572	1.21305	1.85098	1.92568	2.2843	1.28313	1.24768	2.15053	1.6317	0.723275	1.14233	0.808013	0.883554	1.38838	0.932415	1.69838	0.979661	0.736121	TRUE	FALSE
ENSG00000171643.14	S100Z	0.00108017	0.0152555	10.6848	0.496274	1.15672	0.502167	0.253977	0.424373	0.200535	0.440188	0.389524	0.0520407	0.106063	0.336192	0.0556171	0.142594	0.19291	0.482969	0.14757	1.23559	TRUE	TRUE
ENSG00000136010.14	ALDH1L2	0.000356199	0.00824333	12.749	14.265	9.57387	10.0233	8.77718	9.35711	13.9552	7.76133	10.7585	7.19223	7.57271	7.12976	7.2329	5.85956	6.61473	10.5589	6.93365	0.599719	TRUE	FALSE
ENSG00000132386.11	SERPINF1	0.00173293	0.0202043	9.81289	132.129	37.7854	123.917	102.592	94.4807	177.901	123.177	123.276	28.0783	29.6864	61.3686	77.1186	45.5151	50.0338	114.407	48.6335	1.23246	TRUE	TRUE
ENSG00000155659.15	VSIG4	0.000357875	0.00824446	12.7402	20.1665	24.363	13.9043	12.6937	16.3888	17.2691	11.4066	27.758	6.85129	6.53057	11.677	8.40224	10.4866	10.4717	17.9938	9.0699	0.980514	TRUE	FALSE
ENSG00000285816.1	AP000944.5	0.000360219	0.00824446	12.728	0.609941	0.885247	0.920233	1.21162	1.42156	0.959683	1.22713	1.10635	0.223672	0.581611	0.431465	0.459928	0.844363	0.375578	1.04272	0.486103	0.963247	TRUE	FALSE
ENSG00000156299.13	TIAM1	0.00035986	0.00824446	12.7299	2.65964	2.39296	3.14722	2.09708	2.9028	3.0574	2.63303	2.08851	1.36507	1.23465	2.16401	2.32607	1.11512	1.25101	2.62233	1.57599	0.699829	TRUE	FALSE
ENSG00000165886.5	UBTD1	0.000359607	0.00824446	12.7312	1.87909	2.59138	2.63818	2.09725	2.14511	1.76523	1.64979	2.47835	1.33778	1.67065	1.19764	1.60549	1.35747	1.3969	2.15555	1.42765	0.562159	TRUE	FALSE
ENSG00000147180.16	ZNF711	0.000358218	0.00824446	12.7384	1.86306	1.17431	1.38648	1.81278	1.73552	2.9489	2.42675	2.4231	3.63028	3.23111	2.80885	2.97831	3.54892	3.84076	1.97136	3.3397	-0.731704	TRUE	FALSE
ENSG00000198523.6	PLN	0.000360268	0.00824446	12.7278	93.1912	65.7056	81.718	104.1	47.8526	117.826	97.6997	114.005	215.285	130.83	124.199	157.081	234.783	186.396	90.2622	174.762	-0.952428	TRUE	FALSE
ENSG00000109805.10	NCAPG	0.00178412	0.0205741	9.75936	2.06883	1.03787	0.343521	1.4091	1.45736	1.02096	2.00845	1.07112	0.369637	0.492837	0.704816	0.369786	0.327005	0.719105	1.30215	0.497198	1.23136	TRUE	TRUE
ENSG00000173559.13	NABP1	0.000127714	0.00477345	14.6752	38.5492	39.973	25.3355	30.2515	28.6456	14.4118	44.986	43.1481	9.09326	14.6006	15.3122	16.8149	13.2165	15.4966	33.1626	14.089	1.22913	TRUE	TRUE
ENSG00000129173.13	E2F8	0.000361634	0.00825601	12.7207	0.16844	0.366646	0.231102	0.196012	0.406896	0.1865	0.39335	0.298705	0.0680657	0.085193	0.077139	0.0971032	0.0531101	0.258899	0.280956	0.106585	0.88289	TRUE	FALSE
ENSG00000140157.14	NIPA2	0.000362887	0.00827344	12.7142	11.3395	10.501	10.6121	10.6554	10.7725	14.9356	10.6835	11.9074	7.0602	8.93697	8.8284	8.67303	7.66818	9.74069	11.4259	8.48458	0.425057	TRUE	FALSE
ENSG00000066279.18	ASPM	0.000432664	0.00909908	12.3856	0.982086	0.533238	0.265819	1.05192	0.305707	0.542718	0.836559	0.898916	0.174121	0.232293	0.292601	0.22021	0.160988	0.312575	0.67712	0.232132	1.22638	TRUE	TRUE
ENSG00000163638.13	ADAMTS9	0.00324423	0.0295302	8.66476	27.7976	73.413	120.178	45.4932	38.3475	42.4212	93.8009	44.6778	29.9055	18.007	34.3284	26.4475	14.5772	32.516	60.7661	25.9636	1.2236	TRUE	TRUE
ENSG00000140044.13	JDP2	0.00036715	0.00833687	12.6924	10.3611	11.4899	18.9326	12.7042	11.6657	14.5185	13.2012	15.6959	7.50163	7.76438	10.633	7.97819	9.82287	8.7126	13.5711	8.73544	0.62976	TRUE	FALSE
ENSG00000106266.11	SNX8	0.000368651	0.00834852	12.6847	7.46909	7.26159	9.46972	7.57836	8.69004	9.59743	11.1503	7.29201	5.19992	5.07619	5.10161	6.29861	4.89424	5.8234	8.56357	5.39899	0.655794	TRUE	FALSE
ENSG00000143702.16	CEP170	0.000368543	0.00834852	12.6853	43.4602	45.3409	42.6796	45.6516	37.4585	43.2458	50.8292	45.8695	34.2825	36.3951	40.124	33.8726	27.4274	31.1194	44.3169	33.8702	0.386841	TRUE	FALSE
ENSG00000011426.11	ANLN	0.00140081	0.0176472	10.2047	2.53427	2.51252	0.998902	3.94788	3.51257	1.71083	3.14266	3.53938	1.13442	1.09969	1.29737	0.534986	0.867465	1.76333	2.73738	1.11621	1.22216	TRUE	TRUE
ENSG00000156273.16	BACH1	0.000370751	0.00837388	12.6741	33.1887	54.3941	55.6897	41.7233	32.4723	32.8209	57.448	48.2322	26.4855	23.3421	27.8008	26.0802	30.9509	30.6943	44.4962	27.559	0.689172	TRUE	FALSE
ENSG00000077943.8	ITGA8	0.000370831	0.00837388	12.6737	224.87	189.268	138.686	235.548	207.598	240.15	154.909	221.319	413.705	265.677	266.271	281.839	293.204	385.575	201.544	317.712	-0.656364	TRUE	FALSE
ENSG00000152990.14	ADGRA3	0.000372612	0.00839321	12.6648	13.0685	10.7937	9.25968	11.4166	15.7795	14.114	14.4185	13.2032	15.4181	17.5384	15.5329	20.183	18.5886	17.437	12.7567	17.4497	-0.448921	TRUE	FALSE
ENSG00000204291.11	COL15A1	4.97632e-05	0.00292926	16.4571	30.5085	41.775	32.4173	71.2883	43.5964	32.1203	43.2643	23.3532	15.3183	21.1458	18.0019	16.2712	12.2501	19.0486	39.7904	17.006	1.22154	TRUE	TRUE
ENSG00000126787.13	DLGAP5	0.00113802	0.0157818	10.5884	0.956444	0.504428	0.286546	0.684811	0.520267	0.810365	1.24395	0.765112	0.138295	0.322319	0.288861	0.182582	0.241406	0.340823	0.72149	0.252381	1.22111	TRUE	TRUE
ENSG00000167208.15	SNX20	0.000374304	0.0083964	12.6563	2.05934	2.21685	2.01657	1.51836	1.76771	1.19925	1.459	1.65735	0.736394	0.887763	0.957892	1.66363	1.02101	1.14224	1.7368	1.06815	0.652968	TRUE	FALSE
ENSG00000118816.10	CCNI	0.000375391	0.0083964	12.6509	123.745	117.573	129.299	129.241	121.205	124.781	104.246	133.105	178.759	142.958	144.305	140.778	178.292	165.832	122.899	158.487	-0.366627	TRUE	FALSE
ENSG00000157240.4	FZD1	0.000375736	0.0083964	12.6492	6.04777	6.53652	6.72144	7.38153	6.27949	5.96503	6.33548	5.86207	10.2278	8.82695	10.2246	7.38394	6.53964	8.91357	6.39116	8.68609	-0.436744	TRUE	FALSE
ENSG00000134962.7	KLB	0.000374654	0.0083964	12.6545	0.320176	0.473548	0.542868	0.320581	0.627639	0.458416	0.446855	0.505369	0.647907	0.752308	0.661657	0.945687	0.724897	0.601104	0.461931	0.72226	-0.5492	TRUE	FALSE
ENSG00000076382.17	SPAG5	0.000190836	0.00585114	13.9192	1.71703	2.67777	2.12494	3.26529	3.75429	1.2465	3.55116	4.23005	1.22854	1.12916	0.951124	1.36582	1.2334	1.01029	2.82088	1.15306	1.22095	TRUE	TRUE
ENSG00000048140.18	TSPAN17	0.000379029	0.00844765	12.6328	4.33757	3.28176	3.30076	4.32514	4.68554	3.54391	3.4082	4.6309	2.9524	2.96643	2.79078	2.50209	2.96716	2.48802	3.93922	2.77781	0.489104	TRUE	FALSE
ENSG00000158864.12	NDUFS2	0.000381259	0.00847498	12.6219	21.0365	28.4358	29.4312	28.8662	20.757	19.4892	22.8468	27.9055	17.3709	17.9159	18.1891	16.9017	19.0564	17.1985	24.846	17.7721	0.4811	TRUE	FALSE
ENSG00000169714.16	CNBP	0.000380763	0.00847498	12.6243	83.7754	90.3351	90.34	82.4314	83.1735	87.3752	77.2967	83.5065	118.659	100.45	114.737	102.747	112.575	108.28	84.7792	109.575	-0.369748	TRUE	FALSE
ENSG00000100626.17	GALNT16	0.000383303	0.00850923	12.6119	3.23824	2.87515	4.96501	4.77639	4.11545	5.80037	8.16701	3.9494	2.41363	2.73145	2.32119	2.42423	3.12657	2.70635	4.73588	2.62057	0.829868	TRUE	FALSE
ENSG00000275379.1	HIST1H3I	0.000250956	0.00671961	13.405	23.7326	17.3869	10.0918	12.568	11.8217	14.4371	10.081	20.9437	4.33013	7.22202	8.89174	6.76497	3.24325	8.27406	15.1329	6.45436	1.21666	TRUE	TRUE
ENSG00000134627.12	PIWIL4	0.000387944	0.00858969	12.5894	3.82212	4.51454	5.00189	3.7357	5.36846	5.91127	3.73748	5.23268	6.42815	6.25285	6.14852	5.80804	7.61978	7.85036	4.66552	6.68461	-0.509634	TRUE	FALSE
ENSG00000136710.10	CCDC115	0.000390363	0.00863193	12.5778	6.12017	5.80509	6.18897	5.15048	6.18506	5.87407	4.49821	5.79646	8.04229	6.77083	7.35766	7.83361	6.19214	7.60155	5.70231	7.29968	-0.350834	TRUE	FALSE
ENSG00000146094.14	DOK3	1.87197e-06	0.000832238	22.7222	3.65954	5.63817	3.11874	3.27069	4.42105	2.43262	3.96777	3.89403	1.25512	1.56338	1.47347	2.2454	1.3838	1.55261	3.80033	1.57896	1.21602	TRUE	TRUE
ENSG00000134955.11	SLC37A2	0.000107948	0.00439441	14.9923	2.62991	5.18505	2.36641	2.46399	1.77385	2.66711	2.45754	4.10272	0.871467	1.60594	1.88124	0.951154	0.955156	1.02821	2.95582	1.21553	1.21592	TRUE	TRUE
ENSG00000161642.17	ZNF385A	4.40671e-07	0.000496313	25.5075	6.13368	7.81426	8.09852	6.17081	6.21431	7.27931	7.49878	7.38233	1.67536	3.76684	3.50094	2.79693	2.97873	3.23031	7.074	2.99152	1.21446	TRUE	TRUE
ENSG00000186654.21	PRR5	0.000394511	0.00864277	12.558	5.52582	4.0375	6.08005	4.10495	3.63264	5.72041	5.52061	5.00577	1.47479	2.80868	3.22825	4.13584	3.09093	1.98269	4.95347	2.78686	0.807771	TRUE	FALSE
ENSG00000158805.12	ZNF276	0.000394946	0.00864277	12.556	9.54853	9.37712	8.0235	10.4451	9.00106	8.16576	9.80814	8.2282	4.46843	8.27985	6.63994	6.86414	5.62837	6.78001	9.07468	6.44346	0.487605	TRUE	FALSE
ENSG00000164116.16	GUCY1A1	0.000394445	0.00864277	12.5583	29.6339	25.0762	23.5486	22.4687	23.8028	26.5004	20.06	29.7234	28.3321	31.2771	34.0796	40.1798	29.8085	35.1981	25.1018	33.1459	-0.399651	TRUE	FALSE
ENSG00000176834.14	VSIG10	0.000393661	0.00864277	12.562	8.91447	10.1334	8.35825	8.57283	12.2054	10.5772	8.55011	10.3322	12.668	10.4941	13.4149	14.4872	16.0458	12.5996	9.70549	13.2849	-0.44895	TRUE	FALSE
ENSG00000136052.9	SLC41A2	0.000392223	0.00864277	12.5689	38.3545	28.7627	27.4986	37.0862	40.0884	39.7078	39.1209	48.9179	51.126	47.9695	49.1416	52.1775	55.2323	65.973	37.4421	53.6033	-0.516501	TRUE	FALSE
ENSG00000143575.14	HAX1	0.000396296	0.00866109	12.5496	13.9178	13.8544	13.3107	13.3049	14.2251	13.4789	10.85	13.6177	17.0427	15.5697	15.7739	15.9527	17.6843	14.8639	13.3199	16.1478	-0.275871	TRUE	FALSE
ENSG00000127955.17	GNAI1	0.000397927	0.0086855	12.5419	9.43533	8.01301	11.0189	11.2765	9.60572	10.124	10.2169	10.8749	13.0856	10.9759	15.8921	12.9181	15.3881	12.0226	10.0707	13.3804	-0.406451	TRUE	FALSE
ENSG00000145777.15	TSLP	0.000399005	0.00869779	12.5368	0.317753	0.555762	0.551767	0.227252	0.295772	0.297959	0.290494	0.564138	0.917604	0.620976	0.636159	0.580252	0.953064	0.928183	0.387612	0.772706	-0.839762	TRUE	FALSE
ENSG00000142512.15	SIGLEC10	0.000402964	0.00877277	12.5184	1.26648	2.13734	1.71398	1.05838	0.751227	1.04897	1.30445	1.5266	0.612898	0.931164	0.719712	0.489822	0.549306	0.684966	1.35093	0.664645	0.924115	TRUE	FALSE
ENSG00000113763.12	UNC5A	0.000405989	0.00882699	12.5044	0.341344	0.296859	0.197279	0.213171	0.0990387	0.220572	0.205156	0.315695	0.120551	0.0561567	0.132428	0.102499	0.0656082	0.107799	0.236139	0.0975069	0.767156	TRUE	FALSE
ENSG00000241935.9	HOGA1	0.000406499	0.00882699	12.5021	1.00424	1.8817	1.62512	1.10242	1.20448	1.49865	0.75317	1.49603	3.24345	2.00286	1.96209	1.90331	2.27665	2.78338	1.32073	2.36196	-0.793177	TRUE	FALSE
ENSG00000176714.9	CCDC121	0.000407448	0.00883623	12.4977	2.14834	2.17329	1.6103	1.96946	2.47615	2.27949	1.88423	2.40165	2.63604	3.07513	3.74393	2.4977	3.00063	3.14789	2.11786	3.01689	-0.490935	TRUE	FALSE
ENSG00000136531.16	SCN2A	0.000408687	0.00885175	12.4921	2.85212	2.71199	2.26477	2.41526	3.28565	2.63371	2.46223	2.99627	3.67008	3.05559	4.64561	3.40128	3.36315	3.25309	2.70275	3.5648	-0.386891	TRUE	FALSE
ENSG00000155792.10	DEPTOR	1.36179e-05	0.00165511	18.9219	5.32968	3.65096	8.25408	7.47526	5.49821	5.75409	5.78862	6.33718	1.72576	1.96784	4.04635	2.77804	2.34484	2.36101	6.01101	2.5373	1.21235	TRUE	TRUE
ENSG00000129450.8	SIGLEC9	0.000412187	0.00890471	12.4761	3.17392	5.16946	2.75962	2.75881	2.42932	2.20622	2.5761	3.89335	1.87031	1.95658	1.82252	1.59602	1.65851	1.89499	3.12085	1.79982	0.761577	TRUE	FALSE
ENSG00000000938.13	FGR	0.000277952	0.00700263	13.2134	3.22226	5.55751	9.33359	3.30995	3.22936	4.50403	3.86179	2.37236	1.52598	2.04478	1.83626	1.83256	2.06763	1.80953	4.42386	1.85279	1.21202	TRUE	TRUE
ENSG00000066336.11	SPI1	2.60797e-06	0.000852876	22.0853	11.044	17.2142	8.79601	10.0219	9.48803	7.50568	9.0829	10.4507	3.15178	5.86518	4.88538	4.07932	4.3397	4.42307	10.4504	4.4574	1.21102	TRUE	TRUE
ENSG00000172243.17	CLEC7A	0.000142022	0.00497652	14.4751	7.46978	17.9595	7.65681	8.81571	6.14957	7.4763	7.64032	12.9787	2.7716	4.00984	6.21481	3.59853	3.58273	4.16198	9.51833	4.05658	1.21039	TRUE	TRUE
ENSG00000146072.6	TNFRSF21	0.000414945	0.0089388	12.4637	3.69165	2.7463	2.18863	2.74113	3.40903	3.847	2.35477	2.85987	1.63227	1.77971	2.50641	2.13798	1.55458	1.22781	2.9798	1.80646	0.69194	TRUE	FALSE
ENSG00000109107.14	ALDOC	0.000416138	0.0089388	12.4583	3.07769	6.18498	4.04783	3.59559	4.25083	3.54375	2.54904	4.43067	7.19164	5.6597	7.28742	5.53306	6.33474	8.1172	3.96005	6.68729	-0.741339	TRUE	FALSE
ENSG00000198682.13	PAPSS2	7.29396e-05	0.00359254	15.733	15.9044	26.4664	29.8704	26.4145	22.0348	21.7754	30.9081	32.996	8.81369	10.9422	20.9658	12.1525	6.54232	7.1431	25.7962	11.0933	1.21011	TRUE	TRUE
ENSG00000197629.6	MPEG1	0.000418055	0.00895065	12.4497	12.8681	15.1576	6.58126	10.9035	9.96728	9.74222	10.6694	15.6406	6.06206	6.39864	9.22588	6.15279	4.4331	4.97395	11.4412	6.20774	0.871604	TRUE	FALSE
ENSG00000112079.9	STK38	0.000418552	0.00895065	12.4475	9.83356	9.56853	13.2923	11.966	9.9064	8.98927	9.22069	9.74699	7.52486	7.18378	9.42397	7.89009	6.88577	6.81293	10.3155	7.62023	0.432011	TRUE	FALSE
ENSG00000015520.14	NPC1L1	0.000419241	0.00895404	12.4444	0.234617	0.194855	0.115087	0.150267	0.196272	0.12881	0.133846	0.16202	0.290558	0.192152	0.209638	0.444868	0.406561	0.348638	0.164472	0.315403	-0.651397	TRUE	FALSE
ENSG00000187741.15	FANCA	1.00851e-05	0.00140807	19.4952	4.41947	2.36582	2.93732	3.56023	4.03063	3.0304	4.69619	3.41742	1.13159	1.09304	1.67573	1.47862	1.79767	1.71053	3.55718	1.4812	1.20972	TRUE	TRUE
ENSG00000142657.21	PGD	0.000421947	0.00899363	12.4324	15.5372	17.1644	11.1561	10.264	15.0098	14.3735	13.5738	22.4954	6.78495	7.76051	11.1516	9.71102	8.76875	8.70775	14.9468	8.8141	0.755292	TRUE	FALSE
ENSG00000105696.9	TMEM59L	0.00518664	0.039013	7.81318	1.02378	0.798397	0.544194	1.2623	0.290942	0.607685	0.814766	1.53659	0.534914	0.0853641	0.412057	0.285175	0.2265	0.36023	0.859831	0.317373	1.20144	TRUE	TRUE
ENSG00000169231.13	THBS3	0.000425022	0.00903186	12.4188	17.7582	13.0062	20.5504	23.5275	17.8199	22.014	22.0396	22.3916	11.8208	15.5357	11.7477	14.7532	8.84788	12.1311	19.8884	12.4727	0.668866	TRUE	FALSE
ENSG00000149554.13	CHEK1	0.000427047	0.00906349	12.41	3.61093	2.85287	2.47043	3.42173	3.02863	2.79229	3.1963	3.42741	2.46515	2.03593	1.5651	2.64426	2.12051	1.59811	3.10007	2.07151	0.559407	TRUE	FALSE
ENSG00000101194.18	SLC17A9	0.000428378	0.00907505	12.4042	2.16615	2.74715	3.34251	2.23532	1.549	2.03504	2.28523	2.25253	1.21436	1.83555	1.15212	1.81168	1.21431	0.989217	2.32662	1.36954	0.723581	TRUE	FALSE
ENSG00000198753.12	PLXNB3	0.000428667	0.00907505	12.4029	2.74706	2.21483	3.11185	3.26998	3.61561	3.29178	2.89499	2.21969	5.70311	2.99957	7.73435	4.25178	5.38371	4.67622	2.92072	5.12479	-0.790479	TRUE	FALSE
ENSG00000005102.13	MEOX1	5.78506e-05	0.00315267	16.1717	2.76523	2.80593	3.23422	2.18152	3.86598	3.0025	4.9731	2.73737	0.925262	0.760696	2.25522	1.7679	1.21045	1.08966	3.19573	1.33486	1.19968	TRUE	TRUE
ENSG00000134780.10	DAGLA	0.000430265	0.00908613	12.396	0.333586	0.36784	0.441442	0.419531	0.409279	0.763642	0.386514	0.371859	0.189609	0.196019	0.384117	0.206398	0.240896	0.222552	0.436712	0.239932	0.6589	TRUE	FALSE
ENSG00000122952.17	ZWINT	8.46058e-05	0.00390527	15.4525	1.17217	1.58055	0.538072	0.896233	1.47716	0.656626	0.799652	1.11994	0.390371	0.266305	0.425163	0.45129	0.273928	0.551088	1.03005	0.393024	1.19666	TRUE	TRUE
ENSG00000173868.11	PHOSPHO1	0.000431974	0.00909908	12.3886	2.56409	4.19486	1.90807	2.22743	1.80118	2.09015	2.24738	2.68958	0.911379	1.34543	1.65424	1.15457	0.914874	1.45699	2.46534	1.23958	0.937369	TRUE	FALSE
ENSG00000116668.13	SWT1	0.000433033	0.00909908	12.384	5.0115	5.39273	4.33498	5.96942	5.12708	5.70662	4.04227	5.73574	6.62476	6.18879	7.08179	7.0856	7.59441	6.2981	5.16504	6.81224	-0.392709	TRUE	FALSE
ENSG00000167642.13	SPINT2	0.000432663	0.00909908	12.3856	31.5014	33.489	19.0438	31.3453	33.469	22.695	20.4673	26.2818	54.9308	58.5965	33.2088	39.7396	34.6573	44.3071	27.2866	44.24	-0.695141	TRUE	FALSE
ENSG00000115956.10	PLEK	0.00038474	0.00852991	12.6049	10.4448	13.0246	5.51416	9.3796	15.6801	6.11159	9.17978	12.4257	2.32524	5.26197	4.86957	5.46121	2.89551	5.62504	10.2201	4.40642	1.1954	TRUE	TRUE
ENSG00000180638.17	SLC47A2	0.000434116	0.0090992	12.3793	0.844943	0.769979	0.433765	0.384737	0.703882	0.441672	0.559723	0.601954	0.807707	1.02339	0.777332	1.23447	1.14071	0.985989	0.592582	0.994932	-0.660785	TRUE	FALSE
ENSG00000171840.12	NINJ2	0.000437436	0.00915742	12.3651	1.84645	2.28309	1.96987	1.26669	1.28411	2.59808	2.23991	1.63222	0.663198	1.32724	1.02457	0.907729	1.40063	0.594606	1.89005	0.98633	0.873344	TRUE	FALSE
ENSG00000112655.16	PTK7	0.000437993	0.00915774	12.3627	5.96274	5.84835	5.14313	6.36247	5.5973	6.62425	7.07145	8.27811	4.01071	3.63073	3.5814	5.33957	4.15286	5.31655	6.36097	4.33864	0.541636	TRUE	FALSE
ENSG00000163808.17	KIF15	0.00044041	0.0091969	12.3524	0.910217	1.24751	0.454773	0.769867	0.849645	0.625698	0.574076	0.946799	0.292103	0.284704	0.275158	0.275647	0.39565	0.701171	0.797323	0.370739	0.9307	TRUE	FALSE
ENSG00000115365.12	LANCL1	0.000444446	0.00926971	12.3354	14.0359	13.2308	11.3669	13.625	13.1884	12.8236	11.1542	12.9379	17.5479	15.9273	15.9277	16.1372	14.3073	16.1832	12.7954	16.0051	-0.320666	TRUE	FALSE
ENSG00000109576.14	AADAT	0.000446099	0.00929272	12.3285	5.19529	4.31962	3.30667	3.48022	5.95182	4.93277	4.13716	4.58054	6.0753	4.99897	7.09453	6.4128	7.08316	7.25403	4.48801	6.48647	-0.521636	TRUE	FALSE
ENSG00000084652.16	TXLNA	0.000446717	0.00929413	12.3259	11.2124	10.1439	12.2128	9.99672	10.9315	10.2182	11.228	11.4659	8.51896	9.42307	7.65333	8.03932	7.98783	9.12745	10.9262	8.45833	0.365533	TRUE	FALSE
ENSG00000072310.17	SREBF1	0.000448029	0.00929852	12.3204	7.59821	8.77587	12.7088	10.8872	11.7743	11.3198	15.8012	12.9698	3.17534	7.28276	7.56227	5.88976	7.31574	5.45046	11.4794	6.11272	0.898261	TRUE	FALSE
ENSG00000149923.14	PPP4C	0.000447823	0.00929852	12.3213	11.0992	13.2364	12.1064	10.9346	12.9221	10.8517	11.7565	10.9494	9.59211	9.8758	8.67863	7.71181	8.70798	9.01301	11.732	8.92989	0.389918	TRUE	FALSE
ENSG00000174791.11	RIN1	2.40942e-05	0.00214175	17.8348	1.42859	1.10776	0.812581	1.24908	1.70461	0.629502	1.4849	1.24887	0.291385	0.657274	0.3564	0.608322	0.419716	0.49955	1.20824	0.472108	1.19327	TRUE	TRUE
ENSG00000164300.17	SERINC5	0.000453019	0.00936122	12.2998	10.2982	8.53011	8.14262	7.27972	7.91567	9.6402	10.3035	9.10015	5.2878	5.24468	7.39753	7.31561	7.30546	6.07298	8.90128	6.43734	0.461425	TRUE	FALSE
ENSG00000121903.14	ZSCAN20	0.000452382	0.00936122	12.3024	2.01487	1.96578	1.40471	1.67304	1.97035	1.80378	1.75955	1.88127	2.57496	2.4506	2.23763	2.33253	2.45378	2.3958	1.80917	2.40755	-0.393333	TRUE	FALSE
ENSG00000204147.10	ASAH2B	0.000453266	0.00936122	12.2987	1.41606	1.43444	1.56785	1.20484	1.14049	1.38245	1.18133	1.28349	1.62795	2.23775	1.89969	2.0316	1.60486	1.68214	1.32637	1.84733	-0.449151	TRUE	FALSE
ENSG00000144136.11	SLC20A1	4.9271e-05	0.00292299	16.476	42.6921	42.5177	73.0589	37.3927	30.8612	32.855	63.1391	29.1318	14.5438	24.3584	18.2292	19.3126	19.4154	19.2003	43.9561	19.1766	1.19249	TRUE	TRUE
ENSG00000176387.7	HSD11B2	0.000205959	0.00608298	13.7759	1.5163	0.950448	0.987392	1.27269	0.723536	1.11425	1.17999	1.75476	0.385871	0.565702	0.488024	0.562793	0.583746	0.194256	1.18742	0.463399	1.19226	TRUE	TRUE
ENSG00000187325.5	TAF9B	0.000458309	0.0094193	12.2781	10.6916	9.9005	11.6712	10.7838	9.72273	10.3703	10.6969	11.3612	12.4006	12.9126	13.6946	12.7672	13.7443	14.3292	10.6498	13.3081	-0.318796	TRUE	FALSE
ENSG00000171631.14	P2RY6	0.00609474	0.0429019	7.52208	2.65843	5.12745	3.42572	3.36609	2.57913	0.623275	1.70592	2.429	0.916255	1.70631	0.916759	1.05415	1.05859	1.20969	2.73938	1.14362	1.19102	TRUE	TRUE
ENSG00000111799.21	COL12A1	0.000286986	0.00712585	13.1535	25.6627	34.3265	68.8607	51.9104	44.4266	48.9777	48.773	59.1403	36.2291	24.2645	13.0062	14.0152	14.4848	23.2116	47.7597	20.8686	1.19058	TRUE	TRUE
ENSG00000155660.11	PDIA4	0.000462791	0.00947858	12.2599	21.7119	18.6496	14.79	17.861	22.8139	18.5695	14.2781	18.7851	12.2831	15.7208	11.8826	13.9026	11.278	13.5686	18.4324	13.106	0.488859	TRUE	FALSE
ENSG00000013306.16	SLC25A39	0.000462876	0.00947858	12.2596	10.0164	9.26003	12.9947	8.79577	8.84684	7.84033	8.29737	9.29296	5.87703	7.04245	6.60798	7.37901	6.62693	7.4926	9.41805	6.83767	0.456216	TRUE	FALSE
ENSG00000196126.11	HLA-DRB1	0.000839123	0.0131753	11.1526	33.2706	35.109	51.6248	53.2966	17.866	50.8452	62.5142	31.3709	11.01	27.9812	22.281	18.7958	16.3269	13.7976	41.9872	18.3654	1.18855	TRUE	TRUE
ENSG00000197965.12	MPZL1	0.00046477	0.00948714	12.252	50.5548	45.1872	48.6772	43.2365	49.451	55.0144	43.4943	49.319	37.1657	34.7868	41.2113	38.8921	34.1281	39.1159	48.1168	37.55	0.356887	TRUE	FALSE
ENSG00000100711.13	ZFYVE21	0.000464979	0.00948714	12.2511	21.1154	18.479	21.303	23.2109	23.9558	22.4365	16.5402	17.4914	26.6888	27.0236	24.9389	27.5324	31.2189	29.555	20.5665	27.8263	-0.434326	TRUE	FALSE
ENSG00000156976.17	EIF4A2	0.000466781	0.00951243	12.2439	128.472	137.141	126.439	152.726	124.359	116.713	109.641	125.155	166.786	152.086	161.254	152.715	174.772	158.148	127.581	160.96	-0.335059	TRUE	FALSE
ENSG00000121297.8	TSHZ3	0.000467386	0.00951327	12.2415	5.51026	5.4713	5.57317	4.91969	5.30256	3.35276	5.4484	5.71127	3.12779	3.2867	3.6633	3.81873	4.3044	3.33116	5.16118	3.58868	0.512281	TRUE	FALSE
ENSG00000076641.4	PAG1	0.000468131	0.00951463	12.2385	11.5074	13.2324	16.0047	8.2727	10.0658	11.2419	10.062	8.83097	4.23501	5.79902	7.84419	9.5519	5.10728	3.73119	11.1522	6.04476	0.872781	TRUE	FALSE
ENSG00000058262.10	SEC61A1	0.000468579	0.00951463	12.2367	29.615	27.7188	24.8772	23.8382	27.3687	28.594	26.2454	28.1986	23.3261	23.2933	17.6404	22.2929	18.3979	19.5879	27.057	20.7564	0.380832	TRUE	FALSE
ENSG00000185513.16	L3MBTL1	0.000471238	0.00955714	12.2262	5.42414	6.40937	5.56883	4.79801	5.52623	4.81462	5.34155	6.06039	9.08725	6.42523	6.15047	7.4815	7.01264	6.71159	5.49289	7.14478	-0.373348	TRUE	FALSE
ENSG00000138685.15	FGF2	0.000472753	0.00957637	12.2202	7.26324	8.67272	7.27426	10.6636	9.31718	9.32508	6.65128	7.25971	11.5934	10.9154	13.8112	9.30037	12.6283	11.6072	8.30338	11.6426	-0.482714	TRUE	FALSE
ENSG00000156381.9	ANKRD9	0.000474294	0.00959608	12.2141	1.89048	2.12709	2.94328	2.26889	2.03083	1.96475	2.35254	2.69203	1.50687	1.29434	1.5384	1.29914	1.39892	2.06386	2.28374	1.51692	0.559974	TRUE	FALSE
ENSG00000173334.4	TRIB1	0.00203915	0.0222829	9.51396	5.12566	10.0608	13.0527	8.59338	7.62792	6.90758	22.9698	6.83141	3.51915	2.97832	4.7155	7.01329	3.62734	4.55224	10.1462	4.40097	1.18677	TRUE	TRUE
ENSG00000048649.13	RSF1	0.000475495	0.0096072	12.2094	32.3634	35.7454	36.7154	35.6364	35.1985	35.1434	33.4606	37.6675	49.9171	41.0254	42.5347	39.8942	43.6675	44.8603	35.2413	43.6499	-0.307923	TRUE	FALSE
ENSG00000132622.11	HSPA12B	0.000476833	0.0096129	12.2042	2.33134	1.89129	2.38209	2.63248	2.67069	3.70941	2.32889	2.4573	1.20393	1.22482	2.19614	1.81215	1.64338	1.0688	2.55044	1.52487	0.705906	TRUE	FALSE
ENSG00000154127.10	UBASH3B	0.00014898	0.00501368	14.3851	2.75332	3.25442	5.51865	2.07354	2.86744	2.8494	6.35528	3.25463	1.06394	1.5882	1.47769	1.46553	1.95685	1.64626	3.61583	1.53308	1.18609	TRUE	TRUE
ENSG00000198040.10	ZNF84	0.000480055	0.00965482	12.1916	18.1154	16.7797	13.8467	17.1138	15.07	16.7767	12.8872	17.124	21.1971	18.8711	20.9104	22.1398	19.6208	19.7742	15.9642	20.4189	-0.353106	TRUE	FALSE
ENSG00000162076.13	FLYWCH2	0.000481821	0.00965586	12.1847	5.43994	5.92094	5.48105	4.57717	4.68218	5.25998	5.10167	5.35857	3.67981	3.33637	3.33442	4.19361	1.89502	3.67983	5.22769	3.35318	0.625584	TRUE	FALSE
ENSG00000120539.14	MASTL	0.000481331	0.00965586	12.1866	2.75652	3.2113	3.62479	3.44335	3.92984	3.01719	3.15577	3.21527	2.59146	2.85671	1.65261	2.52131	1.39022	1.8496	3.29425	2.14365	0.597246	TRUE	FALSE
ENSG00000133997.11	MED6	0.00048147	0.00965586	12.1861	16.0986	18.215	15.4338	18.5111	17.439	16.2434	17.1929	19.3565	22.0757	20.7766	24.2284	20.7395	21.6939	20.3606	17.3113	21.6458	-0.320713	TRUE	FALSE
ENSG00000112541.15	PDE10A	0.000415776	0.0089388	12.4599	9.54755	6.30052	9.04576	15.0773	6.72656	4.58128	9.71078	14.6688	3.49876	3.62089	5.21466	3.77916	5.28121	3.22572	9.45732	4.1034	1.18505	TRUE	TRUE
ENSG00000175471.19	MCTP1	4.85484e-05	0.00291878	16.504	20.831	44.2418	37.1698	29.2917	23.9681	31.3764	39.1774	29.3863	7.94364	12.4914	18.7862	13.3879	11.0504	20.3906	31.9303	14.0084	1.18289	TRUE	TRUE
ENSG00000102445.18	RUBCNL	0.00215821	0.0230327	9.40986	3.94474	10.9658	3.15425	5.67203	3.83446	4.0149	9.05298	3.32888	2.09415	3.75765	3.2216	1.69453	1.59621	1.83199	5.496	2.36602	1.18221	TRUE	TRUE
ENSG00000129993.15	CBFA2T3	0.000487622	0.00968565	12.1624	2.62007	2.53506	5.66222	3.2605	3.01879	2.03724	2.75109	2.02064	1.41493	1.0051	1.8824	2.49063	1.07063	1.1671	2.9882	1.50513	0.944075	TRUE	FALSE
ENSG00000135476.11	ESPL1	0.000485815	0.00968565	12.1693	0.897109	0.64853	0.771094	0.564388	0.877661	0.457864	0.765349	0.746888	0.198011	0.503112	0.545811	0.197263	0.352861	0.30194	0.71611	0.349833	0.859374	TRUE	FALSE
ENSG00000223865.11	HLA-DPB1	0.000488468	0.00968565	12.1592	33.4445	35.6527	48.2841	30.4385	20.9406	32.2088	30.9711	34.9964	12.8356	18.9869	27.6803	22.0528	11.7236	17.5011	33.3671	18.4634	0.850282	TRUE	FALSE
ENSG00000204386.11	NEU1	0.000487301	0.00968565	12.1636	3.1534	5.00335	4.15862	3.16266	3.91439	4.00235	4.43088	4.28076	3.0809	2.88373	3.01399	3.06075	2.85366	2.85479	4.0133	2.95797	0.427722	TRUE	FALSE
ENSG00000111666.11	CHPT1	0.000488088	0.00968565	12.1606	17.2585	17.1628	15.2938	16.9118	24.3434	26.8375	16.69	16.8587	25.0473	23.9163	31.8934	25.1292	33.0448	25.2304	18.9195	27.3769	-0.530735	TRUE	FALSE
ENSG00000196227.11	FAM217B	0.000484017	0.00968565	12.1763	3.58426	4.61046	3.06659	4.89319	3.5837	4.16759	2.38189	4.89121	6.15095	4.8697	7.6827	7.39695	6.17234	5.37352	3.89736	6.27436	-0.673234	TRUE	FALSE
ENSG00000068028.17	RASSF1	0.000490041	0.00970013	12.1532	6.93626	6.4655	9.64002	7.22986	6.48197	7.22969	6.44274	6.97148	5.9133	5.15511	5.77561	5.35597	5.24748	5.0683	7.17469	5.4193	0.398402	TRUE	FALSE
ENSG00000110958.16	PTGES3	0.000490347	0.00970013	12.152	59.1447	60.9437	57.2664	57.5748	56.7498	57.133	57.7693	59.8906	71.9863	66.5118	76.1685	70.5921	88.3176	71.5687	58.309	74.1908	-0.346993	TRUE	FALSE
ENSG00000272899.4	ATP6V1FNB	0.000492081	0.00970037	12.1454	0.388315	0.264103	0.330747	0.350567	0.428649	0.335865	0.478857	0.562155	0.171896	0.242851	0.205991	0.342169	0.119629	0.168313	0.392407	0.208475	0.674699	TRUE	FALSE
ENSG00000171777.16	RASGRP4	0.000492038	0.00970037	12.1456	0.922488	1.69727	1.05219	1.15702	1.33684	0.749617	1.07534	1.34354	0.818166	0.648328	0.780311	0.655115	0.744351	0.717979	1.16679	0.727375	0.614563	TRUE	FALSE
ENSG00000177932.7	ZNF354C	0.000490994	0.00970037	12.1496	3.49437	3.53545	3.36875	3.52895	3.24722	3.92993	3.35288	3.50697	4.4039	3.90913	4.87706	4.39301	4.29432	4.28625	3.49557	4.36061	-0.311023	TRUE	FALSE
ENSG00000113648.16	H2AFY	0.000493686	0.00972066	12.1394	30.9636	35.1272	29.6074	29.1599	28.4564	37.3067	29.1559	28.0437	25.5824	23.7738	23.4241	20.4733	24.9383	24.0388	30.9776	23.7051	0.384603	TRUE	FALSE
ENSG00000170909.13	OSCAR	0.000324933	0.00772372	12.9209	0.897118	2.06369	1.11014	0.871334	0.619098	0.562734	0.70495	1.14886	0.505314	0.424389	0.271916	0.343245	0.207482	0.550722	0.997241	0.383845	1.18126	TRUE	TRUE
ENSG00000163536.12	SERPINI1	0.000495551	0.00974359	12.1323	4.45454	2.88923	4.62503	7.48526	5.23582	3.9161	3.35227	2.39928	8.72757	9.46442	9.45212	7.25429	6.52328	8.07939	4.29469	8.25018	-0.926045	TRUE	FALSE
ENSG00000111679.17	PTPN6	0.000497933	0.00974748	12.1234	8.28234	10.768	4.81137	7.09587	7.90318	4.58931	7.0436	6.07086	2.2995	4.68381	4.00318	4.72269	3.59254	3.72354	7.07056	3.83754	0.86479	TRUE	FALSE
ENSG00000101439.9	CST3	0.00049777	0.00974748	12.124	222.991	203.302	247.614	193.975	212.98	279.493	216.145	217.743	167.217	162.358	188.258	148.144	166.152	158.934	224.281	165.177	0.441058	TRUE	FALSE
ENSG00000143127.13	ITGA10	0.000497633	0.00974748	12.1245	19.735	21.3255	14.3557	16.3839	24.2136	16.869	9.8516	19.8712	32.4275	45.7852	21.3148	37.9044	28.3279	26.9734	17.8257	32.1222	-0.846027	TRUE	FALSE
ENSG00000138315.13	OIT3	0.00186988	0.0211441	9.67307	0.287606	0.160741	0.0736489	0.540849	0.426833	0.194706	0.551202	0.489393	0.113774	0.118705	0.0805015	0.141737	0.0415571	0.0715187	0.340622	0.0946323	1.17879	TRUE	TRUE
ENSG00000276600.5	RAB7B	0.0005006	0.00976575	12.1134	3.4612	1.63294	1.94087	3.18357	2.3766	2.50663	3.76294	3.13338	1.01816	1.60427	1.38133	1.99214	1.07434	1.49064	2.74977	1.42681	0.900321	TRUE	FALSE
ENSG00000121057.13	AKAP1	0.000500169	0.00976575	12.115	11.0517	14.1408	11.5582	8.34094	13.9125	14.6875	11.9933	15.1065	19.2754	15.9423	15.0301	15.5409	24.9612	18.6198	12.5989	18.2283	-0.529366	TRUE	FALSE
ENSG00000130775.16	THEMIS2	2.29824e-05	0.00208205	17.9247	6.04344	8.36304	9.48527	5.95908	4.08337	5.48856	5.93333	7.06495	1.72337	2.45716	3.44359	3.53168	3.37256	2.505	6.55263	2.83889	1.17865	TRUE	TRUE
ENSG00000156467.9	UQCRB	0.000504527	0.00981967	12.0989	76.2408	73.702	65.3494	77.9948	54.9249	67.7069	62.8989	73.5503	96.7229	81.2728	103.385	76.7613	85.1603	90.7044	69.046	89.0012	-0.365799	TRUE	FALSE
ENSG00000134247.10	PTGFRN	0.000505274	0.00982291	12.0961	17.9015	10.5447	7.94979	13.8617	14.2148	20.171	13.1112	16.4712	8.45001	7.84497	8.72814	5.99219	7.03029	9.33581	14.2782	7.8969	0.846374	TRUE	FALSE
ENSG00000140287.11	HDC	0.00192887	0.0215233	9.61603	3.48033	1.1251	1.98894	1.2879	1.57603	3.73436	3.41479	2.3899	0.924466	0.513697	1.6885	1.31921	0.855351	0.660166	2.37467	0.993566	1.1782	TRUE	TRUE
ENSG00000166295.9	ANAPC16	0.000507182	0.00983735	12.0891	24.5993	22.8663	27.9514	25.4892	23.6581	27.2811	16.7573	25.5148	31.7054	27.2037	38.389	31.6831	36.8579	34.1377	24.2647	33.3295	-0.456329	TRUE	FALSE
ENSG00000134802.17	SLC43A3	0.000508149	0.0098448	12.0855	16.1152	19.2	16.2773	11.8141	17.5341	12.6779	16.6554	16.3904	11.4236	12.7544	12.0653	10.0205	11.0903	10.8766	15.8331	11.3718	0.473934	TRUE	FALSE
ENSG00000070614.15	NDST1	0.000509707	0.00986368	12.0798	18.7841	16.9083	17.9028	19.8417	20.3205	16.6225	17.8518	16.8287	12.4551	14.5966	15.1905	12.8222	12.5999	13.2024	18.1326	13.4778	0.425269	TRUE	FALSE
ENSG00000137992.14	DBT	0.000513647	0.00992856	12.0655	4.66883	5.5426	4.30792	4.66472	5.02881	5.19915	3.82688	5.59659	5.76664	5.82791	6.2171	6.46012	7.80397	6.01075	4.85444	6.34775	-0.380075	TRUE	FALSE
ENSG00000197061.4	HIST1H4C	0.000514381	0.00993138	12.0628	76.6585	90.0941	76.3958	67.293	59.0477	83.7202	57.4771	85.5335	100.432	91.2468	104.358	97.73	106.317	90.041	74.5275	98.3542	-0.399745	TRUE	FALSE
ENSG00000175066.16	GK5	0.000515787	0.00994714	12.0577	23.5253	21.9864	18.0797	18.7928	23.6489	23.4544	19.5694	21.7653	30.429	28.4367	25.1775	26.7047	30.9856	29.5921	21.3528	28.5543	-0.417587	TRUE	FALSE
ENSG00000206013.2	IFITM5	0.00180902	0.0207197	9.73388	0.707415	0.378461	0.973968	0.493328	0.17544	0.287803	0.518328	0.594099	0.170287	0.0753309	0.111595	0.072809	0.132869	0.472137	0.516105	0.172505	1.1769	TRUE	TRUE
ENSG00000164463.12	CREBRF	0.00052137	0.0100377	12.0376	15.8146	19.5056	17.878	17.4385	16.0794	17.0495	14.4285	19.5406	25.3395	19.5801	22.613	20.7935	24.8793	19.7331	17.2168	22.1564	-0.362046	TRUE	FALSE
ENSG00000163660.11	CCNL1	0.000527024	0.010119	12.0175	52.8344	83.9211	110.228	94.0699	77.8301	75.4661	107.904	87.2368	37.7439	43.7026	61.2648	58.9038	58.0367	52.6735	86.1863	52.0542	0.726347	TRUE	FALSE
ENSG00000138286.15	FAM149B1	0.00052738	0.010119	12.0163	11.5893	9.78586	10.9275	10.6004	8.88028	9.55528	7.9591	10.6791	11.2157	12.8409	13.7238	13.7606	11.9703	13.1523	9.9971	12.7773	-0.350885	TRUE	FALSE
ENSG00000184785.6	SMIM10	0.000527691	0.010119	12.0152	7.29837	6.72508	7.75146	7.656	5.90396	6.75409	5.95833	6.5033	12.1353	8.68754	8.756	7.08313	9.87285	10.5891	6.81882	9.52065	-0.475608	TRUE	FALSE
ENSG00000113657.13	DPYSL3	0.00053083	0.0101676	12.0041	58.8948	63.584	73.7237	71.7262	73.4013	85.0179	86.5928	88.9715	61.6836	56.2542	40.2778	40.8583	45.5419	56.772	75.239	50.2313	0.581941	TRUE	FALSE
ENSG00000084110.11	HAL	0.00186811	0.0211433	9.67482	0.860556	2.6105	1.89948	0.947583	1.01775	0.62777	1.11333	0.993609	0.958896	0.40735	0.208836	0.272439	0.297925	0.860729	1.25882	0.501029	1.17685	TRUE	TRUE
ENSG00000123338.13	NCKAP1L	0.000532006	0.0101684	12	18.9938	21.1084	11.1134	10.5792	14.814	11.1655	11.3271	14.3944	6.64268	10.0934	7.88864	9.91027	8.30053	6.96189	14.187	8.29956	0.766317	TRUE	FALSE
ENSG00000165169.11	DYNLT3	0.000532678	0.0101684	11.9976	17.4669	19.2614	20.5138	21.7575	17.136	18.0286	19.6056	19.2636	31.7222	25.6976	23.7986	19.6122	24.6899	24.6213	19.1292	25.0236	-0.385748	TRUE	FALSE
ENSG00000164172.19	MOCS2	0.000534773	0.0101969	11.9903	16.0532	16.6429	16.9804	16.4769	17.1563	17.1912	13.5131	15.4512	22.6627	20.8343	22.4603	17.6591	18.3451	20.2648	16.1832	20.371	-0.330203	TRUE	FALSE
ENSG00000128016.7	ZFP36	0.00471638	0.0370943	7.9851	44.0233	141.785	259.191	127.702	128.439	108.562	189.296	105.863	35.633	46.4781	80.3699	62.889	79.7368	61.3891	138.108	61.0826	1.17564	TRUE	TRUE
ENSG00000151014.6	NOCT	0.000539202	0.0102438	11.975	3.82632	4.44907	5.52699	4.8839	4.31396	3.28525	7.92372	3.86864	2.77212	2.9824	2.39228	2.87321	2.32645	3.39385	4.75973	2.79005	0.749781	TRUE	FALSE
ENSG00000117385.15	P3H1	0.000538945	0.0102438	11.9758	14.5112	13.8532	12.8374	13.3659	11.9609	14.2469	13.4619	16.8996	8.994	11.8761	9.83813	11.4903	7.91297	10.3821	13.8921	10.0823	0.458555	TRUE	FALSE
ENSG00000165259.14	HDX	0.000538598	0.0102438	11.9771	3.2314	3.92216	3.48149	3.65055	2.91556	4.74521	5.14939	3.72482	5.6411	5.65351	5.14964	5.59968	7.39684	4.58135	3.85257	5.67035	-0.545868	TRUE	FALSE
ENSG00000188243.12	COMMD6	0.000543682	0.0103086	11.9595	65.2852	52.3448	52.6473	56.0705	45.4362	54.6285	43.8383	54.633	70.1039	64.6636	77.8481	62.9639	68.6853	62.1	53.1105	67.7275	-0.350159	TRUE	FALSE
ENSG00000204472.13	AIF1	0.000545149	0.0103133	11.9545	40.5292	55.9759	34.7004	24.3869	27.9715	26.0218	22.86	43.0647	15.1558	16.7694	22.3073	17.6118	13.8213	22.4414	34.4388	18.0178	0.930807	TRUE	FALSE
ENSG00000197557.7	TTC30A	0.00054515	0.0103133	11.9545	0.858606	0.844836	0.65086	0.894146	0.695303	0.622673	0.715087	0.666202	1.0664	1.03244	0.911716	1.16241	1.10758	0.904883	0.743464	1.0309	-0.423078	TRUE	FALSE
ENSG00000197841.15	ZNF181	0.000549548	0.0103849	11.9395	7.2467	6.92764	6.99819	7.60153	5.29821	7.46823	7.16416	7.12748	8.67453	8.92886	10.3125	7.8078	9.41754	9.38141	6.97902	9.08711	-0.376061	TRUE	FALSE
ENSG00000099953.10	MMP11	0.00148586	0.0183262	10.0961	1.22354	1.65129	2.69869	1.47933	0.5165	1.31552	0.975141	0.900097	0.519125	0.716689	0.338517	0.581494	0.539626	0.54332	1.34501	0.539795	1.1754	TRUE	TRUE
ENSG00000205133.12	TRIQK	0.000555152	0.0104673	11.9206	14.5727	10.0701	9.70137	14.1859	11.9188	15.3548	10.788	13.6769	18.7373	14.4371	17.4709	19.5863	14.9471	16.7503	12.5336	16.9882	-0.435736	TRUE	FALSE
ENSG00000214575.9	CPEB1	0.000556564	0.0104823	11.9159	2.55453	2.4002	2.71876	2.98711	5.63293	3.18637	2.99133	3.95758	6.38553	7.25249	6.33407	5.04226	5.75099	4.31617	3.3036	5.84692	-0.805081	TRUE	FALSE
ENSG00000188643.11	S100A16	0.000558032	0.0104865	11.911	9.39552	12.3649	15.5642	11.155	10.7061	7.89576	10.2352	8.97357	7.50921	7.84822	6.45625	8.15155	5.2057	5.87729	10.7863	6.84137	0.649218	TRUE	FALSE
ENSG00000184922.14	FMNL1	1.9647e-05	0.00195465	18.2232	9.95015	10.7318	7.08208	7.4692	8.41446	4.42035	9.32565	9.41142	2.52192	3.49265	4.19244	5.03649	2.97149	3.64871	8.35064	3.64395	1.1745	TRUE	TRUE
ENSG00000196118.12	CCDC189	0.000479659	0.00965482	12.1931	0.836733	0.855344	0.518414	0.634734	0.427508	0.407493	0.307995	0.514416	0.494396	0.198707	0.0912922	0.223023	0.103719	0.0543169	0.56283	0.194242	1.17163	TRUE	TRUE
ENSG00000177548.13	RABEP2	0.000562827	0.0105477	11.8951	6.16898	8.34315	8.39789	7.3146	8.2705	7.849	7.20148	7.16586	4.45773	5.35504	5.23099	6.00034	5.28343	4.25875	7.58893	5.09771	0.564906	TRUE	FALSE
ENSG00000113070.8	HBEGF	0.00279825	0.0270196	8.93456	2.72512	6.99091	8.75146	8.04642	6.14832	4.2086	7.2849	9.31308	1.92476	1.12197	4.2464	1.7883	3.73068	4.67686	6.6836	2.91483	1.16997	TRUE	TRUE
ENSG00000214652.6	ZNF727	0.000567554	0.0106182	11.8795	1.97397	2.37534	1.34844	2.1896	1.92844	1.79214	1.91085	2.02045	2.07239	3.06989	3.11194	2.77506	2.48064	2.73394	1.9424	2.70731	-0.458921	TRUE	FALSE
ENSG00000173517.10	PEAK1	0.000570548	0.0106624	11.8697	37.6205	44.8259	72.8438	51.6426	34.2941	47.1508	53.5473	41.7899	31.6401	30.8022	34.5711	31.8631	26.9487	29.3795	47.9644	30.8675	0.634215	TRUE	FALSE
ENSG00000060982.15	BCAT1	0.000290603	0.00718806	13.13	11.051	20.5188	20.8663	10.2945	6.70102	14.256	10.0874	16.4176	6.13685	5.75076	7.81361	5.18271	5.60498	5.96293	13.7741	6.0753	1.16781	TRUE	TRUE
ENSG00000051180.17	RAD51	0.000572829	0.0106814	11.8623	1.19871	1.04173	1.50157	1.39415	0.993071	1.51061	1.69827	0.906565	1.02731	0.67559	0.60901	0.623977	0.7525	0.630931	1.28058	0.719887	0.751783	TRUE	FALSE
ENSG00000134460.17	IL2RA	2.72521e-05	0.00228661	17.6005	3.4518	2.88765	2.82356	1.58559	2.38175	2.60608	2.55093	4.11161	1.01833	1.09303	2.06929	1.0341	0.849969	1.0978	2.79987	1.19375	1.16443	TRUE	TRUE
ENSG00000158050.5	DUSP2	0.00215737	0.0230327	9.41058	0.581568	1.34087	1.41871	2.3838	1.51629	0.653306	2.16598	1.48392	0.363063	0.472639	0.539756	0.90149	0.439069	0.820008	1.44306	0.589337	1.16251	TRUE	TRUE
ENSG00000109184.15	DCUN1D4	0.000575041	0.0107051	11.8551	34.7448	41.1459	34.7153	32.8669	35.8916	43.4038	37.6442	45.4448	54.1255	45.9807	46.0901	41.8197	54.7292	49.208	38.2322	48.6589	-0.347109	TRUE	FALSE
ENSG00000149177.13	PTPRJ	0.000577181	0.0107153	11.8482	12.3534	15.8965	10.992	11.8173	15.8882	11.1818	9.52461	10.8367	8.49208	9.25433	10.6004	7.81668	7.01734	7.67122	12.3113	8.47533	0.53339	TRUE	FALSE
ENSG00000163430.12	FSTL1	0.000581977	0.0107924	11.8328	217.348	181.626	237.609	286.516	230.705	355.25	324.548	336.232	197.409	168.526	143.09	127.133	149.971	189.822	271.229	162.658	0.737312	TRUE	FALSE
ENSG00000176771.17	NCKAP5	0.00247749	0.0250928	9.15714	2.75066	7.76364	4.67766	2.75328	2.88482	3.37166	3.22298	3.69614	0.838434	1.96884	1.76764	2.31168	0.508316	2.70128	3.89011	1.6827	1.16236	TRUE	TRUE
ENSG00000244482.10	LILRA6	0.000254498	0.006724	13.3787	1.31978	1.3546	1.04587	0.708164	1.02576	0.866916	1.10876	1.61458	0.154753	0.374575	0.678729	0.416619	0.606739	0.473854	1.13055	0.450878	1.1595	TRUE	TRUE
ENSG00000135094.11	SDS	0.00580816	0.0415952	7.60888	1.98135	5.34284	1.79806	2.08958	1.16293	2.02067	3.31649	4.67149	1.13038	1.53582	1.20338	1.08657	1.07494	1.15335	2.79793	1.19741	1.15939	TRUE	TRUE
ENSG00000189159.16	JPT1	0.000587114	0.0108401	11.8164	8.78187	13.1401	8.04845	6.0011	7.71034	7.38909	6.77212	10.0002	3.771	5.24674	5.3022	2.79612	5.6154	5.66479	8.4804	4.73271	0.828213	TRUE	FALSE
ENSG00000113273.17	ARSB	0.000588472	0.0108415	11.8121	5.9981	9.1726	6.95773	6.56002	6.57426	6.81213	5.15462	6.79023	4.49603	5.53952	4.16138	4.78255	4.3916	5.73129	6.75246	4.85039	0.469079	TRUE	FALSE
ENSG00000066654.14	THUMPD1	0.000587916	0.0108415	11.8139	20.1197	22.0339	20.983	20.1116	18.0226	19.6997	17.8305	19.6105	25.897	25.4758	24.3321	25.2999	24.0857	22.0576	19.8014	24.5247	-0.307234	TRUE	FALSE
ENSG00000185875.13	THNSL1	0.00059186	0.010892	11.8014	1.3108	1.18026	0.653619	1.17088	1.15671	0.987586	0.781042	1.12295	1.42799	1.62453	1.5608	1.97286	1.35694	1.45863	1.04548	1.56696	-0.541266	TRUE	FALSE
ENSG00000088992.18	TESC	0.000594365	0.0109262	11.7935	1.78317	2.57337	1.81275	2.04737	1.88796	2.13287	2.04751	1.72081	0.670127	1.30947	0.729231	2.16385	0.817997	1.10661	2.00073	1.13288	0.768856	TRUE	FALSE
ENSG00000028137.19	TNFRSF1B	2.06228e-07	0.000441883	26.9738	8.36771	10.3567	8.56735	7.42788	7.83601	8.90419	10.9794	7.29953	2.84735	3.38542	4.89336	5.06866	3.43257	3.4614	8.71735	3.84813	1.15918	TRUE	TRUE
ENSG00000180044.5	C3orf80	7.85368e-05	0.00372751	15.5932	0.459013	0.629667	0.302798	0.410405	0.217037	0.312043	0.717614	0.648797	0.0844843	0.155059	0.200937	0.20496	0.104262	0.163444	0.462172	0.152191	1.15649	TRUE	TRUE
ENSG00000062716.13	VMP1	1.01072e-07	0.000343196	28.3533	115.587	133.362	166.773	138.659	98.037	125.879	164.08	175.907	60.3118	62.2778	63.1978	60.4337	66.8029	63.2499	139.786	62.7123	1.15513	TRUE	TRUE
ENSG00000126759.13	CFP	0.000602835	0.0110112	11.7672	1.97721	2.16265	1.52744	1.4568	2.31355	0.987338	1.7465	1.91723	1.05954	1.30119	1.10527	1.01259	1.16334	0.77183	1.76109	1.06896	0.670921	TRUE	FALSE
ENSG00000169241.19	SLC50A1	0.000603509	0.0110112	11.7651	8.39059	7.62959	6.72889	5.98682	5.69252	5.13864	7.32124	6.38267	4.17494	4.71625	4.47358	5.6801	3.95011	5.14313	6.65887	4.68969	0.49685	TRUE	FALSE
ENSG00000159348.13	CYB5R1	0.000602435	0.0110112	11.7684	8.53573	10.7842	8.6965	9.10353	9.89729	7.45733	6.34548	7.88933	11.9437	10.9866	10.2132	11.3054	10.7723	11.7958	8.58867	11.1695	-0.375217	TRUE	FALSE
ENSG00000102738.8	MRPS31	0.000600791	0.0110112	11.7735	12.5411	10.3022	9.67357	11.0423	10.7503	10.3191	9.71163	11.9963	14.6994	13.665	13.9923	14.7897	13.4628	16.0013	10.7921	14.4351	-0.416261	TRUE	FALSE
ENSG00000100368.14	CSF2RB	3.12677e-05	0.00235469	17.3392	3.03347	3.58218	1.81891	2.77569	3.07539	1.61168	2.77415	2.73302	0.69274	0.972098	1.28223	1.68838	0.904853	1.34186	2.67556	1.14703	1.15429	TRUE	TRUE
ENSG00000138670.17	RASGEF1B	0.000608619	0.0110684	11.7494	6.76804	15.3306	9.55346	12.8297	7.43087	9.17017	10.2828	15.9404	4.19599	4.80565	8.11579	5.39303	6.31066	5.70576	10.9133	5.75448	0.911627	TRUE	FALSE
ENSG00000112237.13	CCNC	0.00060865	0.0110684	11.7493	53.7699	54.4693	48.8659	55.4884	57.3006	50.0266	44.9799	53.9519	73.3987	66.9601	60.298	64.603	69.308	68.7203	52.3566	67.2147	-0.359798	TRUE	FALSE
ENSG00000143382.14	ADAMTSL4	6.45051e-06	0.00121083	20.3496	11.4499	15.7964	27.36	15.0698	20.0027	21.8901	22.1299	14.9903	7.33574	8.39679	8.43622	7.88257	8.35809	9.36606	18.5861	8.29591	1.15421	TRUE	TRUE
ENSG00000059915.17	PSD	0.000612634	0.0111169	11.7372	1.34378	1.09841	1.02508	1.12742	1.88983	0.567034	1.47616	1.42162	0.484107	0.549316	0.885519	0.616279	0.603953	0.467848	1.24367	0.60117	0.938338	TRUE	FALSE
ENSG00000087303.18	NID2	0.00107947	0.0152555	10.686	23.7113	9.49411	13.8132	15.8307	16.4996	22.6911	18.358	23.6854	3.70234	3.76036	18.0254	10.2597	6.27273	6.32073	18.0104	8.05687	1.15073	TRUE	TRUE
ENSG00000186185.14	KIF18B	5.09033e-05	0.00295552	16.4142	0.544479	0.286564	0.180247	0.345582	0.343924	0.38848	0.421882	0.459811	0.0780498	0.141982	0.16808	0.0544444	0.0413922	0.191398	0.371371	0.112558	1.14901	TRUE	TRUE
ENSG00000143178.13	TBX19	0.00061893	0.0111951	11.7182	2.38934	2.28446	1.19721	1.91884	2.57314	1.69579	1.46297	1.87769	2.80449	3.26123	2.44377	3.33907	2.60636	3.16482	1.92493	2.93662	-0.584596	TRUE	FALSE
ENSG00000116147.17	TNR	0.000621472	0.011229	11.7105	0.212085	0.117278	0.223836	0.268397	0.174655	0.184238	0.286978	0.183758	0.166745	0.128791	0.0941132	0.141536	0.138576	0.119887	0.206403	0.131608	0.403745	TRUE	FALSE
ENSG00000222009.8	BTBD19	0.000622675	0.0112388	11.7069	13.0871	15.386	17.936	22.1917	14.9429	13.1523	23.2353	16.9065	10.7293	15.6008	8.9212	9.73222	7.96381	7.49014	17.1047	10.0729	0.758073	TRUE	FALSE
ENSG00000258839.3	MC1R	0.000627802	0.0112953	11.6917	1.88126	1.7247	1.67063	2.08818	1.92765	1.73431	2.01684	2.05424	1.66904	1.403	1.0734	1.42674	1.46897	1.22213	1.88723	1.37721	0.42788	TRUE	FALSE
ENSG00000005022.6	SLC25A5	0.000627816	0.0112953	11.6916	20.4943	26.412	23.18	20.048	21.6538	20.0732	19.516	21.2555	16.1038	18.3534	18.8901	15.74	13.8214	18.6762	21.5791	16.9308	0.348158	TRUE	FALSE
ENSG00000156050.10	FAM161B	0.000626525	0.0112953	11.6955	2.3186	2.51595	2.66887	2.80427	2.77067	2.45453	2.0043	2.46854	2.83678	3.2816	3.57821	2.93288	3.52498	2.94888	2.50072	3.18389	-0.336497	TRUE	FALSE
ENSG00000196323.14	ZBTB44	0.000629219	0.0113085	11.6875	10.8744	12.2218	9.67688	10.3264	12.4503	13.4834	10.9086	12.7851	14.2678	13.715	17.7366	14.1198	14.9581	13.5192	11.5909	14.7194	-0.342103	TRUE	FALSE
ENSG00000186205.13	2019-03-01	0.000632337	0.0113525	11.6783	7.35249	5.85074	7.27327	7.69077	5.09821	6.37367	4.46205	4.31759	7.47501	8.87759	13.9788	13.2347	9.62292	7.39017	6.05235	10.0965	-0.728869	TRUE	FALSE
ENSG00000177374.13	HIC1	6.12464e-06	0.00117583	20.4488	7.17377	4.44356	8.00992	7.4139	7.86126	7.41344	6.50111	10.7314	2.68378	2.82901	4.11751	4.25428	2.97194	2.99277	7.44355	3.30822	1.14623	TRUE	TRUE
ENSG00000081791.9	DELE1	0.000637776	0.0114259	11.6624	23.3514	28.0547	28.9199	26.8396	24.1299	26.0227	30.817	22.5101	21.0712	21.671	20.3658	18.9035	19.7193	20.4694	26.3306	20.3667	0.368932	TRUE	FALSE
ENSG00000140968.11	IRF8	0.000640489	0.0114623	11.6545	12.5668	12.6535	5.52805	7.40149	8.63153	7.0498	6.76997	8.09231	2.87426	5.64513	5.65999	4.61688	4.89883	3.85503	8.58668	4.59169	0.888699	TRUE	FALSE
ENSG00000115318.12	LOXL3	0.000642218	0.0114811	11.6494	4.3125	5.70949	5.43914	4.98583	4.51589	3.8449	4.91862	4.87891	3.83206	4.50355	3.30641	2.79145	2.90664	3.19845	4.82566	3.42309	0.483474	TRUE	FALSE
ENSG00000006062.17	MAP3K14	0.000643682	0.0114951	11.6452	3.63393	3.5509	3.17404	2.29073	3.02404	3.02503	4.26681	3.91278	2.43753	1.4487	2.10391	2.85038	1.68808	2.05727	3.35978	2.09765	0.654722	TRUE	FALSE
ENSG00000170458.14	CD14	0.000360278	0.00824446	12.7277	29.1698	43.7389	21.8323	20.886	29.576	16.1241	20.1057	35.8794	8.59376	14.039	15.0721	10.1152	7.04534	18.4551	27.164	12.2201	1.14599	TRUE	TRUE
ENSG00000075223.14	SEMA3C	0.000199751	0.00598332	13.8334	55.8703	28.0419	42.0637	36.5791	39.0272	82.2331	59.9188	51.2589	28.9333	30.2922	21.31	16.1969	19.9719	16.9697	49.3741	22.279	1.14453	TRUE	TRUE
ENSG00000107338.10	SHB	0.00064647	0.0115095	11.6372	2.36918	2.99707	3.00867	2.82965	2.97155	1.97961	3.76659	2.32306	1.96283	2.30221	1.44154	1.56394	1.53705	1.95514	2.78067	1.79378	0.605133	TRUE	FALSE
ENSG00000134215.16	VAV3	0.000649842	0.0115562	11.6275	8.12874	7.97283	6.02245	8.06391	7.19694	6.19218	5.54111	5.74635	3.11411	4.99897	5.22892	5.85937	4.72787	3.73939	6.85806	4.61144	0.562519	TRUE	FALSE
ENSG00000196730.13	DAPK1	0.000650597	0.0115575	11.6253	23.7722	27.8401	21.8312	18.6084	16.4383	25.0169	11.4214	22.0995	10.3361	12.6499	15.9377	9.05508	13.2427	9.34652	20.8785	11.7613	0.822646	TRUE	FALSE
ENSG00000181754.7	AMIGO1	0.000653544	0.0115977	11.6169	1.17233	1.22351	0.873932	1.41333	1.64856	0.871041	0.720999	1.01051	1.77101	1.54931	2.03059	1.69549	1.61136	1.6127	1.11678	1.71175	-0.574316	TRUE	FALSE
ENSG00000184588.18	PDE4B	0.00122044	0.0163403	10.4591	10.4701	14.3466	13.9779	19.3098	11.6778	6.48546	18.038	18.8763	2.8727	4.15291	6.07179	6.25428	7.57241	11.1456	14.1478	6.34494	1.1445	TRUE	TRUE
ENSG00000175575.12	PAAF1	0.000656509	0.0116258	11.6085	8.3164	7.93434	7.68893	7.34281	8.1649	8.44238	6.72615	9.59376	10.4588	8.9358	12.7643	9.61506	9.33693	12.0505	8.02621	10.5269	-0.387064	TRUE	FALSE
ENSG00000205403.13	CFI	0.000662192	0.0116897	11.5925	36.326	19.4754	17.196	26.2634	30.0153	24.4189	21.797	34.3874	8.25942	12.2359	16.2232	22.3225	11.0389	15.0424	26.2349	14.1871	0.882267	TRUE	FALSE
ENSG00000104774.13	MAN2B1	0.000661611	0.0116897	11.5941	23.2222	28.7413	18.9244	18.4674	18.5722	14.6675	17.7057	17.0785	10.1587	11.6158	13.3146	17.1631	9.81052	13.0031	19.6724	12.511	0.648809	TRUE	FALSE
ENSG00000231925.11	TAPBP	0.000660904	0.0116897	11.5961	21.9561	21.0585	19.6013	18.1696	19.2097	17.0278	18.8238	17.6737	11.6457	17.0082	14.8715	15.6262	15.7551	16.7116	19.1901	15.2697	0.327768	TRUE	FALSE
ENSG00000180447.7	GAS1	0.00188807	0.0212647	9.65529	18.6733	7.31172	25.4969	11.9678	13.3543	30.9264	15.382	22.4778	6.82487	8.28833	11.8369	8.38624	6.92298	6.84637	18.1988	8.18427	1.1433	TRUE	TRUE
ENSG00000122870.12	BICC1	0.000665	0.0116989	11.5846	17.4797	11.5788	14.1705	13.4801	12.7192	25.4919	16.258	15.3474	6.37504	8.01194	9.12683	11.0325	8.3062	12.8431	15.8157	9.2826	0.762392	TRUE	FALSE
ENSG00000138172.11	CALHM2	0.000664089	0.0116989	11.5872	13.953	9.8689	11.7525	11.7852	11.2708	12.4264	12.0234	14.0916	7.19118	10.1238	9.6649	9.89843	8.86889	9.4123	12.1465	9.19325	0.398111	TRUE	FALSE
ENSG00000198722.14	UNC13B	0.000665479	0.0116989	11.5833	5.74184	6.78757	7.92317	7.14888	6.7217	8.31848	6.27074	5.50384	9.52007	8.45408	9.66359	7.79517	9.72155	8.33988	6.80203	8.91572	-0.385423	TRUE	FALSE
ENSG00000173950.16	XXYLT1	0.000667541	0.0117229	11.5775	5.06674	4.10994	5.49864	4.86668	4.29573	5.6572	4.02298	5.0071	2.8363	3.50045	3.67848	3.46119	3.2735	2.69844	4.81563	3.24139	0.556925	TRUE	FALSE
ENSG00000112299.8	VNN1	0.000668331	0.0117246	11.5753	2.02037	2.55369	2.03282	1.71975	1.91142	2.37448	2.0855	1.52206	1.39914	1.42217	1.70999	1.64077	1.30744	1.16703	2.02751	1.44109	0.465214	TRUE	FALSE
ENSG00000171848.15	RRM2	0.000671989	0.0117643	11.5652	7.62018	6.3437	5.2576	7.55279	7.28773	5.98269	7.65922	7.77937	4.00588	5.39438	4.29362	5.32187	5.8616	4.97644	6.93541	4.97563	0.471047	TRUE	FALSE
ENSG00000136003.15	ISCU	0.000671945	0.0117643	11.5653	50.3556	48.8864	51.8379	53.33	49.476	47.7419	39.069	47.5863	65.7323	62.5642	64.5434	57.2031	55.4231	58.7189	48.5354	60.6975	-0.322006	TRUE	FALSE
ENSG00000163565.18	IFI16	0.000673502	0.0117786	11.561	76.4933	73.3745	62.2631	47.5998	48.8764	55.9559	75.9889	68.1124	25.3948	43.7376	48.3953	43.8988	47.202	35.8171	63.583	40.7409	0.640894	TRUE	FALSE
ENSG00000203852.3	HIST2H3A	4.02162e-05	0.00265562	16.8612	1.42862	1.94464	1.25144	0.957682	1.35612	1.00202	0.9383	0.988003	0.238572	0.436594	0.589933	0.498091	0.460538	0.798505	1.23335	0.503705	1.14314	TRUE	TRUE
ENSG00000169258.7	GPRIN1	0.000676301	0.0118138	11.5533	0.13722	0.0582819	0.0674905	0.125831	0.0903901	0.0556137	0.141381	0.165383	0.0220388	0.0391043	0.0385115	0.0328935	0.0344933	0.0658567	0.105199	0.0388164	0.563845	TRUE	FALSE
ENSG00000164291.17	ARSK	0.00067797	0.01182	11.5487	2.72768	2.64993	2.31017	2.61193	2.59301	2.18266	1.48166	2.47744	3.22171	2.8594	3.66669	3.18638	3.58225	3.46244	2.37931	3.32981	-0.468191	TRUE	FALSE
ENSG00000135052.16	GOLM1	0.000679135	0.0118281	11.5455	15.2539	8.26958	9.78368	9.32723	7.11693	18.1248	12.5597	14.7071	4.43521	5.8296	7.05771	7.38035	7.0101	5.26678	11.8929	6.16329	0.937184	TRUE	FALSE
ENSG00000147687.19	TATDN1	0.000682162	0.0118686	11.5372	18.9634	17.2465	20.5174	19.5283	19.4012	19.8003	17.4048	19.6459	24.5134	21.2741	22.583	24.1588	24.4537	23.8533	19.0635	23.4727	-0.298761	TRUE	FALSE
ENSG00000148396.18	SEC16A	0.000684406	0.0118954	11.5311	10.3838	11.1683	13.2704	12.2508	11.0214	11.2118	12.0104	10.7348	9.64027	9.22206	7.68954	9.74101	7.21483	9.55671	11.5065	8.84407	0.375924	TRUE	FALSE
ENSG00000203811.1	HIST2H3C	4.02162e-05	0.00265562	16.8612	1.42862	1.94464	1.25144	0.957682	1.35612	1.00202	0.9383	0.988003	0.238572	0.436594	0.589933	0.498091	0.460538	0.798505	1.23335	0.503705	1.14314	TRUE	TRUE
ENSG00000142611.17	PRDM16	0.000686238	0.0119028	11.5262	16.9729	18.2909	14.3097	15.6144	19.4653	14.9012	16.6617	14.9946	22.9837	24.5874	16.9366	23.8168	18.1921	22.7012	16.4013	21.5363	-0.39087	TRUE	FALSE
ENSG00000102802.10	MEDAG	0.00477862	0.0374321	7.96137	15.6599	20.1485	54.9846	26.9615	24.1068	36.8372	60.3398	46.258	18.8572	22.8917	16.1262	10.9366	9.67793	18.0844	35.662	16.0957	1.14282	TRUE	TRUE
ENSG00000082641.16	NFE2L1	0.000690088	0.0119423	11.5158	44.0527	35.8095	40.101	37.8563	43.0859	39.9477	33.6271	41.7089	53.0122	45.4435	47.3168	45.0046	49.3624	48.1968	39.5236	48.0561	-0.281356	TRUE	FALSE
ENSG00000103351.13	CLUAP1	0.00069064	0.0119423	11.5143	10.7283	12.6895	10.9197	11.559	9.5149	10.9045	10.1031	11.4972	14.2055	12.8478	14.5137	15.7691	16.2312	14.242	10.9895	14.6349	-0.410035	TRUE	FALSE
ENSG00000015285.10	WAS	0.000691674	0.011948	11.5115	7.11509	8.0296	3.06525	5.39945	7.08102	4.28837	6.04881	6.23146	2.02109	2.54026	3.11163	3.48047	4.12248	3.24168	5.90738	3.08627	0.914868	TRUE	FALSE
ENSG00000151500.15	THYN1	0.000693395	0.0119655	11.5069	12.1624	13.1947	10.7451	10.8384	11.7487	9.2003	9.16321	12.0133	15.911	11.606	14.901	15.2817	13.7485	14.2505	11.1333	14.2831	-0.356599	TRUE	FALSE
ENSG00000116701.14	NCF2	3.76719e-05	0.00262678	16.9852	6.60329	16.7593	8.56331	9.47569	7.87105	6.17985	8.5622	8.56519	3.82481	4.10945	5.74298	3.53458	3.95186	3.18127	9.07249	4.05749	1.1416	TRUE	TRUE
ENSG00000111886.11	GABRR2	0.000697951	0.0120131	11.4947	1.21502	1.18006	1.0544	1.25687	1.34101	1.05711	1.84343	1.23895	0.419911	0.636545	0.84362	0.701076	0.790111	1.25299	1.27336	0.774042	0.65193	TRUE	FALSE
ENSG00000166278.15	C2	0.000410219	0.00887355	12.4851	13.1546	9.11066	4.35341	6.23306	9.47478	7.11255	7.7033	13.0727	2.20614	3.90021	4.94107	4.17785	4.69963	3.64826	8.77689	3.92886	1.13968	TRUE	TRUE
ENSG00000089682.16	RBM41	0.000699991	0.0120302	11.4893	8.9619	8.04408	7.05735	8.42412	6.34474	7.18563	6.21655	9.0707	9.56077	9.92529	10.6802	9.40842	9.54158	9.63023	7.66313	9.79108	-0.349489	TRUE	FALSE
ENSG00000100311.17	PDGFB	0.000701846	0.0120498	11.4844	3.98255	4.41873	7.62904	4.51758	4.90709	4.50569	5.44275	3.17688	1.61782	2.0483	4.23704	2.66729	2.515	2.82532	4.82254	2.6518	0.839029	TRUE	FALSE
ENSG00000101265.16	RASSF2	0.000705662	0.012103	11.4743	9.23493	6.47594	11.4732	8.4462	6.32668	12.7318	9.34126	7.01651	4.81663	4.22679	6.23159	6.87316	4.86111	4.99975	8.88081	5.33484	0.724609	TRUE	FALSE
ENSG00000198919.13	DZIP3	0.000707297	0.0121187	11.47	7.33702	6.0832	7.23757	5.15935	6.0836	8.32339	5.6581	6.69401	8.33875	8.61035	8.46545	8.68933	7.77968	9.88009	6.57203	8.62728	-0.387405	TRUE	FALSE
ENSG00000182551.14	ADI1	0.000709458	0.0121312	11.4643	22.8549	22.3989	22.3635	21.4261	21.2025	20.5298	16.7322	25.3735	34.3857	25.6557	25.4497	25.7181	30.5765	26.8711	21.6102	28.1095	-0.377809	TRUE	FALSE
ENSG00000095464.10	PDE6C	0.000709443	0.0121312	11.4643	1.1415	1.03867	0.939132	1.07353	0.945402	1.24845	0.971926	1.35487	1.78855	1.33512	1.7795	1.80956	1.69371	2.42594	1.08918	1.80539	-0.680117	TRUE	FALSE
ENSG00000164733.21	CTSB	0.000711913	0.0121363	11.4579	142.319	229.837	113.865	113.966	119.405	122.68	103.099	267.302	89.473	86.8411	79.3652	55.2996	68.9932	78.1568	151.559	76.3548	0.988155	TRUE	FALSE
ENSG00000130755.13	GMFG	0.000711589	0.0121363	11.4587	16.118	18.8058	13.7095	14.1583	14.4982	11.4995	12.0908	12.7547	7.55821	8.04046	12.2234	11.9722	6.37588	8.96811	14.2043	9.18972	0.622746	TRUE	FALSE
ENSG00000119938.9	PPP1R3C	0.000711782	0.0121363	11.4582	39.0536	34.9597	20.8113	40.1398	34.824	16.875	20.433	35.8522	70.6828	56.0061	49.8048	46.8407	42.1869	56.2305	30.3686	53.6253	-0.818279	TRUE	FALSE
ENSG00000131398.14	KCNC3	3.10417e-05	0.00235469	17.3529	0.703566	0.848204	0.743178	1.0934	0.435217	0.802606	1.07644	1.11692	0.318653	0.333989	0.536865	0.301768	0.20767	0.299745	0.852441	0.333115	1.13688	TRUE	TRUE
ENSG00000164674.15	SYTL3	0.000714169	0.012138	11.452	0.975029	1.19138	2.30671	1.47727	1.07875	1.37447	1.82582	1.14448	0.783403	0.557868	1.00537	0.765249	0.931665	0.565436	1.42174	0.768166	0.809679	TRUE	FALSE
ENSG00000170264.13	FAM161A	0.000713684	0.012138	11.4533	3.28318	3.4145	2.40888	2.4181	2.3135	3.55788	3.31588	3.25301	3.81057	4.45847	5.01435	4.92967	5.14803	3.11905	2.99562	4.41336	-0.543975	TRUE	FALSE
ENSG00000189060.5	H1F0	0.000715922	0.0121556	11.4474	16.5999	15.1008	21.2791	17.9455	14.0862	23.3112	20.3328	14.962	14.3732	12.1747	13.4795	12.5996	10.2759	10.9276	17.9522	12.3051	0.541243	TRUE	FALSE
ENSG00000124587.14	PEX6	0.000718013	0.0121788	11.442	2.05022	1.73502	1.44064	1.95026	2.1775	2.0648	1.33642	1.73036	1.98046	2.47646	2.30164	3.8939	3.57904	2.64313	1.81065	2.81244	-0.608161	TRUE	FALSE
ENSG00000160949.17	TONSL	0.000719658	0.0121823	11.4378	0.701965	0.551117	0.437019	0.557765	0.611966	0.552856	0.509523	0.622763	0.369243	0.45125	0.35964	0.494187	0.304284	0.311509	0.568122	0.381685	0.47202	TRUE	FALSE
ENSG00000064042.18	LIMCH1	0.000719535	0.0121823	11.4381	70.6815	61.7109	52.4434	78.4498	80.67	61.0533	52.9706	57.6411	102.264	98.0511	68.1555	80.2101	95.8297	115.619	64.4526	93.3549	-0.533795	TRUE	FALSE
ENSG00000084112.15	SSH1	0.000720616	0.0121863	11.4353	18.3265	24.1763	27.197	18.9533	15.4255	17.8264	30.7016	18.9041	12.6399	14.7515	17.765	10.4969	11.0259	11.0409	21.4388	12.9533	0.722521	TRUE	FALSE
ENSG00000143119.14	CD53	0.000723839	0.0122285	11.427	25.7315	33.4948	21.4721	15.2199	20.4966	20.3895	21.1084	19.672	11.0456	12.1047	17.1385	15.729	16.4805	11.0133	22.1981	13.9186	0.669577	TRUE	FALSE
ENSG00000079277.21	MKNK1	0.00072664	0.0122513	11.4198	31.4907	36.8156	31.187	30.6096	35.8347	31.9668	33.7552	37.9735	25.0374	25.3619	24.5774	28.1435	24.8664	28.1829	33.7042	26.0282	0.371592	TRUE	FALSE
ENSG00000163682.16	RPL9	0.000726468	0.0122513	11.4203	336.804	288.779	249.32	280.895	235.13	258.277	276.965	311.277	352.778	334.086	408.6	390.687	317.362	360.465	279.681	360.663	-0.366755	TRUE	FALSE
ENSG00000100644.17	HIF1A	0.00072907	0.0122664	11.4136	78.6798	96.0287	88.4947	76.4192	48.1377	58.6305	105.873	88.9454	52.4006	42.381	41.5937	32.0804	48.0644	59.4912	80.1512	46.0019	0.799697	TRUE	FALSE
ENSG00000137312.15	FLOT1	0.000730686	0.0122664	11.4095	35.0013	43.8089	41.9578	39.8207	45.6364	28.7524	33.4961	38.7329	27.76	33.5303	24.5019	25.7782	24.7137	30.1702	38.4008	27.7424	0.467606	TRUE	FALSE
ENSG00000112796.10	ENPP5	0.000728765	0.0122664	11.4144	1.38513	1.01116	0.716749	0.86986	1.20264	0.48754	0.562768	0.661245	1.92921	1.65479	1.48564	1.16099	1.37351	1.72438	0.862135	1.55475	-0.782305	TRUE	FALSE
ENSG00000106236.4	NPTX2	0.000730126	0.0122664	11.4109	4.61962	4.06932	2.43317	2.31677	4.8206	2.62045	3.38379	1.71621	5.71925	5.01578	5.73004	4.3081	7.62852	6.84113	3.24749	5.8738	-0.835569	TRUE	FALSE
ENSG00000185437.13	SH3BGR	0.000731165	0.0122664	11.4083	12.6417	9.58801	5.85499	11.3234	10.3561	17.4022	9.05879	8.96383	29.0229	15.5411	15.4132	15.3772	22.8745	18.6169	10.6486	19.4743	-0.864809	TRUE	FALSE
ENSG00000128567.17	PODXL	0.000737158	0.0123223	11.3931	9.19189	13.4675	21.4596	16.0642	10.8511	16.4549	13.4318	8.50907	6.64121	8.58642	10.5581	6.99052	7.28734	6.98026	13.6788	7.84065	0.795119	TRUE	FALSE
ENSG00000173153.14	ESRRA	0.000738144	0.0123223	11.3907	4.48602	3.70414	3.90453	3.36166	4.28161	3.81412	5.71733	3.54843	2.65718	2.44185	2.45052	3.07728	2.18138	3.11444	4.10223	2.65378	0.609743	TRUE	FALSE
ENSG00000177674.16	AGTRAP	0.000735469	0.0123223	11.3974	7.53069	6.98567	5.87812	5.03199	6.74332	5.86767	4.78345	5.65902	3.56518	4.90978	4.85961	4.373	4.17965	3.95469	6.05999	4.30699	0.483136	TRUE	FALSE
ENSG00000143543.15	JTB	0.000738053	0.0123223	11.3909	19.5644	18.8156	18.7672	16.6257	15.4154	23.8125	17.6973	19.3747	14.2002	14.5588	15.3633	16.4271	12.8746	13.6531	18.7591	14.5128	0.368023	TRUE	FALSE
ENSG00000138385.16	SSB	0.000737129	0.0123223	11.3932	49.7485	51.2218	49.0408	51.3978	39.9217	45.4067	46.3853	47.2195	63.0919	56.9803	62.3984	51.1394	61.3191	58.2535	47.5427	58.8638	-0.307572	TRUE	FALSE
ENSG00000159899.14	NPR2	0.00073903	0.012325	11.3884	5.6563	6.59848	5.75763	5.89491	7.15625	5.63359	5.57488	6.30093	8.13212	7.70644	8.508	7.65781	7.84339	7.52439	6.07162	7.89536	-0.373513	TRUE	FALSE
ENSG00000188112.9	C6orf132	0.00074213	0.0123445	11.3807	1.05196	0.936733	0.820827	0.844695	1.18449	0.514268	1.26808	1.08468	0.487955	0.489839	0.691161	0.507723	0.603183	0.487041	0.963216	0.544484	0.722219	TRUE	FALSE
ENSG00000136213.10	CHST12	0.000741349	0.0123445	11.3826	2.94383	2.46524	3.1882	3.10842	2.94174	3.10158	2.65346	3.01643	1.85605	2.08742	2.51189	2.34892	2.36412	2.25953	2.92736	2.23799	0.372795	TRUE	FALSE
ENSG00000149289.11	ZC3H12C	0.000742394	0.0123445	11.38	3.56795	3.73334	4.4709	3.64058	4.47877	5.30812	3.92505	4.16211	5.84533	4.93304	7.58292	4.67955	6.38644	5.33324	4.16085	5.79342	-0.467963	TRUE	FALSE
ENSG00000121552.4	CSTA	0.000743963	0.0123584	11.3761	3.8214	4.9616	2.26063	1.80227	2.60428	2.26998	2.41551	3.81126	5.73871	4.56299	5.64354	4.13561	6.43117	3.52976	2.99337	5.00697	-0.723288	TRUE	FALSE
ENSG00000136868.11	SLC31A1	0.00074616	0.0123706	11.3706	7.48723	7.98418	7.22157	6.17232	6.34883	7.12528	5.65823	6.54388	5.04897	6.19068	4.85304	5.14683	4.60543	5.08547	6.81769	5.15507	0.39658	TRUE	FALSE
ENSG00000143363.17	PRUNE1	0.000745899	0.0123706	11.3712	4.56774	4.68457	4.27793	3.91695	4.8686	4.70173	2.92603	4.42846	5.57238	5.51475	5.89992	5.08986	5.65782	5.69011	4.2965	5.57081	-0.367198	TRUE	FALSE
ENSG00000148908.15	RGS10	0.000747894	0.0123872	11.3663	15.634	18.1228	15.2063	12.8357	10.2708	15.4795	11.4739	12.7598	9.03527	11.0969	10.6058	9.7253	6.54986	7.64038	13.9729	9.1089	0.611813	TRUE	FALSE
ENSG00000138795.10	LEF1	0.000750512	0.0124164	11.3598	4.70542	3.30184	6.94775	3.76354	2.95186	2.40429	4.07528	2.75976	1.04813	1.74478	1.01061	3.14212	2.43053	0.858815	3.86372	1.70583	1.13419	TRUE	TRUE
ENSG00000185340.15	GAS2L1	0.000751128	0.0124164	11.3583	2.92572	2.72085	3.58318	3.01755	3.74255	3.85562	3.75119	3.08484	2.4689	2.36723	2.58501	2.70667	2.2352	2.41289	3.33519	2.46265	0.422752	TRUE	FALSE
ENSG00000155749.12	FLACC1	0.000753711	0.0124469	11.3519	6.01688	6.11338	4.18653	5.50489	6.09045	4.82447	5.40433	6.42531	10.0139	6.09758	8.35712	9.84695	6.22087	7.86704	5.57078	8.06725	-0.526303	TRUE	FALSE
ENSG00000082397.17	EPB41L3	6.25872e-05	0.00328989	16.0227	26.0342	30.646	47.0266	23.1353	26.2218	34.4739	32.2645	32.9142	8.26935	11.4606	22.9078	16.6087	12.298	14.4835	31.5896	14.338	1.13414	TRUE	TRUE
ENSG00000198814.12	GK	0.0015205	0.0185912	10.0536	6.92856	13.5868	11.2137	9.55681	4.73519	3.85723	12.5737	11.0192	3.55034	4.40184	3.61094	3.22611	5.45471	4.5643	9.18389	4.13471	1.13247	TRUE	TRUE
ENSG00000101574.15	METTL4	0.000760031	0.0125146	11.3364	5.07067	5.30113	4.52172	5.13904	4.26828	4.88577	5.37717	5.25433	5.2483	5.40282	7.60204	6.84113	7.13771	5.62478	4.97726	6.30946	-0.336152	TRUE	FALSE
ENSG00000146904.9	EPHA1	0.000762021	0.0125321	11.3315	3.97492	5.55559	6.26122	6.15378	5.25919	6.05502	7.19224	5.45496	3.53725	4.32024	3.71323	3.4652	3.86715	4.12659	5.73836	3.83827	0.568	TRUE	FALSE
ENSG00000157593.19	SLC35B2	0.000763322	0.0125321	11.3284	4.23348	4.45552	4.85605	4.40555	3.95096	3.82246	4.28954	4.59727	3.48255	3.91411	3.46752	3.17153	2.84291	3.22452	4.32635	3.35052	0.359303	TRUE	FALSE
ENSG00000177076.6	ACER2	0.000763296	0.0125321	11.3284	1.81767	1.86505	1.32201	1.63562	1.5231	1.12315	1.10798	1.57531	2.28586	1.85377	2.66891	2.35532	1.71851	2.07169	1.49624	2.15901	-0.501017	TRUE	FALSE
ENSG00000182463.16	TSHZ2	0.00407116	0.0340149	8.2518	7.12431	3.99281	10.5588	6.62285	7.78882	19.303	12.3316	11.4869	2.46606	2.85274	5.42983	6.20276	4.81858	5.00272	9.90113	4.46212	1.13239	TRUE	TRUE
ENSG00000104885.18	DOT1L	0.00077063	0.0126153	11.3107	4.69334	6.51348	5.7651	3.6846	4.62995	4.66088	9.72565	4.54499	3.24559	2.97641	3.21361	3.01919	2.72515	3.58176	5.52725	3.12695	0.802257	TRUE	FALSE
ENSG00000170421.12	KRT8	0.00471018	0.0370628	7.98748	8.54866	4.83951	16.4118	7.56967	13.3212	3.78615	5.98282	4.94752	3.00098	3.9823	3.85611	4.68002	2.59535	3.93911	8.17592	3.67565	1.1322	TRUE	TRUE
ENSG00000068650.18	ATP11A	0.000773847	0.0126557	11.3029	23.877	25.0687	29.6346	24.8745	25.2758	25.6602	25.1574	32.636	16.0194	21.8681	19.7898	21.0695	19.4357	22.8398	26.523	20.1704	0.393299	TRUE	FALSE
ENSG00000177432.8	NAP1L5	0.000774608	0.0126559	11.3011	4.54591	4.04879	5.37844	5.6469	3.92714	5.49098	4.6615	4.55945	7.30006	5.50101	7.05132	6.25133	5.45388	6.13762	4.78239	6.28254	-0.386544	TRUE	FALSE
ENSG00000143226.13	FCGR2A	0.000323293	0.00771429	12.9304	56.4757	65.1631	47.6524	45.0528	34.9526	26.3727	36.1173	53.4667	13.9131	26.2117	33.5088	11.9705	14.9842	24.1551	45.6567	20.7906	1.13113	TRUE	TRUE
ENSG00000172936.14	MYD88	0.000780224	0.0126986	11.2877	6.24415	7.35653	6.35672	5.42731	6.20951	4.61052	6.00561	5.89774	3.20638	4.6775	4.37272	3.98889	5.2051	4.77543	6.01351	4.371	0.451403	TRUE	FALSE
ENSG00000155961.5	RAB39B	0.000779486	0.0126986	11.2895	0.358609	0.211702	0.132892	0.168179	0.312379	0.297786	0.246485	0.322472	0.517218	0.427172	0.28963	0.591366	0.560049	0.504284	0.256313	0.48162	-0.706932	TRUE	FALSE
ENSG00000082175.15	PGR	0.000779455	0.0126986	11.2895	8.25601	6.05489	5.87131	8.41236	6.21078	9.5518	8.06795	8.12838	21.779	11.7745	8.6724	9.38002	17.9008	20.1812	7.56918	14.948	-0.972426	TRUE	FALSE
ENSG00000266094.8	RASSF5	0.000782379	0.0127091	11.2826	4.41901	4.52309	3.40554	5.14758	5.04722	2.52971	5.16944	4.74871	2.22599	2.2996	2.43402	3.40922	3.38571	2.05419	4.37379	2.63479	0.710066	TRUE	FALSE
ENSG00000129667.12	RHBDF2	0.000781873	0.0127091	11.2838	8.91909	11.1834	13.0604	6.96192	8.85754	9.48386	7.80157	6.70173	4.88153	6.04368	7.82671	5.94504	5.74308	5.75834	9.12119	6.03306	0.588345	TRUE	FALSE
ENSG00000097046.13	CDC7	4.03986e-05	0.00265562	16.8526	2.58748	1.6642	2.08891	2.16071	2.02627	1.68903	2.20084	2.16514	0.621726	0.985395	0.761361	1.47959	0.532745	0.974586	2.07282	0.892567	1.13033	TRUE	TRUE
ENSG00000275713.2	HIST1H2BH	0.000394682	0.00864277	12.5572	1.84118	2.39314	1.27446	0.894894	1.89197	1.06899	0.896458	1.20435	0.344913	0.57557	0.714847	0.444578	0.443293	1.08878	1.43318	0.601997	1.12699	TRUE	TRUE
ENSG00000082074.18	FYB1	0.000788023	0.0127794	11.2692	25.9864	28.4387	14.4562	16.1179	18.8345	14.4833	14.7855	23.3046	7.19305	11.7773	14.6797	13.492	9.62796	9.97984	19.5509	11.125	0.807882	TRUE	FALSE
ENSG00000105755.8	ETHE1	0.000791997	0.0127794	11.2599	5.74987	5.68142	6.81479	7.27939	6.19625	4.40017	6.42276	6.54851	3.37645	5.09002	4.41496	3.95568	3.76042	4.9736	6.13665	4.26185	0.515829	TRUE	FALSE
ENSG00000148572.16	NRBF2	0.000790011	0.0127794	11.2646	5.03851	6.23574	4.97071	5.40042	4.67513	4.74982	5.72215	8.23699	4.08401	3.9105	4.41906	4.14269	3.91519	3.42516	5.62868	3.98277	0.488656	TRUE	FALSE
ENSG00000131730.16	CKMT2	0.000789844	0.0127794	11.2649	9.22563	11.1044	9.14205	8.73613	9.027	8.23102	7.95112	9.96349	14.8174	11.8184	10.0914	11.6587	10.1555	14.8383	9.1726	12.2299	-0.411121	TRUE	FALSE
ENSG00000120693.13	SMAD9	0.000791784	0.0127794	11.2604	9.77031	5.85654	6.6714	9.16745	8.90824	9.95062	11.3922	7.38679	17.2121	9.46432	11.4179	13.8858	15.2444	19.6905	8.63795	14.4858	-0.739202	TRUE	FALSE
ENSG00000166340.17	TPP1	0.000793893	0.0127977	11.2555	22.1735	25.4061	18.2113	16.829	21.7244	19.1663	16.2724	26.4906	13.4671	14.651	15.4327	13.1356	18.1886	12.8212	20.7842	14.616	0.505025	TRUE	FALSE
ENSG00000038945.15	MSR1	0.00144605	0.0180292	10.1461	26.7187	54.4987	26.302	21.9596	14.7648	26.7596	19.0991	40.5285	8.83604	17.3405	18.1586	9.8899	12.2687	12.3824	28.8289	13.146	1.12695	TRUE	TRUE
ENSG00000183114.8	FAM43B	0.000585245	0.010828	11.8223	0.449733	0.174141	0.331572	0.397346	0.21236	0.556824	0.616863	0.384893	0.030991	0.128186	0.0633141	0.238203	0.145531	0.141575	0.390467	0.124633	1.12658	TRUE	TRUE
ENSG00000249240.2	AC069368.1	0.000797219	0.0128056	11.2477	3.43204	3.28303	5.41269	3.67454	5.17901	3.1095	4.0557	4.31063	1.2688	2.6271	2.27862	2.4874	2.18745	3.10057	4.05714	2.32499	0.777613	TRUE	FALSE
ENSG00000158270.12	COLEC12	0.000797846	0.0128056	11.2462	15.7764	10.8701	11.3241	10.1734	13.2217	15.6424	11.4986	12.8094	5.74758	10.0786	8.54104	11.3551	6.46697	7.93122	12.6645	8.3534	0.594534	TRUE	FALSE
ENSG00000134759.14	ELP2	0.000798173	0.0128056	11.2455	64.2631	57.3925	47.7026	51.3992	56.7605	55.5557	49.6674	67.1306	61.3342	68.3993	74.1026	67.8706	74.498	73.1253	56.234	69.8883	-0.313109	TRUE	FALSE
ENSG00000140538.16	NTRK3	0.000800078	0.012824	11.2411	25.5694	20.012	21.6209	21.0534	18.3856	30.5777	17.1889	33.3012	38.4328	31.019	30.6395	30.4048	37.9591	49.0645	23.4636	36.2533	-0.625523	TRUE	FALSE
ENSG00000196562.14	SULF2	3.29594e-05	0.00241046	17.239	47.4483	27.9966	26.1565	23.8798	26.2884	46.7794	25.1198	44.4114	11.2851	16.865	14.6214	17.6898	16.0985	15.5606	33.51	15.3534	1.12097	TRUE	TRUE
ENSG00000010327.10	STAB1	0.000804026	0.0128507	11.2319	43.7972	47.0757	28.6493	27.3486	31.9546	26.4451	24.7258	53.4154	15.9973	17.238	19.486	24.2429	14.9148	25.6191	35.4265	19.583	0.851942	TRUE	FALSE
ENSG00000197405.8	C5AR1	0.000802885	0.0128507	11.2346	10.5853	16.3108	13.5078	14.0085	10.5837	10.9839	15.1312	20.4697	9.92712	10.1414	7.81554	8.42883	8.6534	8.13756	13.9476	8.85063	0.650264	TRUE	FALSE
ENSG00000076604.15	TRAF4	0.000806821	0.0128832	11.2255	5.99364	5.2569	6.53922	7.32577	4.2025	3.62393	6.50826	5.75942	2.85966	2.83672	3.55171	3.99299	2.96439	2.32267	5.6512	3.08802	0.851202	TRUE	FALSE
ENSG00000070087.14	PFN2	0.000809923	0.0129205	11.2184	41.8367	49.5222	39.9367	67.071	50.2343	43.7757	34.5378	50.3449	92.8669	62.581	61.6187	61.5852	61.3272	75.2647	47.1574	69.2073	-0.552466	TRUE	FALSE
ENSG00000176894.10	PXMP2	0.000810952	0.0129247	11.216	4.9038	5.21815	2.62054	4.10092	5.29876	5.92172	3.72104	5.71411	6.31465	6.32329	6.10809	6.96785	9.05817	7.43504	4.68738	7.03452	-0.575579	TRUE	FALSE
ENSG00000160888.7	IER2	0.000646531	0.0115095	11.637	11.27	19.9329	15.5994	29.973	26.4548	10.7013	13.3634	22.9617	5.90174	6.59623	8.54435	9.46178	10.8938	10.1019	18.7821	8.58329	1.1207	TRUE	TRUE
ENSG00000179299.17	NSUN7	0.000813976	0.0129528	11.2091	9.14556	10.4235	2.85394	8.9398	11.866	8.30902	7.71559	5.34828	16.3278	15.2572	10.6016	14.103	15.3624	18.7179	8.07522	15.0616	-0.891097	TRUE	FALSE
ENSG00000111716.13	LDHB	0.000817709	0.0129834	11.2006	54.8935	58.0854	44.6224	41.2145	50.1064	60.5138	51.4025	56.628	68.9676	57.0326	67.3221	65.954	64.9599	64.1447	52.1833	64.7301	-0.310314	TRUE	FALSE
ENSG00000100814.18	CCNB1IP1	0.000817185	0.0129834	11.2018	21.7317	19.7417	23.6049	23.775	20.5783	24.9966	19.5873	29.46	34.1815	28.3885	27.0083	29.4608	53.3915	38.8686	22.9344	35.2165	-0.616551	TRUE	FALSE
ENSG00000163145.12	C1QTNF7	0.000822376	0.0130453	11.19	37.4108	46.351	21.9479	32.3137	52.226	34.6349	25.3925	29.18	64.3283	71.5285	40.8795	50.5324	53.1312	60.8388	34.9321	56.8731	-0.701604	TRUE	FALSE
ENSG00000171488.15	LRRC8C	0.00082492	0.0130734	11.1843	5.43982	6.0414	7.51414	7.79618	6.56781	6.0068	10.0401	7.3632	4.27802	3.28179	6.70775	4.66712	3.73301	4.33672	7.09618	4.50074	0.645368	TRUE	FALSE
ENSG00000178562.18	CD28	0.000826149	0.0130806	11.1815	4.77112	5.63547	2.4579	3.1046	2.5455	2.6786	3.67106	3.87655	1.23139	2.52735	2.33567	1.96233	1.92609	1.0513	3.5926	1.83902	0.929307	TRUE	FALSE
ENSG00000167850.4	CD300C	1.93629e-05	0.00195465	18.251	0.564094	0.837042	0.913666	0.440084	0.780991	0.542943	0.699032	0.820718	0.13554	0.240722	0.357256	0.274535	0.266056	0.332826	0.699821	0.267822	1.12067	TRUE	TRUE
ENSG00000182326.15	C1S	0.000829224	0.0131047	11.1747	172.057	144.529	165.324	120.676	159.005	175.995	134.602	191.58	71.9399	100.98	127.512	128.738	120.284	94.44	157.971	107.316	0.557371	TRUE	FALSE
ENSG00000122733.12	PHF24	0.00509826	0.0385542	7.84425	0.291796	0.651812	0.237835	0.545844	0.812295	0.121535	0.287359	0.627261	0.0661631	0.102561	0.103513	0.168493	0.181625	0.289587	0.446967	0.15199	1.11809	TRUE	TRUE
ENSG00000124194.16	GDAP1L1	0.000834466	0.0131629	11.163	1.07828	0.887645	0.984065	0.80132	0.84398	0.709876	0.75592	0.745844	1.04587	1.09927	1.29083	1.59659	1.39986	1.26177	0.850867	1.28236	-0.539823	TRUE	FALSE
ENSG00000115947.13	ORC4	0.0008367	0.0131735	11.158	21.7694	21.6133	18.6411	19.5847	21.4096	23.765	20.3088	21.6724	26.189	27.3489	29.2404	24.1397	27.5338	28.1738	21.0955	27.1043	-0.360071	TRUE	FALSE
ENSG00000162390.17	ACOT11	0.000836157	0.0131735	11.1592	4.30077	4.77548	2.96504	5.453	4.55237	3.80639	3.30911	3.96166	5.7424	5.12771	4.55903	7.08538	6.6127	6.54638	4.14048	5.9456	-0.511659	TRUE	FALSE
ENSG00000060558.4	GNA15	1.70316e-05	0.00185576	18.4954	1.40933	2.45467	1.92799	1.52989	1.40475	0.943592	2.02154	1.77732	0.414725	0.745984	0.877927	1.00894	0.503465	0.780068	1.68363	0.721851	1.11787	TRUE	TRUE
ENSG00000102879.15	CORO1A	0.000839153	0.0131753	11.1526	10.8043	13.1298	8.15091	10.4826	13.1975	6.00915	8.3719	7.41685	3.41937	4.81018	5.15846	7.27443	5.87964	6.79808	9.69537	5.55669	0.792141	TRUE	FALSE
ENSG00000134369.15	NAV1	0.00083859	0.0131753	11.1538	29.0494	35.8686	34.3403	27.0574	32.2459	32.1415	33.069	28.9357	22.0616	30.2297	25.3552	22.3543	20.6767	23.225	31.5885	23.9837	0.395899	TRUE	FALSE
ENSG00000124596.17	OARD1	0.000841906	0.0132063	11.1465	8.95797	7.87196	7.0698	7.63924	6.67472	7.7376	5.66787	8.41585	8.27872	9.44178	13.5458	10.4303	11.8827	8.56839	7.50437	10.3579	-0.459698	TRUE	FALSE
ENSG00000090889.12	KIF4A	0.00084365	0.0132213	11.1427	0.386013	0.246278	0.145384	0.413605	0.277682	0.274005	0.507074	0.428042	0.111928	0.158926	0.16413	0.151181	0.101883	0.224973	0.33476	0.15217	0.785822	TRUE	FALSE
ENSG00000116852.14	KIF21B	0.000847624	0.0132524	11.1339	1.27314	1.14548	1.3348	0.881179	1.11914	1.04781	1.02934	0.808511	0.760687	0.712306	0.766788	0.990528	0.757166	0.629754	1.07992	0.769538	0.440374	TRUE	FALSE
ENSG00000180881.19	CAPS2	0.000847985	0.0132524	11.1331	18.5882	21.6863	14.3079	18.4438	19.4825	16.1328	14.5392	21.8296	25.4436	24.1435	22.7597	22.6756	25.6399	20.8359	18.1263	23.583	-0.377833	TRUE	FALSE
ENSG00000125726.11	CD70	0.0033044	0.0298259	8.63128	0.427164	0.534817	1.03742	0.203868	0.326667	0.550318	0.831114	0.734686	0.16428	0.282739	0.330778	0.159033	0.117921	0.227804	0.580757	0.213759	1.11748	TRUE	TRUE
ENSG00000117676.14	RPS6KA1	0.000849231	0.0132569	11.1304	6.80297	8.96975	5.13228	4.55232	6.2045	2.96478	4.70393	4.17377	2.2408	2.39351	3.70216	3.55658	1.85938	2.67813	5.43804	2.73843	0.964283	TRUE	FALSE
ENSG00000146242.8	TPBG	0.000850485	0.0132569	11.1277	5.51169	4.22455	3.38418	5.07687	5.685	5.60426	5.97295	6.29936	2.87315	4.6667	3.84166	3.30199	3.08272	3.17657	5.21986	3.49046	0.567217	TRUE	FALSE
ENSG00000133275.16	CSNK1G2	0.000850625	0.0132569	11.1274	10.5863	9.45585	16.205	11.0194	11.5679	12.7562	14.3695	10.6135	8.61431	8.43544	6.48545	9.84391	6.9659	8.82931	12.0717	8.19572	0.553094	TRUE	FALSE
ENSG00000278677.1	HIST1H2AM	0.000685112	0.0118955	11.5292	20.6209	18.6597	10.6742	9.44232	16.9809	13.3511	9.71275	22.236	6.3362	4.15388	11.3523	7.8089	4.19401	7.8978	15.2097	6.95718	1.11729	TRUE	TRUE
ENSG00000198176.13	TFDP1	0.000856237	0.0133275	11.1152	11.4083	12.4752	13.6489	11.6468	12.3859	13.8572	12.7901	10.5818	8.62809	7.9063	9.13768	11.4558	8.84553	10.2726	12.3493	9.37433	0.393964	TRUE	FALSE
ENSG00000157741.15	UBN2	0.000858309	0.0133275	11.1107	9.87358	9.56027	9.39168	10.051	10.7603	8.49997	7.91466	9.01976	13.5871	10.9348	12.0007	12.6165	12.4371	11.0795	9.3839	12.1093	-0.364427	TRUE	FALSE
ENSG00000181585.6	TMIE	0.000858219	0.0133275	11.1109	0.373029	0.146001	0.189018	0.291478	0.315419	0.207369	0.218286	0.160354	0.611248	0.382568	0.295731	0.494092	0.41941	0.669138	0.237619	0.478698	-0.777412	TRUE	FALSE
ENSG00000136286.16	MYO1G	0.000859272	0.0133302	11.1086	2.38389	3.07924	1.84991	1.07277	2.09145	1.24694	2.00939	2.69519	0.781128	1.11955	0.947249	1.38838	0.777184	1.10548	2.0536	1.01983	0.943472	TRUE	FALSE
ENSG00000197905.9	TEAD4	0.000864531	0.0133994	11.0973	4.08784	6.41942	8.47577	3.7331	5.35292	2.95352	6.89523	3.86434	2.82542	2.89665	2.26593	2.48417	1.88091	3.25628	5.22277	2.60156	0.978383	TRUE	FALSE
ENSG00000196972.9	SMIM10L2B	0.00086745	0.0134324	11.0911	0.469831	0.546513	0.512381	0.524881	0.700285	0.376731	0.453358	0.35026	0.711491	0.618061	0.657928	0.745478	0.775123	0.835107	0.49178	0.723865	-0.477346	TRUE	FALSE
ENSG00000155090.15	KLF10	1.62355e-05	0.00182855	18.5866	22.4868	18.8445	26.9113	23.2492	21.052	15.4034	36.3945	17.5542	9.33238	12.9181	12.7562	9.64894	7.64144	10.3465	22.737	10.4406	1.11542	TRUE	TRUE
ENSG00000276023.5	DUSP14	0.000868896	0.0134326	11.088	1.95906	2.24082	3.04392	3.10456	2.05226	2.24026	3.47638	2.83474	1.49743	1.29107	2.20951	2.11829	1.4017	1.42114	2.619	1.65652	0.630355	TRUE	FALSE
ENSG00000172809.13	RPL38	0.000873829	0.0134326	11.0775	233.106	229.165	224.688	203.996	183.455	214.791	184.69	237.136	252.907	240.17	304.488	240.021	240.007	256.337	213.879	255.655	-0.257297	TRUE	FALSE
ENSG00000168813.17	ZNF507	0.000872938	0.0134326	11.0794	7.95084	8.47001	6.96265	8.10918	8.28519	8.74917	8.38414	8.52656	11.3542	9.70764	10.1254	9.28501	10.4257	10.3218	8.17972	10.2033	-0.315452	TRUE	FALSE
ENSG00000214029.5	ZNF891	0.00087099	0.0134326	11.0835	2.60361	2.46196	2.51552	2.68795	2.7843	2.73105	2.40057	2.84634	3.25912	2.93378	3.89726	3.00685	3.6814	3.18615	2.62891	3.32743	-0.328799	TRUE	FALSE
ENSG00000178425.14	NT5DC1	0.000871428	0.0134326	11.0826	17.8397	21.5071	15.5436	18.2763	18.5711	14.0657	15.5536	19.8635	26.6357	21.9577	20.9818	24.0348	19.3611	22.4712	17.6526	22.5737	-0.352991	TRUE	FALSE
ENSG00000188783.6	PRELP	0.000871661	0.0134326	11.0821	50.5568	43.261	46.107	45.8648	68.1735	33.7461	27.9662	47.5126	113.495	113.804	55.4652	55.6419	105.384	71.0524	45.3985	85.807	-0.916958	TRUE	FALSE
ENSG00000025708.14	TYMP	0.000759217	0.0125134	11.3384	19.7338	30.2052	19.7346	23.798	20.0588	9.58715	19.2063	26.8401	4.34511	11.9592	11.3344	7.10392	11.903	11.6697	21.1455	9.71921	1.11348	TRUE	TRUE
ENSG00000188227.13	ZNF793	0.000874694	0.0134337	11.0756	4.634	4.21059	3.15641	5.01245	4.13683	3.97606	3.04761	4.49981	6.06054	5.63595	4.37447	5.93125	5.5564	6.56179	4.08422	5.68673	-0.46779	TRUE	FALSE
ENSG00000119655.10	NPC2	0.000876725	0.0134527	11.0713	71.3152	87.6367	71.1493	61.1672	49.8251	65.7526	49.7727	72.1015	37.0358	47.4967	53.965	52.9897	37.7954	38.3965	66.09	44.6132	0.565914	TRUE	FALSE
ENSG00000119121.22	TRPM6	0.00110203	0.0154375	10.6478	0.741165	0.705732	1.52454	0.690238	0.632484	1.81302	1.11467	0.440299	0.245307	0.300049	0.481812	0.355184	0.533248	0.419795	0.957768	0.389232	1.11243	TRUE	TRUE
ENSG00000170396.8	ZNF804A	0.000882027	0.013462	11.0602	0.0743587	0.189635	0.144135	0.0934278	0.081746	0.0490973	0.0668614	0.159831	0.0200258	0.0439255	0.0613129	0.0500728	0.00788356	0.0167778	0.107387	0.0333331	0.637288	TRUE	FALSE
ENSG00000168566.13	SNRNP48	0.000881997	0.013462	11.0602	7.22182	5.36443	5.36746	6.54158	6.32784	5.89894	5.92417	5.89972	8.21864	6.99563	8.78934	7.80738	8.36641	6.35567	6.06824	7.75551	-0.348845	TRUE	FALSE
ENSG00000197619.14	ZNF615	0.000881348	0.013462	11.0616	8.24657	8.55203	9.38896	7.44557	8.53659	7.18266	7.10623	7.91501	11.1918	9.32268	10.6672	10.067	10.6534	10.2276	8.0467	10.355	-0.359899	TRUE	FALSE
ENSG00000197885.10	NKIRAS1	0.000881859	0.013462	11.0605	5.43159	6.07752	4.28516	6.99193	5.84682	4.87427	5.79392	5.30172	7.87856	6.24338	8.13988	7.56376	6.51144	7.3365	5.57537	7.27892	-0.378696	TRUE	FALSE
ENSG00000112293.15	GPLD1	0.000879255	0.013462	11.066	8.01746	6.33406	5.00939	6.93506	7.18636	5.55573	5.826	6.19718	9.41036	9.90704	7.2966	8.85239	7.70422	7.87202	6.38266	8.5071	-0.408943	TRUE	FALSE
ENSG00000250510.8	GPR162	0.000883674	0.0134736	11.0567	3.19484	2.19355	1.90661	2.99056	2.48951	2.63113	2.34007	3.55741	1.59807	1.72282	1.63344	2.35793	1.64855	1.48677	2.66296	1.74126	0.585518	TRUE	FALSE
ENSG00000172115.8	CYCS	0.000886355	0.0135023	11.0511	14.6911	21.548	24.2228	23.3131	17.5184	16.3273	17.0118	23.6091	13.3746	13.1293	15.015	13.2305	13.3811	15.0093	19.7802	13.8566	0.510381	TRUE	FALSE
ENSG00000187116.14	LILRA5	0.000132839	0.00486807	14.6011	0.852087	1.68476	1.38335	1.06922	1.46357	0.625118	1.39826	1.24249	0.34588	0.770437	0.565897	0.328435	0.594225	0.447431	1.21486	0.508717	1.11106	TRUE	TRUE
ENSG00000088538.13	DOCK3	0.000890621	0.0135429	11.0422	0.29372	0.31739	0.269073	0.275485	0.312681	0.340117	0.122666	0.227367	0.613203	0.523564	0.272536	0.526425	0.567574	0.946588	0.269812	0.574982	-0.868055	TRUE	FALSE
ENSG00000103522.16	IL21R	0.000891602	0.0135444	11.0401	1.68168	1.79158	0.91725	0.998112	1.19498	0.705975	1.34433	1.05713	0.72759	0.539432	0.663984	0.968673	0.52785	0.519624	1.21138	0.657859	0.791083	TRUE	FALSE
ENSG00000126561.16	STAT5A	0.000894379	0.0135444	11.0344	9.90343	11.5266	9.78755	9.60947	10.7739	9.63612	12.3097	10.1057	5.48494	8.07702	8.63642	9.11566	8.27005	7.76279	10.4566	7.89114	0.401668	TRUE	FALSE
ENSG00000184675.11	AMER1	0.00089442	0.0135444	11.0343	1.46114	1.27731	1.29321	1.14867	1.70281	1.43934	1.24969	1.17784	1.87908	1.71661	1.61524	1.44911	1.67397	1.76943	1.34375	1.68391	-0.305217	TRUE	FALSE
ENSG00000135924.15	DNAJB2	0.000894731	0.0135444	11.0336	9.74301	10.1555	11.7998	8.31483	11.6792	8.94761	7.53126	11.619	11.6163	12.5029	11.8059	12.4396	15.2701	12.5935	9.97378	12.7047	-0.346071	TRUE	FALSE
ENSG00000136859.10	ANGPTL2	0.000694555	0.0119733	11.5038	19.4769	18.2762	15.4552	25.2481	25.1193	17.527	26.5624	49.1443	12.9968	16.0628	11.6538	8.44474	7.12326	11.7398	24.6012	11.3369	1.11089	TRUE	TRUE
ENSG00000168884.15	TNIP2	0.000896599	0.0135606	11.0298	8.37937	9.38384	9.79575	7.37901	7.73432	6.45399	7.44346	7.2721	4.67658	5.65695	6.71946	6.89366	5.63214	5.60061	7.98023	5.86323	0.438301	TRUE	FALSE
ENSG00000205277.9	MUC12	0.00206276	0.0224105	9.49283	0.240528	0.348929	0.453783	0.598248	0.55559	0.473999	0.329014	0.126795	0.155063	0.112901	0.0158725	0.131892	0.168604	0.179739	0.390861	0.127345	1.11043	TRUE	TRUE
ENSG00000166557.13	TMED3	0.000901758	0.0136142	11.0191	12.059	12.0038	10.8188	10.6186	10.1612	13.1107	9.48143	13.3974	9.97952	8.52313	7.45079	8.58737	5.66769	8.63688	11.4564	8.1409	0.487816	TRUE	FALSE
ENSG00000169062.15	UPF3A	0.00091086	0.0137393	11.0005	28.483	26.3402	23.0907	28.232	29.5319	23.5179	26.7993	28.2744	33.3867	31.4222	36.9437	32.192	30.1145	32.2664	26.7837	32.7209	-0.287885	TRUE	FALSE
ENSG00000162384.14	CZIB	0.000913507	0.013767	10.9951	17.3817	16.0971	15.732	14.3126	15.8374	16.2623	13.3464	16.4885	19.0879	18.6235	19.7833	17.9343	19.0722	20.6237	15.6822	19.1875	-0.289363	TRUE	FALSE
ENSG00000130032.16	PRRG3	0.00236304	0.0242859	9.24373	1.35226	1.05307	0.925587	0.82044	1.61258	2.98414	1.52762	1.32512	0.481643	0.577226	0.638265	0.73133	0.776034	0.508414	1.4501	0.618819	1.10866	TRUE	TRUE
ENSG00000141753.7	IGFBP4	0.000280076	0.00700979	13.1991	145.464	54.98	79.1694	86.2265	87.4635	116.689	92.6522	101.138	21.5003	31.9522	52.8952	61.6708	46.1761	51.3968	95.4729	44.2653	1.10717	TRUE	TRUE
ENSG00000162543.6	UBXN10	0.000917739	0.0137701	10.9866	0.0970214	0.056224	0.125669	0.133625	0.200449	0.121696	0.249293	0.0873523	0.0381268	0.0432558	0.0811799	0.0506486	0.0641621	0.0184063	0.133916	0.0492966	0.647811	TRUE	FALSE
ENSG00000274386.5	TMEM269	0.000916054	0.0137701	10.99	4.56531	4.13777	4.51194	3.87252	3.54792	5.78059	4.2746	3.43604	3.04077	2.42164	2.33993	3.61402	2.41882	3.66815	4.26584	2.91722	0.533038	TRUE	FALSE
ENSG00000152620.13	NADK2	0.000916676	0.0137701	10.9887	14.6187	14.4876	11.3285	13.1653	14.0691	14.8956	10.6808	14.4832	17.8863	15.9939	15.3675	18.2028	18.4456	15.5013	13.4661	16.8996	-0.325493	TRUE	FALSE
ENSG00000116161.18	CACYBP	0.000918208	0.0137701	10.9856	15.8061	17.7039	14.6276	14.3873	16.2439	13.7869	20.1324	14.6129	20.819	17.5689	21.9632	18.5641	21.803	20.5163	15.9126	20.2057	-0.342679	TRUE	FALSE
ENSG00000260314.3	MRC1	0.000920076	0.0137799	10.9819	19.6597	17.4896	14.7917	13.7922	14.7885	28.3527	15.2517	19.5851	11.0444	7.20076	15.1506	9.33096	11.0686	11.3973	17.9639	10.8654	0.720145	TRUE	FALSE
ENSG00000167491.17	GATAD2A	0.000921187	0.0137844	10.9796	22.7016	27.2002	33.3638	31.2398	23.2889	20.4158	26.5144	20.8001	18.8981	18.4233	17.5371	20.1885	14.4023	18.771	25.6906	18.0367	0.50793	TRUE	FALSE
ENSG00000160613.13	PCSK7	0.000927591	0.0138587	10.9668	24.327	24.1001	24.3471	23.8009	23.4787	35.9991	28.1371	24.4545	17.3905	19.5731	20.0482	22.1311	20.3297	18.9549	26.0806	19.7379	0.400234	TRUE	FALSE
ENSG00000143570.18	SLC39A1	0.000927867	0.0138587	10.9662	12.9395	14.9568	13.972	11.8998	14.6355	11.6872	10.4573	14.045	10.7077	11.3712	9.99789	9.11936	9.0742	10.0517	13.0741	10.0537	0.375704	TRUE	FALSE
ENSG00000183474.15	GTF2H2C	0.000929438	0.0138587	10.9631	19.9712	17.2641	15.5044	18.3893	18.816	15.4931	18.5743	18.515	23.4179	21.9666	25.1125	21.7331	24.6604	18.4665	17.8159	22.5595	-0.338873	TRUE	FALSE
ENSG00000144026.12	ZNF514	0.000928923	0.0138587	10.9641	7.25661	6.38857	6.07064	6.19093	6.32985	4.58975	4.08551	7.29602	7.36317	8.14225	7.81138	7.95328	9.96809	9.17206	6.02598	8.4017	-0.47281	TRUE	FALSE
ENSG00000113851.14	CRBN	0.000930279	0.013859	10.9614	27.9986	26.691	26.7394	24.245	21.5002	25.2062	24.6058	25.1307	30.8051	27.7672	36.3879	30.164	32.9484	31.3039	25.2646	31.5628	-0.319969	TRUE	FALSE
ENSG00000104856.14	RELB	0.000932639	0.0138819	10.9567	3.54584	5.39415	5.6532	4.1946	5.06903	3.62676	9.97102	3.64191	2.56874	3.02342	2.28905	2.95621	1.72427	2.95254	5.13707	2.5857	0.963458	TRUE	FALSE
ENSG00000180155.20	LYNX1	0.000934063	0.0138909	10.9539	3.65935	5.97499	4.54577	4.44503	6.13205	4.19576	3.59988	4.17941	10.0591	10.0008	3.9728	7.32149	9.3146	9.28227	4.59153	8.32518	-0.844649	TRUE	FALSE
ENSG00000188396.3	TCTEX1D4	0.000507166	0.00983735	12.0891	1.06399	2.76993	3.0738	1.80435	1.76419	1.67918	2.648	1.60167	0.899293	1.21293	0.483886	1.26486	0.600393	0.944216	2.05064	0.90093	1.10342	TRUE	TRUE
ENSG00000159128.14	IFNGR2	0.000936475	0.0139023	10.9491	19.5588	24.7441	23.0369	19.5715	19.0398	19.8293	19.2395	18.8213	13.373	15.2347	20.9538	16.67	13.5249	13.9601	20.4801	15.6194	0.388705	TRUE	FALSE
ENSG00000134317.18	GRHL1	0.00343561	0.030548	8.56036	0.508636	0.48118	1.57002	0.951392	1.04024	0.701059	2.33907	0.884209	0.527887	0.292339	0.463448	0.479512	0.45317	0.423646	1.05948	0.44	1.10244	TRUE	TRUE
ENSG00000129038.16	LOXL1	0.000939292	0.0139196	10.9436	40.2235	42.1815	33.787	46.6936	58.4092	33.147	47.0533	34.2207	30.3454	41.0397	13.5514	16.6006	10.4052	16.6413	41.9645	21.4306	0.966212	TRUE	FALSE
ENSG00000146112.12	PPP1R18	0.000945298	0.0139841	10.9318	14.7883	15.3488	13.9711	12.3814	17.6787	10.5029	14.7164	14.4872	10.9824	11.9757	11.0895	9.68999	9.08981	10.2869	14.2344	10.5191	0.432823	TRUE	FALSE
ENSG00000186564.5	FOXD2	0.000945143	0.0139841	10.9321	0.693055	0.705908	0.663871	0.380824	0.659895	0.661164	0.533904	0.589547	0.923923	0.750426	1.13922	0.664328	1.07398	0.971714	0.611021	0.920599	-0.521452	TRUE	FALSE
ENSG00000153551.14	CMTM7	0.000956524	0.0141131	10.9099	3.02537	2.88169	2.55819	2.56825	2.21295	1.77163	2.74312	3.21297	1.23203	1.30985	2.33752	1.67747	1.86493	1.6369	2.62177	1.67645	0.615549	TRUE	FALSE
ENSG00000215788.10	TNFRSF25	0.000955994	0.0141131	10.9109	3.98647	3.5232	2.51891	3.58371	3.54211	4.14164	3.28436	3.45997	2.24094	2.23221	2.46533	3.25646	1.93291	2.19406	3.50504	2.38698	0.53562	TRUE	FALSE
ENSG00000151151.6	IPMK	0.000955383	0.0141131	10.9121	2.54724	2.63638	2.45106	2.74418	2.07207	2.33453	2.94525	3.18233	1.85087	1.75419	2.50376	1.85379	1.95129	2.03034	2.61413	1.99071	0.376497	TRUE	FALSE
ENSG00000182054.9	IDH2	0.000962125	0.0141622	10.8991	6.70797	8.57578	6.37985	6.29219	7.39295	6.96004	4.94752	7.92998	4.98817	3.06532	4.3929	5.90513	4.16813	5.11652	6.89828	4.60603	0.572491	TRUE	FALSE
ENSG00000091136.14	LAMB1	0.000962367	0.0141622	10.8986	63.1331	57.2891	88.1559	65.0812	58.0594	91.6507	63.9457	63.9709	47.8416	45.3696	51.3371	51.1888	50.6674	48.9187	68.9108	49.2205	0.484634	TRUE	FALSE
ENSG00000122481.17	RWDD3	0.000962002	0.0141622	10.8993	13.6933	12.8992	9.16659	12.3934	11.2509	10.4222	10.3195	10.9409	16.2452	15.8872	17.6889	14.1627	13.8746	11.9828	11.3857	14.9736	-0.392178	TRUE	FALSE
ENSG00000176597.12	B3GNT5	0.000963579	0.0141662	10.8963	3.73562	5.72293	7.16759	6.55102	3.63126	4.01639	6.26819	4.40094	1.93286	2.67704	4.95266	2.6572	2.43217	2.83645	5.18674	2.91473	0.81035	TRUE	FALSE
ENSG00000116791.14	CRYZ	0.000964315	0.0141662	10.8949	14.0268	15.8364	10.4643	13.2089	17.4318	12.7568	11.7666	13.4447	21.7973	18.4532	18.2539	15.3744	15.9932	20.455	13.617	18.3879	-0.43061	TRUE	FALSE
ENSG00000066294.14	CD84	0.000968094	0.014186	10.8876	8.68557	10.9093	5.29187	4.39931	6.57242	10.3451	5.70095	10.8362	2.76773	4.95135	5.27832	4.2056	3.35059	3.1054	7.84259	3.94316	0.974124	TRUE	FALSE
ENSG00000117174.11	ZNHIT6	0.000966966	0.014186	10.8898	7.01721	5.78148	5.6754	6.14077	6.36715	6.74541	5.15237	7.78879	7.44121	8.986	7.71783	8.14597	7.74768	7.5196	6.33357	7.92638	-0.31913	TRUE	FALSE
ENSG00000132196.14	HSD17B7	0.000968179	0.014186	10.8875	9.53757	8.88556	9.64279	6.98511	10.3352	8.89146	6.95357	8.68397	9.94562	13.7381	11.4735	11.8501	13.7243	11.1372	8.73941	11.9781	-0.450375	TRUE	FALSE
ENSG00000169621.10	APLF	0.000970498	0.0142076	10.883	4.26412	4.41623	4.41285	4.35618	4.48841	3.99382	3.59629	5.59604	6.51101	5.10261	5.85715	5.27932	6.20823	5.31003	4.39049	5.71139	-0.37201	TRUE	FALSE
ENSG00000051523.11	CYBA	0.000978667	0.0143148	10.8675	56.8753	63.2951	39.4105	37.993	46.6317	41.7992	37.0689	55.3414	23.8325	28.0875	34.4263	36.3727	29.6258	35.4477	47.3019	31.2987	0.594238	TRUE	FALSE
ENSG00000149781.12	FERMT3	0.000984206	0.0143834	10.857	9.19581	11.8512	7.41613	7.36518	8.10084	5.7925	11.3378	8.18365	3.40653	5.10894	3.77787	5.8905	5.59832	5.05805	8.65539	4.8067	0.835418	TRUE	FALSE
ENSG00000091513.16	TF	0.000986868	0.0144098	10.852	4.0341	3.51889	3.46669	4.31929	4.06052	4.17316	4.06274	5.32922	5.17747	5.3904	7.40355	10.6941	5.60332	4.96806	4.12058	6.53948	-0.653629	TRUE	FALSE
ENSG00000107099.15	DOCK8	0.000992249	0.0144759	10.842	16.0826	20.2587	15.6757	16.9734	16.6176	12.7705	12.3065	11.1482	5.88688	9.03076	10.8613	13.2961	10.3959	8.27067	15.2291	9.6236	0.656713	TRUE	FALSE
ENSG00000074201.9	CLNS1A	0.0009954	0.0145093	10.8361	51.4702	47.9448	42.8866	45.6936	44.4682	39.1141	41.2409	39.081	51.6831	48.8604	56.0084	60.9372	53.8902	55.5014	43.9874	54.4801	-0.308008	TRUE	FALSE
ENSG00000182022.18	CHST15	0.000996381	0.0145111	10.8343	9.23874	8.28217	8.53679	13.2214	7.81077	5.54582	9.51637	8.73255	5.60249	6.11714	6.25236	6.24242	4.51511	5.51545	8.86058	5.70749	0.625676	TRUE	FALSE
ENSG00000112473.18	SLC39A7	0.00100039	0.014557	10.8268	16.4588	14.7141	14.9962	15.2124	14.5192	15.419	14.0359	17.1248	12.5078	13.9273	11.1248	11.4946	7.57928	11.5242	15.3101	11.3597	0.427305	TRUE	FALSE
ENSG00000076554.15	TPD52	0.0010034	0.0145882	10.8213	5.95487	6.79792	3.16663	3.16702	8.78732	6.33936	4.74959	3.64777	9.83801	7.22961	8.71837	12.6698	8.04628	10.4275	5.32631	9.48827	-0.821299	TRUE	FALSE
ENSG00000103037.11	SETD6	0.00101179	0.0146975	10.8059	6.20435	6.59263	6.78168	7.18678	7.6672	6.17003	5.51115	5.55255	9.3337	8.76242	7.55644	8.5892	7.03594	8.46089	6.4583	8.28977	-0.35531	TRUE	FALSE
ENSG00000170006.12	TMEM154	0.00101699	0.0147072	10.7964	1.88874	3.58187	1.35345	3.50475	2.3259	1.31881	2.75113	2.50624	0.85948	1.38281	1.46253	1.53771	0.876362	0.845848	2.40386	1.16079	0.989827	TRUE	FALSE
ENSG00000164251.5	F2RL1	0.00101905	0.0147072	10.7926	0.75296	1.7087	0.697865	1.05826	0.549166	0.888673	0.886316	0.962534	0.565269	0.543043	0.281187	0.207728	0.65701	0.353323	0.938059	0.434593	0.957375	TRUE	FALSE
ENSG00000023171.18	GRAMD1B	0.00101347	0.0147072	10.8028	1.99826	2.81125	1.47021	1.73162	1.38264	1.36435	1.95427	1.64474	0.819048	0.851979	1.27846	1.142	1.22242	1.09378	1.79467	1.06795	0.69797	TRUE	FALSE
ENSG00000275832.5	ARHGAP23	0.00101583	0.0147072	10.7985	23.7085	23.2521	33.9533	26.5306	29.2905	23.8931	33.7574	18.0102	20.6913	20.7043	14.1658	14.8133	13.9185	18.3299	26.5495	17.1038	0.631376	TRUE	FALSE
ENSG00000079805.16	DNM2	0.00101898	0.0147072	10.7927	37.8853	42.9304	39.2168	34.9291	36.0496	33.6253	38.8818	33.7603	29.3305	30.0206	26.5537	31.4629	27.9788	29.1739	37.1598	29.0867	0.352307	TRUE	FALSE
ENSG00000061676.15	NCKAP1	0.00101714	0.0147072	10.7961	54.7787	54.4405	55.2528	61.2236	60.0115	63.1699	62.1043	59.5669	78.9005	70.938	64.3124	67.0597	71.7927	73.0078	58.8185	71.0018	-0.271166	TRUE	FALSE
ENSG00000205758.12	CRYZL1	0.00101761	0.0147072	10.7952	32.4801	28.1698	30.3115	28.1556	30.2567	30.4847	27.7176	32.1009	38.4251	35.5364	39.8897	35.1759	34.7429	33.6556	29.9596	36.2376	-0.273637	TRUE	FALSE
ENSG00000162999.13	DUSP19	0.00101943	0.0147072	10.7919	3.17679	2.8981	1.98145	3.26669	2.63871	2.67808	2.14197	3.22187	4.46865	3.5778	2.92028	3.82919	5.18621	5.36659	2.75046	4.22479	-0.601436	TRUE	FALSE
ENSG00000175063.17	UBE2C	0.00160968	0.0192366	9.94864	1.79635	1.88072	0.945188	1.67205	1.57217	0.666343	0.78555	0.92684	0.335662	0.555199	0.363094	0.512201	0.616845	0.877863	1.28065	0.543477	1.10139	TRUE	TRUE
ENSG00000277443.3	MARCKS	0.00102228	0.0147233	10.7868	47.2369	40.7024	36.3014	32.1948	37.3656	37.1812	34.3662	50.5087	13.7692	20.9688	47.2147	21.3104	19.3377	19.2784	39.4821	23.6465	0.737133	TRUE	FALSE
ENSG00000109180.14	OCIAD1	0.00103774	0.0149332	10.759	41.8735	36.1273	38.619	40.8345	42.3742	40.5621	39.6524	45.1586	53.4057	43.4572	53.0566	46.4733	50.3376	49.2726	40.6502	49.3338	-0.278691	TRUE	FALSE
ENSG00000111229.16	ARPC3	0.00103879	0.0149356	10.7571	75.2081	87.5917	71.9663	73.4678	70.4797	70.3997	67.222	81.386	61.2957	60.4441	61.1021	62.049	53.5011	59.358	74.7152	59.625	0.324996	TRUE	FALSE
ENSG00000169203.16	NPIPB12	0.0010403	0.0149382	10.7544	18.3249	15.1301	19.3454	17.5734	14.5557	16.9637	22.778	20.9518	12.1231	10.795	16.7661	12.9812	14.2382	13.3454	18.2029	13.3748	0.441804	TRUE	FALSE
ENSG00000119471.15	HSDL2	0.00104074	0.0149382	10.7536	17.6549	14.5158	16.0776	15.9949	14.9048	13.7304	14.0345	15.8108	25.904	15.6461	19.1673	18.7696	19.2052	24.0434	15.3405	20.4559	-0.412839	TRUE	FALSE
ENSG00000117054.13	ACADM	0.00104194	0.0149427	10.7515	25.1974	21.4562	19.4221	19.8589	25.378	18.9553	19.6193	22.7054	28.6298	25.6261	29.7727	25.2242	24.1798	26.513	21.5741	26.6576	-0.30398	TRUE	FALSE
ENSG00000163064.6	EN1	0.00104501	0.014974	10.7461	0.0711417	0.145563	0.0777924	0.171494	0.0582907	0.0397139	0.0503334	0.103595	0.0237822	0.0419128	0.0103825	0.0201428	0.037181	0	0.0897405	0.0222335	0.634388	TRUE	FALSE
ENSG00000187474.5	FPR3	0.00104838	0.0149822	10.7401	7.91047	13.4607	6.50405	6.19477	5.60499	6.02256	6.24634	13.2336	3.31272	4.48491	5.78233	3.0045	4.67616	3.25723	8.14718	4.08631	0.978221	TRUE	FALSE
ENSG00000095370.20	SH2D3C	0.00104698	0.0149822	10.7426	4.54212	3.81692	4.79434	5.04329	4.90692	3.54152	3.35691	2.90941	2.3515	2.3889	2.43466	3.68178	2.92783	2.69724	4.11393	2.74699	0.56573	TRUE	FALSE
ENSG00000197622.13	CDC42SE1	0.00105028	0.0149822	10.7368	21.8607	26.155	36.8892	25.8726	21.8264	20.8443	26.0388	25.6362	18.4044	19.5423	18.6743	18.3035	18.5019	19.0884	25.6404	18.7525	0.44928	TRUE	FALSE
ENSG00000247596.9	TWF2	0.0010509	0.0149822	10.7357	7.64094	7.97426	7.00015	6.54964	6.78939	7.23132	5.31535	7.84152	5.46987	5.30826	5.7669	5.57021	5.21522	4.91286	7.04282	5.37389	0.383929	TRUE	FALSE
ENSG00000196683.10	TOMM7	0.00104978	0.0149822	10.7376	72.2839	93.59	88.3782	84.4128	72.8273	86.6341	61.5198	89.5855	102.249	105.56	125.001	101.418	91.2162	96.1696	81.1539	103.602	-0.35194	TRUE	FALSE
ENSG00000139351.15	SYCP3	0.00105033	0.0149822	10.7367	2.48581	2.20884	2.23429	1.62858	2.71504	3.48886	1.92326	2.09189	3.17263	3.25906	4.24735	3.15252	4.35267	3.19668	2.34707	3.56349	-0.582161	TRUE	FALSE
ENSG00000074047.21	GLI2	0.00576745	0.0414442	7.62156	6.78411	2.67202	10.0906	6.04047	7.14301	15.3528	9.4034	9.38589	3.79305	3.15752	2.79925	5.3944	3.72904	4.18374	8.35904	3.84284	1.10126	TRUE	TRUE
ENSG00000180353.11	HCLS1	0.00105596	0.0150289	10.7268	26.7119	28.9783	27.7279	20.4377	18.3579	27.7697	17.6055	25.2966	14.6995	15.3911	19.0651	17.5225	17.2273	16.6788	24.1107	16.7641	0.521693	TRUE	FALSE
ENSG00000136630.13	HLX	0.00105973	0.0150699	10.7202	2.68553	3.21852	2.99457	2.94702	3.30069	3.84158	3.22597	4.58041	1.80906	1.89905	2.7921	2.6451	2.40643	1.72207	3.34929	2.2123	0.576969	TRUE	FALSE
ENSG00000133065.11	SLC41A1	0.00106184	0.0150872	10.7165	6.30217	6.45616	5.74068	6.77305	5.93329	4.46535	5.89865	6.80596	6.78233	6.82675	7.32263	7.7365	7.91949	9.25313	6.04691	7.64014	-0.332497	TRUE	FALSE
ENSG00000148204.12	CRB2	0.00106881	0.0151631	10.7044	0.384421	0.169327	0.187579	0.186874	0.559055	0.178902	0.190336	0.115982	0.0660551	0.140721	0.0792018	0.129818	0.11323	0.0845096	0.246559	0.102256	0.776921	TRUE	FALSE
ENSG00000185862.7	EVI2B	0.00106898	0.0151631	10.7041	12.3123	16.8716	9.96347	12.1673	8.90289	10.8863	11.1079	11.672	7.21633	6.84739	10.542	9.41674	7.11844	5.39074	11.7355	7.75528	0.59138	TRUE	FALSE
ENSG00000125354.23	SEPTIN6	0.00107175	0.0151897	10.6993	7.5342	6.4626	7.8559	6.96024	7.07216	6.48919	6.1923	7.6372	4.57812	4.46533	5.19353	7.6822	5.19558	4.85928	7.02547	5.32901	0.392298	TRUE	FALSE
ENSG00000180626.10	ZNF594	0.00107419	0.0152115	10.6951	3.85199	3.44133	3.13525	2.82372	2.35533	2.90537	2.79284	3.41783	3.60583	3.41069	3.87502	5.23708	5.0352	4.42703	3.09046	4.26514	-0.452264	TRUE	FALSE
ENSG00000253910.2	PCDHGB2	0.00107744	0.0152447	10.6895	1.79375	2.7065	2.53755	2.10235	2.31456	1.66491	1.83304	1.83778	2.70757	2.54687	2.46884	2.54945	3.09266	3.01432	2.09881	2.72995	-0.364057	TRUE	FALSE
ENSG00000138964.17	PARVG	3.67335e-05	0.00261037	17.0331	7.20625	7.78582	5.97161	5.99853	6.26825	4.3411	5.35468	5.5958	1.99753	3.59015	3.94378	3.48408	1.9396	1.72028	6.06525	2.77924	1.09847	TRUE	TRUE
ENSG00000114315.4	HES1	0.000110925	0.00448259	14.941	19.5304	10.3311	16.9961	22.2725	12.8896	8.50421	11.668	16.1552	5.64385	9.11341	6.75941	6.06025	6.09271	7.50796	14.7934	6.86293	1.09691	TRUE	TRUE
ENSG00000196954.14	CASP4	0.00108114	0.0152555	10.6832	30.3867	31.2019	22.4504	26.9242	26.0534	24.2876	30.6191	31.1604	17.406	19.5946	24.3149	21.5365	20.3144	23.7887	27.8855	21.1592	0.39659	TRUE	FALSE
ENSG00000171928.14	TVP23B	0.00108271	0.0152555	10.6805	16.6308	16.4771	17.4688	15.6093	15.0346	18.5274	16.9459	19.0045	18.8778	20.8543	21.4623	25.8669	19.0232	22.3108	16.9623	21.3992	-0.333473	TRUE	FALSE
ENSG00000102265.12	TIMP1	0.00215762	0.0230327	9.41037	203.944	463.201	169.467	181.271	171.084	105.715	126.163	231.065	86.6311	143.845	86.5473	89.2109	84.6111	88.5353	206.489	96.5635	1.09572	TRUE	TRUE
ENSG00000089220.5	PEBP1	0.0010903	0.0153495	10.6676	50.4878	48.6525	49.6698	48.8052	54.9881	52.3844	41.683	51.0649	65.6025	59.4276	62.301	55.9534	61.8689	60.2296	49.717	60.8972	-0.292105	TRUE	FALSE
ENSG00000197021.9	CXorf40B	0.00109184	0.0153585	10.665	5.11236	7.10912	7.44335	6.18177	6.23312	5.58141	6.03498	8.29064	5.10636	5.52476	4.65141	4.86103	4.19488	3.92641	6.49834	4.71081	0.455825	TRUE	FALSE
ENSG00000131188.12	PRR7	0.00109551	0.0153638	10.6588	0.589886	0.48751	1.01141	0.622923	0.714223	0.327678	0.606819	0.688758	0.341186	0.340873	0.328648	0.38602	0.176051	0.157641	0.631151	0.288403	0.912613	TRUE	FALSE
ENSG00000157077.14	ZFYVE9	0.0010952	0.0153638	10.6593	8.47024	8.58718	8.66088	9.30473	8.96785	9.9851	8.43496	8.45726	11.2773	10.3894	11.1735	10.4554	10.9205	11.3439	8.85853	10.9266	-0.299661	TRUE	FALSE
ENSG00000184313.20	MROH7	0.00109426	0.0153638	10.6609	4.70551	4.21011	2.38262	4.89042	5.49471	3.31853	3.28702	4.64534	7.08185	5.15873	5.0355	8.17116	6.76995	6.63379	4.11678	6.47516	-0.640884	TRUE	FALSE
ENSG00000101336.14	HCK	9.57629e-05	0.00420614	15.2185	5.16672	8.81558	5.12155	4.58163	6.28125	3.3918	4.07139	5.20907	1.38097	3.35951	2.5675	2.39383	2.01484	2.94282	5.32987	2.44325	1.09425	TRUE	TRUE
ENSG00000095303.17	PTGS1	0.000219689	0.00629415	13.6547	2.93069	5.37337	2.63033	2.59784	3.41956	2.2011	1.99383	4.67741	1.74899	1.80207	1.61346	1.14921	0.982298	1.46669	3.22802	1.46045	1.0927	TRUE	TRUE
ENSG00000099860.9	GADD45B	0.0035101	0.0310144	8.52132	17.6845	26.4124	70.7161	31.4187	21.9526	18.3544	43.1761	31.9981	12.4267	16.9117	14.0055	15.6678	19.5534	13.2277	32.7141	15.2988	1.0915	TRUE	TRUE
ENSG00000137962.13	ARHGAP29	0.00111049	0.0155303	10.6336	19.6603	23.6355	21.8274	27.8611	21.1714	22.0477	23.2782	22.7453	15.4145	14.6544	21.2726	18.8156	16.8847	19.4984	22.7784	17.7567	0.357517	TRUE	FALSE
ENSG00000278259.4	MYO19	0.00111207	0.0155396	10.631	14.9576	14.6411	17.2409	15.5099	16.4828	18.2645	15.0658	15.684	12.5987	13.6372	10.4253	12.5686	11.6939	11.4366	15.9808	12.0601	0.40319	TRUE	FALSE
ENSG00000120915.14	EPHX2	0.00111334	0.0155444	10.6289	9.38404	7.5919	5.44194	7.33406	9.33928	8.48555	5.78743	8.65151	9.2151	9.15614	10.0789	11.7369	12.3325	10.4892	7.75196	10.5015	-0.433137	TRUE	FALSE
ENSG00000146066.3	HIGD2A	0.00111536	0.0155598	10.6255	15.1934	17.7321	16.2011	14.0841	15.0719	17.6312	14.1986	16.0752	10.758	11.6938	15.325	12.3199	10.1786	11.3147	15.7735	11.9317	0.399779	TRUE	FALSE
ENSG00000205189.12	ZBTB10	0.00112011	0.0156132	10.6177	11.7065	10.489	12.7217	12.5384	10.6456	13.6898	11.3351	13.8055	18.9373	15.5028	13.0559	14.1703	16.3398	16.3152	12.1165	15.7202	-0.372944	TRUE	FALSE
ENSG00000135048.14	CEMIP2	0.00112141	0.0156183	10.6156	19.3143	34.6831	57.2143	37.4086	21.0934	29.2567	41.5011	35.8339	13.9566	15.633	17.3007	23.3651	16.9205	20.2954	34.5382	17.9119	0.943413	TRUE	FALSE
ENSG00000140406.4	TLNRD1	0.00112264	0.0156226	10.6135	2.67408	3.61095	7.10355	4.57458	2.92003	3.2126	4.08134	4.79861	1.6923	1.98703	2.61306	2.03217	3.02838	2.226	4.12197	2.26316	0.8372	TRUE	FALSE
ENSG00000077549.18	CAPZB	0.00112767	0.0156797	10.6053	51.4164	66.6657	62.0414	49.7591	54.3104	62.5997	57.8391	64.5028	48.8236	48.1518	38.7184	41.6057	41.4799	51.8209	58.6418	45.1001	0.378064	TRUE	FALSE
ENSG00000157551.19	KCNJ15	0.00113383	0.0157525	10.5952	2.96707	5.50936	3.82438	4.13938	2.3846	1.37628	3.46073	2.46835	1.22414	1.63713	1.74968	1.63868	1.72935	1.54773	3.26627	1.58778	0.99602	TRUE	FALSE
ENSG00000106066.15	CPVL	0.000356187	0.00824333	12.7491	29.9676	25.561	13.0011	14.2202	12.5204	15.293	12.5634	20.6609	6.58108	5.89047	11.7904	9.49048	7.28235	9.29055	17.9735	8.38755	1.09045	TRUE	TRUE
ENSG00000052749.13	RRP12	0.00113802	0.0157818	10.5884	6.56577	9.65905	12.2025	12.7133	9.05493	10.0608	12.1207	12.8934	6.22114	8.53612	5.2894	5.9741	7.47633	7.13449	10.6588	6.77193	0.64673	TRUE	FALSE
ENSG00000167552.14	TUBA1A	0.00114062	0.0157818	10.5841	36.5699	37.9851	45.6792	48.9987	68.2549	56.5834	51.5219	44.2641	31.593	34.4538	39.4862	26.6707	26.0885	31.473	48.7321	31.6275	0.622096	TRUE	FALSE
ENSG00000136040.9	PLXNC1	0.0011401	0.0157818	10.585	9.32442	13.1276	9.19046	10.0835	11.1681	10.2604	7.60044	11.3576	5.49987	6.38281	8.02831	8.02193	8.9558	5.10507	10.2641	6.99896	0.545912	TRUE	FALSE
ENSG00000122085.17	MTERF4	0.00113934	0.0157818	10.5862	21.865	19.1828	18.6308	19.6058	21.1985	21.6267	20.4162	22.5714	22.0237	25.5465	27.6743	25.0704	24.8226	26.0681	20.6372	25.2009	-0.286971	TRUE	FALSE
ENSG00000141582.15	CBX4	0.00114196	0.0157875	10.582	4.29031	5.40525	3.10905	5.39906	4.27504	3.63181	4.40985	4.73354	1.61101	2.67717	2.65547	4.23745	2.55405	2.43896	4.40674	2.69568	0.688882	TRUE	FALSE
ENSG00000103005.11	USB1	0.00114352	0.0157961	10.5794	6.07048	6.90557	6.74475	6.45302	6.95687	6.32091	6.17759	6.67282	4.80556	5.2719	4.24458	4.98914	5.0199	4.09953	6.53775	4.73843	0.456154	TRUE	FALSE
ENSG00000185924.7	RTN4RL1	0.00114947	0.0158059	10.5699	0.598543	0.667844	0.844107	0.342512	0.562763	0.515396	0.4764	0.798508	0.183407	0.380578	0.426097	0.257559	0.409409	0.27593	0.600759	0.322163	0.731118	TRUE	FALSE
ENSG00000187801.15	ZFP69B	0.00114621	0.0158059	10.5751	1.39919	0.958112	0.780374	0.858528	0.927229	0.784447	0.870993	0.92688	0.729133	0.689484	0.413418	0.747128	0.31612	0.462304	0.938218	0.559598	0.654452	TRUE	FALSE
ENSG00000075240.17	GRAMD4	0.00114984	0.0158059	10.5692	10.659	8.08314	6.85348	7.92129	9.62168	7.95261	7.29848	10.5811	4.65701	4.67206	6.93412	6.21026	5.82366	4.72033	8.62135	5.50291	0.638376	TRUE	FALSE
ENSG00000240849.11	TMEM189	0.00114915	0.0158059	10.5704	4.75623	4.44513	4.63362	4.69823	4.42037	4.82545	4.78698	4.30067	3.81233	3.21269	3.6167	2.8976	3.89065	4.06132	4.60833	3.58188	0.354773	TRUE	FALSE
ENSG00000166228.9	PCBD1	0.00114883	0.0158059	10.5709	15.367	17.5037	16.3158	17.2532	19.8346	14.3593	13.9547	15.4533	20.6862	19.5292	22.1142	19.0642	21.4093	17.7304	16.2552	20.0889	-0.303814	TRUE	FALSE
ENSG00000143198.13	MGST3	0.00114595	0.0158059	10.5755	69.9153	79.2332	64.7384	67.8538	80.9893	74.7606	83.9521	65.426	113.348	85.9892	83.8827	82.4763	86.9349	96.2128	73.3586	91.4739	-0.318005	TRUE	FALSE
ENSG00000162073.14	PAQR4	0.00115132	0.0158133	10.5669	0.991843	1.01307	0.775499	0.954385	1.08172	0.788044	0.66757	0.981438	0.32458	0.424191	0.865051	0.45386	0.568081	0.593317	0.906696	0.53818	0.657592	TRUE	FALSE
ENSG00000123395.14	ATG101	0.00115301	0.0158237	10.5642	3.95463	5.25718	7.20893	5.88074	5.61574	6.14022	6.83657	7.1303	3.93698	4.06299	4.40021	3.55529	4.39609	4.44773	6.00304	4.13321	0.527775	TRUE	FALSE
ENSG00000114999.8	TTL	0.00115498	0.0158378	10.561	8.66437	8.57764	9.26679	8.49533	8.81258	9.94961	9.82962	7.9831	6.86173	7.00112	7.63136	6.7963	7.24032	7.06204	8.94738	7.09881	0.329741	TRUE	FALSE
ENSG00000171860.5	C3AR1	0.00116021	0.0158966	10.5527	5.48602	8.78149	7.66249	5.01741	5.42642	7.34365	3.5195	6.97369	2.6029	4.09393	4.71206	3.30519	2.57887	3.93669	6.27633	3.53827	0.809473	TRUE	FALSE
ENSG00000103489.12	XYLT1	0.00603356	0.0426133	7.54025	5.21898	2.46324	12.0547	4.70838	3.72074	7.97921	6.81142	3.70473	3.3317	2.11656	3.40845	2.39047	2.72134	2.16536	5.83267	2.68898	1.08894	TRUE	TRUE
ENSG00000151136.15	BTBD11	0.00116338	0.0159224	10.5476	0.420646	0.531246	0.628079	0.474769	0.817224	0.685432	0.997864	0.61018	0.21819	0.145621	0.505238	0.377766	0.484592	0.121789	0.64568	0.308866	0.866929	TRUE	FALSE
ENSG00000182606.16	TRAK1	0.00116492	0.0159224	10.5452	8.49938	11.3212	13.1082	11.5147	9.94626	11.0464	12.2431	8.77845	8.00243	7.70575	9.33265	8.77311	7.00336	7.52523	10.8072	8.05709	0.419157	TRUE	FALSE
ENSG00000179097.5	HTR1F	0.0011659	0.0159229	10.5436	0.328757	0.470161	0.390614	0.422405	0.258366	0.305584	0.502393	0.513223	0.0866005	0.264635	0.227342	0.120002	0.091058	0.348543	0.398938	0.189697	0.784317	TRUE	FALSE
ENSG00000164117.13	FBXO8	0.00116838	0.015938	10.5397	7.18301	7.24999	7.76865	7.63115	6.83029	6.9768	6.32803	7.00936	8.88572	8.07385	9.24564	8.25449	10.3346	9.16656	7.12216	8.99347	-0.3324	TRUE	FALSE
ENSG00000198270.13	TMEM116	0.00116888	0.015938	10.5389	6.40439	5.33844	4.69603	5.12799	5.64734	6.89039	6.19281	6.62396	8.50695	6.78283	10.697	8.395	7.25654	8.20015	5.86517	8.3064	-0.494926	TRUE	FALSE
ENSG00000186283.14	TOR3A	0.00117285	0.0159791	10.5326	9.00036	10.3129	12.9272	8.45708	9.39131	6.94065	13.7622	8.62397	6.20143	6.44756	6.49392	8.02964	5.65767	6.49864	9.92696	6.55481	0.591414	TRUE	FALSE
ENSG00000125846.15	ZNF133	0.00117421	0.0159847	10.5305	6.98843	5.01901	5.29441	6.14389	4.90215	5.36304	4.72692	6.40456	6.61908	7.9249	7.96907	7.35392	6.8353	6.42825	5.6053	7.18842	-0.353303	TRUE	FALSE
ENSG00000137720.8	C11orf1	0.0011859	0.0161309	10.5122	4.96058	3.17895	2.4008	3.48134	3.30817	3.99641	3.47973	4.92595	6.07623	4.47033	5.30026	6.90429	6.13328	5.40094	3.71649	5.71422	-0.607339	TRUE	FALSE
ENSG00000198858.10	R3HDM4	0.00118839	0.0161388	10.5083	9.11755	7.50201	16.2039	9.57291	6.27121	11.0555	8.14655	12.7525	4.55381	3.88962	3.6021	4.51259	8.66218	6.16885	10.0778	5.23152	0.932801	TRUE	FALSE
ENSG00000108654.15	DDX5	0.00118806	0.0161388	10.5088	272.394	327.263	394.855	366.507	348.567	311.921	351.497	309.227	263.529	262.102	274.79	236.651	260.866	242.778	335.279	256.786	0.384664	TRUE	FALSE
ENSG00000104723.21	TUSC3	0.00119115	0.0161632	10.504	5.60261	4.59442	5.03468	4.81822	5.11863	5.45288	7.27273	5.59937	1.90466	1.86645	4.72998	4.97321	2.01082	3.31014	5.43669	3.13254	0.776355	TRUE	FALSE
ENSG00000117600.12	PLPPR4	0.00145629	0.0180862	10.1331	1.5967	0.934556	1.71806	2.87614	1.56297	1.87912	3.13125	1.96847	0.388576	0.492972	0.782521	1.05968	0.761364	1.72144	1.95841	0.867758	1.08881	TRUE	TRUE
ENSG00000161940.11	BCL6B	0.00119956	0.0162092	10.491	4.05962	3.78	9.13046	9.63945	5.35514	7.61721	7.17658	5.99795	2.65709	3.21019	4.12545	3.93916	4.2284	2.33157	6.59455	3.41531	0.929336	TRUE	FALSE
ENSG00000181218.5	HIST3H2A	0.00119742	0.0162092	10.4943	1.15911	0.705808	1.07568	1.00194	1.04831	0.964468	0.792613	0.979587	0.531991	0.374349	0.535869	0.909926	0.362043	0.294374	0.965941	0.501425	0.82567	TRUE	FALSE
ENSG00000113240.13	CLK4	0.00119851	0.0162092	10.4926	27.0696	21.2565	18.2622	18.5171	21.1675	22.2765	22.5767	19.7108	26.9247	24.2091	25.009	25.5536	27.9213	29.5812	21.3546	26.5332	-0.311936	TRUE	FALSE
ENSG00000197016.12	ZNF470	0.00119819	0.0162092	10.4931	3.86029	3.50114	3.57469	3.4382	3.41536	3.31065	2.95134	3.11458	4.38457	4.27913	5.23241	4.11437	4.29824	4.30401	3.39578	4.43546	-0.375633	TRUE	FALSE
ENSG00000162729.14	IGSF8	0.0011965	0.0162092	10.4957	5.32455	5.43684	5.5114	5.05319	5.07413	7.83631	5.82437	5.31365	6.53119	7.12392	6.08842	7.98626	7.6578	9.51034	5.6718	7.48299	-0.393744	TRUE	FALSE
ENSG00000154237.13	LRRK1	0.00120227	0.016223	10.4868	13.0043	10.0922	11.3067	12.1067	10.8339	10.1746	10.9134	11.3611	8.45544	8.58107	7.94397	9.67788	9.73024	8.45801	11.2241	8.80777	0.346262	TRUE	FALSE
ENSG00000119714.11	GPR68	0.000635004	0.0113883	11.6705	2.58822	1.20489	0.7737	1.6038	1.2699	1.1098	1.57247	1.40784	0.366107	0.385531	0.629999	0.85841	0.569514	0.943819	1.44133	0.625563	1.087	TRUE	TRUE
ENSG00000060138.13	YBX3	0.00120592	0.0162333	10.4813	72.7643	150.579	209.725	126.978	150.767	134.218	121.615	153.716	71.6203	84.0911	82.2957	76.0769	100.035	90.1636	140.045	84.0472	0.735936	TRUE	FALSE
ENSG00000151702.17	FLI1	0.00120584	0.0162333	10.4814	10.602	14.0459	11.1928	12.2437	11.435	10.4799	11.7394	11.0284	6.23896	6.61087	10.9206	11.4087	6.55654	7.55061	11.5959	8.21438	0.492319	TRUE	FALSE
ENSG00000161281.11	COX7A1	0.00120709	0.0162361	10.4795	67.9255	94.8156	93.5275	101.365	78.7459	62.4761	64.0492	58.7075	105.898	87.5297	96.7889	91.444	72.1545	82.7522	77.7016	89.4279	-0.202537	TRUE	FALSE
ENSG00000137575.12	SDCBP	0.00121266	0.0162981	10.471	66.4724	93.5973	79.4236	78.1061	65.0082	78.6278	78.5371	98.49	52.4958	57.7193	79.0144	56.9167	54.0534	57.3074	79.7828	59.5845	0.420528	TRUE	FALSE
ENSG00000159111.13	MRPL10	0.00121437	0.0163081	10.4683	4.81499	4.30936	3.66757	4.26558	4.64991	3.82527	3.9281	4.76773	5.46122	4.92491	5.67393	5.20576	5.70961	5.727	4.27856	5.45041	-0.342135	TRUE	FALSE
ENSG00000137812.19	KNL1	0.00616693	0.0432838	7.50087	1.42268	1.68379	1.02106	1.80011	0.568978	0.963306	2.88913	1.12228	0.289331	0.26162	0.483424	0.570905	1.41837	0.711899	1.43392	0.622591	1.08597	TRUE	TRUE
ENSG00000165025.15	SYK	3.7783e-05	0.00262678	16.9796	5.52221	6.19157	3.37853	3.86639	3.89226	3.01938	2.98995	4.53829	1.30726	2.23837	2.6525	2.06828	1.41086	1.80698	4.17482	1.91404	1.08577	TRUE	TRUE
ENSG00000132471.12	WBP2	0.00122161	0.0163403	10.4574	18.5851	19.2082	19.5884	17.7296	20.4074	18.4318	21.4177	19.9842	22.1028	23.4156	21.1861	19.9888	24.3001	20.371	19.419	21.8941	-0.172232	TRUE	FALSE
ENSG00000165359.15	INTS6L	0.00122044	0.0163403	10.4591	4.52834	4.78908	5.06469	3.84078	4.22526	4.3099	4.05398	5.58032	6.04246	5.385	5.46949	5.00634	5.84254	6.30743	4.54904	5.67554	-0.313023	TRUE	FALSE
ENSG00000071794.16	HLTF	0.00121916	0.0163403	10.4611	13.8866	14.4476	10.3917	15.3237	13.9028	13.2643	11.526	14.7822	18.8348	17.0735	17.0402	18.5959	13.9354	16.9394	13.4406	17.0699	-0.342585	TRUE	FALSE
ENSG00000284194.2	SCO2	0.00600799	0.0425038	7.5479	1.81918	2.93281	2.21812	2.90219	2.35117	0.541092	2.81772	2.48274	0.736826	1.17053	1.02732	0.901591	1.31461	0.917395	2.25813	1.01138	1.08529	TRUE	TRUE
ENSG00000010404.18	IDS	0.00122821	0.0164026	10.4474	33.7168	40.1225	43.0648	46.6972	35.9596	39.7821	31.7139	38.0212	56.7175	52.3481	40.9378	46.4726	46.4678	49.9751	38.6348	48.8198	-0.336789	TRUE	FALSE
ENSG00000105971.15	CAV2	0.00122943	0.016406	10.4456	30.9898	33.8275	43.8937	44.5689	44.0067	38.1203	38.8726	30.7947	59.297	52.3228	45.4528	47.4476	46.5362	49.3831	38.1343	50.0732	-0.392051	TRUE	FALSE
ENSG00000175183.10	CSRP2	0.00123499	0.0164671	10.4373	24.2949	16.2511	29.2029	17.9662	19.0443	27.5637	23.5576	29.3995	38.4457	31.5965	34.8114	27.8944	47.9164	31.8469	23.41	35.4186	-0.595296	TRUE	FALSE
ENSG00000164294.14	GPX8	0.00123752	0.0164811	10.4335	19.7261	18.0158	16.1554	19.3746	13.2143	19.529	14.8325	21.217	13.1055	16.479	10.3828	13.0135	7.84896	9.1423	17.7581	11.662	0.602444	TRUE	FALSE
ENSG00000137936.18	BCAR3	0.00123799	0.0164811	10.4328	8.82064	9.75151	9.17015	9.41134	9.25659	9.11059	8.14564	10.8601	12.0706	12.2269	11.9796	12.5919	11.4951	10.9203	9.31582	11.8807	-0.347558	TRUE	FALSE
ENSG00000089820.15	ARHGAP4	0.0012392	0.0164843	10.431	11.3349	8.76875	6.29668	5.96656	10.5451	7.17555	7.89012	7.40393	3.81926	5.16788	5.81271	7.12126	4.21667	4.41475	8.1727	5.09209	0.672043	TRUE	FALSE
ENSG00000182481.9	KPNA2	2.72613e-06	0.000852876	22.0003	8.62931	8.69027	13.4684	10.834	8.25119	7.83173	9.1108	11.9711	4.01529	4.16286	5.00846	4.15194	4.05886	6.23136	9.84835	4.6048	1.08032	TRUE	TRUE
ENSG00000113600.11	C9	0.00302727	0.0283654	8.79096	1.04589	1.18218	0.544763	1.88713	0.934975	0.952666	1.52179	2.07743	0.409851	0.597726	0.651992	0.460072	0.187372	0.978573	1.26835	0.547598	1.07927	TRUE	TRUE
ENSG00000146856.14	AGBL3	0.00124214	0.0164893	10.4266	6.47638	6.0909	3.42047	4.7037	5.42706	5.74407	4.36203	6.9303	8.19991	7.16454	8.95676	9.32686	6.03626	8.19261	5.39436	7.97949	-0.556312	TRUE	FALSE
ENSG00000008323.15	PLEKHG6	0.00126029	0.0166639	10.3998	4.30276	7.85671	9.71832	4.04207	5.57995	4.3734	7.89225	5.79165	2.2629	2.21998	3.09082	5.71133	1.67193	3.36155	6.19464	3.05308	0.997359	TRUE	FALSE
ENSG00000184361.13	SPATA32	0.00126059	0.0166639	10.3994	0.23979	0.249017	0.0673133	0.309511	0.149773	0.0482326	0.346208	0.11886	0.0155458	0.0531504	0.0658792	0.0891417	0.0359806	0.0487095	0.191088	0.0514012	0.94308	TRUE	FALSE
ENSG00000176393.11	RNPEP	0.00125798	0.0166639	10.4032	7.318	8.45958	6.63996	6.29881	8.99116	8.76755	6.52063	6.77602	4.60026	6.7963	5.47522	6.77398	5.10718	4.96942	7.47146	5.62039	0.404458	TRUE	FALSE
ENSG00000071282.12	LMCD1	0.00126034	0.0166639	10.3997	58.6812	60.4972	58.2878	72.5208	65.9877	52.3318	72.3236	55.7473	131.198	83.4816	72.6942	68.1339	84.6751	92.6441	62.0472	88.8046	-0.516569	TRUE	FALSE
ENSG00000183873.15	SCN5A	0.00126036	0.0166639	10.3997	2.29391	1.42236	1.03831	1.95202	1.47508	1.35541	1.90766	1.38151	3.11577	1.91712	2.51202	1.92007	2.89937	3.11933	1.60328	2.58061	-0.654245	TRUE	FALSE
ENSG00000134830.6	C5AR2	0.00126412	0.0166714	10.3942	1.26106	1.56588	2.27919	1.61525	1.34233	1.78468	1.74605	1.65522	1.00336	1.08298	1.36061	1.21155	1.18513	1.27307	1.65621	1.18612	0.44944	TRUE	FALSE
ENSG00000198455.4	ZXDB	0.00126397	0.0166714	10.3944	2.06335	2.37215	2.22406	2.06053	2.20129	2.23676	2.14983	2.37032	2.75097	2.62116	2.52193	2.593	2.95663	2.70282	2.20979	2.69109	-0.273068	TRUE	FALSE
ENSG00000186818.12	LILRB4	0.000187604	0.00580713	13.9513	3.7289	8.71158	4.04752	3.72338	2.74883	3.27084	3.13695	4.01546	1.92138	2.48874	1.89814	1.51122	2.0179	1.70504	4.17293	1.92374	1.0782	TRUE	TRUE
ENSG00000122970.16	IFT81	0.00126682	0.0166939	10.3903	11.8817	12.0251	10.5149	13.1862	10.1546	13.2584	9.81956	15.3462	15.8886	14.5941	15.3591	13.5738	17.1034	16.705	12.0233	15.5373	-0.367208	TRUE	FALSE
ENSG00000106460.19	TMEM106B	0.00126846	0.016698	10.3879	23.5746	22.8652	19.7722	22.6301	21.5359	20.6827	18.3932	20.4408	28.1509	27.0325	27.7841	26.2269	25.5337	23.7815	21.2368	26.4183	-0.313642	TRUE	FALSE
ENSG00000167371.21	PRRT2	0.00126911	0.016698	10.3869	7.40488	6.06993	5.67522	9.13232	5.69547	4.92986	6.00047	6.50341	8.27059	8.90562	7.13924	9.30461	12.002	8.39139	6.42645	9.00225	-0.479925	TRUE	FALSE
ENSG00000184903.9	IMMP2L	0.00127301	0.0167364	10.3813	21.9504	36.4418	23.154	27.3947	23.2078	29.0704	19.7392	26.1637	27.1323	35.4087	36.2972	39.7908	35.3393	36.4672	25.8902	35.0726	-0.436482	TRUE	FALSE
ENSG00000158301.18	GPRASP2	0.00127441	0.0167417	10.3792	4.23444	4.37397	3.21921	3.30704	3.3552	2.81506	3.02149	3.23346	4.74261	4.47086	3.89251	4.66991	3.97441	4.68081	3.44498	4.40518	-0.345807	TRUE	FALSE
ENSG00000133083.14	DCLK1	0.000199521	0.00598332	13.8356	14.3809	10.5929	19.257	9.55505	12.612	23.6686	20.2693	12.5043	4.90552	6.28161	9.92769	8.28143	5.89277	8.07049	15.355	7.22659	1.07686	TRUE	TRUE
ENSG00000135047.15	CTSL	0.00128594	0.0168278	10.3626	37.8905	57.1456	36.851	28.7807	29.0598	28.7369	37.1838	70.6265	21.7256	23.6847	25.2039	22.625	22.6474	21.9964	40.7844	22.9805	0.824874	TRUE	FALSE
ENSG00000123684.13	LPGAT1	0.00128434	0.0168278	10.3649	13.1221	16.6062	19.6891	19.4547	15.2139	15.178	14.243	16.3906	14.2232	11.376	13.5642	10.1131	10.9604	11.5945	16.2372	11.9719	0.436507	TRUE	FALSE
ENSG00000112667.12	DNPH1	0.00128505	0.0168278	10.3639	5.97727	5.24782	4.87284	4.88772	7.61939	5.60601	4.85356	5.29056	3.15817	4.18234	5.21985	4.35954	3.23155	4.44192	5.5444	4.09889	0.42681	TRUE	FALSE
ENSG00000161091.13	MFSD12	0.00128307	0.0168278	10.3667	13.422	14.0324	15.3615	12.9197	12.2703	13.2555	12.1527	12.909	10.1867	8.66393	11.204	10.9527	9.41714	10.4847	13.2904	10.1515	0.385356	TRUE	FALSE
ENSG00000180448.10	ARHGAP45	0.00128922	0.0168577	10.3579	7.24606	5.74161	4.57091	4.7194	5.54139	5.20395	6.70741	4.26706	2.10637	4.03716	3.06014	5.06415	3.2455	3.45352	5.49972	3.49447	0.639575	TRUE	FALSE
ENSG00000198856.13	OSTC	0.00129049	0.0168612	10.3561	40.5454	32.1594	28.7512	28.1519	27.6915	34.0005	33.999	43.6192	23.5511	27.9565	24.8107	25.9662	19.3029	24.3098	33.6148	24.3162	0.465542	TRUE	FALSE
ENSG00000105722.10	ERF	0.00129631	0.0169241	10.3478	26.681	22.5627	42.3303	27.4763	40.0719	21.3072	31.7876	36.8696	16.2428	22.7175	16.9436	16.0657	22.2701	19.932	31.1358	19.0286	0.707468	TRUE	FALSE
ENSG00000272602.6	ZNF595	0.00129902	0.0169417	10.3439	6.8301	7.15181	8.60416	6.52533	8.0623	5.99047	6.16757	6.33564	9.34924	8.67799	9.76364	7.90662	8.0253	8.56034	6.95842	8.71385	-0.320428	TRUE	FALSE
ENSG00000132718.9	SYT11	0.00129966	0.0169417	10.343	8.48737	8.64065	9.71465	10.1191	12.197	11.2322	9.54344	10.7703	16.8619	14.6846	12.9861	10.6915	11.765	13.6107	10.0881	13.4333	-0.409631	TRUE	FALSE
ENSG00000175505.11	CLCF1	0.00218688	0.0232356	9.38567	2.47476	2.0932	4.14163	1.888	1.64869	1.41462	5.1144	2.57942	0.863644	1.44365	1.63694	1.42931	1.06864	0.842412	2.66934	1.2141	1.07547	TRUE	TRUE
ENSG00000183876.9	ARSI	0.000253819	0.006724	13.3837	0.62924	0.340887	0.3641	0.361629	0.63923	0.717737	0.415362	0.665147	0.0925017	0.102503	0.354616	0.294795	0.166594	0.14496	0.516666	0.192662	1.07526	TRUE	TRUE
ENSG00000067182.7	TNFRSF1A	0.0013067	0.0169811	10.333	39.1235	36.2077	45.7934	36.0039	36.7988	31.9972	42.9114	37.7761	18.8667	28.0242	32.0786	31.4701	27.9565	30.4817	38.3265	28.1463	0.44404	TRUE	FALSE
ENSG00000128694.12	OSGEPL1	0.00130629	0.0169811	10.3336	6.13845	6.92396	4.83758	6.55905	6.15951	5.38803	5.5689	6.56445	8.15705	6.55646	9.38206	8.90187	6.79037	7.19678	6.01749	7.83077	-0.37452	TRUE	FALSE
ENSG00000092607.15	TBX15	0.00130472	0.0169811	10.3358	0.905185	0.300254	1.41201	0.750886	0.554293	0.936081	0.548116	0.401695	0.314675	0.246253	0.450039	0.229017	0.228383	0.28402	0.726065	0.292064	1.07516	TRUE	TRUE
ENSG00000189043.10	NDUFA4	0.00131843	0.0171042	10.3165	43.46	35.6551	43.5158	42.2068	38.0076	44.3452	38.5066	48.5169	66.3782	58.1966	55.7124	51.479	51.9683	51.5725	41.7767	55.8845	-0.418878	TRUE	FALSE
ENSG00000144476.6	ACKR3	9.03492e-05	0.0040487	15.3284	12.0825	11.0535	24.2263	21.8299	17.2006	23.3092	21.7682	21.7087	9.81101	9.8527	11.0766	7.65984	6.81693	9.01299	19.1474	9.03835	1.07465	TRUE	TRUE
ENSG00000089159.16	PXN	0.0013207	0.0171095	10.3134	21.0628	21.2143	26.5307	15.8805	23.1568	31.1697	24.8897	20.6537	14.271	15.0819	15.0599	17.6599	18.594	15.4815	23.0698	16.0247	0.522972	TRUE	FALSE
ENSG00000174684.7	B4GAT1	0.00132165	0.0171095	10.312	2.57445	2.53509	2.28819	2.51242	3.0999	2.69239	1.92292	2.63873	3.4042	2.76426	5.12832	3.11545	3.41932	3.30933	2.53301	3.52348	-0.460662	TRUE	FALSE
ENSG00000147416.11	ATP6V1B2	0.00132476	0.0171236	10.3077	19.21	26.9463	19.5875	17.9494	16.9949	18.6147	19.7777	20.7569	15.5717	16.6085	16.4792	14.8849	13.544	15.312	19.9797	15.4001	0.373462	TRUE	FALSE
ENSG00000171735.19	CAMTA1	0.0013238	0.0171236	10.309	30.0808	34.2092	37.8168	39.3298	33.1019	35.8169	32.6005	35.2837	51.1616	38.7648	41.9287	36.6325	42.9595	45.4418	34.78	42.8148	-0.299078	TRUE	FALSE
ENSG00000103490.14	PYCARD	0.00132634	0.0171309	10.3055	4.62206	7.47019	4.56744	4.94643	4.60784	4.74591	3.73971	5.52724	2.67414	3.08125	4.70936	2.83483	2.19025	3.45051	5.02835	3.15672	0.655074	TRUE	FALSE
ENSG00000167123.19	CERCAM	3.7729e-05	0.00262678	16.9823	21.6777	14.2157	18.9093	15.6078	12.7925	28.0962	17.846	23.5028	8.84795	12.0044	6.99672	9.23223	8.12508	8.87583	19.081	9.0137	1.07357	TRUE	TRUE
ENSG00000243927.6	MRPS6	0.00133414	0.0171921	10.2947	20.6406	21.4006	11.8347	22.6276	23.2311	12.6554	12.1807	22.5712	36.6353	24.8852	30.2216	23.6594	29.8971	30.5886	18.3927	29.3146	-0.669572	TRUE	FALSE
ENSG00000136944.17	LMX1B	0.000373695	0.0083964	12.6593	0.265918	0.0851042	0.387366	0.188991	0.125081	0.42797	0.398788	0.246948	0.0398487	0.0956258	0.0566074	0.0787773	0.0501587	0.123704	0.265771	0.0741203	1.07086	TRUE	TRUE
ENSG00000196498.13	NCOR2	0.00133578	0.0172001	10.2924	58.3495	55.7372	120.913	68.1964	53.6068	76.0716	67.2465	60.8393	40.044	45.8797	40.9547	47.3368	45.22	46.5087	70.12	44.324	0.660543	TRUE	FALSE
ENSG00000014216.15	CAPN1	0.00133798	0.0172154	10.2894	21.6185	19.7087	22.1411	17.1157	21.8594	16.4166	19.0853	20.3625	17.3297	17.1688	14.995	13.3425	13.3139	13.0975	19.7885	14.8746	0.40942	TRUE	FALSE
ENSG00000158717.11	RNF166	0.00134115	0.017243	10.285	10.5949	10.5773	7.94925	8.83051	7.34381	8.72227	7.18038	7.29406	5.45445	5.90085	6.07425	6.22476	6.17019	6.17677	8.56156	6.00021	0.505767	TRUE	FALSE
ENSG00000116005.12	PCYOX1	0.00134496	0.0172789	10.2798	18.9095	20.0694	19.6099	25.0554	25.5243	19.6334	16.8338	20.2334	30.362	25.0442	24.8546	23.0042	25.074	27.9336	20.7336	26.0454	-0.327644	TRUE	FALSE
ENSG00000279170.2	TSTD3	0.00134785	0.0172897	10.2758	10.8376	8.65108	8.34505	10.077	9.32649	9.65273	9.53645	11.1877	12.0159	11.2662	11.9212	11.7481	12.3744	11.566	9.70176	11.8153	-0.281701	TRUE	FALSE
ENSG00000155970.12	MICU3	0.00134708	0.0172897	10.2769	18.833	18.3849	17.4267	17.4234	18.6504	22.0218	19.4501	21.2701	27.7763	25.7185	24.2998	24.4067	29.0032	28.0473	19.1826	26.542	-0.466404	TRUE	FALSE
ENSG00000145685.14	LHFPL2	0.00135146	0.0173229	10.2709	16.0058	19.5072	14.12	14.1069	12.9702	22.1355	23.3037	24.0159	10.4955	11.1905	11.2028	8.99489	12.5626	13.8201	18.2707	11.3777	0.678568	TRUE	FALSE
ENSG00000106327.13	TFR2	0.00135469	0.0173512	10.2665	0.539045	0.587792	0.399296	0.937763	0.601236	0.569502	0.601551	0.791782	0.311653	0.415346	0.204705	0.62727	0.288989	0.354973	0.628496	0.367156	0.641017	TRUE	FALSE
ENSG00000111276.11	CDKN1B	0.00135592	0.0173538	10.2648	21.7723	16.9473	14.2468	16.6785	17.9073	16.4167	16.8924	23.2335	23.3895	21.0489	26.1399	20.7869	26.8247	22.1544	18.0119	23.3907	-0.375157	TRUE	FALSE
ENSG00000163694.15	RBM47	2.16907e-06	0.000852876	22.4392	9.04239	10.7607	6.99907	7.95577	8.34875	6.39279	9.20938	10.9585	2.59942	3.92211	4.76475	4.3795	4.65192	4.25555	8.70841	4.09554	1.07002	TRUE	TRUE
ENSG00000119699.7	TGFB3	0.000188369	0.00580713	13.9437	58.6427	31.9617	52.1821	64.4387	37.6319	68.5644	65.4438	77.8342	34.3732	29.389	25.3814	19.4024	22.2551	32.0574	57.0874	27.1431	1.06981	TRUE	TRUE
ENSG00000271601.4	LIX1L	0.00137203	0.0175068	10.243	14.8126	13.2555	14.1466	13.5575	15.7163	12.9406	10.9106	12.4681	17.7049	16.5013	15.8372	14.707	17.1606	18.0886	13.476	16.6666	-0.304534	TRUE	FALSE
ENSG00000149292.16	TTC12	0.00137074	0.0175068	10.2448	19.2525	15.4066	9.40912	11.8697	16.3736	11.0364	8.20665	12.2161	21.2214	22.3513	20.3062	20.7657	18.6895	14.7868	12.9713	19.6868	-0.598135	TRUE	FALSE
ENSG00000145569.6	OTULINL	0.00137583	0.0175266	10.2379	2.48601	2.26733	2.73102	2.66513	2.4169	2.75107	2.29727	2.26732	1.2229	1.33496	1.829	1.29801	1.89106	1.34563	2.48526	1.48693	0.704071	TRUE	FALSE
ENSG00000185947.15	ZNF267	0.00137663	0.0175266	10.2368	9.58517	13.5772	9.71376	9.65349	6.20225	8.82129	16.042	10.616	6.09706	6.23503	7.0375	6.67926	7.00204	5.86967	10.5264	6.48676	0.690009	TRUE	FALSE
ENSG00000168283.14	BMI1	0.00137669	0.0175266	10.2368	29.0142	28.8511	24.5114	25.3185	25.9693	19.6716	17.1366	18.0593	29.8924	31.4501	27.1683	33.6777	29.4152	30.4386	23.5665	30.3404	-0.363139	TRUE	FALSE
ENSG00000087152.15	ATXN7L3	0.00137902	0.0175308	10.2336	16.4671	16.2721	17.9878	14.2476	19.946	11.1508	12.5941	14.2499	11.1886	11.3672	10.1708	10.7834	9.76865	12.2437	15.3644	10.9204	0.488776	TRUE	FALSE
ENSG00000111206.12	FOXM1	0.0013791	0.0175308	10.2335	3.12449	2.51305	2.31282	2.78483	2.51368	2.48657	3.13857	2.69637	1.90679	2.52172	2.27101	2.37025	2.31703	2.0293	2.6963	2.23602	0.259469	TRUE	FALSE
ENSG00000106348.18	IMPDH1	0.00138304	0.0175677	10.2283	8.52249	9.79531	9.99939	6.8995	9.75696	6.97444	5.84943	7.70169	4.61745	5.5817	6.9715	5.98876	5.63973	4.8288	8.1874	5.60466	0.53878	TRUE	FALSE
ENSG00000111641.11	NOP2	0.00138721	0.0176074	10.2227	8.15489	7.52305	8.40732	6.64337	7.69548	5.18913	10.0385	7.10687	4.59813	5.69629	4.53773	5.87273	4.42429	5.83352	7.59483	5.16045	0.548703	TRUE	FALSE
ENSG00000175274.18	TP53I11	5.99928e-05	0.00321752	16.1029	9.84276	15.8809	18.0906	19.5295	12.6371	11.6431	12.6652	13.9343	5.02209	5.01075	9.77199	6.43361	6.48742	7.78886	14.2779	6.75245	1.06916	TRUE	TRUE
ENSG00000105173.14	CCNE1	0.000814246	0.0129528	11.2085	0.534895	0.408481	0.738317	0.391155	0.404985	0.295121	0.339247	0.577431	0.156354	0.152168	0.0858379	0.212272	0.165116	0.233309	0.461204	0.167509	1.06894	TRUE	TRUE
ENSG00000147443.13	DOK2	0.00139607	0.0176472	10.211	3.97837	4.06745	1.88926	1.73488	3.17942	2.04663	2.8053	3.33205	1.45796	1.53742	2.16408	1.45368	1.20774	1.51618	2.87917	1.55618	0.847054	TRUE	FALSE
ENSG00000166451.13	CENPN	0.00140183	0.0176472	10.2034	2.27554	1.85613	2.5289	3.0443	2.42541	2.47269	2.11082	4.30029	0.975709	1.2011	2.46513	1.60885	0.87138	1.5351	2.62676	1.44288	0.821563	TRUE	FALSE
ENSG00000076770.14	MBNL3	0.00139854	0.0176472	10.2077	4.93251	4.66431	3.80387	4.33564	4.92548	5.30916	4.63314	3.80347	2.42036	2.35685	4.63355	3.29915	3.61491	2.14927	4.55095	3.07902	0.548944	TRUE	FALSE
ENSG00000116337.18	AMPD2	0.00140169	0.0176472	10.2036	12.4195	12.0402	10.8179	13.9847	10.5631	8.92256	11.4608	14.4964	8.54636	9.17605	8.03785	9.63241	5.76181	8.86183	11.8381	8.33605	0.500939	TRUE	FALSE
ENSG00000107968.10	MAP3K8	0.00139518	0.0176472	10.2122	25.8833	34.9094	38.0093	33.8639	30.1548	34.0271	38.058	38.2085	22.2073	22.7283	24.0186	19.4771	26.8869	33.3843	34.1393	24.7837	0.46045	TRUE	FALSE
ENSG00000141556.21	TBCD	0.00139789	0.0176472	10.2086	25.3688	26.9714	35.2691	26.7992	27.8976	31.273	26.1722	24.9581	20.1145	21.3901	20.4056	27.0908	20.4497	22.1662	28.0887	21.9361	0.355245	TRUE	FALSE
ENSG00000123096.11	SSPN	0.00139181	0.0176472	10.2166	23.9806	27.3839	27.9388	25.05	24.5308	24.0665	20.8031	16.2904	48.7224	38.6164	28.3597	27.3918	29.8942	33.8269	23.7555	34.4685	-0.535138	TRUE	FALSE
ENSG00000108370.17	RGS9	0.0013996	0.0176472	10.2063	2.93875	3.37562	3.32532	1.99962	2.98225	2.26283	1.85333	2.73249	3.72929	3.63976	6.11456	3.27162	4.12562	3.07325	2.68377	3.99235	-0.555887	TRUE	FALSE
ENSG00000158458.20	NRG2	0.00139924	0.0176472	10.2068	0.505631	0.437272	0.541752	0.309662	0.705332	0.404459	0.396771	0.819562	0.73509	0.798788	0.881174	0.976443	1.10687	0.680107	0.515055	0.863078	-0.646938	TRUE	FALSE
ENSG00000065485.20	PDIA5	0.00140656	0.0176936	10.1972	11.6611	10.9641	12.2591	12.8417	11.8734	16.2251	11.6335	11.2733	8.96989	7.36726	8.15117	10.9751	7.87005	9.54118	12.3414	8.81245	0.481256	TRUE	FALSE
ENSG00000166741.7	NNMT	0.00141413	0.0177756	10.1873	88.8692	122.196	185.329	85.7238	71.9018	131.641	134.922	99.1681	45.1477	79.3004	62.0821	65.6657	56.2534	82.5439	114.969	65.1655	0.818104	TRUE	FALSE
ENSG00000157020.18	SEC13	0.00141727	0.0178018	10.1832	27.0991	30.2508	28.3434	30.0079	30.8288	29.1644	28.2336	30.2384	24.5742	24.4948	21.7992	24.9212	20.3668	24.5371	29.2708	23.4489	0.318724	TRUE	FALSE
ENSG00000059728.11	MXD1	0.00141878	0.0178074	10.1812	6.19104	10.5688	9.28181	12.1454	7.03482	6.15669	9.55788	11.3636	5.62894	5.25524	5.69642	5.3322	6.26956	5.96429	9.0375	5.69111	0.65796	TRUE	FALSE
ENSG00000136830.12	NIBAN2	0.00141996	0.0178091	10.1797	19.0138	21.0426	31.4426	20.0883	16.9356	16.0694	24.1653	13.4485	12.1846	13.7701	14.7901	12.6621	8.9722	11.9862	20.2758	12.3942	0.705591	TRUE	FALSE
ENSG00000155868.8	MED7	0.00142443	0.0178519	10.1739	4.89207	6.16209	4.86536	6.40427	5.2167	5.99993	4.56442	5.35483	8.04351	6.57345	6.10785	6.92958	6.61079	7.4806	5.43246	6.95763	-0.351263	TRUE	FALSE
ENSG00000164188.8	RANBP3L	0.00142935	0.0179002	10.1675	3.98848	3.52257	3.20533	3.51836	2.65507	6.40292	1.48584	5.18909	6.87941	7.58083	5.55983	6.7375	10.1592	6.13219	3.74596	7.17482	-0.919569	TRUE	FALSE
ENSG00000152782.16	PANK1	0.00143218	0.0179224	10.1639	1.61126	0.953236	1.15384	1.42002	1.04776	0.877255	1.12046	1.54	3.03177	1.05845	3.26403	2.82809	2.00512	1.86562	1.21548	2.34218	-0.892582	TRUE	FALSE
ENSG00000103653.16	CSK	0.00143807	0.0179827	10.1563	11.6423	12.5392	7.7534	9.20355	11.1692	8.21682	8.88913	9.20234	6.16108	7.75151	7.27762	9.20416	6.89332	6.34507	9.82699	7.27213	0.429276	TRUE	FALSE
ENSG00000128283.7	CDC42EP1	0.00144023	0.0179866	10.1536	17.6846	16.3904	18.7812	18.4232	19.7264	11.2055	14.9393	13.8693	12.362	14.3801	11.1295	12.2565	10.1063	11.9273	16.3775	12.027	0.442279	TRUE	FALSE
ENSG00000169896.18	ITGAM	5.8049e-05	0.00315331	16.1653	7.49036	9.59199	5.979	5.75668	7.97271	5.0808	6.21461	7.04659	1.85169	3.21743	4.19039	3.51103	2.78149	3.86783	6.89159	3.23665	1.06722	TRUE	TRUE
ENSG00000148481.14	MINDY3	0.00144222	0.0179947	10.151	26.244	18.8655	23.0826	27.9437	23.9749	26.3562	22.5094	26.2322	30.7822	25.1219	32.3016	31.6727	32.9888	30.2102	24.4011	30.5129	-0.321296	TRUE	FALSE
ENSG00000132334.16	PTPRE	0.000130406	0.0048313	14.6359	15.6311	20.1677	14.774	17.8797	15.5312	8.15506	16.2177	14.2153	3.7163	7.524	8.97873	9.04616	6.70022	7.61333	15.3215	7.26312	1.06655	TRUE	TRUE
ENSG00000255587.9	RAB44	0.00144991	0.0180374	10.1412	0.121085	0.107493	0.125348	0.0919554	0.108962	0.167851	0.137714	0.101172	0.0276417	0.0392397	0.0869524	0.0754336	0.0909159	0.0281991	0.120198	0.0580637	0.478292	TRUE	FALSE
ENSG00000198961.10	PJA2	0.00144853	0.0180374	10.143	53.3423	60.5979	55.0565	59.2097	57.2956	56.8383	52.0384	54.3304	84.8348	65.9223	66.0126	66.1254	68.5069	75.4142	56.0886	71.136	-0.342329	TRUE	FALSE
ENSG00000182013.18	PNMA8A	0.00144885	0.0180374	10.1426	3.0325	2.75244	1.5104	2.7581	3.34317	3.01025	1.55852	2.61269	5.46043	4.74201	2.88442	3.54721	4.25331	6.28284	2.57226	4.52837	-0.792445	TRUE	FALSE
ENSG00000177464.5	GPR4	0.000791129	0.0127794	11.2619	1.87501	3.28122	2.70212	2.75156	1.88659	1.19641	2.82792	3.34139	0.671088	0.728355	2.18218	0.934617	1.02261	1.27305	2.48278	1.13532	1.06404	TRUE	TRUE
ENSG00000105122.13	RASAL3	0.00145704	0.0180862	10.1322	3.82139	4.72036	1.96336	3.56661	2.36872	2.30355	1.5004	2.1926	0.971418	0.748081	1.48894	2.31986	1.23801	1.36049	2.80462	1.35447	0.997862	TRUE	FALSE
ENSG00000178947.9	SMIM10L2A	0.00145591	0.0180862	10.1336	0.116878	0.14506	0.120449	0.160425	0.194715	0.0612135	0.109832	0.119795	0.277749	0.13763	0.254858	0.21816	0.202856	0.25247	0.128546	0.223954	-0.503305	TRUE	FALSE
ENSG00000140259.7	MFAP1	0.00146182	0.0181321	10.1261	9.68354	8.23878	7.89456	8.81834	7.7649	7.63584	7.91691	9.00603	10.5508	9.90294	10.3391	9.21135	11.0074	10.401	8.36986	10.2354	-0.28719	TRUE	FALSE
ENSG00000214063.11	TSPAN4	0.00146972	0.0181767	10.1162	14.2098	11.0275	12.9726	9.20738	13.9463	11.4625	11.6065	11.1248	7.55953	9.58494	9.84885	11.0955	7.44131	8.71128	11.9447	9.04024	0.398089	TRUE	FALSE
ENSG00000164331.10	ANKRA2	0.00146672	0.0181767	10.12	16.4286	13.9741	14.1294	12.2347	12.6686	12.5158	14.8426	16.4518	16.3755	17.6288	21.5964	18.9327	20.6694	15.3152	14.1557	18.4197	-0.377522	TRUE	FALSE
ENSG00000122862.5	SRGN	0.00204289	0.0223093	9.5106	57.7655	152.485	125.56	67.8289	47.9068	49.883	72.0214	96.0672	40.9057	31.3338	46.2003	29.5601	48.4058	43.632	83.6897	40.0063	1.06295	TRUE	TRUE
ENSG00000133874.2	RNF122	0.000297368	0.00725973	13.0869	4.60917	5.41021	7.43377	5.69044	3.87559	3.30318	5.23656	8.41627	1.58742	2.34905	2.30767	2.00068	3.28901	3.94455	5.4969	2.57973	1.06254	TRUE	TRUE
ENSG00000179431.7	FJX1	0.00147864	0.0182737	10.105	0.713891	0.421775	1.20239	0.901109	0.755982	0.561683	0.933894	0.668525	0.459305	0.51597	0.473925	0.281197	0.261276	0.390153	0.769906	0.396971	0.807698	TRUE	FALSE
ENSG00000100600.15	LGMN	0.00148289	0.0183128	10.0998	64.7205	57.4645	29.6671	43.037	59.5666	45.4034	43.1684	86.7735	26.3113	33.5016	31.6296	31.4977	28.9788	30.2205	53.7251	30.3566	0.821526	TRUE	FALSE
ENSG00000034152.19	MAP2K3	0.00241416	0.0246583	9.20454	17.2484	18.5117	19.8812	25.02	19.5344	11.8373	44.2459	11.6589	11.1322	11.9716	8.9485	10.1788	6.92168	10.8767	20.9922	10.0049	1.06166	TRUE	TRUE
ENSG00000254979.5	AP000781.2	0.0025715	0.0256738	9.08901	0.292103	0.367359	0.487848	0.471572	0.595419	0.429856	0.925695	0.451411	0.183148	0.380282	0.289268	0.21171	0.00981058	0.0581539	0.502658	0.188729	1.06163	TRUE	TRUE
ENSG00000196449.4	YRDC	0.00148831	0.0183262	10.093	1.94865	2.49129	2.79465	2.50122	2.3956	2.50706	2.02117	2.20498	1.77394	1.52003	1.86395	1.42568	1.89169	1.70513	2.35808	1.69674	0.452151	TRUE	FALSE
ENSG00000104805.16	NUCB1	0.0014875	0.0183262	10.094	41.0435	44.0845	44.1858	42.7105	45.2198	40.5062	40.2625	46.8239	36.4369	38.6806	31.5792	32.1933	32.2609	37.564	43.1046	34.7858	0.308544	TRUE	FALSE
ENSG00000159640.16	ACE	0.00149337	0.0183751	10.0868	6.41509	2.95706	2.82527	4.1447	4.39642	4.62846	4.61582	7.51865	1.55801	2.55256	2.40733	3.58392	1.47383	2.32617	4.68768	2.31697	0.986128	TRUE	FALSE
ENSG00000185043.12	CIB1	0.00149691	0.0184052	10.0824	10.2754	13.3059	12.5664	10.9062	8.89056	12.5536	9.65408	11.4438	8.69513	9.1413	8.75552	9.2167	8.17181	7.8922	11.1995	8.64544	0.369655	TRUE	FALSE
ENSG00000279782.2	PPIAL4F	0.00150197	0.0184272	10.0762	0.849982	0.860208	1.22889	0.705753	1.04007	0.545801	1.27389	0.754115	0.335218	0.529765	0.233408	0.724697	0.248383	0.539673	0.90734	0.435191	0.912425	TRUE	FALSE
ENSG00000271567.1	PPIAL4E	0.00150197	0.0184272	10.0762	0.849982	0.860208	1.22889	0.705753	1.04007	0.545801	1.27389	0.754115	0.335218	0.529765	0.233408	0.724697	0.248383	0.539673	0.90734	0.435191	0.912425	TRUE	FALSE
ENSG00000118705.17	RPN2	0.00150045	0.0184272	10.0781	29.7486	33.9711	31.4029	29.581	35.5173	29.2837	32.0993	33.2355	26.9908	26.0403	26.6691	24.1451	22.6415	26.0888	31.8549	25.4293	0.323886	TRUE	FALSE
ENSG00000206549.13	PRSS50	0.00151284	0.0185471	10.0629	0.0417244	0.119915	0.0241966	0.028692	0.0372114	0.0701027	0.013992	0.0608408	0.0831269	0.145976	0.14673	0.118417	0.17546	0.262168	0.0495844	0.155313	-0.771308	TRUE	FALSE
ENSG00000173706.14	HEG1	3.00772e-07	0.00046193	26.2447	38.1677	36.8748	43.8584	44.7986	34.1762	48.4024	57.1311	40.5743	21.0766	25.0586	21.6959	19.5724	15.7421	20.1695	42.9979	20.5525	1.0613	TRUE	TRUE
ENSG00000008517.16	IL32	7.07484e-07	0.000620037	24.5946	19.1742	16.1513	24.5725	16.475	17.7282	18.2406	21.2543	15.6799	6.57937	8.82758	10.5647	10.5418	6.78037	10.1152	18.6595	8.9015	1.05938	TRUE	TRUE
ENSG00000112394.17	SLC16A10	0.000856747	0.0133275	11.1141	2.14757	3.12052	3.10785	1.7448	1.09209	1.50748	3.58037	2.89093	0.737896	0.973879	1.31152	1.08312	1.45355	1.03921	2.39895	1.09986	1.05845	TRUE	TRUE
ENSG00000115641.19	FHL2	0.00152339	0.0185912	10.0501	11.718	20.241	27.3371	22.0996	10.9257	12.3667	21.9473	17.0881	12.7737	9.03655	11.5425	6.32317	6.91846	9.34867	17.9655	9.32384	0.938846	TRUE	FALSE
ENSG00000143621.17	ILF2	0.00152309	0.0185912	10.0505	20.4088	18.6839	23.2524	18.9493	21.0094	22.9084	21.0353	21.4538	16.8296	16.8696	18.196	16.2933	16.1705	16.7766	20.9627	16.8559	0.312899	TRUE	FALSE
ENSG00000114439.19	BBX	0.0015233	0.0185912	10.0502	40.1074	42.4514	36.9279	43.9706	39.1122	40.1329	34.8127	37.7018	43.0952	50.6144	50.298	49.7322	47.8142	46.5427	39.4021	48.0161	-0.284591	TRUE	FALSE
ENSG00000169446.5	MMGT1	0.00152634	0.0185912	10.0465	8.83942	9.10826	10.8093	10.2269	9.49877	9.60934	8.72624	9.83665	13.636	10.7816	11.6031	9.754	14.5725	11.8853	9.58186	12.0387	-0.326263	TRUE	FALSE
ENSG00000102763.18	VWA8	0.00152452	0.0185912	10.0487	9.14111	11.0805	8.57615	9.07898	12.1107	8.7091	10.1708	13.4908	11.7884	11.709	14.8067	14.3269	15.6563	12.4865	10.2948	13.4623	-0.383741	TRUE	FALSE
ENSG00000066583.12	ISOC1	0.00152523	0.0185912	10.0479	3.48913	3.10714	3.01082	2.93014	4.38361	3.59755	3.13977	3.52411	4.07287	3.6718	5.53606	4.17139	4.75738	5.45335	3.39778	4.61048	-0.429433	TRUE	FALSE
ENSG00000117906.14	RCN2	0.00152952	0.0186165	10.0427	20.7789	19.6693	16.8956	26.4411	25.2219	22.0036	19.049	22.6171	32.5968	30.5203	25.4138	26.2111	25.6781	26.128	21.5845	27.758	-0.361424	TRUE	FALSE
ENSG00000042980.13	ADAM28	0.00511151	0.0386139	7.83956	13.5006	18.0378	13.0025	8.94547	9.69676	4.80354	14.3393	9.42114	2.50023	7.13699	7.95143	8.46379	2.23186	4.46828	11.4684	5.45876	1.05735	TRUE	TRUE
ENSG00000164985.15	PSIP1	0.00153528	0.0186597	10.0358	52.139	47.8334	41.9442	54.2446	54.06	50.8483	46.6386	58.706	63.5123	61.4187	70.253	55.0575	66.7167	61.0362	50.8018	62.9991	-0.309903	TRUE	FALSE
ENSG00000136261.15	BZW2	0.00154303	0.0187404	10.0265	8.54122	6.3801	8.86048	6.22252	5.99937	7.03332	8.89254	9.84744	4.63235	4.7053	6.3144	6.1711	4.87958	5.94597	7.72212	5.44145	0.497297	TRUE	FALSE
ENSG00000184163.3	C1QTNF12	0.00154458	0.0187458	10.0247	0.687814	0.727571	1.43046	0.385217	1.28774	0.608052	0.737553	0.552225	0.487708	0.40679	0.490014	0.297805	0.391352	0.22901	0.802078	0.38378	0.898902	TRUE	FALSE
ENSG00000103855.18	CD276	0.00154804	0.0187743	10.0205	11.1093	11.4222	14.7562	14.4626	11.1743	19.9352	23.6858	12.5059	10.1314	10.7969	7.81309	7.6868	7.31612	8.28666	14.8814	8.67182	0.772226	TRUE	FALSE
ENSG00000167778.9	SPRYD3	0.00155112	0.0187981	10.0169	12.1823	12.1619	14.5068	13.2912	13.3891	12.619	11.3853	9.49803	17.8414	15.388	12.6798	15.8679	14.7133	15.494	12.3792	15.3307	-0.306281	TRUE	FALSE
ENSG00000173641.17	HSPB7	0.0015534	0.0188123	10.0142	41.492	30.249	25.2052	51.8035	53.0659	25.2501	32.8313	19.1041	97.6804	58.9584	49.6211	45.7947	58.1813	71.6803	34.8751	63.6527	-0.866158	TRUE	FALSE
ENSG00000118193.12	KIF14	0.00155923	0.0188693	10.0073	0.452378	0.40819	0.183665	0.295048	0.219967	0.432124	0.415172	0.5093	0.161912	0.190622	0.256689	0.180938	0.179023	0.20445	0.364481	0.195606	0.651944	TRUE	FALSE
ENSG00000064218.5	DMRT3	0.00198655	0.0219209	9.56192	0.104052	0.202681	0.0216872	0.155298	0.0667258	0.22375	0.270871	0.347923	0.093005	0.0307867	0.0101476	0	0.0182396	0.0393246	0.174124	0.0319172	1.05519	TRUE	TRUE
ENSG00000110852.4	CLEC2B	0.00156306	0.0188802	10.0028	14.2858	12.6928	7.61436	7.92526	10.7769	9.73886	10.8955	9.61727	4.49181	6.03154	9.36778	8.6693	6.77875	6.84001	10.4434	7.02987	0.564387	TRUE	FALSE
ENSG00000188177.14	ZC3H6	0.00156348	0.0188802	10.0023	8.79769	6.29535	8.92628	7.88807	7.80973	10.9254	7.44424	9.4888	11.6715	10.1046	13.4854	10.2436	10.3919	10.7057	8.44695	11.1005	-0.390077	TRUE	FALSE
ENSG00000146247.14	PHIP	0.0015766	0.0190251	9.98687	15.4018	14.2381	13.1831	13.8099	13.0198	14.8798	12.1155	14.9282	16.131	16.3173	18.8393	17.5391	18.7151	16.8517	13.947	17.3989	-0.316999	TRUE	FALSE
ENSG00000204344.14	STK19	0.00157899	0.0190403	9.98409	5.66595	6.77532	8.47739	8.60183	6.35363	5.8605	6.67092	10.1934	4.78714	5.81926	4.23439	5.81779	5.33755	4.55171	7.32486	5.09131	0.516267	TRUE	FALSE
ENSG00000119314.15	PTBP3	0.00158104	0.0190514	9.9817	18.9702	17.4014	17.7398	15.3709	14.521	14.7623	15.5943	16.7633	12.7411	14.1757	14.7565	12.2491	12.4345	11.6411	16.3904	12.9997	0.332096	TRUE	FALSE
ENSG00000070882.13	OSBPL3	0.00158306	0.0190622	9.97934	12.6423	14.4361	14.629	9.79042	12.5857	14.4248	14.8666	15.6373	6.59276	6.07434	12.5049	12.5256	8.45267	7.99432	13.6265	9.0241	0.589214	TRUE	FALSE
ENSG00000178922.16	HYI	0.00158944	0.0191253	9.97194	9.30202	9.55475	9.81209	8.51313	10.1096	9.06146	6.23461	9.73652	10.5508	11.7084	10.3831	13.6546	10.0725	13.0893	9.04052	11.5765	-0.353255	TRUE	FALSE
ENSG00000149257.14	SERPINH1	1.21888e-07	0.000343196	27.9909	50.4994	39.0986	39.1051	42.4288	35.0168	43.0311	49.8219	58.4715	22.4589	23.1229	18.9548	19.6079	18.047	26.5806	44.6842	21.462	1.0545	TRUE	TRUE
ENSG00000171368.12	TPPP	0.00159415	0.0191548	9.96649	1.0493	1.33079	1.08833	1.52387	1.51541	1.28859	1.43177	1.36034	1.61899	1.41466	1.74673	1.69274	2.58265	1.95302	1.32355	1.8348	-0.442689	TRUE	FALSE
ENSG00000075618.18	FSCN1	6.12484e-06	0.00117583	20.4488	10.7065	8.27927	7.67289	10.7037	8.57763	11.3962	10.3117	12.4041	4.92678	6.19743	4.54199	4.96448	2.85507	5.11298	10.0065	4.76645	1.05434	TRUE	TRUE
ENSG00000184232.9	OAF	0.00494154	0.0378832	7.90071	18.5975	6.40491	10.6102	11.6696	12.0506	19.6859	15.3425	14.0288	3.54664	4.97206	9.12089	10.2893	5.93918	4.99445	13.5488	6.47709	1.05325	TRUE	TRUE
ENSG00000186130.5	ZBTB6	0.00160069	0.0191754	9.95896	3.9185	4.03446	3.35199	3.80474	3.88661	3.59956	2.96431	3.56428	4.75188	4.31178	4.76413	4.39215	4.29168	4.34109	3.64056	4.47545	-0.290661	TRUE	FALSE
ENSG00000085719.13	CPNE3	0.00159929	0.0191754	9.96056	37.5276	38.1209	40.2529	41.5539	41.2506	41.5224	35.7839	34.4987	47.0962	43.1813	49.7178	50.5626	52.817	48.9117	38.8139	48.7145	-0.327024	TRUE	FALSE
ENSG00000204882.4	GPR20	0.00159756	0.0191754	9.96255	0.402989	0.319846	0.603939	0.431165	0.714336	0.493105	0.540326	0.277669	0.604319	0.703494	0.635917	0.818012	0.871146	1.36098	0.472922	0.832311	-0.702474	TRUE	FALSE
ENSG00000085265.11	FCN1	0.00701031	0.0469224	7.27032	2.46266	2.64483	0.872032	1.42058	2.56291	0.679197	2.35288	1.25818	0.674292	0.870318	0.770851	0.458266	0.754586	1.3204	1.78166	0.808119	1.05105	TRUE	TRUE
ENSG00000108947.5	EFNB3	0.000269509	0.00690908	13.2712	0.341501	0.105997	0.169526	0.131398	0.250405	0.169267	0.524722	0.206546	0.0224435	0.033162	0.124266	0.0447483	0.0642288	0.0892131	0.23742	0.0630102	1.04958	TRUE	TRUE
ENSG00000160233.8	LRRC3	0.00161008	0.0192366	9.94819	0.682421	0.676542	0.506359	0.928694	1.01445	0.573941	0.511477	0.776472	1.18218	0.832503	0.973893	0.913378	1.35843	1.58373	0.708794	1.14069	-0.617293	TRUE	FALSE
ENSG00000174808.12	BTC	0.00161246	0.0192516	9.94546	2.46243	2.49025	3.50551	4.11716	3.86225	2.75872	3.61917	2.64844	8.99554	3.55111	3.52462	5.11884	6.19769	7.39179	3.18299	5.7966	-0.844872	TRUE	FALSE
ENSG00000152128.13	TMEM163	0.00161599	0.0192801	9.94144	0.318941	0.67036	0.48133	0.452033	0.306334	0.377312	0.467757	0.408852	0.239481	0.28836	0.174751	0.248461	0.217953	0.257044	0.435365	0.237675	0.664888	TRUE	FALSE
ENSG00000136295.15	TTYH3	2.08943e-08	0.000343196	31.4096	13.6623	14.0079	14.1008	11.6662	13.7912	13.7558	14.8575	16.5932	6.23658	8.80663	5.87512	6.65709	5.99282	6.91769	14.0543	6.74765	1.04756	TRUE	TRUE
ENSG00000175662.17	TOM1L2	0.00162517	0.0193301	9.93101	18.3792	16.1723	21.3934	17.4472	19.6899	17.9641	15.9249	15.8097	21.1183	19.414	21.9204	22.4837	20.6355	25.3769	17.8476	21.8248	-0.288773	TRUE	FALSE
ENSG00000001497.16	LAS1L	0.00162551	0.0193301	9.93063	6.63828	9.02859	7.20301	6.41792	6.28889	6.49798	7.213	6.60966	8.94742	7.41845	8.34168	7.93544	9.96132	9.47544	6.98717	8.67996	-0.309005	TRUE	FALSE
ENSG00000074266.21	EED	0.00162448	0.0193301	9.93179	12.2108	9.63151	9.808	12.6644	11.2956	8.88663	9.62282	14.0009	13.6245	12.6746	14.3272	14.6522	14.1134	13.4337	11.0151	13.8043	-0.323009	TRUE	FALSE
ENSG00000165795.23	NDRG2	0.00162302	0.0193301	9.93345	25.9902	23.6114	32.0961	26.2905	29.4372	21.5485	18.3065	25.6398	32.1834	30.7355	71.2339	35.9466	39.6556	32.3468	25.365	40.3503	-0.667635	TRUE	FALSE
ENSG00000013810.19	TACC3	0.00163231	0.0193926	9.92294	4.99111	4.78106	2.74099	3.52509	4.04296	2.7275	4.75658	4.15862	1.89194	2.23516	3.10356	2.70516	2.41979	2.83242	3.96549	2.53134	0.627632	TRUE	FALSE
ENSG00000019144.19	PHLDB1	0.00164923	0.0195798	9.90396	64.3762	53.1025	108.318	77.4732	75.7329	96.3352	106.318	70.4601	50.9298	64.6036	50.2176	43.4451	52.2382	49.0697	81.5145	51.7507	0.654463	TRUE	FALSE
ENSG00000177105.10	RHOG	0.00166344	0.0196972	9.88818	7.89853	11.2583	8.7518	6.31222	7.35567	5.94109	6.65345	7.97332	5.56794	6.1521	6.06809	4.7849	5.52446	5.35163	7.76804	5.57485	0.471422	TRUE	FALSE
ENSG00000167232.14	ZNF91	0.00166318	0.0196972	9.88847	25.8762	25.7345	22.2152	26.5387	25.5558	24.1663	25.0593	25.6858	30.2419	27.7155	33.3255	31.4312	29.6097	27.2765	25.104	29.9334	-0.252914	TRUE	FALSE
ENSG00000127990.19	SGCE	0.00166067	0.0196972	9.89125	32.4219	26.5442	28.9538	33.8207	26.1526	30.6976	27.6191	29.8981	39.8225	34.9398	39.3535	38.5921	37.065	30.8628	29.5135	36.7726	-0.316295	TRUE	FALSE
ENSG00000025156.13	HSF2	0.00166378	0.0196972	9.8878	3.74108	3.91753	3.29222	4.11431	4.64124	4.08821	3.3302	4.21425	5.11396	4.75438	5.38018	4.77728	5.03164	5.21811	3.91738	5.04592	-0.357175	TRUE	FALSE
ENSG00000169760.17	NLGN1	0.00167393	0.0198035	9.87661	4.55805	6.38316	4.23793	4.20544	6.73726	7.46685	5.77686	9.43101	10.43	8.12733	11.8417	6.87782	9.2151	13.8708	6.09957	10.0605	-0.712725	TRUE	FALSE
ENSG00000142347.19	MYO1F	0.00167874	0.0198465	9.87133	24.4162	29.2825	15.2024	27.0286	27.1031	14.8326	18.8364	19.4222	12.7988	10.509	17.5699	16.3431	11.211	14.5574	22.0155	13.8315	0.666706	TRUE	FALSE
ENSG00000204252.14	HLA-DOA	0.0016807	0.01985	9.86919	5.6493	5.34759	6.93952	5.0051	3.85092	6.30826	3.49674	3.65574	1.83667	3.92599	2.73658	3.83594	2.48319	2.56623	5.03165	2.89743	0.775695	TRUE	FALSE
ENSG00000115896.16	PLCL1	0.00168139	0.01985	9.86843	10.7198	7.29025	6.67308	9.09666	6.41579	7.33075	4.43758	9.03609	11.1113	10.2703	9.23985	15.851	11.2916	12.9809	7.62499	11.7908	-0.622244	TRUE	FALSE
ENSG00000163162.9	RNF149	0.00169281	0.0199667	9.85598	39.6474	51.9908	55.0716	39.5979	37.345	36.4443	53.2909	50.3503	29.7798	33.0345	38.5696	34.4025	33.1582	33.5709	45.4673	33.7526	0.428732	TRUE	FALSE
ENSG00000164695.5	CHMP4C	0.00169363	0.0199667	9.85508	2.15557	1.14391	0.765603	2.09212	2.57063	0.982992	1.97987	1.52506	2.93567	2.69715	2.7887	2.83396	2.49811	4.09288	1.65197	2.97441	-0.811333	TRUE	FALSE
ENSG00000100336.17	APOL4	0.00169509	0.0199699	9.8535	3.97363	3.24703	3.21652	3.18368	2.74406	4.24229	3.83274	3.20893	1.71563	2.32901	3.66898	1.87393	2.09653	2.07942	3.45611	2.29392	0.570928	TRUE	FALSE
ENSG00000172071.14	EIF2AK3	0.00169801	0.0199904	9.85033	8.51743	9.73385	13.5802	12.1605	9.62292	14.4115	11.426	10.3835	8.71696	9.09184	8.45154	8.58539	7.26128	7.27231	11.2295	8.22988	0.443715	TRUE	FALSE
ENSG00000177311.11	ZBTB38	0.00170676	0.0200793	9.84088	43.8861	44.7054	48.5704	45.0503	42.7526	43.7723	43.8332	46.7221	58.3612	54.0906	46.4298	54.7865	58.1473	54.6162	44.9115	54.4053	-0.2761	TRUE	FALSE
ENSG00000197238.4	HIST1H4J	0.00170945	0.020097	9.83798	239.538	221.357	258.617	200.675	164.705	213.695	139.324	204.959	154.904	112.924	166.834	154.977	141.747	130.855	205.359	143.707	0.514715	TRUE	FALSE
ENSG00000129946.10	SHC2	0.0017138	0.0201089	9.83331	2.99178	3.23915	4.92012	3.56603	3.31	6.2331	6.21261	3.62977	2.16249	2.73928	2.32944	2.37659	2.12221	3.30212	4.26282	2.50536	0.74378	TRUE	FALSE
ENSG00000185480.11	PARPBP	0.00171403	0.0201089	9.83306	7.7103	4.59253	3.77785	6.9447	5.64537	7.13692	4.83789	9.6521	3.27762	3.39772	4.55226	3.53598	4.0583	3.96364	6.28721	3.79759	0.712604	TRUE	FALSE
ENSG00000112078.14	KCTD20	0.00171352	0.0201089	9.83361	22.7251	26.0154	32.0648	30.3315	21.8836	20.9269	26.2176	32.9653	21.9087	21.0204	19.6738	19.8955	16.9809	18.6418	26.6413	19.6869	0.434525	TRUE	FALSE
ENSG00000125834.13	STK35	0.00171671	0.0201264	9.83018	2.60755	2.0799	3.14472	2.7585	2.55416	3.29766	3.29756	2.95228	2.12343	2.30917	2.0367	2.13769	2.25789	2.12374	2.83654	2.16477	0.374755	TRUE	FALSE
ENSG00000160789.20	LMNA	0.000610092	0.0110827	11.7449	81.1282	162.797	166	198.894	186.021	111.282	204.177	174.918	90.3947	93.3123	66.5925	76.8853	60.5831	78.7008	160.652	77.7448	1.04617	TRUE	TRUE
ENSG00000068724.17	TTC7A	0.00172377	0.0201811	9.82264	10.3201	12.675	13.3394	9.63631	12.9249	9.17328	11.6788	8.54213	7.32059	10.6718	7.33047	6.90775	8.30141	6.80646	11.0362	7.88975	0.479039	TRUE	FALSE
ENSG00000130653.16	PNPLA7	0.00172544	0.0201867	9.82085	2.87196	2.88015	2.67815	1.86315	2.19589	3.07628	1.78625	3.97046	4.49021	3.25384	3.58246	3.4727	6.15189	4.67092	2.66529	4.27034	-0.660316	TRUE	FALSE
ENSG00000143384.13	MCL1	0.00172694	0.0201903	9.81926	65.7123	113.787	175.435	147.882	109.97	120.229	149.1	120.921	75.2794	68.0236	82.3284	76.8976	83.4407	74.7347	125.379	76.7841	0.706694	TRUE	FALSE
ENSG00000171208.10	NETO2	0.000195861	0.00592545	13.8704	1.06825	1.19559	1.09756	0.892846	0.701259	0.535505	0.866307	1.11428	0.342913	0.351337	0.248133	0.562138	0.288449	0.61168	0.93395	0.400775	1.04593	TRUE	TRUE
ENSG00000100365.16	NCF4	2.8918e-05	0.00230647	17.4876	4.93831	7.99965	4.47268	3.80307	4.76109	3.79763	3.90548	6.98247	1.72583	2.47188	2.85348	2.41587	2.44255	2.55799	5.08255	2.41127	1.04525	TRUE	TRUE
ENSG00000109814.12	UGDH	0.00173212	0.0202043	9.81375	19.891	24.6932	41.0855	21.0699	19.833	18.2664	41.3641	23.1421	14.196	16.0393	15.1404	14.0571	14.4093	15.906	26.1682	14.958	0.802785	TRUE	FALSE
ENSG00000123104.12	ITPR2	0.00173037	0.0202043	9.81561	24.2459	32.54	24.7365	22.4921	21.8506	31.8075	30.0233	30.3457	15.786	23.1641	20.5577	24.4673	18.8339	18.1019	27.2552	20.1518	0.433764	TRUE	FALSE
ENSG00000123200.16	ZC3H13	0.00173592	0.0202252	9.80972	23.5872	21.8802	25.5543	24.3325	21.9282	22.7648	23.0368	25.5749	28.9274	27.1396	25.7763	28.2664	31.3525	28.1167	23.5824	28.2632	-0.260204	TRUE	FALSE
ENSG00000185883.12	ATP6V0C	0.00174057	0.0202655	9.8048	28.4605	30.4433	26.9933	23.4825	28.2478	29.7151	24.2935	32.246	22.7529	22.0229	21.7093	19.4249	24.3331	22.544	27.9852	22.1312	0.337227	TRUE	FALSE
ENSG00000149798.5	CDC42EP2	0.00174309	0.0202808	9.80214	1.79973	2.1428	2.72287	2.79556	2.32875	1.41022	3.21627	2.25053	1.00638	0.891494	1.54645	2.09004	1.5222	0.903544	2.33334	1.32668	0.770272	TRUE	FALSE
ENSG00000155980.12	KIF5A	0.00174522	0.0202917	9.79989	1.30006	1.27756	0.427067	1.08911	1.42355	0.844126	0.469146	0.940173	1.44933	2.41033	2.06623	1.68883	1.78496	1.45593	0.971349	1.80927	-0.833591	TRUE	FALSE
ENSG00000198948.12	MFAP3L	0.00174672	0.0202952	9.79831	2.94888	4.78026	2.22385	2.71161	5.29662	2.74912	3.5907	3.74901	5.18078	4.33398	5.78176	6.14074	5.51896	4.3885	3.50625	5.22412	-0.562042	TRUE	FALSE
ENSG00000166562.9	SEC11C	0.00175603	0.0203893	9.78854	15.1153	13.7234	9.7872	11.0049	15.3848	9.83345	9.95001	10.6297	13.6213	14.1952	15.9497	20.0075	16.517	16.2253	11.9286	16.086	-0.428279	TRUE	FALSE
ENSG00000072682.18	P4HA2	0.00176066	0.0204289	9.7837	20.0565	15.2279	18.4129	12.2721	13.313	26.57	17.1128	19.2048	12.6021	12.5098	10.8574	7.28713	11.2993	11.8929	17.7712	11.0748	0.677394	TRUE	FALSE
ENSG00000174446.13	SNAPC5	0.00176251	0.0204306	9.78176	7.91668	7.59879	6.08383	8.66018	8.16729	6.71278	6.85	7.80262	9.15852	9.33903	8.57352	9.06773	10.0944	9.87921	7.47402	9.35207	-0.319571	TRUE	FALSE
ENSG00000081853.15	PCDHGA2	0.00176321	0.0204306	9.78103	1.75987	2.23859	1.77062	1.77029	2.52655	0.976852	1.00293	1.46596	2.64118	2.81181	2.53542	2.44324	2.31378	3.3021	1.68896	2.67459	-0.633153	TRUE	FALSE
ENSG00000196776.16	CD47	0.0017654	0.0204418	9.77875	54.6346	46.205	33.5768	46.2286	54.0879	43.8164	46.8391	44.4717	67.5494	56.1547	50.3092	59.9056	57.1489	60.2962	46.2325	58.5607	-0.340369	TRUE	FALSE
ENSG00000063180.9	CA11	0.00176803	0.0204583	9.77601	4.90475	2.85779	2.87857	2.1874	4.07398	3.81542	1.71947	4.90722	5.8491	5.10915	7.21295	5.92789	4.82894	4.60765	3.41808	5.58928	-0.693459	TRUE	FALSE
ENSG00000163106.11	HPGDS	0.00176966	0.0204631	9.77432	4.44037	4.66605	3.34016	5.52159	4.78359	5.29811	4.55877	4.2937	1.80404	2.88188	4.64379	2.10352	3.47728	2.30294	4.61279	2.86891	0.66665	TRUE	FALSE
ENSG00000187824.8	TMEM220	0.00177282	0.0204856	9.77104	11.2499	14.1389	10.9	9.53726	8.72105	12.0022	10.6792	10.7108	13.798	15.8617	17.1128	13.6909	14.348	12.1321	10.9924	14.4906	-0.395465	TRUE	FALSE
ENSG00000150938.10	CRIM1	0.00177825	0.0205343	9.76542	107.158	102.739	128.232	158.054	140.688	74.63	101.598	100.462	294.996	199.589	122.977	183.844	135.304	214.977	114.195	191.948	-0.748702	TRUE	FALSE
ENSG00000116132.12	PRRX1	7.29379e-05	0.00359254	15.7331	93.6722	85.8513	85.7375	67.5798	67.799	154.186	123.358	96.511	41.6279	61.488	46.6257	46.0948	38.6529	46.8889	96.8369	46.8964	1.0445	TRUE	TRUE
ENSG00000266302.6	AC098850.3	0.00178334	0.0205741	9.76017	0.150786	0.157782	0.0516655	0.128813	0.215165	0.102524	0.460701	0.242149	0.497479	0.227487	0.506329	0.361861	0.514807	0.665154	0.188698	0.462186	-0.961487	TRUE	FALSE
ENSG00000100342.20	APOL1	0.00178612	0.020583	9.7573	17.0214	19.7646	18.5535	15.2345	15.1354	12.0685	15.0539	11.4456	7.12381	12.8621	8.55656	11.953	12.005	10.7147	15.5347	10.5359	0.555809	TRUE	FALSE
ENSG00000042832.12	TG	0.00620234	0.0433788	7.49056	2.21828	1.95415	0.830325	1.53087	1.02025	0.748391	1.10001	2.80419	0.74399	0.277701	0.602313	0.788258	0.765156	0.960379	1.52581	0.689633	1.0419	TRUE	TRUE
ENSG00000162702.8	ZNF281	0.00179075	0.0205984	9.75254	4.1211	4.89373	4.66822	4.85982	3.73476	4.22296	4.70025	5.83817	3.74328	3.30024	3.5951	3.49193	3.99117	3.89634	4.62988	3.66968	0.327361	TRUE	FALSE
ENSG00000133067.17	LGR6	0.00179112	0.0205984	9.75217	18.7981	8.95558	11.8419	13.4542	12.7992	20.4262	7.66697	8.52985	22.5454	24.2039	12.8493	27.3059	26.5427	22.3512	12.809	22.6331	-0.816416	TRUE	FALSE
ENSG00000115828.17	QPCT	0.00483955	0.0376375	7.93844	0.942899	1.70956	2.54649	2.0962	1.00524	0.903729	1.16725	0.574832	0.951383	0.865775	0.609603	0.671844	0.274195	0.312805	1.36828	0.614268	1.03959	TRUE	TRUE
ENSG00000173726.11	TOMM20	0.00179496	0.0206049	9.74823	26.0584	31.4822	31.997	32.3836	29.093	28.1422	26.1875	27.3332	38.4322	35.2114	37.3255	36.758	33.6305	36.6296	29.0846	36.3312	-0.319965	TRUE	FALSE
ENSG00000126458.4	RRAS	0.00179534	0.0206049	9.74784	27.2258	29.6796	30.4706	26.3059	30.4714	21.6811	20.8853	24.7849	42.7035	30.8737	30.3388	30.3627	34.0233	35.5266	26.4381	33.9714	-0.360498	TRUE	FALSE
ENSG00000166949.16	SMAD3	0.00180128	0.0206591	9.74177	24.9133	28.8311	29.1554	25.2562	28.7327	27.1766	34.8885	27.0313	23.1403	22.0164	21.7117	21.7519	23.0813	20.9593	28.2481	22.1101	0.352035	TRUE	FALSE
ENSG00000163322.14	ABRAXAS1	0.00180641	0.0207039	9.73654	11.6513	10.0432	11.6339	9.92197	10.5932	10.0029	9.60287	10.5959	13.659	11.9441	13.9338	13.0687	12.2533	12.4887	10.5056	12.8913	-0.29271	TRUE	FALSE
ENSG00000204287.14	HLA-DRA	0.000234243	0.00656191	13.5343	210.393	272.706	242.35	150.075	110.286	192.632	140.709	200.292	73.0078	106.338	131.955	104.858	59.3832	78.6596	189.93	92.3669	1.03922	TRUE	TRUE
ENSG00000100918.13	REC8	0.00181314	0.0207528	9.7297	4.2497	5.01962	7.09486	6.49365	3.98005	3.35952	4.88053	2.91106	1.89465	3.03011	3.25021	2.68727	3.27512	2.54551	4.74863	2.78048	0.751268	TRUE	FALSE
ENSG00000110063.10	DCPS	0.00181702	0.0207832	9.72577	3.80925	3.98851	3.72521	3.28468	4.07118	3.48636	3.74295	3.55106	2.87311	2.70593	2.93732	3.40107	2.5971	2.77958	3.7074	2.88235	0.352355	TRUE	FALSE
ENSG00000276180.1	HIST1H4I	0.00182165	0.020822	9.72109	3.6018	3.94528	2.82865	2.23587	2.3313	2.95158	1.97997	3.5046	1.96472	1.58228	2.1784	1.92469	1.92693	1.92971	2.92238	1.91779	0.582911	TRUE	FALSE
ENSG00000005238.19	FAM214B	0.00182437	0.0208391	9.71835	4.49525	4.82409	3.65429	4.45335	4.89706	3.46059	4.81246	4.69364	3.80749	3.85115	3.3971	2.74425	2.62365	3.06398	4.41134	3.24794	0.430285	TRUE	FALSE
ENSG00000101916.11	TLR8	0.000244693	0.00665366	13.4524	1.81932	2.42879	1.13517	1.62442	1.54378	1.21447	0.908611	2.05382	0.595551	0.428772	0.888707	0.615351	0.700243	1.10982	1.59105	0.723073	1.03882	TRUE	TRUE
ENSG00000153130.17	SCOC	0.00182991	0.0208741	9.71278	19.077	19.4052	18.6967	20.5999	18.9946	17.3415	17.5768	17.3811	28.4053	22.2022	25.0758	19.8506	20.5938	22.532	18.6341	23.11	-0.309077	TRUE	FALSE
ENSG00000137841.12	PLCB2	0.00183715	0.0209057	9.70552	10.188	12.9585	4.54007	8.74398	8.84057	4.91116	6.38688	8.64395	3.45151	4.5908	5.10139	4.56145	3.91273	4.49385	8.15164	4.35195	0.890242	TRUE	FALSE
ENSG00000005206.17	SPPL2B	0.00183764	0.0209057	9.70504	10.111	9.15605	8.67676	8.7402	9.08727	8.9242	8.90952	9.97159	6.75272	8.48776	6.61399	7.93735	6.56686	6.63121	9.19707	7.16498	0.355817	TRUE	FALSE
ENSG00000063046.17	EIF4B	0.00183401	0.0209057	9.70867	75.1145	78.5675	85.5904	79.203	70.4315	89.2538	68.7368	87.3601	97.9946	91.905	101.931	94.8176	91.5722	93.5379	79.2822	95.2931	-0.265069	TRUE	FALSE
ENSG00000177683.14	THAP5	0.00183708	0.0209057	9.70559	15.5632	12.3768	11.736	14.1463	14.4071	13.5164	11.5152	14.0018	18.4922	18.0665	15.4971	16.0201	15.4484	16.7183	13.4079	16.7071	-0.315272	TRUE	FALSE
ENSG00000139289.13	PHLDA1	0.00185733	0.0210948	9.68545	4.41932	7.90457	15.5085	10.3193	5.15264	9.53028	9.41838	10.0145	3.7195	3.49071	5.12695	4.15863	4.94417	5.68803	9.03343	4.52133	0.982848	TRUE	FALSE
ENSG00000034693.15	PEX3	0.00185786	0.0210948	9.68492	5.7481	7.76507	6.48378	6.16102	6.71657	4.98059	7.77726	8.00952	10.3477	7.32138	9.52507	9.34128	8.88849	8.88036	6.70524	9.05072	-0.42724	TRUE	FALSE
ENSG00000097096.9	SYDE2	0.00185925	0.0210948	9.68355	3.06581	3.73885	2.85386	4.47689	4.45294	3.09296	4.33545	2.78855	7.6326	4.94988	4.78064	3.90963	5.24267	5.93748	3.60066	5.40882	-0.573958	TRUE	FALSE
ENSG00000277531.2	PNMA8C	0.00185887	0.0210948	9.68393	1.68855	1.08363	0.401278	1.22719	1.53709	0.901332	0.710121	0.929675	2.69558	2.08091	1.44277	1.53681	2.07343	2.46446	1.05986	2.049	-0.889713	TRUE	FALSE
ENSG00000160593.19	JAML	0.000500187	0.00976575	12.115	9.84272	10.4852	7.32848	8.37208	7.00363	4.35265	6.73031	4.17925	2.50279	3.25081	5.28497	4.73056	2.60813	2.60134	7.28679	3.49643	1.03838	TRUE	TRUE
ENSG00000147100.11	SLC16A2	0.00186804	0.0211433	9.67488	4.713	2.77325	4.12645	3.62135	4.35474	3.8588	4.05475	4.12575	2.17641	2.7617	2.90279	3.56052	2.92233	3.16976	3.95351	2.91558	0.426735	TRUE	FALSE
ENSG00000162613.16	FUBP1	0.00186853	0.0211433	9.6744	118.135	124.332	121.759	116.286	108.698	125.03	140.341	115.266	168.578	157.513	137.284	125.755	147.958	142.3	121.231	146.565	-0.273575	TRUE	FALSE
ENSG00000115163.15	CENPA	0.00137108	0.0175068	10.2443	0.660257	0.868742	0.262843	0.872378	0.406334	0.84742	0.56709	0.547264	0.180193	0.286165	0.144585	0.288333	0.152677	0.478505	0.629041	0.255076	1.03787	TRUE	TRUE
ENSG00000158714.11	SLAMF8	0.00159825	0.0191754	9.96176	2.36143	2.41453	1.97013	1.1123	1.19699	2.33504	1.06033	2.90396	0.835776	1.13625	0.77443	1.08733	0.419752	1.05804	1.91934	0.885263	1.0353	TRUE	TRUE
ENSG00000165071.14	TMEM71	0.00187236	0.0211441	9.67064	3.36722	4.98797	6.24227	5.87617	4.07314	3.53175	6.66253	3.30764	2.38101	1.19093	4.14433	3.11691	2.23667	1.94297	4.75609	2.50214	0.900097	TRUE	FALSE
ENSG00000167037.18	SGSM1	0.00187124	0.0211441	9.67174	3.02773	3.58776	1.70241	3.55075	2.98912	1.2404	2.90851	5.21194	7.67501	5.37411	3.9168	4.72843	5.42493	7.49756	3.02733	5.76947	-0.9083	TRUE	FALSE
ENSG00000106049.9	HIBADH	0.0018748	0.0211575	9.66825	10.044	8.52182	8.76649	8.37475	13.1421	9.40196	8.46321	11.118	12.2709	11.2632	16.3617	11.8453	12.1364	11.778	9.72904	12.6092	-0.370755	TRUE	FALSE
ENSG00000101751.10	POLI	0.00188406	0.0212479	9.6592	23.0169	25.381	20.2188	20.0288	21.1898	18.4074	17.405	19.3882	28.4846	25.9813	26.2453	25.0949	24.0919	25.6793	20.6295	25.9295	-0.328466	TRUE	FALSE
ENSG00000129951.18	PLPPR3	0.00313598	0.0289946	8.72662	0.68411	0.741872	1.0951	0.967658	0.569165	0.298892	0.958122	0.996369	0.479685	0.149063	0.20447	0.195129	0.588132	0.386702	0.788911	0.333864	1.0348	TRUE	TRUE
ENSG00000153140.8	CETN3	0.00188747	0.0212647	9.65588	9.98173	9.29829	8.0339	7.08336	7.49683	6.40233	7.14301	7.38266	9.86146	8.71153	11.9752	10.9953	10.6073	11.1769	7.85276	10.5546	-0.421951	TRUE	FALSE
ENSG00000185112.6	FAM43A	0.00189023	0.0212749	9.65319	2.88955	1.46064	2.87448	2.57892	2.01697	2.50402	1.69602	2.66241	0.883476	0.827228	2.09202	1.90741	1.01021	1.15823	2.33538	1.3131	0.785285	TRUE	FALSE
ENSG00000178226.11	PRSS36	0.0018929	0.0212907	9.6506	0.804662	0.561629	0.399167	0.491926	0.680033	0.540747	0.401085	1.10609	0.18631	0.182134	0.381158	0.294714	0.205347	0.58856	0.623167	0.306371	0.831533	TRUE	FALSE
ENSG00000129675.16	ARHGEF6	0.00189427	0.021292	9.64926	13.0136	10.0395	12.0778	10.7835	9.86036	12.0704	9.57446	11.872	18.0639	14.7722	17.9017	16.5632	11.3595	11.7634	11.1615	15.0707	-0.429888	TRUE	FALSE
ENSG00000203783.5	PRR9	0.00189654	0.0213033	9.64707	1.93738	0.90355	0.892136	0.867234	1.31121	1.55536	1.11068	1.55861	0.535909	0.769974	0.221149	0.763017	0.966944	0.379112	1.26702	0.606018	0.953259	TRUE	FALSE
ENSG00000184640.18	SEPTIN9	0.00190526	0.021387	9.63864	36.734	32.4487	37.539	30.462	37.6666	36.1001	35.4581	32.4904	23.8174	23.2671	24.7469	28.934	34.519	29.7126	34.8624	27.4995	0.34116	TRUE	FALSE
ENSG00000118308.15	LRMP	0.0019073	0.0213957	9.63668	7.7062	7.75302	5.6777	7.30924	7.49292	5.18465	6.35982	6.59227	5.04278	4.52995	4.70851	6.31539	3.10544	2.43225	6.75948	4.35572	0.62244	TRUE	FALSE
ENSG00000135622.13	SEMA4F	0.00191151	0.0214287	9.63263	1.82967	3.22501	2.17884	2.51101	2.69936	2.10948	1.41062	1.42307	3.00172	3.13587	2.75375	3.47102	3.30615	3.42266	2.17338	3.18186	-0.529674	TRUE	FALSE
ENSG00000185905.4	C16orf54	0.00191959	0.0214782	9.62488	1.91992	1.83463	1.11902	1.38111	2.07596	1.08206	1.64272	1.84169	0.762861	1.06408	1.05488	1.4335	0.91908	0.921536	1.61214	1.02599	0.604611	TRUE	FALSE
ENSG00000158615.9	PPP1R15B	0.00192101	0.0214782	9.62352	9.19378	12.0154	16.7215	16.5807	11.8368	11.871	19.3169	15.7315	8.66187	9.02055	9.71891	9.00466	10.908	9.19771	14.1585	9.41862	0.582995	TRUE	FALSE
ENSG00000106571.14	GLI3	0.0019202	0.0214782	9.62429	9.69165	5.62706	10.1979	8.00586	7.44627	9.5611	9.59459	12.1325	5.77078	5.7472	7.41181	5.51345	5.58173	6.06137	9.03212	6.01439	0.578741	TRUE	FALSE
ENSG00000172260.15	NEGR1	0.00191849	0.0214782	9.62593	8.45812	5.40373	8.06217	7.64045	12.8632	10.8868	10.4652	8.47347	21.5015	16.2611	16.9109	10.3939	11.0481	13.9987	9.03164	15.019	-0.727418	TRUE	FALSE
ENSG00000146085.8	MMUT	0.00192486	0.021507	9.61985	6.796	6.18709	6.7145	5.86213	5.99459	7.04461	5.76915	7.20221	8.32106	7.31096	8.54866	7.7579	9.53414	6.38559	6.44629	7.97639	-0.303033	TRUE	FALSE
ENSG00000029153.14	ARNTL2	0.00182784	0.0208645	9.71486	8.12305	17.0122	14.0919	12.9887	12.7899	7.99197	21.0842	9.6211	6.43728	9.40178	3.68	3.11965	8.18445	6.85603	12.9629	6.27987	1.03387	TRUE	TRUE
ENSG00000151062.15	CACNA2D4	2.87382e-05	0.00230647	17.4995	2.31735	2.44835	1.77401	1.33794	2.13183	2.08382	2.11235	1.48222	0.627718	0.797767	1.44593	0.97087	0.919408	0.67852	1.96098	0.906703	1.03369	TRUE	TRUE
ENSG00000155269.12	GPR78	0.0019318	0.0215289	9.61323	0.514548	0.263157	0.18405	0.206631	0.236092	0.234873	0.393505	0.421062	0.149601	0.101059	0.110386	0.121337	0.104163	0.147013	0.30674	0.12226	0.871859	TRUE	FALSE
ENSG00000188483.8	IER5L	0.00193192	0.0215289	9.61312	6.23418	5.82217	5.00239	5.61705	4.42681	2.3874	4.07658	4.88984	2.23261	3.86771	2.64172	2.61707	1.85396	3.32525	4.80705	2.75639	0.780664	TRUE	FALSE
ENSG00000283787.1	PRR33	0.00193327	0.0215298	9.61184	1.90477	1.59587	1.31808	0.936575	1.68656	0.904611	0.804082	1.1943	0.467111	1.2044	0.552132	0.771172	0.513217	0.679159	1.29311	0.697865	0.804087	TRUE	FALSE
ENSG00000104823.9	ECH1	0.00193576	0.0215433	9.60947	21.8696	24.0539	20.9498	20.3794	24.5204	24.1618	21.9127	24.9614	27.3395	24.7499	31.4385	25.6489	31.2033	28.7998	22.8511	28.1966	-0.302066	TRUE	FALSE
ENSG00000196411.10	EPHB4	0.00194108	0.0215599	9.60443	6.36463	6.93459	10.4084	8.05892	6.6331	9.04386	7.68548	4.74915	4.52125	4.29552	5.03397	6.33374	4.51333	4.90374	7.48477	4.93359	0.591517	TRUE	FALSE
ENSG00000119328.12	ABITRAM	0.00193952	0.0215599	9.60592	8.08345	7.11833	8.08558	7.6776	5.82062	6.27537	8.20166	7.85176	11.9096	8.22333	10.7303	10.3484	9.52926	11.3719	7.3893	10.3521	-0.480893	TRUE	FALSE
ENSG00000285000.1	AC008581.2	0.00194056	0.0215599	9.60492	1.0713	1.14224	0.655552	1.05131	1.40143	1.18052	0.524903	1.40223	1.60154	1.17084	1.98117	1.88294	1.95893	2.04491	1.05368	1.77339	-0.6994	TRUE	FALSE
ENSG00000077935.17	SMC1B	0.00194354	0.0215731	9.60211	0.47354	0.564836	0.660026	0.786586	0.48828	0.753291	0.803005	0.826387	0.252369	0.486646	0.507883	0.480818	0.318315	0.460464	0.669494	0.417749	0.571657	TRUE	FALSE
ENSG00000159733.13	ZFYVE28	0.00194928	0.0216083	9.5967	6.72161	6.34692	9.42756	6.53574	6.16416	6.2733	5.96893	5.55506	5.7745	4.90552	5.33406	5.00532	4.08372	4.04448	6.62416	4.85793	0.439615	TRUE	FALSE
ENSG00000139835.14	GRTP1	0.00194847	0.0216083	9.59746	1.43368	2.12475	1.28845	0.993465	1.59333	1.03922	1.4343	1.37422	1.92628	1.39006	2.67474	2.11459	2.11302	3.1239	1.41018	2.22377	-0.621748	TRUE	FALSE
ENSG00000103335.22	PIEZO1	0.00195983	0.0217111	9.58678	17.9767	17.6014	26.1701	17.7464	21.9466	21.9599	19.1794	15.561	10.8143	13.6471	10.6434	15.9277	16.4746	13.9461	19.7677	13.5755	0.538827	TRUE	FALSE
ENSG00000198053.11	SIRPA	0.00196231	0.0217243	9.58446	8.56849	10.2708	7.00574	5.65673	7.78127	8.48675	6.003	9.24726	4.83619	5.58847	5.87162	5.42703	6.04767	5.82946	7.87751	5.60007	0.484958	TRUE	FALSE
ENSG00000185946.16	RNPC3	0.00196379	0.0217247	9.58307	20.0416	19.4655	16.1468	13.1763	16.4675	18.5579	15.2408	19.3431	20.4275	21.1098	22.9732	21.662	21.6828	21.0327	17.3049	21.4813	-0.310288	TRUE	FALSE
ENSG00000057468.7	MSH4	0.00196492	0.0217247	9.58202	0.276596	0.326006	0.218208	0.244467	0.328997	0.241503	0.206648	0.285362	0.497855	0.235897	0.624757	0.482076	0.902035	0.393123	0.265973	0.522624	-0.766622	TRUE	FALSE
ENSG00000158109.15	TPRG1L	0.00197344	0.0218046	9.57408	7.77108	7.71475	7.62002	7.21842	9.07191	8.307	5.48189	6.88135	10.3154	8.82658	9.16997	9.38428	8.72525	8.74823	7.5083	9.19495	-0.288873	TRUE	FALSE
ENSG00000138750.15	NUP54	0.00198102	0.0218741	9.56704	26.5423	28.8386	30.5261	28.7124	25.9345	31.5748	30.1784	29.1516	42.1163	31.9849	33.862	32.4761	35.5821	34.9484	28.9323	35.1616	-0.28044	TRUE	FALSE
ENSG00000141526.16	SLC16A3	0.00120483	0.0162333	10.4829	7.91985	16.6484	15.9607	11.7282	6.62274	5.62963	7.51728	7.88187	4.67869	6.42389	4.31254	4.46943	3.59844	5.50336	9.98858	4.83106	1.03275	TRUE	TRUE
ENSG00000143507.18	DUSP10	0.00198907	0.0219343	9.55959	1.53684	2.66973	2.38843	2.55614	1.4105	2.15686	2.46929	3.27982	1.29227	1.43724	1.41386	1.40056	1.77018	1.32963	2.30845	1.44062	0.644593	TRUE	FALSE
ENSG00000139737.22	SLAIN1	0.00199148	0.0219465	9.55737	5.77567	3.18899	1.44784	2.97144	3.30645	2.4157	1.88242	3.41228	5.62321	4.98338	4.45454	4.27418	6.119	5.4337	3.0501	5.148	-0.736371	TRUE	FALSE
ENSG00000127993.16	RBM48	0.00199632	0.0219846	9.55291	3.83851	3.19545	2.60655	3.61797	3.3462	2.8547	3.13334	3.55123	3.79908	3.72561	4.14074	3.66603	5.27359	4.57866	3.26799	4.19728	-0.351536	TRUE	FALSE
ENSG00000141232.5	TOB1	0.00199884	0.0219846	9.5506	14.9604	12.9239	16.356	16.8299	16.001	14.4625	12.3457	16.5794	19.8786	16.983	19.9187	15.707	20.0358	24.0967	15.0574	19.4367	-0.366164	TRUE	FALSE
ENSG00000129911.9	KLF16	8.84014e-05	0.00398926	15.3696	2.8623	3.13918	4.49846	2.9288	3.07426	1.9838	3.91224	2.40598	1.26351	1.24435	1.83723	2.0819	1.14173	1.2283	3.10063	1.46617	1.03111	TRUE	TRUE
ENSG00000198075.10	SULT1C4	0.0020017	0.0220018	9.54798	2.6286	2.06476	2.61961	3.46008	3.11313	3.94166	2.67036	3.64518	2.93196	4.61648	4.56417	4.93426	4.21137	6.03128	3.01792	4.54825	-0.576104	TRUE	FALSE
ENSG00000185972.6	CCIN	0.000241926	0.00662736	13.4737	0.112844	0.185472	0.282739	0.202867	0.111882	0.264958	0.447497	0.198055	0.0756542	0.053427	0.0529471	0.0512052	0.0593845	0.064121	0.225789	0.0594565	1.03078	TRUE	TRUE
ENSG00000104974.12	LILRA1	0.00201699	0.022141	9.53401	0.445149	1.20178	0.732712	0.804731	0.638903	0.41088	0.516527	0.455329	0.364784	0.364757	0.378997	0.215053	0.284805	0.422824	0.650752	0.338537	0.775639	TRUE	FALSE
ENSG00000139597.18	N4BP2L1	0.0020204	0.0221641	9.53091	13.3643	12.3196	10.61	11.6809	13.1527	10.4362	11.6985	15.7785	15.5757	15.0665	17.4024	14.5958	15.5764	13.2302	12.3801	15.2412	-0.297781	TRUE	FALSE
ENSG00000081307.12	UBA5	0.00202237	0.0221705	9.52912	23.0688	21.8488	19.0383	20.1671	21.1303	17.7485	24.1482	22.7316	27.1875	28.5243	24.2141	20.0473	24.7172	25.9738	21.2352	25.1107	-0.240799	TRUE	FALSE
ENSG00000106034.18	CPED1	0.00202362	0.0221705	9.52799	37.7665	38.71	50.1644	43.29	47.9552	51.8209	51.6007	52.1476	86.7618	59.0136	61.6708	43.9554	76.286	80.3401	46.6819	68.0046	-0.541801	TRUE	FALSE
ENSG00000151778.11	SERP2	0.00202499	0.0221712	9.52675	2.69983	1.74094	2.78916	1.28205	2.49466	1.20104	1.06157	1.76577	2.89334	2.5233	2.88577	3.28287	3.40881	3.13289	1.87938	3.02116	-0.657036	TRUE	FALSE
ENSG00000008226.20	DLEC1	0.0020286	0.0221964	9.52347	1.07419	1.48888	1.09525	1.51534	1.3756	1.24021	1.08397	1.53901	0.893442	0.758067	0.834407	1.0418	0.880872	0.972	1.30156	0.896764	0.491706	TRUE	FALSE
ENSG00000151552.12	QDPR	0.00203442	0.0222456	9.51822	5.92497	6.23477	5.68022	6.05889	7.56546	5.40083	4.57716	5.59986	7.11978	7.35532	8.05123	7.9937	6.49244	7.20301	5.88027	7.36925	-0.320752	TRUE	FALSE
ENSG00000131873.7	CHSY1	0.000279173	0.00700795	13.2052	36.2537	72.955	86.3041	61.2013	41.4004	42.7569	54.4066	65.4317	20.4322	32.6104	25.0376	20.3044	32.0636	38.4662	57.5887	28.1524	1.02992	TRUE	TRUE
ENSG00000242574.9	HLA-DMB	0.000202479	0.00601175	13.8079	13.9555	17.1772	10.6085	9.91333	7.26781	12.1676	8.27943	13.0363	5.04245	6.60672	7.42622	6.76294	3.23115	4.58951	11.5507	5.60983	1.0289	TRUE	TRUE
ENSG00000197299.12	BLM	0.00204568	0.0223254	9.50809	0.998846	0.952512	0.560415	0.643157	1.02728	0.99712	0.6942	1.02384	0.383279	0.342281	0.380437	0.585792	0.521618	0.68899	0.862172	0.483733	0.720987	TRUE	FALSE
ENSG00000122026.10	RPL21	0.00205162	0.0223531	9.50277	363.72	362.921	318.78	320.114	292.666	342.367	309.942	376.594	428.238	387.516	469.783	397.593	417.751	385.982	335.888	414.477	-0.303231	TRUE	FALSE
ENSG00000147475.17	ERLIN2	0.00204989	0.0223531	9.50432	9.63722	10.0994	8.60803	9.29778	8.52832	9.04187	7.60636	7.09635	12.2435	10.6751	10.1296	11.1836	11.0592	10.2233	8.73942	10.919	-0.317975	TRUE	FALSE
ENSG00000171497.5	PPID	0.00205219	0.0223531	9.50226	17.3384	16.054	13.1188	19.1963	14.118	12.347	12.1247	17.9148	17.2949	17.4843	19.0674	20.1814	20.9848	21.1944	15.2765	19.3679	-0.340368	TRUE	FALSE
ENSG00000264364.3	DYNLL2	0.00205534	0.0223588	9.49945	7.60317	6.76041	7.13814	6.28339	8.35195	7.72364	6.13571	7.16732	9.07885	7.98669	8.24064	7.81513	8.96885	10.4946	7.14547	8.76412	-0.290899	TRUE	FALSE
ENSG00000173848.19	NET1	0.00205535	0.0223588	9.49943	49.3786	75.7023	60.9258	45.4411	53.9167	63.7191	53.9721	68.162	82.5497	74.9841	78.5533	61.3935	77.612	82.0067	58.9022	76.1832	-0.370597	TRUE	FALSE
ENSG00000170044.8	ZPLD1	0.00294293	0.0278887	8.84251	0.363096	0.181043	0.611657	0.387473	0.13443	0.0956969	0.232497	0.465649	0.063497	0.111484	0.120534	0.0797753	0.0871671	0.141903	0.308943	0.100727	1.02667	TRUE	TRUE
ENSG00000144029.12	MRPS5	0.00206191	0.0224105	9.49359	13.1274	12.2626	10.5351	12.1339	11.1441	10.7823	11.2941	13.0985	13.5588	13.5327	14.7132	13.7319	15.3118	13.8427	11.7973	14.1152	-0.256806	TRUE	FALSE
ENSG00000161958.11	FGF11	0.00206866	0.0224601	9.48759	1.80299	1.18447	0.957172	1.96104	1.23647	1.79835	2.21155	1.52092	0.627307	1.03709	0.965286	0.738259	0.904529	1.19777	1.58412	0.911707	0.735203	TRUE	FALSE
ENSG00000137309.19	HMGA1	0.00207584	0.0225073	9.48124	3.16286	3.09442	3.25803	1.82282	3.03574	2.08695	3.7801	2.49245	1.51341	1.564	2.63515	1.87667	1.7765	1.4327	2.84167	1.79974	0.630836	TRUE	FALSE
ENSG00000090924.15	PLEKHG2	0.00207565	0.0225073	9.4814	18.351	24.6209	28.2631	28.9856	26.3978	16.2165	28.7894	26.0973	16.6182	19.552	12.1208	17.8533	13.528	17.6747	24.7152	16.2245	0.604186	TRUE	FALSE
ENSG00000213190.3	MLLT11	0.00207701	0.0225073	9.48021	2.81853	2.26244	3.71207	3.07638	2.11268	2.25389	2.7619	3.43969	1.90437	2.15832	1.86668	1.67927	1.8458	2.2838	2.8047	1.95637	0.498286	TRUE	FALSE
ENSG00000027869.11	SH2D2A	0.00487431	0.0376671	7.92549	1.66186	1.37496	2.22199	2.97432	2.2797	0.809202	2.11202	2.61387	0.368021	0.511977	1.03774	1.37874	1.29774	1.02147	2.00599	0.935947	1.02355	TRUE	TRUE
ENSG00000162636.16	FAM102B	0.00208012	0.0225251	9.47745	12.0207	9.81267	10.5523	13.7622	10.5355	13.3673	13.5035	10.5479	9.24134	10.7263	9.61744	9.0303	8.38658	8.89261	11.7627	9.31576	0.333289	TRUE	FALSE
ENSG00000126226.22	PCID2	0.00208357	0.0225351	9.47442	11.8573	13.6227	14.6341	16.6909	15.5098	15.4667	13.8112	13.4692	16.4012	16.9279	16.0025	18.3784	19.0511	19.0635	14.3828	17.6374	-0.292461	TRUE	FALSE
ENSG00000163125.15	RPRD2	0.00209373	0.022616	9.4655	9.81412	10.3123	9.07714	9.39957	10.743	9.54272	7.77153	9.83211	11.0378	11.1044	12.1357	11.3971	12.073	11.8201	9.56156	11.5947	-0.275524	TRUE	FALSE
ENSG00000111058.8	ACSS3	0.0020926	0.022616	9.46649	9.68673	9.24468	8.44186	7.82627	9.64636	9.58715	6.48347	12.1585	10.2398	11.681	13.7942	12.4512	12.7066	10.6456	9.13437	11.9197	-0.380318	TRUE	FALSE
ENSG00000198879.11	SFMBT2	0.00210973	0.0227743	9.45153	8.0643	6.81197	6.18376	5.90232	5.42889	7.79735	6.06908	5.64335	3.08057	3.80139	5.72293	6.02542	4.74532	4.09381	6.48763	4.57824	0.493793	TRUE	FALSE
ENSG00000099250.18	NRP1	0.00211321	0.0227973	9.44851	66.4811	55.9664	61.5964	71.515	88.8986	69.369	80.6716	78.9165	39.0832	43.9905	61.3548	60.2633	48.8446	61.1272	71.6768	52.4439	0.449994	TRUE	FALSE
ENSG00000100219.16	XBP1	0.00211515	0.0228037	9.44683	52.2645	37.8885	53.9461	41.7862	45.0646	40.1876	47.2523	42.0007	28.1848	33.0141	23.3736	51.5517	24.2692	29.0067	45.0488	31.5667	0.511721	TRUE	FALSE
ENSG00000273604.2	EPOP	0.00212048	0.0228209	9.44221	0.20279	0.135724	0.398717	0.135945	0.131102	0.177334	0.243451	0.26579	0.00728633	0.103331	0.0955675	0.0685421	0.0968412	0.0559865	0.211356	0.0712592	0.862386	TRUE	FALSE
ENSG00000111639.8	MRPL51	0.00211893	0.0228209	9.44355	31.2179	31.2037	29.654	29.5779	25.1807	23.8505	20.3791	26.5209	34.3236	28.0758	34.7329	34.259	37.8288	32.3813	27.1981	33.6002	-0.303959	TRUE	FALSE
ENSG00000171817.17	ZNF540	0.0021208	0.0228209	9.44193	7.76293	9.0419	7.24943	6.34901	5.9052	5.84328	5.76947	7.25854	8.46876	11.1035	7.36183	12.5322	8.67334	9.2094	6.89747	9.55818	-0.464917	TRUE	FALSE
ENSG00000123329.19	ARHGAP9	0.000139185	0.00495702	14.5131	8.92084	7.86163	3.96262	5.5501	8.56646	4.27733	5.40526	5.32121	2.42681	3.3332	2.65423	3.61089	2.2034	3.86671	6.23318	3.01587	1.02329	TRUE	TRUE
ENSG00000156140.10	ADAMTS3	0.00213755	0.0229339	9.4275	2.04553	4.2884	2.57685	1.96798	1.92355	1.85827	1.75993	1.63861	1.06276	1.5832	1.48237	1.4101	1.15755	1.36478	2.25739	1.34346	0.70766	TRUE	FALSE
ENSG00000182218.9	HHIPL1	0.00213389	0.0229339	9.43065	1.25057	1.39553	0.95237	1.37215	1.47712	1.77779	1.05579	1.65043	0.816999	1.02738	0.736499	1.03046	1.01322	1.01531	1.36647	0.939977	0.495793	TRUE	FALSE
ENSG00000254535.4	PABPC4L	0.00213809	0.0229339	9.42704	1.93097	1.30699	1.14952	2.19494	1.50868	1.62132	1.4078	1.9556	2.04409	2.31717	2.19644	2.40402	2.37726	1.92245	1.63448	2.21024	-0.41354	TRUE	FALSE
ENSG00000080618.16	CPB2	0.00213665	0.0229339	9.42828	0.336158	0.161689	0.0729546	0.121321	0.130678	0.196227	0.111776	0.0699123	0.263461	0.357098	0.335175	0.459717	0.5263	0.239518	0.15009	0.363545	-0.890265	TRUE	FALSE
ENSG00000173926.6	MARCH3	2.85512e-05	0.00230647	17.5119	8.01598	5.41217	8.52746	5.87951	7.51639	9.55744	10.8219	9.19825	2.38722	4.43625	4.12423	4.5983	4.1581	3.97057	8.11614	3.94578	1.02204	TRUE	TRUE
ENSG00000213930.11	GALT	0.00214886	0.0230202	9.41783	9.10074	7.72498	7.57355	7.24025	9.19266	6.95338	6.31252	6.26054	7.7095	10.4076	9.15562	10.3083	8.68218	9.09776	7.54483	9.22684	-0.286904	TRUE	FALSE
ENSG00000172548.14	NIPAL4	0.000186273	0.00580713	13.9647	0.664061	0.647678	0.894722	0.808504	0.985717	0.557052	1.34785	0.619381	0.265616	0.461022	0.237151	0.375717	0.361779	0.408227	0.81562	0.351585	1.01975	TRUE	TRUE
ENSG00000122122.10	SASH3	0.000485601	0.00968565	12.1702	4.97912	6.12877	2.3166	3.08938	3.90458	2.05585	2.76634	3.34077	1.76677	1.38413	1.87909	1.79191	1.3561	2.09124	3.57268	1.71154	1.01962	TRUE	TRUE
ENSG00000273703.1	HIST1H2BM	0.00469845	0.0369877	7.992	12.774	6.23002	4.79761	5.30608	6.82377	5.0817	4.30097	6.57397	1.44876	2.51693	3.058	4.46172	1.12888	6.29276	6.48601	3.15118	1.01844	TRUE	TRUE
ENSG00000104888.10	SLC17A7	0.0021568	0.0230327	9.41107	1.57882	1.80349	3.02519	1.81866	2.09172	2.39627	2.28944	1.96539	1.4561	1.52554	1.37855	1.30162	1.63135	1.42124	2.12112	1.4524	0.516792	TRUE	FALSE
ENSG00000075239.14	ACAT1	0.00215361	0.0230327	9.41378	35.5044	36.3253	30.7285	32.2273	34.3188	38.8425	41.1931	38.2942	46.0627	42.8921	48.0256	42.1219	39.5484	42.6595	35.9293	43.5517	-0.276868	TRUE	FALSE
ENSG00000163539.17	CLASP2	0.00215624	0.0230327	9.41154	46.0827	49.5238	58.6949	52.5618	48.1922	49.3013	52.9084	49.5018	68.1136	63.2899	67.1396	67.0318	48.5924	61.7096	50.8459	62.6462	-0.300562	TRUE	FALSE
ENSG00000242732.4	RTL5	0.00216729	0.023115	9.40217	2.94453	2.44632	2.63222	2.83958	3.12796	2.21973	2.24718	3.32584	3.2584	3.14881	3.06625	3.34551	3.74422	3.59704	2.72292	3.36004	-0.293599	TRUE	FALSE
ENSG00000121486.12	TRMT1L	0.00217135	0.0231437	9.39874	6.50184	8.16791	4.49157	6.5538	7.12507	7.45515	5.02821	7.55736	9.71214	8.04995	8.87368	8.60591	9.34134	10.0016	6.61011	9.09744	-0.454895	TRUE	FALSE
ENSG00000130508.11	PXDN	0.00217693	0.0231606	9.39403	38.03	35.6949	40.5811	53.1922	51.0356	44.6963	47.2614	46.1086	39.9237	40.8458	25.8912	21.2872	22.6838	30.1426	44.575	30.1291	0.563532	TRUE	FALSE
ENSG00000112996.11	MRPS30	0.00217705	0.0231606	9.39393	13.634	12.0612	12.6211	12.442	13.5269	12.1145	10.0607	12.7425	14.2138	13.9277	15.4064	15.1048	16.5424	14.9214	12.4004	15.0194	-0.274434	TRUE	FALSE
ENSG00000128298.17	BAIAP2L2	0.00217588	0.0231606	9.39491	1.55545	0.742031	1.20992	0.785149	0.882326	0.934436	0.818191	1.03861	1.65878	1.79174	1.24922	1.71591	1.16772	1.28542	0.995763	1.47813	-0.526284	TRUE	FALSE
ENSG00000135838.13	NPL	0.00367501	0.0318225	8.4378	28.1152	28.0966	8.83429	18.1969	12.7688	17.1857	17.2589	35.7434	8.97493	13.3629	11.6566	8.62272	8.94649	9.70806	20.775	10.2119	1.01746	TRUE	TRUE
ENSG00000168461.13	RAB31	0.00218585	0.0232356	9.38653	39.8191	58.9263	66.4891	50.4974	33.922	56.5966	51.2983	53.5336	42.5852	37.5872	31.1163	31.2616	34.6076	31.9439	51.3853	34.8503	0.558855	TRUE	FALSE
ENSG00000143319.16	ISG20L2	0.0021896	0.0232356	9.38339	8.1194	7.99012	9.29035	10.9284	8.03468	6.59582	8.34448	10.1984	6.57539	5.81829	6.19591	6.47616	6.95626	7.42389	8.68772	6.57432	0.396868	TRUE	FALSE
ENSG00000163320.11	CGGBP1	0.00218884	0.0232356	9.38403	26.4519	24.8361	22.9002	23.312	26.4026	25.8886	23.6628	27.9339	29.0004	30.5458	32.7352	29.1717	32.7106	29.732	25.1735	30.6493	-0.282927	TRUE	FALSE
ENSG00000065268.10	WDR18	0.00219165	0.0232395	9.38167	3.39818	2.86479	3.60921	2.77436	4.81726	3.83679	3.73305	2.94688	1.40768	3.16903	2.33384	3.36873	3.08198	2.81612	3.49756	2.69623	0.363537	TRUE	FALSE
ENSG00000125835.18	SNRPB	0.00219271	0.0232395	9.38079	10.1127	13.6276	14.3075	11.3279	11.005	11.5469	10.7304	10.0549	9.25322	9.27593	8.59669	9.15192	8.02025	10.1489	11.5891	9.07448	0.349467	TRUE	FALSE
ENSG00000181315.11	ZNF322	0.00220129	0.0233157	9.37363	9.06784	8.7448	8.20061	8.13335	8.54871	7.64495	6.89675	8.15569	10.56	9.16043	10.3495	9.9116	10.4725	9.40498	8.17409	9.97651	-0.284324	TRUE	FALSE
ENSG00000049540.17	ELN	0.00657167	0.0450758	7.38646	508.542	515.602	730.867	621.264	612.876	398.691	606.668	162.123	248.348	417.895	247.144	255.84	161.903	210.436	519.579	256.928	1.0157	TRUE	TRUE
ENSG00000120314.18	WDR55	0.00221354	0.0233868	9.36346	4.2578	4.67403	4.98249	5.01811	4.64972	4.0757	4.84684	5.42062	3.78057	3.92727	4.1434	3.75481	3.44297	3.83503	4.74066	3.81401	0.306558	TRUE	FALSE
ENSG00000180488.15	MIGA1	0.00221222	0.0233868	9.36455	9.37642	8.74078	9.22977	9.52965	8.19272	10.5729	8.67477	9.9209	12.9991	10.5677	11.1958	11.5889	11.1227	10.5541	9.27974	11.338	-0.286222	TRUE	FALSE
ENSG00000237649.8	KIFC1	0.000263226	0.00684143	13.3155	0.85694	0.743838	0.399331	0.667991	0.638518	0.642052	0.960685	0.751141	0.344948	0.350098	0.352634	0.169865	0.242807	0.336156	0.707562	0.299418	1.01567	TRUE	TRUE
ENSG00000163131.11	CTSS	0.000392504	0.00864277	12.5675	37.3367	60.3945	24.6656	32.7538	25.7765	37.4585	27.0196	50.7455	11.8697	22.0517	23.2276	17.5937	16.4033	18.4897	37.0188	18.2726	1.01459	TRUE	TRUE
ENSG00000153395.10	LPCAT1	0.00222284	0.0234557	9.35578	11.9046	16.7556	13.6067	12.9333	11.667	11.0398	18.0328	14.9445	9.82929	11.1676	9.24299	11.0526	10.8529	9.90787	13.8605	10.3422	0.418927	TRUE	FALSE
ENSG00000103043.15	VAC14	0.00222538	0.0234679	9.35369	6.50064	8.69538	6.55123	5.61635	7.22825	7.33545	6.02908	6.74619	4.2982	6.16432	4.09458	5.57029	5.54517	5.29475	6.83782	5.16122	0.399086	TRUE	FALSE
ENSG00000160999.10	SH2B2	0.00223617	0.0235089	9.34482	1.263	2.4122	1.91642	2.80823	1.30826	1.39721	2.14587	1.15832	0.835604	0.570324	1.28215	1.07721	0.751956	1.22215	1.80119	0.956566	0.847518	TRUE	FALSE
ENSG00000129968.15	ABHD17A	0.00223622	0.0235089	9.34477	10.3769	9.0353	8.73877	8.71844	9.94659	9.86317	8.6373	8.83085	7.17641	8.01789	7.54283	7.60847	7.0505	7.80191	9.26841	7.533	0.295554	TRUE	FALSE
ENSG00000111674.9	ENO2	0.00223512	0.0235089	9.34568	11.2125	17.4729	11.7894	11.8943	12.112	11.8127	9.55062	11.6956	18.0069	15.0978	13.5361	13.7249	16.3034	17.7023	12.1925	15.7286	-0.364753	TRUE	FALSE
ENSG00000162869.16	PPP1R21	0.00223529	0.0235089	9.34554	21.1819	21.0069	16.0948	17.2866	20.1114	16.7577	12.4291	17.2819	28.6114	23.8055	22.7828	25.1019	19.5684	21.4693	17.7688	23.5565	-0.404798	TRUE	FALSE
ENSG00000277157.1	HIST1H4D	0.00223251	0.0235089	9.34782	143.954	130.713	100.051	102.385	93.885	125.784	80.3546	148.938	156.421	130.899	177.055	166.412	154.24	153.786	115.758	156.469	-0.43444	TRUE	FALSE
ENSG00000267120.3	AD000671.2	0.00223969	0.0235307	9.34193	0.333842	0.224172	0.0948845	0.149864	0.174735	0.123739	0.106749	0.232855	0.0353003	0.0327946	0.0811027	0.0576956	0.0629547	0	0.180105	0.0449746	0.950166	TRUE	FALSE
ENSG00000113387.12	SUB1	0.00224154	0.0235354	9.34042	72.9045	62.7814	56.9985	64.1862	66.0087	65.9895	67.5714	70.3801	100.469	77.7286	75.7865	70.0346	74.5311	84.8933	65.8525	80.5739	-0.290674	TRUE	FALSE
ENSG00000170456.16	DENND5B	0.00224319	0.0235382	9.33907	7.96341	8.04554	7.59833	9.14739	10.5501	6.87049	9.08144	8.74455	12.6728	9.80081	10.1149	10.3536	10.025	10.1975	8.50016	10.5274	-0.305357	TRUE	FALSE
ENSG00000106003.13	LFNG	0.00224757	0.0235406	9.33549	3.05212	5.02015	3.4511	3.65226	4.44655	2.40348	4.51485	2.4658	2.60614	1.57467	2.7622	2.65601	1.49278	1.73381	3.62579	2.1376	0.735593	TRUE	FALSE
ENSG00000174695.10	TMEM167A	0.0022476	0.0235406	9.33548	27.0908	26.4385	24.7702	27.9556	20.536	28.2055	25.4017	27.46	22.1787	24.1066	17.9191	20.0115	18.05	20.7403	25.9823	20.501	0.340354	TRUE	FALSE
ENSG00000083750.12	RRAGB	0.00224583	0.0235406	9.33691	14.0997	14.2924	10.6669	13.2404	12.9722	12.8106	12.8241	14.6377	19.428	14.6055	16.5764	16.5164	16.0027	17.7976	13.193	16.8211	-0.348154	TRUE	FALSE
ENSG00000164902.14	PHAX	0.00225019	0.0235531	9.33336	18.3099	17.1599	19.751	17.8136	16.8858	17.9784	16.9245	20.7142	22.1907	21.2862	22.8715	20.458	23.8078	22.3708	18.1922	22.1642	-0.283497	TRUE	FALSE
ENSG00000196199.14	MPHOSPH8	0.00225992	0.0236307	9.32545	41.4352	43.3816	35.0421	43.5021	38.0153	39.4121	36.713	46.8114	47.4265	44.6695	49.7473	48.4086	54.0738	47.8111	40.5391	48.6895	-0.263701	TRUE	FALSE
ENSG00000203797.10	DDO	0.0022604	0.0236307	9.32507	0.77684	1.23592	1.05327	1.14964	1.33974	0.920222	0.697852	0.844948	1.13396	1.47979	1.84982	1.27878	1.29386	1.76351	1.0023	1.46662	-0.507133	TRUE	FALSE
ENSG00000163823.4	CCR1	0.00302551	0.0283645	8.79202	6.03824	8.53311	3.23996	3.70584	4.42579	3.21148	4.33318	8.31976	1.24917	3.31485	3.1476	1.62723	2.89301	2.995	5.22592	2.53781	1.01369	TRUE	TRUE
ENSG00000143479.17	DYRK3	0.00226434	0.0236426	9.32188	3.07348	2.77143	3.78131	4.80308	2.29318	2.43128	5.41004	4.21459	1.9124	2.43634	2.0165	2.58946	1.80584	1.98449	3.5973	2.12417	0.733204	TRUE	FALSE
ENSG00000162735.18	PEX19	0.00227173	0.0237051	9.31591	12.9253	15.1481	11.5727	11.3784	12.4883	9.40891	9.29228	11.7969	12.3361	14.3112	16.3293	16.0523	14.8872	14.1071	11.7514	14.6705	-0.317668	TRUE	FALSE
ENSG00000066027.12	PPP2R5A	0.0022759	0.023734	9.31255	22.6328	20.9791	21.7269	22.6035	26.1363	26.094	22.9904	20.6876	29.0642	23.9349	28.8812	25.5977	38.2385	26.809	22.9813	28.7542	-0.322057	TRUE	FALSE
ENSG00000148339.12	SLC25A25	0.00228583	0.0238081	9.30457	4.21797	8.51817	12.7856	9.4972	7.58546	6.66362	11.2884	5.62	3.74415	3.79562	4.54088	3.79988	5.75408	5.10646	8.27205	4.45685	0.877545	TRUE	FALSE
ENSG00000077420.16	APBB1IP	0.00228462	0.0238081	9.30554	6.20428	8.75904	4.44948	4.57818	6.57842	5.81919	5.86529	4.91633	1.92371	2.88507	5.41251	5.17248	3.01241	2.72172	5.89628	3.52132	0.727552	TRUE	FALSE
ENSG00000222047.8	C10orf55	0.00228916	0.0238282	9.3019	0.698181	0.857461	0.735798	1.22909	0.858321	0.276247	1.3875	0.855509	0.367389	0.504751	0.377474	0.260241	0.422348	0.431522	0.862263	0.393954	0.962054	TRUE	FALSE
ENSG00000188305.6	PEAK3	0.00229465	0.0238706	9.29751	0.542112	0.868063	0.979229	0.566679	1.04384	1.03756	0.93671	0.600697	0.590654	0.491815	0.487566	0.560653	0.508887	0.449324	0.821862	0.514816	0.584395	TRUE	FALSE
ENSG00000105639.18	JAK3	0.00226309	0.0236426	9.32289	6.03605	5.0064	3.67977	3.44589	5.04346	1.59392	4.3309	4.12938	1.08149	2.04077	1.7672	3.38596	1.60199	2.17821	4.15822	2.00927	1.01351	TRUE	TRUE
ENSG00000138078.15	PREPL	0.00229983	0.0239039	9.29338	27.8787	28.6532	30.7338	28.4894	31.9266	39.487	31.2149	32.5004	39.6966	33.1762	34.6241	38.3185	45.4164	46.0518	31.3605	39.5473	-0.333681	TRUE	FALSE
ENSG00000082898.17	XPO1	0.00230994	0.0239853	9.28535	87.027	67.5772	51.7547	66.1483	69.9309	64.6087	52.7605	66.1761	76.0803	84.8094	87.3665	105.867	85.3215	67.4595	65.7479	84.4841	-0.361248	TRUE	FALSE
ENSG00000140263.14	SORD	0.00231288	0.0240011	9.28302	2.65026	1.85834	1.66517	1.82289	2.11559	1.49277	1.01323	2.2975	2.67321	2.33052	3.29616	2.41232	3.83444	2.93568	1.86447	2.91372	-0.617406	TRUE	FALSE
ENSG00000138031.14	ADCY3	0.00231852	0.0240449	9.27856	17.7957	13.5601	24.5244	16.1105	22.9832	21.9907	20.6943	16.3715	8.77687	12.2876	19.7904	13.5211	13.4498	15.2391	19.2538	13.8441	0.472959	TRUE	FALSE
ENSG00000189195.13	BTBD8	0.00232723	0.0241056	9.27169	3.99001	3.53704	4.27923	3.92274	3.31244	3.50983	4.24313	5.31459	4.18473	4.81649	6.08219	6.09493	7.11862	4.65065	4.01363	5.49127	-0.442765	TRUE	FALSE
ENSG00000120251.20	GRIA2	0.00232645	0.0241056	9.27231	23.423	17.2558	28.1044	31.729	22.5139	15.8313	24.9878	47.9522	52.6254	49.3915	68.0304	61.6087	23.3292	45.996	26.4747	50.1635	-0.91946	TRUE	FALSE
ENSG00000006837.12	CDKL3	0.00233335	0.0241542	9.26688	3.11144	3.16012	2.65458	3.07632	3.57325	2.85505	2.34989	4.30929	4.94797	4.21707	4.35167	3.98184	3.97003	4.88838	3.13624	4.39283	-0.473304	TRUE	FALSE
ENSG00000181222.16	POLR2A	0.00233757	0.0241683	9.26357	34.7191	32.1587	37.9401	51.968	36.5662	27.7861	30.5053	50.0702	24.5329	23.3236	22.4351	25.9198	31.1208	26.4426	37.7142	25.6291	0.555526	TRUE	FALSE
ENSG00000239474.7	KLHL41	0.002337	0.0241683	9.26401	0.63237	0.619633	0.370346	0.225612	0.502093	0.637268	0.470365	0.573213	0.957061	0.841946	0.751789	0.861024	1.44246	1.24426	0.503862	1.01642	-0.886593	TRUE	FALSE
ENSG00000011028.14	MRC2	0.00234283	0.0241877	9.25946	51.3145	50.3421	38.0585	44.4077	37.6033	54.5885	62.7627	43.2156	31.728	48.6001	26.1851	35.6969	24.9949	27.7419	47.7866	32.4912	0.555142	TRUE	FALSE
ENSG00000141968.8	VAV1	0.00234102	0.0241877	9.26086	6.47414	7.2405	4.90109	5.94773	7.01436	4.172	6.45255	4.27821	2.74604	4.69444	4.23957	4.19565	4.21777	3.99125	5.81007	4.01412	0.522592	TRUE	FALSE
ENSG00000161381.14	PLXDC1	0.000488073	0.00968565	12.1607	10.9202	8.36661	7.22278	12.7482	7.89959	12.9191	13.0303	17.5606	3.8102	6.86301	6.58436	7.25798	5.42461	3.4725	11.3334	5.56878	1.01215	TRUE	TRUE
ENSG00000068024.16	HDAC4	0.00235211	0.0242456	9.25221	20.8875	19.9257	25.9671	19.9524	20.657	28.4203	22.3903	20.6956	14.8616	15.017	16.9921	13.2808	19.8546	19.9197	22.362	16.6543	0.422955	TRUE	FALSE
ENSG00000152127.9	MGAT5	0.00235223	0.0242456	9.25212	10.5228	10.8477	9.5205	9.49854	9.19217	11.1526	10.3165	10.505	8.36231	7.58727	9.48735	7.65628	6.58265	7.51514	10.1945	7.86516	0.370095	TRUE	FALSE
ENSG00000115604.10	IL18R1	0.00235489	0.0242583	9.25005	7.42629	3.65535	7.97332	4.35659	4.39956	7.74899	7.49472	6.76669	2.30635	3.44774	4.41785	4.89321	3.61852	2.28864	6.22769	3.49538	0.815532	TRUE	FALSE
ENSG00000169403.12	PTAFR	3.13606e-05	0.00235469	17.3335	2.12868	2.89265	1.4304	1.95835	2.2897	1.58215	1.88142	2.85422	1.12054	1.00958	1.42371	0.977203	0.736711	0.770269	2.1272	1.00634	1.00944	TRUE	TRUE
ENSG00000131759.18	RARA	7.2249e-06	0.00122146	20.1327	13.8946	11.7884	18.6996	11.9363	11.3778	8.92095	12.9475	10.5728	4.69428	6.44731	6.99139	7.57734	5.51306	5.80275	12.5172	6.17102	1.00862	TRUE	TRUE
ENSG00000177706.9	FAM20C	0.000228265	0.00643791	13.5828	14.7044	21.5985	20.0837	9.54362	12.7643	9.14966	16.205	16.4418	5.48672	7.8266	6.93063	8.3065	6.33964	9.74075	15.0614	7.43847	1.00806	TRUE	TRUE
ENSG00000170088.14	TMEM192	0.00236333	0.0242859	9.2435	4.59472	5.74	4.13323	3.94905	4.58767	4.99588	3.41792	4.80759	5.46463	5.09493	5.53249	5.70686	8.44022	6.82658	4.52826	6.17762	-0.439748	TRUE	FALSE
ENSG00000135077.9	HAVCR2	2.26669e-05	0.00208116	17.951	5.19868	9.44637	5.35549	4.00045	4.9275	5.30707	5.55214	6.93833	2.5596	2.88809	3.35092	2.21641	3.24548	2.86748	5.84075	2.85466	1.00765	TRUE	TRUE
ENSG00000164087.8	POC1A	0.0023904	0.0245343	9.22265	0.414711	0.538855	0.301874	0.335571	0.40713	0.330196	0.36375	0.383654	0.0886392	0.211056	0.222663	0.292832	0.200969	0.250779	0.384468	0.211156	0.638762	TRUE	FALSE
ENSG00000262664.3	OVCA2	9.46256e-05	0.0041739	15.241	2.53693	1.85339	1.89582	1.87544	2.99744	2.20938	2.96175	2.23196	1.20649	1.23601	1.1128	1.36265	0.989867	0.717329	2.32026	1.10419	1.0071	TRUE	TRUE
ENSG00000187688.15	TRPV2	0.00239676	0.0245697	9.21778	5.11481	5.83248	4.6507	6.90126	3.94156	2.55165	5.44267	4.54316	2.36432	3.32988	2.14715	3.2152	2.74683	2.13438	4.87229	2.65629	0.851179	TRUE	FALSE
ENSG00000172086.9	KRCC1	0.00239889	0.0245766	9.21615	9.71233	8.90854	9.23788	10.66	9.19707	10.1604	7.94648	10.2902	12.4837	10.91	13.3206	10.6044	11.4313	11.0042	9.51412	11.6257	-0.286448	TRUE	FALSE
ENSG00000132646.11	PCNA	0.00240625	0.0246371	9.21055	9.79214	12.4318	8.60764	9.92941	11.0546	9.89711	7.21686	11.6777	7.56551	8.26501	7.42712	7.11186	7.99286	7.76158	10.0759	7.68732	0.385958	TRUE	FALSE
ENSG00000158869.11	FCER1G	0.00241173	0.0246565	9.20638	31.2943	65.9583	30.9335	35.551	39.2239	24.1905	25.2959	59.0843	12.6681	20.7681	28.0527	13.7506	21.1511	22.8423	38.9414	19.8721	0.967018	TRUE	FALSE
ENSG00000168615.12	ADAM9	0.00241147	0.0246565	9.20658	45.704	52.3413	40.4724	45.3034	48.3757	43.2118	61.7756	54.2884	45.4091	42.5132	34.0051	29.714	26.9958	38.3953	48.9341	36.1721	0.434926	TRUE	FALSE
ENSG00000170917.14	NUDT6	0.00241252	0.0246565	9.20578	6.87128	5.293	3.84992	5.98638	6.42642	4.99163	5.19432	4.8169	7.58423	7.00925	7.33662	6.79268	7.53133	7.28133	5.42873	7.25591	-0.411955	TRUE	FALSE
ENSG00000011600.11	TYROBP	0.000187913	0.00580713	13.9482	44.4853	79.5045	36.8175	41.114	32.5629	39.0156	30.5171	52.3282	16.8867	20.7805	29.0475	18.0874	23.2619	24.6654	44.5431	22.1216	1.00648	TRUE	TRUE
ENSG00000220008.3	LINGO3	0.00241939	0.0246968	9.20057	0.304088	0.678495	0.747266	0.293332	0.453932	0.607687	0.582993	0.376057	0.342673	0.271162	0.280076	0.280072	0.231002	0.125843	0.505481	0.255138	0.769702	TRUE	FALSE
ENSG00000135253.13	KCP	0.00160154	0.0191754	9.95797	1.42932	0.596226	0.741522	1.06805	1.51109	0.93263	1.38472	1.61043	0.293469	0.414969	0.28076	1.20854	0.395332	0.568621	1.15925	0.526948	1.00615	TRUE	TRUE
ENSG00000146670.10	CDCA5	0.00242456	0.0247133	9.19667	0.380835	0.447029	0.19034	0.340753	0.329659	0.212577	0.364795	0.568139	0.0544808	0.157054	0.133579	0.144159	0.183852	0.147595	0.354266	0.136787	0.939948	TRUE	FALSE
ENSG00000171621.14	SPSB1	0.00242293	0.0247133	9.1979	13.4047	15.2552	24.641	18.9617	10.2087	14.4516	17.842	12.0099	10.0726	14.5939	8.51947	8.50995	6.45632	8.10174	15.8469	9.37565	0.750975	TRUE	FALSE
ENSG00000187775.16	DNAH17	0.00243013	0.0247379	9.19247	6.84919	6.71047	4.87842	4.41396	5.68995	5.25366	6.38125	4.1907	4.20974	3.7259	2.78591	5.28347	3.51511	2.31508	5.54595	3.6392	0.594487	TRUE	FALSE
ENSG00000176619.13	LMNB2	0.00243074	0.0247379	9.19201	3.49473	2.59979	2.98198	2.75939	3.11468	3.39076	3.36605	2.6839	2.15532	2.08968	1.87936	2.04029	2.08225	2.32691	3.04891	2.09563	0.520214	TRUE	FALSE
ENSG00000134291.12	TMEM106C	0.00243363	0.0247524	9.18983	14.7559	20.2147	13.5703	15.421	21.0079	17.2641	11.4743	13.9095	24.3105	19.6358	19.8008	18.1567	24.8222	24.1008	15.9522	21.8045	-0.448453	TRUE	FALSE
ENSG00000197712.12	FAM114A1	0.00244028	0.0248051	9.18484	51.2545	47.0042	43.081	55.4852	53.5509	58.5599	51.0865	53.0021	46.0434	53.2915	32.9104	32.0146	27.336	32.0451	51.628	37.2735	0.468931	TRUE	FALSE
ENSG00000189409.14	MMP23B	0.00254109	0.0254867	9.11077	14.569	17.2052	14.9191	11.0356	8.28848	18.8578	17.4899	15.0875	10.4547	7.71896	4.62089	3.73933	7.27856	9.76108	14.6816	7.26225	1.00558	TRUE	TRUE
ENSG00000094914.14	AAAS	0.00245951	0.0249706	9.17047	8.08827	6.16213	5.52109	6.74422	6.56018	6.99126	6.63554	7.36827	6.83307	7.4129	8.22502	8.99891	9.34475	8.03831	6.75887	8.14216	-0.265052	TRUE	FALSE
ENSG00000110811.20	P3H3	0.00246567	0.025018	9.1659	9.92348	7.58992	10.8112	9.05642	7.84657	9.67207	8.25047	8.53151	8.6588	9.11079	5.93696	6.6787	5.13377	6.22034	8.9602	6.95656	0.360579	TRUE	FALSE
ENSG00000130147.16	SH3BP4	0.00247424	0.0250899	9.15955	10.1276	6.93258	16.1227	15.3899	9.18149	15.528	17.2701	10.5825	5.27589	8.31908	7.9662	6.82342	4.17979	8.47299	12.6419	6.83956	0.876661	TRUE	FALSE
ENSG00000180376.17	CCDC66	0.00247576	0.0250903	9.15842	40.8411	35.7117	31.2885	31.1954	25.1481	30.5908	28.0227	43.0295	37.5401	37.9806	51.3198	41.922	40.6131	44.6368	33.2285	42.3354	-0.348513	TRUE	FALSE
ENSG00000167261.14	DPEP2	0.00122082	0.0163403	10.4586	2.64123	3.51323	3.19971	1.48138	1.43993	3.071	1.72997	2.71726	0.909571	1.35026	1.46053	1.59257	1.13785	0.647113	2.47421	1.18298	1.00463	TRUE	TRUE
ENSG00000102218.6	RP2	0.00248498	0.0251536	9.15162	4.20354	5.07734	5.15796	5.72417	4.32736	4.60605	5.56472	4.62195	4.84573	3.64554	4.05568	3.4194	3.58048	3.87572	4.91039	3.90376	0.323567	TRUE	FALSE
ENSG00000178761.15	FAM219B	0.00250092	0.0252998	9.13992	9.15811	10.2141	9.76152	9.58136	9.50903	9.55106	9.05483	9.8619	12.0982	11.0468	9.98992	12.0082	11.6013	12.684	9.58649	11.5714	-0.268932	TRUE	FALSE
ENSG00000162441.12	LZIC	0.00251196	0.0253826	9.13186	15.3021	15.6508	13.7473	15.8169	15.9931	14.2598	13.6235	14.4035	19.3113	16.3944	16.3749	18.8319	19.2891	17.3509	14.8496	17.9254	-0.269922	TRUE	FALSE
ENSG00000166260.11	COX11	0.00251362	0.0253826	9.13065	26.2773	28.6105	20.8899	25.6042	22.3409	20.8117	15.5814	27.1939	32.5757	29.2962	30.0351	27.7539	28.9583	33.332	23.4137	30.3252	-0.371763	TRUE	FALSE
ENSG00000198774.5	RASSF9	0.00251495	0.0253826	9.12969	3.13616	2.19425	1.94632	2.99798	2.87367	2.82092	2.64296	4.19169	4.56625	2.91306	3.80212	4.99553	4.1446	4.24653	2.85049	4.11135	-0.513326	TRUE	FALSE
ENSG00000109501.13	WFS1	0.00251512	0.0253826	9.12956	12.3584	10.4345	9.97787	13.6611	21.7392	10.5816	10.1039	13.3648	23.3685	18.0922	16.7807	15.5149	17.5852	20.74	12.7777	18.6803	-0.544346	TRUE	FALSE
ENSG00000055483.19	USP36	0.00251808	0.0253973	9.12741	18.362	23.8364	33.0656	27.1633	20.7437	18.3248	31.5412	35.1352	14.2354	16.9019	16.9169	16.3907	19.3514	17.3154	26.0215	16.8519	0.623788	TRUE	FALSE
ENSG00000183684.8	ALYREF	0.00252053	0.0254068	9.12563	18.6164	14.3735	20.7821	13.1139	17.8968	18.3506	13.7164	18.1598	10.8979	12.2521	11.492	11.2652	11.6035	15.0266	16.8762	12.0896	0.477866	TRUE	FALSE
ENSG00000179152.20	TCAIM	0.00252243	0.0254108	9.12426	14.7995	15.0073	9.81308	15.4548	13.475	10.3224	8.32317	14.3348	19.3696	16.754	19.9754	16.6357	14.7944	18.3719	12.6912	17.6502	-0.472676	TRUE	FALSE
ENSG00000108423.15	TUBD1	0.00252524	0.025424	9.12222	6.93228	7.39299	6.15518	6.17272	9.01868	7.3838	7.19745	6.8761	8.27286	10.6631	7.68468	10.423	12.3206	8.48334	7.14115	9.64126	-0.427889	TRUE	FALSE
ENSG00000101057.16	MYBL2	0.000418175	0.00895065	12.4492	0.470691	0.284083	0.113255	0.1817	0.356229	0.287103	0.431644	0.525604	0.0736087	0.0980066	0.12086	0.148947	0.10798	0.141115	0.331289	0.115086	1.00374	TRUE	TRUE
ENSG00000151687.14	ANKAR	0.0025341	0.0254828	9.11581	14.5113	16.7818	13.2665	15.5728	17.1191	17.7697	13.9588	13.4596	17.2245	19.2972	21.0919	20.6954	16.3386	19.7903	15.305	19.073	-0.315681	TRUE	FALSE
ENSG00000164022.17	AIMP1	0.00253718	0.0254835	9.11358	15.6601	17.7595	16.8028	16.8971	16.9645	15.476	18.0598	16.2685	27.3441	21.3203	18.3829	16.7561	21.4951	20.5822	16.736	20.9801	-0.324332	TRUE	FALSE
ENSG00000111897.7	SERINC1	0.00253677	0.0254835	9.11388	69.1768	86.403	89.4805	82.8879	78.1803	82.8277	78.6881	81.2375	117.254	96.3322	112.308	97.0629	97.1903	99.8627	81.1102	103.335	-0.348993	TRUE	FALSE
ENSG00000005059.16	MCUB	2.67658e-06	0.000852876	22.0355	11.7392	10.7645	9.96938	10.1213	8.94703	12.225	11.4818	10.0532	3.34147	5.71883	7.24716	6.21859	5.07373	4.00893	10.6627	5.26812	1.00355	TRUE	TRUE
ENSG00000171016.12	PYGO1	0.00253999	0.0254867	9.11156	5.15211	4.36356	4.69894	4.28133	4.36815	5.04974	4.76961	5.87563	5.96668	5.89643	5.62178	4.85481	7.82944	6.65905	4.81988	6.13803	-0.342467	TRUE	FALSE
ENSG00000164764.11	SBSPON	0.00254204	0.0254867	9.11009	4.98983	4.95102	4.85132	9.53991	9.94661	7.11403	9.96851	5.76309	17.0344	7.27004	20.6571	12.3033	11.9887	10.4948	7.14054	13.2914	-0.887138	TRUE	FALSE
ENSG00000140307.11	GTF2A2	0.00255573	0.0256088	9.10026	24.2117	25.4794	27.2399	25.0685	22.6364	23.2396	22.6435	22.7635	32.3959	33.7427	26.1019	27.2322	32.3297	34.7801	24.1603	31.0971	-0.362813	TRUE	FALSE
ENSG00000139985.7	ADAM21	0.00255916	0.025628	9.09781	0.359346	0.208165	0.236158	0.182037	0.324024	0.20026	0.251114	0.65015	0.561731	0.49586	1.06255	0.484942	0.451049	0.419901	0.301407	0.57934	-0.759069	TRUE	FALSE
ENSG00000167851.15	CD300A	0.00105294	0.0149986	10.7321	3.53753	5.86517	2.55197	1.75309	2.6714	1.95049	2.23285	3.75762	1.2608	1.23873	2.06308	1.20988	1.30536	1.73779	3.04002	1.46927	1.00068	TRUE	TRUE
ENSG00000198901.14	PRC1	0.00257022	0.0256738	9.08992	5.19411	4.20155	5.27879	5.16137	2.67612	3.9306	6.27597	3.9088	1.78836	3.08422	3.09633	2.62014	3.24852	2.58912	4.57841	2.73778	0.721256	TRUE	FALSE
ENSG00000003147.19	ICA1	0.00256952	0.0256738	9.09042	8.15307	8.35317	8.48016	8.99293	8.20823	9.05981	6.75814	5.74996	4.20889	5.38639	7.45233	6.97186	5.46424	4.57822	7.96943	5.67699	0.48215	TRUE	FALSE
ENSG00000122376.11	SHLD2	0.00257077	0.0256738	9.08953	8.91011	8.44011	9.76451	8.42989	7.9128	9.16754	8.72738	9.3115	7.68492	7.83106	7.41458	7.73825	6.35078	6.77908	8.83298	7.29978	0.271659	TRUE	FALSE
ENSG00000172201.12	ID4	0.00257196	0.0256738	9.08868	47.8773	42.6142	34.9401	72.3805	44.6397	23.4811	26.0615	36.4753	89.1155	88.0762	52.6901	57.2833	53.0319	96.831	41.0587	72.838	-0.825473	TRUE	FALSE
ENSG00000161973.11	CCDC42	0.000502489	0.00979129	12.1064	0.498776	0.282098	0.168698	0.499025	0.549431	0.15034	0.319858	0.364192	0.832336	0.963754	0.485644	1.05817	0.767466	0.766739	0.354052	0.812351	-1.00673	TRUE	TRUE
ENSG00000163568.15	AIM2	0.00257845	0.0257145	9.08408	1.82782	2.06038	0.996996	1.88464	1.53198	2.2686	2.53589	1.91214	0.852827	0.85091	1.19217	1.34601	1.16093	0.691875	1.87731	1.01579	0.825475	TRUE	FALSE
ENSG00000170502.13	NUDT9	0.0025828	0.0257206	9.08099	16.6399	14.9022	15.1758	15.1337	16.1059	15.9669	16.2506	15.807	20.4243	17.0808	18.1026	17.5391	22.336	19.8618	15.7477	19.2241	-0.286123	TRUE	FALSE
ENSG00000147471.12	PLPBP	0.00258099	0.0257206	9.08227	20.7146	20.8396	20.5981	19.5382	18.0624	16.1845	16.2777	19.0309	25.0067	25.0195	22.2119	20.5525	26.4596	24.5536	18.9057	23.9673	-0.340639	TRUE	FALSE
ENSG00000119147.10	ECRG4	0.00258364	0.0257206	9.0804	18.4337	25.9841	35.6501	13.9109	19.74	18.3621	12.144	12.9222	40.7952	38.7953	33.0446	33.1507	19.8588	40.35	19.6434	34.3324	-0.802399	TRUE	FALSE
ENSG00000167257.11	RNF214	0.00259203	0.025789	9.07447	7.45766	7.63094	5.76098	6.31894	7.54732	6.19095	5.53305	8.11341	7.95808	8.23184	9.55317	7.7868	9.21878	7.84653	6.81916	8.43253	-0.302378	TRUE	FALSE
ENSG00000129007.14	CALML4	0.00259728	0.0258203	9.07077	3.90717	3.00773	3.18007	3.31291	4.19074	2.99855	2.83483	4.09531	2.23234	2.08674	2.16095	3.83921	1.53162	2.46915	3.44091	2.38667	0.509908	TRUE	FALSE
ENSG00000001036.14	FUCA2	0.0025988	0.0258203	9.0697	12.4941	13.6272	11.5935	12.2113	13.4795	13.1374	11.9189	12.6317	10.0561	10.7722	11.0275	7.50961	9.78122	10.0853	12.6367	9.87198	0.35304	TRUE	FALSE
ENSG00000114023.15	FAM162A	0.00259976	0.0258203	9.06902	11.9952	14.0088	12.8025	10.1753	12.5439	11.6048	10.6337	11.8899	15.9352	14.6405	13.717	14.6669	15.5561	13.1268	11.9568	14.6071	-0.286668	TRUE	FALSE
ENSG00000163155.12	LYSMD1	0.0026083	0.0258828	9.06302	2.71449	2.3691	1.74552	2.22285	2.24213	2.41098	1.92236	2.4787	2.75997	2.75214	3.0819	2.68419	3.09747	2.98569	2.26327	2.89356	-0.34108	TRUE	FALSE
ENSG00000164112.13	TMEM155	0.000560884	0.0105284	11.9015	0.175363	0.446019	0.3637	0.361394	0.649168	0.260379	0.275951	0.471292	0.74485	0.466764	1.22306	0.598524	1.1199	0.987566	0.375408	0.856777	-1.00902	TRUE	TRUE
ENSG00000166401.15	SERPINB8	0.00261583	0.0259257	9.05775	4.69845	6.04939	6.58782	5.30959	5.95888	4.16536	7.26619	5.0588	3.92482	4.80599	3.80731	4.67311	3.90477	3.64628	5.63681	4.12705	0.440598	TRUE	FALSE
ENSG00000178826.11	TMEM139	0.00261651	0.0259257	9.05728	0.394016	0.167186	0.243001	0.155073	0.473496	0.183636	0.12836	0.145996	0.445545	0.465875	0.819109	0.664273	0.636284	0.225019	0.236345	0.542684	-0.934166	TRUE	FALSE
ENSG00000162813.18	BPNT1	0.00262133	0.0259583	9.05391	12.0633	8.11801	10.439	10.1072	7.69131	8.83543	6.97718	8.98908	14.7156	12.7184	9.86076	14.0285	11.1638	11.9197	9.15257	12.4011	-0.434133	TRUE	FALSE
ENSG00000109475.16	RPL34	0.00262495	0.0259789	9.05139	447.338	456.987	428.32	389.462	315.596	456.314	368.566	416.252	518.005	491.187	597.699	508.626	461.147	474.717	409.854	508.563	-0.311248	TRUE	FALSE
ENSG00000144802.11	NFKBIZ	0.00262777	0.0259916	9.04943	41.9758	67.0805	69.8435	79.5411	80.0469	67.8731	61.4058	90.0873	24.9761	39.151	44.1124	49.3236	62.3741	44.0764	69.7317	44.0023	0.66303	TRUE	FALSE
ENSG00000079257.8	LXN	0.0026573	0.02615	9.029	17.7053	7.96579	10.899	10.3672	10.7638	9.29664	13.1789	26.5247	5.24575	5.72259	8.53424	7.82497	7.17384	7.76273	13.3377	7.04402	0.911474	TRUE	FALSE
ENSG00000072274.13	TFRC	0.00265128	0.02615	9.03315	20.7387	48.9287	35.9739	37.0654	43.2448	20.545	30.3509	54.9229	11.6094	17.4435	26.3065	17.7179	24.1249	18.9945	36.4713	19.3661	0.909746	TRUE	FALSE
ENSG00000198829.6	SUCNR1	0.00265591	0.02615	9.02995	1.3621	0.970883	0.800536	1.72498	1.37086	0.914492	2.36042	1.88666	0.848745	0.634651	0.919537	0.792593	0.370587	0.81837	1.42387	0.730747	0.875254	TRUE	FALSE
ENSG00000156011.17	PSD3	0.00265927	0.02615	9.02765	19.0856	24.2773	16.9362	17.8696	16.1871	23.0716	13.5543	24.0365	12.6101	17.6223	14.3661	13.1031	10.6068	11.2016	19.3773	13.2517	0.544771	TRUE	FALSE
ENSG00000188641.13	DPYD	0.00265405	0.02615	9.03123	16.4928	17.543	16.5817	15.0168	14.4109	15.8129	11.9779	16.4001	10.2048	12.6014	15.1864	13.2076	10.9544	11.1732	15.5295	12.2213	0.343117	TRUE	FALSE
ENSG00000106803.10	SEC61B	0.00265906	0.02615	9.02779	41.343	44.7467	39.9384	42.1547	40.1784	43.4946	41.9355	42.9097	38.8734	38.0595	31.4005	34.3375	29.7065	33.9501	42.0876	34.3879	0.290729	TRUE	FALSE
ENSG00000037042.9	TUBG2	0.00264663	0.02615	9.03635	8.85769	7.77335	9.00364	8.27675	8.97405	9.82742	7.68437	7.39062	11.9606	10.9653	9.10022	9.91088	9.94047	9.58938	8.47349	10.2445	-0.270905	TRUE	FALSE
ENSG00000137601.16	NEK1	0.00264976	0.02615	9.03419	10.9805	8.53734	10.3554	11.67	10.1263	11.8079	10.2379	11.2023	13.3649	11.154	14.5439	13.1163	13.314	12.8256	10.6147	13.0531	-0.295814	TRUE	FALSE
ENSG00000091844.8	RGS17	0.00265278	0.02615	9.03211	3.19142	2.59685	2.49819	3.68656	2.22902	2.45385	1.92804	3.34785	3.70859	3.66642	3.75798	3.60695	3.32167	4.43291	2.74147	3.74909	-0.437878	TRUE	FALSE
ENSG00000132840.10	BHMT2	0.00265446	0.02615	9.03095	12.7897	11.876	7.85708	12.2605	11.1798	10.6157	12.972	7.58233	28.4306	14.3887	10.0928	19.2687	28.4657	18.1448	10.8916	19.7986	-0.856257	TRUE	FALSE
ENSG00000188906.16	LRRK2	0.00266535	0.0261945	9.02347	12.532	13.678	15.2669	16.7837	12.9393	13.5316	10.9878	14.8106	16.8172	18.7721	16.82	16.1823	15.3415	18.7066	13.8162	17.1066	-0.306195	TRUE	FALSE
ENSG00000167460.17	TPM4	0.0026688	0.0262132	9.02111	196.618	236.808	257.502	258.64	245.923	188.981	214.939	244.707	216.619	207.463	142.931	124.093	136.46	173.82	230.515	166.897	0.465658	TRUE	FALSE
ENSG00000086730.17	LAT2	0.00267374	0.0262465	9.01772	4.80929	6.90951	4.86433	5.3849	4.07401	2.92592	4.72658	4.42501	2.14821	2.82878	3.9986	3.73747	2.67342	2.76936	4.76494	3.02597	0.638118	TRUE	FALSE
ENSG00000161681.15	SHANK1	0.00267726	0.0262657	9.01532	3.71405	2.94675	2.98306	4.12112	3.83011	2.85644	3.13491	5.31666	2.40287	2.48103	2.42816	1.91282	1.87607	2.42159	3.61289	2.25376	0.657577	TRUE	FALSE
ENSG00000112378.12	PERP	0.00268343	0.026311	9.01111	2.39701	2.48302	2.43127	2.83077	3.63791	3.58799	2.81873	2.5693	4.40826	4.15858	5.70505	2.93034	3.81594	3.37855	2.8445	4.06612	-0.500682	TRUE	FALSE
ENSG00000186517.14	ARHGAP30	0.00269335	0.0263929	9.00437	5.9135	6.67381	3.85478	3.60877	5.67748	3.56854	5.01088	5.66893	1.88415	3.87401	3.52346	3.61397	2.97873	3.17167	4.99709	3.17433	0.638472	TRUE	FALSE
ENSG00000133657.15	ATP13A3	0.00269602	0.0264038	9.00256	56.6482	77.4969	86.5205	79.8062	67.7013	54.5467	124.609	72.0429	57.2484	59.5437	41.4621	51.9986	45.7407	49.0277	77.4215	50.8369	0.605886	TRUE	FALSE
ENSG00000271605.6	MILR1	0.00270006	0.0264281	8.99982	9.90687	14.2558	5.09809	7.62894	8.07865	5.5209	7.30767	9.26237	4.53748	5.32279	6.38256	5.01753	3.41529	4.4501	8.38241	4.85429	0.775796	TRUE	FALSE
ENSG00000144120.13	TMEM177	0.0027082	0.0264924	8.99432	2.40044	1.86815	1.10922	1.32362	1.96255	1.09524	1.11673	1.70997	1.98966	2.51219	2.39025	2.46276	2.1297	2.226	1.57324	2.28509	-0.511399	TRUE	FALSE
ENSG00000128266.9	GNAZ	0.00271125	0.0265068	8.99227	0.996601	0.903003	0.77318	1.31769	1.97637	1.08011	0.835001	0.780413	1.10287	1.46136	1.92056	1.4535	1.89921	1.93525	1.0828	1.62879	-0.547563	TRUE	FALSE
ENSG00000269226.7	TMSB15B	0.00271923	0.0265695	8.98689	2.95841	2.76044	1.68287	3.38148	2.73161	3.13931	2.76151	3.37941	4.51375	3.78881	4.24609	3.15284	4.01646	3.83706	2.84938	3.92584	-0.448876	TRUE	FALSE
ENSG00000270379.6	HEATR9	0.00272687	0.0266287	8.98177	0.874078	0.385592	0.327151	0.42548	0.513182	0.269389	0.359726	0.241473	0.578767	0.493883	0.844706	1.01214	0.682072	0.791087	0.424509	0.733775	-0.668691	TRUE	FALSE
ENSG00000166402.8	TUB	0.0027285	0.0266293	8.98067	3.58447	2.67929	3.08716	2.57347	3.99038	4.1912	2.86992	2.66311	4.48258	3.35825	4.33063	4.4263	3.9722	4.52591	3.20488	4.18265	-0.373906	TRUE	FALSE
ENSG00000162391.12	FAM151A	0.00273161	0.0266327	8.97859	0.578276	0.866445	0.484071	0.646306	0.4985	0.542624	0.40435	0.47795	0.701101	0.635052	0.98998	0.715887	1.1508	1.18417	0.562315	0.896166	-0.588868	TRUE	FALSE
ENSG00000156475.18	PPP2R2B	0.002732	0.0266327	8.97833	9.25619	11.7704	8.26435	8.60019	18.3047	15.1903	16.1438	8.05298	20.6544	17.0664	39.3254	15.3404	16.2954	18.9826	11.9479	21.2774	-0.82731	TRUE	FALSE
ENSG00000113583.8	C5orf15	0.00273861	0.0266817	8.97392	18.0506	18.1212	18.6961	22.5549	18.2636	21.23	24.5168	18.7801	16.6145	16.4892	16.8209	14.48	13.4777	16.1848	20.0267	15.6779	0.351207	TRUE	FALSE
ENSG00000095383.20	TBC1D2	0.00274112	0.0266908	8.97224	1.84203	3.48351	2.47782	1.73291	1.8162	1.37976	1.19309	2.06676	1.03297	1.23917	1.15023	1.16386	1.43771	1.02882	1.99901	1.17546	0.718694	TRUE	FALSE
ENSG00000113758.13	DBN1	0.00274619	0.0267247	8.96887	20.8787	17.5504	22.1655	23.6177	26.9152	32.9923	25.2227	21.7021	16.9879	18.1629	13.739	13.8621	19.2113	18.6983	23.8806	16.7769	0.506817	TRUE	FALSE
ENSG00000093009.10	CDC45	0.00275266	0.0267568	8.96457	0.546937	0.952391	0.628855	0.220953	0.493234	0.49883	0.504691	0.482305	0.0694681	0.199969	0.0828816	0.117623	0.175925	0.715236	0.541024	0.22685	0.971749	TRUE	FALSE
ENSG00000182359.15	KBTBD3	0.00275166	0.0267568	8.96523	3.93392	3.96703	2.24091	3.68865	4.71078	3.8243	2.22637	5.05269	6.39205	6.03641	4.96936	5.14435	5.56722	4.80569	3.70558	5.48585	-0.553658	TRUE	FALSE
ENSG00000050405.13	LIMA1	0.00275437	0.0267581	8.96343	52.083	52.7405	54.4014	55.737	62.9452	71.5441	91.4213	79.046	46.7661	52.3669	42.6433	48.5452	35.8822	45.9039	64.9898	45.3512	0.518112	TRUE	FALSE
ENSG00000116539.13	ASH1L	0.00276588	0.0268545	8.95581	23.7824	20.703	22.4626	22.2189	21.8107	22.887	23.1346	23.7195	24.4675	25.4861	28.5465	25.2057	27.2067	26.5726	22.5898	26.2475	-0.215622	TRUE	FALSE
ENSG00000136950.13	ARPC5L	0.00276985	0.0268621	8.9532	5.82514	5.94815	6.49149	4.66938	5.22738	5.14478	6.11041	4.82021	4.49845	4.88383	4.12547	5.04869	3.40051	3.98925	5.52962	4.32437	0.347566	TRUE	FALSE
ENSG00000133961.20	NUMB	0.00276923	0.0268621	8.9536	34.9595	37.2681	36.8209	39.9149	36.0827	37.6197	35.2022	34.7029	28.1489	28.6234	35.0032	30.262	29.8424	27.6304	36.5714	29.9184	0.288808	TRUE	FALSE
ENSG00000064309.14	CDON	0.00277157	0.0268634	8.95206	14.5503	4.75792	9.78369	8.23839	12.074	13.1258	12.8117	9.93897	4.30292	4.69463	8.57907	7.36372	5.79505	3.89218	10.6601	5.77126	0.873948	TRUE	FALSE
ENSG00000139220.16	PPFIA2	0.00277378	0.0268694	8.9506	10.5406	15.0491	14.6607	8.88749	11.1381	14.7477	10.0942	11.5143	19.1043	16.9316	12.5185	14.5495	24.9674	18.0516	12.079	17.6872	-0.546439	TRUE	FALSE
ENSG00000158528.12	PPP1R9A	0.00131922	0.0171042	10.3154	3.70897	1.93991	1.36793	2.59244	3.95704	3.24008	3.87947	1.77637	6.53056	3.37904	8.90944	4.22687	6.10515	5.36342	2.80778	5.75241	-1.00911	TRUE	TRUE
ENSG00000080031.10	PTPRH	0.00277818	0.0268856	8.94771	0.319201	0.226361	0.207707	0.122592	0.462218	0.243552	0.249228	0.464755	0.053142	0.0991653	0.175907	0.121097	0.0524713	0.144498	0.286952	0.107713	0.897559	TRUE	FALSE
ENSG00000167565.13	SERTAD3	0.00278684	0.0269495	8.94202	6.23309	7.01264	9.39904	8.15819	6.15737	5.54753	6.21173	5.97806	5.0169	4.9371	5.34326	3.8257	4.4497	5.92159	6.83721	4.91571	0.467901	TRUE	FALSE
ENSG00000050438.17	SLC4A8	0.00279343	0.0269978	8.93771	2.20825	4.5965	2.7361	2.90484	2.57571	5.05731	4.00827	4.33628	1.03788	2.26879	1.90635	1.50286	2.14111	3.11533	3.55291	1.99538	0.801831	TRUE	FALSE
ENSG00000184226.15	PCDH9	0.00420666	0.0347517	8.19239	3.43527	1.68138	2.60453	2.73957	4.0273	3.3445	1.64178	5.37974	4.0729	4.21581	12.347	7.46242	5.9819	4.06235	3.10676	6.35707	-1.00976	TRUE	TRUE
ENSG00000150681.10	RGS18	0.00280151	0.0270196	8.93244	3.35328	4.78264	1.90671	3.20225	2.47137	2.76228	2.00221	2.63713	1.51976	1.0644	3.21806	1.20297	0.77372	1.6337	2.88973	1.56877	0.841234	TRUE	FALSE
ENSG00000142039.4	CCDC97	0.00280272	0.0270196	8.93165	11.1052	10.6175	9.04313	12.2605	11.1623	8.11294	9.7671	10.1762	6.08977	9.08142	6.25588	7.93766	7.06079	8.5747	10.2806	7.50004	0.449812	TRUE	FALSE
ENSG00000109787.13	KLF3	0.00280432	0.0270196	8.9306	17.5947	15.6123	17.2035	16.6136	16.5805	17.238	15.6313	16.2196	14.295	14.2219	15.6178	11.4136	11.5606	14.2746	16.5867	13.5639	0.288327	TRUE	FALSE
ENSG00000197077.13	KIAA1671	0.00280472	0.0270196	8.93034	12.7663	12.2963	14.9877	18.5072	17.5232	11.8325	13.0869	7.95416	26.1348	18.8609	14.2871	21.8146	18.9801	22.5664	13.6193	20.4406	-0.582276	TRUE	FALSE
ENSG00000113805.8	CNTN3	0.00287344	0.027516	8.88614	5.64457	6.75085	2.10273	5.85129	10.0772	3.64377	4.77836	5.26936	17.1562	15.1631	7.4348	9.90663	6.90288	11.1508	5.51477	11.2857	-1.01993	TRUE	TRUE
ENSG00000008394.13	MGST1	0.00628434	0.0437589	7.46691	22.997	20.7071	17.9565	6.59415	53.8626	26.5735	19.5863	29.3896	35.4575	33.4088	69.2043	67.1904	64.9917	31.6204	24.7083	50.3122	-1.02295	TRUE	TRUE
ENSG00000167513.9	CDT1	0.00281631	0.027095	8.92281	1.14039	1.0818	1.36604	0.842377	0.953241	1.00301	0.709542	0.833378	0.453575	0.429473	0.555059	0.547998	0.950117	0.440162	0.991222	0.562731	0.71945	TRUE	FALSE
ENSG00000089685.15	BIRC5	0.00282656	0.0271781	8.91617	1.11805	0.888687	0.867536	0.961177	0.892667	0.829759	1.28942	1.08332	0.459836	0.596052	0.501668	0.216263	0.475108	0.663618	0.991328	0.485424	0.89853	TRUE	FALSE
ENSG00000134042.13	MRO	0.00284793	0.0273615	8.90242	2.15538	0.976136	0.624381	0.696992	0.725067	1.13961	0.861336	1.52337	0.42167	0.289669	0.942545	0.565686	0.474307	0.389137	1.08778	0.513836	0.952346	TRUE	FALSE
ENSG00000018625.15	ATP1A2	0.00284888	0.0273615	8.90181	7.67983	8.02393	13.196	7.11003	10.177	31.409	11.4653	9.20227	20.1992	14.622	31.8461	18.3095	39.0909	23.5419	12.2829	24.6016	-0.996253	TRUE	FALSE
ENSG00000170577.8	SIX2	0.00285577	0.0274121	8.8974	1.44399	1.00466	0.803258	0.969657	1.15898	1.58094	0.913	1.82156	0.46628	0.753144	0.681608	0.499761	0.977723	0.837278	1.21201	0.702632	0.708963	TRUE	FALSE
ENSG00000234127.9	TRIM26	0.00286066	0.0274435	8.89428	7.94616	8.29157	8.35875	8.70901	7.87627	7.08945	7.92241	7.84395	6.25506	5.81585	6.77027	6.43442	6.89066	6.85289	8.00469	6.50319	0.295594	TRUE	FALSE
ENSG00000009307.16	CSDE1	0.00286719	0.0274799	8.89011	128.618	145.729	151.7	133.054	134.297	136.038	132.823	147.556	189.887	148.355	162.363	156.056	188.953	168.985	138.727	169.1	-0.28544	TRUE	FALSE
ENSG00000117114.19	ADGRL2	0.00286771	0.0274799	8.88978	28.5472	20.6764	23.8967	27.771	23.1625	29.1379	23.8319	28.8268	30.8488	29.2189	39.148	45.4861	27.8808	30.8399	25.7313	33.9038	-0.396573	TRUE	FALSE
ENSG00000197183.14	NOL4L	0.00287473	0.027516	8.88532	6.96626	4.38722	6.08856	5.47155	5.87536	4.97967	4.24622	4.40657	3.04554	3.57586	4.04411	4.60345	3.6249	2.50319	5.30267	3.56617	0.559398	TRUE	FALSE
ENSG00000165197.5	VEGFD	0.000363871	0.00828469	12.7091	0.662768	1.10803	0.333295	0.371305	0.69653	0.714561	0.452739	0.91217	1.3168	1.31206	1.53115	1.55455	2.05862	0.8671	0.656425	1.44005	-1.0257	TRUE	TRUE
ENSG00000112624.12	BICRAL	0.00287789	0.0275306	8.88331	5.68725	5.75946	5.6704	5.89991	6.49787	6.59729	5.09879	5.90696	6.83738	7.12267	7.25678	6.50626	7.28582	7.03117	5.88974	7.00668	-0.246682	TRUE	FALSE
ENSG00000105321.14	CCDC9	0.00287956	0.027531	8.88225	15.0607	12.975	18.0173	14.7528	15.5051	15.0824	16.6452	14.8168	11.2443	12.8263	10.3043	11.3396	12.5156	12.4606	15.3569	11.7818	0.379501	TRUE	FALSE
ENSG00000276045.3	ORAI1	0.0028823	0.0275397	8.88051	2.33589	2.26494	1.55318	1.83128	2.32428	1.5121	1.80942	2.32676	0.985091	1.14502	1.9366	1.56071	1.11051	1.27381	1.99473	1.33529	0.545422	TRUE	FALSE
ENSG00000100823.12	APEX1	0.00288373	0.0275397	8.87961	19.0034	16.9805	17.5736	17.5197	18.2803	16.7019	16.6975	18.6836	14.2686	16.4563	15.7626	15.1832	12.4785	15.7411	17.68	14.9817	0.237459	TRUE	FALSE
ENSG00000139537.11	CCDC65	0.00288745	0.0275441	8.87725	3.90267	2.9564	3.82285	4.0024	2.97689	2.23031	4.50834	3.34903	1.88003	2.00633	2.5997	2.92692	1.372	2.61468	3.46861	2.23328	0.613006	TRUE	FALSE
ENSG00000163138.19	PACRGL	0.0028863	0.0275441	8.87798	27.4773	24.7865	26.1975	24.0594	25.469	23.5323	23.3126	29.26	27.4606	38.2886	42.3247	31.0352	32.4694	30.7311	25.5118	33.7183	-0.400992	TRUE	FALSE
ENSG00000176463.14	SLCO3A1	0.0028997	0.0276297	8.86953	14.233	14.7483	17.3141	17.2923	15.5946	13.0126	14.8422	13.3505	10.4225	12.7455	10.8006	13.9444	10.6753	13.6297	15.0485	12.0363	0.31984	TRUE	FALSE
ENSG00000154945.7	ANKRD40	0.00289855	0.0276297	8.87025	14.4423	14.9724	17.2123	16.7624	17.5753	15.228	15.0069	14.805	18.4787	18.3204	20.8071	16.1643	21.7876	17.1994	15.7506	18.7929	-0.253312	TRUE	FALSE
ENSG00000099864.18	PALM	0.00290991	0.0277114	8.86311	7.57976	3.75501	10.6908	8.02878	8.7986	12.1252	10.4365	8.20636	3.53692	2.86357	7.00804	4.56725	5.74089	3.30797	8.70263	4.50411	0.935013	TRUE	FALSE
ENSG00000087088.20	BAX	0.00291696	0.0277629	8.85869	13.521	14.1671	11.4624	9.85786	11.4409	11.6663	9.4715	10.9236	9.48772	11.273	7.15969	7.32312	9.1459	7.08769	11.5638	8.57953	0.426352	TRUE	FALSE
ENSG00000143740.14	SNAP47	0.00292107	0.0277863	8.85613	4.29518	3.94904	3.47476	3.69055	4.03078	4.09029	3.19715	4.31519	4.57159	4.07407	5.33579	5.21815	4.51516	5.27451	3.88037	4.83154	-0.309138	TRUE	FALSE
ENSG00000153250.20	RBMS1	0.00292399	0.0277985	8.8543	82.4962	70.8626	77.0625	66.1295	67.0571	66.1951	85.5474	71.0282	57.6097	59.996	63.4261	58.0437	47.3765	63.6148	73.2973	58.3445	0.328661	TRUE	FALSE
ENSG00000197070.14	ARRDC1	0.00293088	0.0278483	8.85001	6.70057	6.40996	7.45489	6.8849	5.72949	6.59371	5.88506	5.01296	4.56713	3.63257	3.97448	6.14652	4.62401	5.46152	6.33394	4.73437	0.412375	TRUE	FALSE
ENSG00000086065.14	CHMP5	0.00293669	0.0278879	8.84639	17.1654	19.3961	17.864	19.979	17.0813	16.8648	15.3992	17.7991	23.871	20.2303	22.0945	19.8903	21.1453	20.0748	17.6936	21.2177	-0.260695	TRUE	FALSE
ENSG00000180660.8	MAB21L1	0.00731061	0.0482516	7.19502	1.08872	0.901784	0.348438	0.951326	1.24253	1.66837	0.388132	1.08487	2.07098	0.960077	3.95372	1.89673	1.94391	1.52985	0.95927	2.05921	-1.02743	TRUE	TRUE
ENSG00000180616.9	SSTR2	0.00294669	0.0278887	8.84019	1.18258	1.19641	1.77958	1.58948	1.25265	1.05917	1.64646	1.7019	0.707149	0.915475	1.0929	1.03332	1.05192	1.19734	1.42603	0.999684	0.472692	TRUE	FALSE
ENSG00000198453.13	ZNF568	0.00293865	0.0278887	8.84518	8.5364	9.5396	6.94325	8.46708	8.4377	7.71765	7.53279	10.3294	10.2082	11.0973	10.6863	8.90846	11.0909	9.77828	8.43798	10.2949	-0.28391	TRUE	FALSE
ENSG00000113558.18	SKP1	0.00294459	0.0278887	8.84149	158.1	178.402	158.77	166.798	181.395	173.324	144.111	164.366	227.229	189.619	207.573	184.676	197.77	207.741	165.658	202.435	-0.289088	TRUE	FALSE
ENSG00000112218.9	GPR63	0.00294532	0.0278887	8.84104	0.692283	0.678836	0.996948	0.937437	0.963565	0.781325	0.620886	0.982911	1.06919	0.923816	1.03031	1.21604	1.17022	1.12655	0.831774	1.08935	-0.352127	TRUE	FALSE
ENSG00000132740.8	IGHMBP2	0.00294216	0.0278887	8.84299	13.8961	18.8938	12.3289	14.2197	20.5703	15.1303	17.2194	18.8348	22.5874	19.0215	18.9354	19.8561	22.3808	25.9032	16.3866	21.4474	-0.386216	TRUE	FALSE
ENSG00000198826.11	ARHGAP11A	0.00295633	0.0279643	8.83423	2.90811	2.31451	1.12	3.65112	1.65287	2.15451	2.2198	3.50597	0.853332	1.40737	1.36437	1.22863	1.39678	1.57852	2.44086	1.30483	0.854918	TRUE	FALSE
ENSG00000039537.13	C6	0.00485397	0.0376671	7.93306	4.36552	1.94997	2.92462	3.50329	7.60424	3.15777	2.07073	3.40119	4.50465	6.15062	13.346	11.5076	5.67709	3.93303	3.62216	7.51983	-1.03362	TRUE	TRUE
ENSG00000126860.11	EVI2A	0.00296228	0.0279742	8.83056	10.6737	12.7899	7.77128	9.72023	6.46294	8.54543	9.95308	13.5513	5.99142	6.58447	8.83609	6.33143	6.82025	5.54636	9.93347	6.685	0.564399	TRUE	FALSE
ENSG00000099917.17	MED15	0.00296234	0.0279742	8.83052	22.6553	26.3796	24.9295	20.5875	23.1143	28.9841	26.6709	21.8695	19.0567	19.7433	17.3586	22.3614	17.2287	18.7657	24.3988	19.0857	0.35268	TRUE	FALSE
ENSG00000102935.11	ZNF423	0.00296629	0.0279959	8.82809	7.05907	2.95204	5.85086	4.84106	6.07478	7.00042	6.60945	5.60054	2.08163	2.76333	3.60233	5.26763	3.91409	3.1084	5.74853	3.45624	0.717722	TRUE	FALSE
ENSG00000103064.15	SLC7A6	0.00297515	0.0280545	8.82265	11.2932	12.2266	16.3914	11.1104	15.1412	15.0879	15.1581	13.0581	11.0631	11.6717	9.32372	9.9493	10.032	9.19841	13.6834	10.2064	0.419392	TRUE	FALSE
ENSG00000165275.10	TRMT10B	0.00297583	0.0280545	8.82223	17.3544	13.9577	11.0146	12.3885	12.2932	11.6587	9.32883	14.6335	16.1117	14.8031	16.7839	16.6269	16.8634	15.9087	12.8287	16.1829	-0.332787	TRUE	FALSE
ENSG00000145911.6	N4BP3	0.00297797	0.028059	8.82092	0.25412	0.365863	0.325667	0.743562	0.229082	0.172595	0.275174	0.382851	0.162991	0.0895028	0.254252	0.168768	0.163935	0.0891339	0.343614	0.154764	0.800145	TRUE	FALSE
ENSG00000168874.13	ATOH8	2.14851e-05	0.00201706	18.0529	11.6363	7.18226	10.1588	8.74632	8.03471	7.29007	7.53747	4.35898	16.8283	13.3011	17.4648	15.2526	14.8159	22.9418	8.11811	16.7674	-1.03736	TRUE	TRUE
ENSG00000181444.13	ZNF467	0.00298754	0.0281178	8.81506	1.66769	1.31382	1.49283	1.30327	1.25903	1.41611	1.09348	1.90047	0.591809	0.656515	0.946915	1.46396	1.04333	0.986608	1.43084	0.94819	0.54642	TRUE	FALSE
ENSG00000139083.10	ETV6	0.00299271	0.0281508	8.81191	21.2739	22.5519	21.0225	24.2916	28.8379	21.0422	29.5227	20.703	17.5745	19.1725	14.454	19.6539	14.2718	21.4705	23.6557	17.7662	0.411043	TRUE	FALSE
ENSG00000129226.14	CD68	0.00299994	0.028173	8.8075	32.1662	43.5423	20.2292	19.0947	27.6287	37.499	22.4802	61.2196	12.0605	20.3102	20.2924	11.8936	20.8947	13.2468	32.9825	16.4497	0.999263	TRUE	FALSE
ENSG00000169762.17	TAPT1	0.00299954	0.028173	8.80775	24.9474	26.7904	23.2722	31.6338	27.509	25.4271	21.2378	25.1465	30.5089	29.6384	29.3143	26.3984	34.0267	37.8025	25.7455	31.2815	-0.280001	TRUE	FALSE
ENSG00000037637.11	FBXO42	0.00300007	0.028173	8.80743	8.5583	10.1556	10.0867	8.49096	8.82366	12.1648	7.8575	10.7651	13.78	11.5344	10.1894	12.0222	17.0339	12.1475	9.61283	12.7846	-0.407679	TRUE	FALSE
ENSG00000151332.19	MBIP	0.00300385	0.0281928	8.80513	17.4004	14.0536	12.0919	11.124	13.095	19.4796	14.6166	15.4878	18.6081	18.8909	18.1041	17.0128	21.1429	17.8572	14.6686	18.6027	-0.34071	TRUE	FALSE
ENSG00000083444.17	PLOD1	0.00302323	0.0283589	8.7934	15.705	18.6641	18.0202	16.1471	14.9914	14.0117	11.132	14.5421	12.6003	13.3903	11.0318	10.0661	10.9031	11.4623	15.4017	11.5757	0.408924	TRUE	FALSE
ENSG00000187957.8	DNER	0.00711929	0.0474638	7.24262	0.52304	0.954189	0.420804	0.229567	0.434753	1.02126	0.260414	0.664556	1.9691	1.34221	1.02915	0.433102	1.73137	1.11194	0.563573	1.26948	-1.0453	TRUE	TRUE
ENSG00000120729.9	MYOT	0.00777317	0.0498485	7.085	1.84681	0.515229	1.4261	1.88376	1.4806	2.67628	1.35413	1.18494	3.71113	2.19831	5.45357	2.6231	3.8539	1.97144	1.54598	3.30191	-1.0474	TRUE	TRUE
ENSG00000165527.7	ARF6	0.0030322	0.0283958	8.78799	18.239	17.9115	19.2765	18.5589	19.0634	18.2748	21.4498	16.963	16.4129	16.5465	16.3827	13.838	13.9618	14.9285	18.7171	15.345	0.284902	TRUE	FALSE
ENSG00000189241.7	TSPYL1	0.00304332	0.0284612	8.78131	20.1343	19.1791	21.0837	22.0681	19.3749	20.3283	17.9343	20.3932	26.5669	25.6793	20.8137	23.9712	24.6247	25.0157	20.062	24.4452	-0.283805	TRUE	FALSE
ENSG00000142065.14	ZFP14	0.00304276	0.0284612	8.78165	5.62856	4.12039	3.72171	4.40301	4.30994	4.55396	3.13005	4.74068	5.42501	4.85973	6.54649	5.14385	5.71154	5.49564	4.32604	5.53038	-0.347216	TRUE	FALSE
ENSG00000104290.11	FZD3	0.00304424	0.0284612	8.78076	1.09904	0.642571	0.724474	0.702562	1.05941	1.06961	0.884591	1.24395	1.31295	1.11169	1.4395	1.23961	1.56865	1.75192	0.928276	1.40405	-0.548629	TRUE	FALSE
ENSG00000164542.12	KIAA0895	0.003049	0.0284899	8.77791	1.9178	2.55554	0.891609	2.66138	1.9688	1.54357	1.6936	2.38671	2.67859	2.95446	2.46811	3.03268	3.83886	3.87419	1.95238	3.14115	-0.65921	TRUE	FALSE
ENSG00000143401.15	ANP32E	0.00305669	0.028546	8.77332	22.5215	19.1406	19.0612	22.7126	23.8332	20.2047	18.6074	20.8801	29.4097	27.1901	23.1042	21.7152	24.5112	25.8912	20.8702	25.3036	-0.276695	TRUE	FALSE
ENSG00000166927.13	MS4A7	0.00306026	0.0285636	8.77119	57.8785	55.5743	44.8523	43.8055	22.2137	41.8279	32.3075	47.6937	22.7501	24.5026	40.8959	16.5131	22.5791	21.0492	43.2692	24.715	0.805457	TRUE	FALSE
ENSG00000198963.11	RORB	0.00306381	0.0285809	8.76907	0.339018	0.150889	0.187561	0.111661	0.385401	0.667764	0.109342	0.268766	0.536161	0.40384	0.960981	0.734985	0.7332	0.384086	0.27755	0.625542	-0.942391	TRUE	FALSE
ENSG00000118640.11	VAMP8	0.00307005	0.0286233	8.76536	12.3579	17.549	8.39967	7.93138	11.1017	8.23946	8.17914	13.2342	3.2891	6.01214	9.01794	6.46371	6.15263	6.57003	10.874	6.25092	0.789058	TRUE	FALSE
ENSG00000144228.9	SPOPL	0.00307554	0.0286586	8.76211	11.869	12.5617	14.0116	15.4816	12.6861	12.5972	10.416	12.6747	17.087	14.5298	13.9152	15.3971	15.4752	16.9699	12.7872	15.5624	-0.281359	TRUE	FALSE
ENSG00000145050.18	MANF	0.00308022	0.0286865	8.75933	25.0851	25.8958	28.3478	28.3541	30.7561	21.9648	22.6601	21.8656	21.1372	23.1517	21.2032	19.1171	16.0414	19.3664	25.6162	20.0028	0.355278	TRUE	FALSE
ENSG00000180938.6	ZNF572	0.00308718	0.0287354	8.75522	0.808504	0.762458	0.659132	0.527302	0.669994	0.673182	0.61271	0.791131	0.945507	0.798983	1.20391	0.939583	1.01434	0.928583	0.688052	0.971818	-0.443698	TRUE	FALSE
ENSG00000088298.13	EDEM2	0.00310769	0.0289104	8.74314	4.36757	5.9378	5.14479	4.06284	4.82862	4.46961	3.48203	5.19473	3.44343	3.56297	3.77288	4.14381	3.45232	3.25698	4.686	3.6054	0.369191	TRUE	FALSE
ENSG00000215845.11	TSTD1	0.00221162	0.0233868	9.36505	6.50871	5.54945	3.63215	4.78769	6.2227	3.30876	1.99649	2.70551	7.48956	9.59619	17.7387	7.64632	6.04998	5.93916	4.33893	9.07665	-1.04775	TRUE	TRUE
ENSG00000104783.14	KCNN4	0.00311581	0.0289453	8.73838	1.11621	1.83271	1.5099	0.757107	1.00751	0.573003	1.43084	0.703136	0.531827	0.936676	0.434799	0.774887	0.432917	0.331994	1.1163	0.57385	0.852001	TRUE	FALSE
ENSG00000170545.17	SMAGP	0.00311844	0.0289453	8.73684	5.02616	3.49967	3.71782	4.31518	5.67398	3.61785	2.93007	4.50135	3.01634	2.9712	3.14792	2.81745	1.79191	2.36599	4.16026	2.68513	0.613195	TRUE	FALSE
ENSG00000109079.10	TNFAIP1	0.00311678	0.0289453	8.73781	8.98028	12.9242	12.943	14.8198	11.8959	9.16829	10.1088	10.1878	7.79867	7.74973	8.96642	8.42605	9.27983	9.22432	11.3785	8.57417	0.404137	TRUE	FALSE
ENSG00000196151.10	WDSUB1	0.00312	0.0289453	8.73593	5.11168	6.26199	5.1814	5.6568	5.22126	5.59054	3.89302	5.21549	7.10162	6.26278	7.1248	5.72154	6.34141	6.37067	5.26652	6.48714	-0.295665	TRUE	FALSE
ENSG00000037241.7	RPL26L1	0.00312501	0.02896	8.733	6.53278	6.82342	6.065	5.99703	8.22109	8.26781	8.14564	6.62399	5.02404	5.02791	5.54367	4.48047	4.45769	4.77645	7.0846	4.88504	0.527303	TRUE	FALSE
ENSG00000136280.16	CCM2	0.00312344	0.02896	8.73392	10.9564	10.0535	9.31092	8.77218	10.9392	7.59966	10.2339	10.2935	5.80179	8.34067	7.27535	8.85636	7.83693	7.47414	9.76992	7.59754	0.35864	TRUE	FALSE
ENSG00000187498.16	COL4A1	0.00312881	0.0289633	8.73079	132.468	200.541	270.322	227.661	177.405	142.313	240.272	143.673	133.028	149.502	85.0836	97.0604	117.324	138.457	191.832	120.076	0.675448	TRUE	FALSE
ENSG00000170873.18	MTSS1	0.00312731	0.0289633	8.73167	34.4581	28.5424	35.6203	31.2228	37.7947	36.1997	20.0234	24.831	15.2828	19.3695	31.2275	23.6126	17.9807	14.1045	31.0865	20.2629	0.61498	TRUE	FALSE
ENSG00000151090.19	THRB	2.11979e-05	0.00201706	18.0785	28.9236	24.81	13.9936	33.2505	28.169	19.8145	15.4386	24.2756	53.4678	51.1592	39.6511	51.6962	42.3029	55.0333	23.5844	48.8851	-1.0484	TRUE	TRUE
ENSG00000086015.21	MAST2	0.00313733	0.0289946	8.72583	12.5271	18.3674	24.9381	16.4631	16.9219	23.0694	24.1237	13.7051	13.553	10.6112	8.44772	11.072	13.7304	13.8492	18.7645	11.8773	0.655374	TRUE	FALSE
ENSG00000175606.11	TMEM70	0.00313413	0.0289946	8.72769	6.57088	10.3244	9.20132	5.31659	5.3973	7.39502	7.87617	8.00985	3.97601	4.65825	5.50484	6.59005	4.52653	5.15533	7.51144	5.0685	0.558424	TRUE	FALSE
ENSG00000158457.6	TSPAN33	0.00313939	0.0289977	8.72463	2.21787	3.52992	2.22899	2.62792	2.32211	1.31393	2.07206	2.15852	1.24076	1.8448	1.49405	1.93601	0.994129	1.06695	2.30891	1.42945	0.655369	TRUE	FALSE
ENSG00000013441.16	CLK1	0.00314197	0.0290057	8.72313	69.682	65.6617	74.3932	72.3595	63.9504	60.4602	67.648	89.1435	82.2563	80.0534	85.9689	85.3191	85.7165	93.109	70.4123	85.4039	-0.278115	TRUE	FALSE
ENSG00000174282.12	ZBTB4	0.00314861	0.0290446	8.71929	14.1626	13.2922	14.0992	14.6451	15.7912	13.4621	12.1836	13.0168	17.5145	15.4039	15.5476	15.8087	19.0183	17.3062	13.8316	16.7665	-0.275798	TRUE	FALSE
ENSG00000175395.16	ZNF25	0.00314962	0.0290446	8.7187	9.3326	10.5398	9.69598	9.70188	8.86799	9.38079	8.8497	9.41961	13.6718	11.8098	12.1977	10.4383	9.42505	11.7093	9.47354	11.542	-0.282214	TRUE	FALSE
ENSG00000166821.9	PEX11A	0.00316139	0.0291373	8.7119	2.10084	2.76003	2.734	1.89068	2.75615	1.79744	1.47721	3.15066	3.71024	2.35152	5.21667	2.83602	4.48621	4.69226	2.33337	3.88216	-0.710591	TRUE	FALSE
ENSG00000110719.10	TCIRG1	0.00317656	0.0292611	8.70318	15.6333	18.3788	15.2398	14.1266	16.5812	12.9594	11.9016	13.8136	8.87281	12.8837	9.98766	13.5231	10.7163	12.3475	14.8293	11.3885	0.377952	TRUE	FALSE
ENSG00000051341.14	POLQ	0.00318018	0.0292784	8.7011	0.654508	0.465679	0.538509	0.47693	0.604989	0.380049	0.680896	0.672423	0.410311	0.209269	0.32826	0.21881	0.232697	0.406751	0.559248	0.301016	0.71716	TRUE	FALSE
ENSG00000085514.16	PILRA	0.00318418	0.0292993	8.69881	3.94218	8.4205	3.79205	3.41814	3.18881	2.2495	3.19417	5.37131	1.65378	2.6734	3.11277	1.75367	1.73477	1.94252	4.19708	2.14515	0.936544	TRUE	FALSE
ENSG00000111752.11	PHC1	0.00318637	0.0293035	8.69755	9.29603	7.91693	6.41492	7.52763	7.99365	7.07411	6.34831	7.46058	9.15382	10.1574	9.673	9.69301	10.4769	8.25738	7.50402	9.56859	-0.346543	TRUE	FALSE
ENSG00000120049.19	KCNIP2	0.00146933	0.0181767	10.1167	4.72515	3.63525	3.62192	2.61815	8.0682	4.50904	4.73213	4.09806	6.30771	7.44869	13.5227	15.2629	8.83987	5.118	4.50099	9.41664	-1.04851	TRUE	TRUE
ENSG00000101412.13	E2F1	0.00319311	0.0293393	8.6937	0.45042	0.454987	0.162371	0.489356	0.714649	0.311626	0.519629	0.331145	0.162496	0.160724	0.245165	0.22377	0.276079	0.185377	0.429273	0.208935	0.776708	TRUE	FALSE
ENSG00000154783.12	FGD5	0.00321458	0.0293393	8.68149	7.34704	7.14018	12.6745	11.2051	8.51952	11.8145	10.3707	6.62792	4.70842	5.01445	6.72374	8.6976	5.46493	5.95068	9.46243	6.0933	0.626669	TRUE	FALSE
ENSG00000198604.11	BAZ1A	0.00321314	0.0293393	8.6823	18.0109	16.2513	18.3142	15.8585	12.4846	17.582	25.1971	21.0463	7.78019	12.4944	15.1208	11.0959	15.5171	10.8061	18.0931	12.1357	0.572289	TRUE	FALSE
ENSG00000160446.19	ZDHHC12	0.00319377	0.0293393	8.69333	2.28043	2.49477	2.41985	2.30575	2.09751	1.47624	1.34353	2.03122	1.41236	1.36368	1.44777	1.58103	1.1332	1.26254	2.05616	1.36676	0.555829	TRUE	FALSE
ENSG00000242802.9	AP5Z1	0.00321229	0.0293393	8.68279	5.62423	5.91027	5.82112	8.38726	5.81818	6.80162	6.26589	5.2558	4.32887	4.7801	5.60687	5.30682	4.61261	4.4039	6.23555	4.83986	0.358998	TRUE	FALSE
ENSG00000215305.10	VPS16	0.00320724	0.0293393	8.68566	7.01054	7.99041	6.48728	7.34313	7.78393	7.00101	6.35923	7.22385	4.97537	6.31212	5.59581	5.63875	5.37098	5.62911	7.14992	5.58702	0.350292	TRUE	FALSE
ENSG00000175727.14	MLXIP	0.00320852	0.0293393	8.68493	16.7247	13.4878	14.2557	16.2232	12.2912	12.4342	12.7925	16.2213	9.3154	10.2208	10.4291	13.2816	12.4906	11.8654	14.3038	11.2671	0.341583	TRUE	FALSE
ENSG00000107263.18	RAPGEF1	0.003205	0.0293393	8.68693	13.1546	16.224	19.2255	15.3582	17.2755	16.7091	19.0507	16.4139	13.7599	13.5702	14.176	12.0325	13.218	12.9243	16.6764	13.2801	0.326344	TRUE	FALSE
ENSG00000074935.14	TUBE1	0.00321372	0.0293393	8.68198	25.2231	20.6697	19.2412	23.0856	20.5404	20.1467	21.3263	27.7855	24.6229	28.2008	23.9716	25.5706	30.0465	26.0182	22.2523	26.4051	-0.245844	TRUE	FALSE
ENSG00000065526.11	SPEN	0.0032115	0.0293393	8.68324	23.9751	26.3076	28.4699	23.7384	23.2046	27.6482	25.1208	20.692	29.6967	31.3052	25.213	29.2532	34.9735	30.071	24.8946	30.0854	-0.272237	TRUE	FALSE
ENSG00000219545.11	UMAD1	0.00321256	0.0293393	8.68264	11.6118	10.817	8.31845	9.57506	9.71123	9.601	8.2616	8.547	12.0348	10.8029	12.3859	11.6153	11.6557	12.6842	9.55538	11.8631	-0.309189	TRUE	FALSE
ENSG00000188321.13	ZNF559	0.00320576	0.0293393	8.6865	13.2322	12.0716	9.70755	10.5212	10.6279	12.3515	8.43536	10.505	12.3955	12.1358	16.3591	13.9679	13.537	13.4947	10.9315	13.6483	-0.317624	TRUE	FALSE
ENSG00000105928.16	GSDME	0.00320871	0.0293393	8.68482	9.39029	9.52359	4.95756	7.65386	10.327	8.67171	5.95404	9.8612	12.6369	11.3633	11.4589	12.0028	12.5048	9.42976	8.2924	11.5661	-0.475161	TRUE	FALSE
ENSG00000130511.16	SSBP4	0.00322184	0.0293897	8.67738	25.7328	15.3252	22.3882	24.068	14.7475	21.2234	21.4207	16.3909	13.6186	15.6872	15.1952	13.9442	9.97155	14.1095	20.1621	13.7544	0.548443	TRUE	FALSE
ENSG00000178988.11	MRFAP1L1	0.00322776	0.0294278	8.67404	16.7687	17.9289	15.618	16.2884	16.6986	16.9564	15.1371	17.7617	19.9221	20.4953	20.0345	19.3484	19.9894	17.9144	16.6447	19.6173	-0.235758	TRUE	FALSE
ENSG00000124243.17	BCAS4	0.00323869	0.0295115	8.66787	2.78781	3.41433	1.77602	2.51911	2.19836	2.16111	2.40635	2.41547	3.46734	3.20067	3.10375	3.97381	3.13382	3.05438	2.45982	3.32229	-0.418921	TRUE	FALSE
ENSG00000076716.9	GPC4	0.00324221	0.0295277	8.6659	6.38246	7.63188	7.89236	7.49224	10.1396	5.55762	4.25553	7.46421	11.3435	8.37342	11.2027	9.1308	9.61624	10.4244	7.10198	10.0152	-0.490055	TRUE	FALSE
ENSG00000141750.7	STAC2	0.00144051	0.0179866	10.1532	0.835709	0.72745	0.809972	0.842005	0.580069	0.713795	1.07536	1.69453	2.20004	1.2673	1.65903	0.956461	2.42239	3.46223	0.909861	1.99458	-1.0525	TRUE	TRUE
ENSG00000179918.19	SEPHS2	0.00325957	0.0296538	8.65616	5.92331	6.48755	5.65555	5.72293	5.30303	4.87783	4.69122	6.51184	5.0115	4.64217	4.50886	4.46405	3.51361	4.76093	5.64666	4.48352	0.326267	TRUE	FALSE
ENSG00000122406.14	RPL5	0.00326643	0.0297003	8.65233	363.851	378.317	352.792	316.186	290.608	387.208	351.293	378.872	467.652	392.262	478.223	414.639	374.91	507.834	352.391	439.254	-0.317796	TRUE	FALSE
ENSG00000183833.16	MAATS1	4.45194e-06	0.00109002	21.0597	2.06017	1.94753	1.99773	1.57255	2.4623	2.15762	1.67717	2.06151	2.72605	5.04829	5.13194	4.25118	3.87202	4.49025	1.99207	4.25329	-1.05717	TRUE	TRUE
ENSG00000123219.13	CENPK	0.00327843	0.0297135	8.64565	10.1085	7.76902	6.61288	7.22669	7.76079	6.75389	8.57187	9.43991	5.0353	4.2214	5.16093	5.49571	7.41547	5.23868	8.03045	5.42791	0.556599	TRUE	FALSE
ENSG00000111817.17	DSE	0.00327627	0.0297135	8.64685	20.3077	31.5061	30.243	20.4933	16.9011	22.0111	21.9679	24.5564	13.239	19.7736	18.1425	16.8929	16.6042	14.1864	23.4983	16.4731	0.509838	TRUE	FALSE
ENSG00000116809.11	ZBTB17	0.00327786	0.0297135	8.64597	6.93824	7.66084	9.83541	7.39347	7.70458	7.96598	9.69018	7.13059	6.64924	5.3419	5.51575	6.31203	5.61259	6.93649	8.03991	6.06134	0.40177	TRUE	FALSE
ENSG00000081154.12	PCNP	0.0032757	0.0297135	8.64717	53.5602	67.1539	63.3407	61.0002	57.8348	65.2072	55.6468	60.4767	84.8932	66.9299	72.1544	63.0713	74.8671	76.1182	60.5276	73.0057	-0.270009	TRUE	FALSE
ENSG00000128487.16	SPECC1	0.00327725	0.0297135	8.64631	43.4207	64.7987	37.3149	56.9119	46.7585	44.459	40.0531	43.5594	74.5869	66.2534	50.0459	64.8126	54.7343	56.8599	47.1595	61.2155	-0.375647	TRUE	FALSE
ENSG00000088970.16	KIZ	0.00328511	0.029758	8.64194	10.5889	10.2901	11.0894	9.34929	11.0308	13.095	7.79047	15.3315	13.0955	12.8557	16.4155	14.6298	16.7969	13.8043	11.0707	14.5996	-0.396062	TRUE	FALSE
ENSG00000115361.8	ACADL	0.00328795	0.0297677	8.64037	21.4802	22.7773	16.7879	10.3176	21.2186	40.6456	25.4099	21.9959	44.1004	44.7191	32.8086	31.6033	53.8762	27.2892	22.5791	39.0661	-0.788242	TRUE	FALSE
ENSG00000132938.20	MTUS2	0.0035481	0.0312033	8.50172	16.1897	13.162	2.5933	11.1214	14.6536	10.4916	7.52424	10.0237	28.9059	24.0946	13.0549	18.9569	23.5032	26.48	10.7199	22.4993	-1.06258	TRUE	TRUE
ENSG00000114346.13	ECT2	0.00329339	0.0297968	8.63735	5.41518	4.77836	2.46583	6.44257	3.2263	3.21207	6.41125	5.22522	2.01634	2.76599	3.27372	2.71912	2.88164	3.39583	4.6471	2.84211	0.690196	TRUE	FALSE
ENSG00000214212.9	C19orf38	0.00330001	0.0298175	8.6337	0.496068	0.837792	0.422793	0.406053	0.600227	0.460985	0.720933	0.824681	0.155242	0.286044	0.452861	0.293273	0.276493	0.368693	0.596191	0.305434	0.780016	TRUE	FALSE
ENSG00000164237.9	CMBL	0.0033005	0.0298175	8.63343	11.0745	6.08742	4.48171	7.36943	6.49439	6.77437	3.44643	5.9227	7.0983	13.1267	12.4191	10.5912	7.81807	12.0453	6.45637	10.5165	-0.695332	TRUE	FALSE
ENSG00000048540.15	LMO3	0.00036064	0.00824446	12.7258	17.6791	9.50519	10.5653	7.26195	18.1679	14.3322	6.55255	14.5971	36.0289	19.2766	31.8189	26.8842	19.7964	21.5667	12.3327	25.8953	-1.06411	TRUE	TRUE
ENSG00000100106.22	TRIOBP	0.00330497	0.0298259	8.63096	17.0907	14.9374	17.2899	13.7846	17.3841	15.6236	14.6375	14.1535	10.7443	11.9115	12.6066	14.0016	12.7019	13.8838	15.6127	12.6416	0.30238	TRUE	FALSE
ENSG00000196268.11	ZNF493	0.00330806	0.0298378	8.62926	20.4326	18.4592	16.3699	18.5907	17.417	18.0495	18.3931	19.3065	21.7736	19.5415	23.9361	23.8879	21.5387	20.3532	18.3773	21.8385	-0.247708	TRUE	FALSE
ENSG00000171988.19	JMJD1C	0.00332049	0.0299164	8.62243	45.4919	56.1157	75.844	65.3819	48.0604	77.7388	77.2998	61.0013	43.5618	47.6907	49.0886	49.8485	43.5644	41.5658	63.3667	45.8866	0.464786	TRUE	FALSE
ENSG00000184166.2	OR1D2	0.00332176	0.0299164	8.62173	2.04456	1.66034	1.44641	1.81079	1.73688	1.87911	1.905	1.76554	2.08471	2.1917	2.16871	2.14446	2.17407	2.09276	1.78108	2.14273	-0.253698	TRUE	FALSE
ENSG00000183579.16	ZNRF3	0.00332208	0.0299164	8.62156	1.34292	1.62343	1.36515	1.2119	1.65214	2.27994	1.2873	1.45023	2.21607	1.66785	2.05822	1.92675	4.22031	3.16729	1.52663	2.54275	-0.700155	TRUE	FALSE
ENSG00000107281.10	NPDC1	0.00332455	0.0299168	8.6202	17.56	17.3089	24.7031	16.563	16.6565	23.7699	17.8075	13.6926	11.9829	11.67	13.6326	15.1376	13.8566	14.5136	18.5077	13.4656	0.455951	TRUE	FALSE
ENSG00000184584.13	TMEM173	0.00332566	0.0299168	8.61959	18.6997	25.8332	22.4646	21.849	20.2843	14.879	23.1234	15.8902	14.3242	17.0797	14.137	16.9906	11.6086	16.2516	20.3779	15.0653	0.433298	TRUE	FALSE
ENSG00000139629.16	GALNT6	0.00333703	0.0300031	8.61338	2.63846	2.90957	1.61629	1.68909	2.29613	1.34767	1.78117	2.0687	0.924554	1.1672	1.158	1.41533	1.25509	1.24119	2.04338	1.19356	0.728541	TRUE	FALSE
ENSG00000152689.18	RASGRP3	0.00335679	0.0301487	8.60262	11.6152	11.7402	10.5526	13.749	7.57646	7.82946	9.20761	11.1126	3.9141	6.67076	8.22119	9.20554	6.76325	5.79281	10.4229	6.76128	0.616983	TRUE	FALSE
ENSG00000168280.17	KIF5C	0.00335598	0.0301487	8.60307	0.542917	0.435009	0.989267	0.30146	0.773708	1.40375	0.774809	1.29022	1.70281	1.10089	2.3566	1.13249	2.35545	1.44522	0.813893	1.68224	-0.963597	TRUE	FALSE
ENSG00000187796.14	CARD9	0.00336205	0.0301626	8.59977	0.770641	1.67901	0.7749	0.842818	0.721625	0.911457	0.659885	0.979247	0.566478	0.416152	0.494317	0.662461	0.472378	0.65125	0.917448	0.543839	0.660183	TRUE	FALSE
ENSG00000196787.3	HIST1H2AG	0.0033637	0.0301626	8.59888	3.26145	2.97756	1.43381	1.72826	1.96166	2.21481	2.19894	2.63156	1.0335	1.30409	1.78457	1.63764	1.43609	1.64821	2.30101	1.47402	0.609187	TRUE	FALSE
ENSG00000111605.18	CPSF6	0.00336216	0.0301626	8.59972	48.2469	46.6953	51.7681	50.9641	51.8212	61.0604	56.9026	53.3944	48.6136	78.7021	72.7027	62.2998	78.4845	66.1623	52.6066	67.8275	-0.366011	TRUE	FALSE
ENSG00000141574.8	SECTM1	0.00337523	0.0302387	8.59265	2.73321	4.53582	3.12319	2.19463	3.64295	1.43378	2.88217	3.54262	1.01904	1.87721	1.0554	1.91387	2.23911	2.06882	3.01105	1.69557	0.792955	TRUE	FALSE
ENSG00000106829.19	TLE4	0.00337576	0.0302387	8.59236	19.6367	17.239	15.4845	23.7189	15.0667	17.4629	20.0154	24.3292	10.4353	12.9608	15.7903	17.1141	14.9578	11.0847	19.1192	13.7238	0.475387	TRUE	FALSE
ENSG00000161791.14	FMNL3	0.00337949	0.0302399	8.59035	15.0923	15.8967	25.3489	21.6813	10.8992	13.3535	13.9611	11.8526	10.4473	10.8385	12.435	10.2619	7.25265	6.70346	16.0107	9.65647	0.723588	TRUE	FALSE
ENSG00000132300.19	PTCD3	0.00337791	0.0302399	8.5912	43.3214	40.9881	38.886	36.8003	41.994	38.1476	42.4597	39.8977	42.7666	49.9269	48.5335	47.2648	48.0469	46.5543	40.3119	47.1822	-0.226518	TRUE	FALSE
ENSG00000164941.14	INTS8	0.00338541	0.0302769	8.58716	31.2213	27.2759	19.1467	25.715	22.4098	22.2769	20.6099	27.4327	31.8353	27.5581	32.6704	31.1592	30.2124	26.6388	24.511	30.0124	-0.291051	TRUE	FALSE
ENSG00000148925.10	BTBD10	0.00338855	0.030289	8.58548	19.6374	33.6106	25.4834	30.1172	26.1428	19.1796	26.5189	29.2363	33.2752	33.1151	33.7284	34.8555	35.3689	30.2725	26.2408	33.4359	-0.348409	TRUE	FALSE
ENSG00000149782.11	PLCB3	0.00339444	0.0303256	8.58231	5.61917	5.06496	5.04515	4.58792	5.74972	4.31806	5.26325	4.73958	4.10336	4.00908	3.77258	4.29305	3.61599	4.24905	5.04848	4.00718	0.325996	TRUE	FALSE
ENSG00000184898.7	RBM43	0.00340362	0.0303915	8.5774	5.24231	4.25618	4.48181	4.32173	4.18186	4.85854	3.03618	5.30918	5.27592	6.40221	7.25077	6.41749	5.51011	4.65466	4.46097	5.91853	-0.400069	TRUE	FALSE
ENSG00000117305.15	HMGCL	0.00340903	0.0304238	8.5745	7.95733	10.3721	7.75792	7.07916	9.19614	9.18121	6.61685	7.8402	9.74817	9.65454	10.378	10.2556	9.66811	9.84048	8.25012	9.92415	-0.263612	TRUE	FALSE
ENSG00000078804.13	TP53INP2	0.00341088	0.0304242	8.57352	3.81945	5.32376	10.4559	8.24026	4.80621	6.81796	8.73634	7.2852	3.52021	2.41308	6.63768	3.45492	3.2239	3.51936	6.93564	3.79486	0.85311	TRUE	FALSE
ENSG00000205212.4	CCDC144NL	0.00341534	0.0304479	8.57113	0.489518	0.634538	0.187666	0.600208	0.435012	0.669766	0.379123	0.6527	0.808268	0.883359	0.501692	0.987675	1.04109	0.827572	0.506066	0.841609	-0.635653	TRUE	FALSE
ENSG00000151632.17	AKR1C2	9.3459e-06	0.00137832	19.6407	9.53641	12.4372	11.2091	17.0419	13.4982	20.4706	14.4817	16.8132	30.7352	28.5158	24.6369	26.4004	42.9454	28.9692	14.436	30.3672	-1.06762	TRUE	TRUE
ENSG00000118855.20	MFSD1	0.00342539	0.0305053	8.56579	43.3364	46.7184	39.0391	34.6928	31.3647	41.5749	27.3874	45.7126	24.3902	28.366	31.9988	31.1549	29.2284	26.4702	38.7283	28.6014	0.435985	TRUE	FALSE
ENSG00000107829.15	FBXW4	0.00342744	0.0305063	8.5647	20.5771	24.5934	19.429	21.0042	22.2795	23.8693	19.4932	20.8441	26.9326	24.4437	24.908	24.3432	28.7895	24.2806	21.5112	25.6163	-0.250899	TRUE	FALSE
ENSG00000152078.10	TLCD4	0.00342912	0.0305063	8.56381	7.50734	5.12566	3.84819	9.28102	9.2101	7.43923	4.7538	5.92066	9.80917	12.3655	10.8904	9.60258	9.25506	7.8632	6.63575	9.96432	-0.57934	TRUE	FALSE
ENSG00000219438.8	TAFA5	0.00213971	0.0229367	9.42565	3.38825	3.09074	1.11373	4.28931	8.34675	2.58295	1.92965	2.0743	5.87658	7.46304	10.0142	6.91936	4.61834	8.3382	3.35196	7.20496	-1.08146	TRUE	TRUE
ENSG00000213672.8	NCKIPSD	0.00344644	0.0306281	8.55464	8.83346	7.56493	10.7704	7.71906	7.27312	8.38331	5.94682	7.21756	12.6381	8.85444	9.48137	9.7948	10.598	9.07104	7.96358	10.073	-0.335248	TRUE	FALSE
ENSG00000170412.18	GPRC5C	0.0034487	0.0306321	8.55344	3.84238	6.44459	3.8069	4.16879	5.32605	3.83173	3.28947	7.99396	8.3484	7.5529	5.01437	7.11399	7.73575	8.02978	4.83798	7.2992	-0.583448	TRUE	FALSE
ENSG00000204264.11	PSMB8	0.00346592	0.0307689	8.54437	11.0869	13.3016	11.7416	8.99178	11.3166	10.621	8.17029	10.3796	6.92826	8.15598	9.42651	8.27268	9.31662	7.32216	10.7012	8.23703	0.373581	TRUE	FALSE
ENSG00000023697.13	DERA	0.00346864	0.0307769	8.54295	11.7587	14.0035	14.0199	11.1674	10.796	15.2261	11.4579	12.5671	9.67506	9.74222	11.2317	9.57535	10.2208	8.45399	12.6246	9.81652	0.359713	TRUE	FALSE
ENSG00000147488.11	ST18	0.0034708	0.0307799	8.54181	1.21589	1.08376	0.80677	0.634718	0.675563	0.96539	1.19925	1.22929	0.328399	0.824115	0.793324	0.200598	0.352342	0.455731	0.976329	0.492418	0.861431	TRUE	FALSE
ENSG00000166446.15	CDYL2	0.00347479	0.030783	8.53972	2.32789	2.89494	3.63661	2.4686	3.25121	2.05864	2.25548	2.22797	2.01233	2.03042	2.15211	1.78606	1.39885	1.52761	2.64017	1.8179	0.51474	TRUE	FALSE
ENSG00000134684.10	YARS	0.00347414	0.030783	8.54006	23.0227	21.2609	23.6301	17.2341	19.4153	19.1361	22.7567	19.5158	18.2917	16.9531	15.9341	15.0091	15.5968	18.7324	20.7465	16.7529	0.30681	TRUE	FALSE
ENSG00000102024.18	PLS3	0.003482	0.0308306	8.53595	164.069	183.553	152.552	207.126	229.727	140.834	184.558	180.059	355.162	297.931	205.115	207.004	206.775	252.783	180.31	254.129	-0.494849	TRUE	FALSE
ENSG00000111879.20	FAM184A	0.00348463	0.0308378	8.53457	3.68625	3.88825	2.912	1.83071	2.4037	3.78206	3.20227	2.82263	3.87585	3.67581	6.05092	4.48612	4.46271	4.20666	3.06598	4.45968	-0.526278	TRUE	FALSE
ENSG00000087842.11	PIR	0.0034876	0.0308479	8.53302	9.06694	10.9841	7.38151	5.63978	6.62347	10.5179	5.95875	12.5445	12.3526	12.2247	10.3456	13.0549	16.2239	11.5416	8.58961	12.6239	-0.550177	TRUE	FALSE
ENSG00000146416.19	AIG1	0.00350195	0.0309586	8.52555	16.8261	19.1595	15.0061	14.7007	15.1978	15.7052	13.3131	18.1645	21.1786	19.6387	16.0088	18.3356	19.282	21.0949	16.0091	19.2564	-0.264935	TRUE	FALSE
ENSG00000280893.1	AC009133.6	0.000236476	0.00656201	13.5165	1.24038	1.07775	1.36468	1.67598	1.02186	1.37186	0.474662	1.41675	2.53158	2.577	1.61131	2.49895	3.82805	2.97181	1.20549	2.66978	-1.08518	TRUE	TRUE
ENSG00000102225.16	CDK16	0.00352009	0.0310864	8.51615	8.90973	9.189	11.966	10.3443	11.9835	9.42984	10.7982	9.84957	7.07743	8.14133	7.69314	7.94424	8.56391	8.62174	10.3088	8.00696	0.360565	TRUE	FALSE
ENSG00000176845.13	METRNL	0.00352339	0.0310993	8.51444	20.7601	23.474	36.5622	25.9142	21.8761	14.4356	29.5822	19.3374	17.8014	17.5628	15.4565	12.6106	13.2003	14.0098	23.9927	15.1069	0.663872	TRUE	FALSE
ENSG00000166428.13	PLD4	0.0035288	0.0311309	8.51165	1.76287	1.66976	2.60495	2.62292	1.18985	1.72474	1.49837	0.791866	1.01298	0.761588	1.47449	0.654667	0.93022	0.848861	1.73317	0.947135	0.80789	TRUE	FALSE
ENSG00000163746.11	PLSCR2	0.00354279	0.0311825	8.50445	2.06287	3.3775	2.64876	3.60021	2.02666	1.76814	2.58429	2.39318	0.908319	1.23247	1.61347	1.68529	2.49266	0.955364	2.5577	1.48126	0.749103	TRUE	FALSE
ENSG00000133246.12	PRAM1	0.00354284	0.0311825	8.50443	2.05527	3.14295	2.19672	1.50867	1.54456	1.48505	2.45915	1.46757	0.923571	1.20881	1.95666	0.828561	1.09409	1.11646	1.98249	1.18803	0.693149	TRUE	FALSE
ENSG00000258366.8	RTEL1	0.00354076	0.0311825	8.50549	16.2275	15.7002	18.1844	11.5317	16.0139	14.107	19.1172	11.7523	9.34406	12.1562	9.20382	14.4479	10.2507	11.5103	15.3293	11.1522	0.455468	TRUE	FALSE
ENSG00000065135.11	GNAI3	0.00354273	0.0311825	8.50448	2.90408	2.97304	2.99159	3.48889	2.62278	2.83705	3.11848	3.42794	2.68856	2.52217	2.72942	2.34602	2.28402	2.28982	3.04548	2.47667	0.287774	TRUE	FALSE
ENSG00000107672.15	NSMCE4A	0.00354388	0.0311825	8.50389	17.8494	18.871	18.1724	16.9142	22.1396	19.9096	18.8167	18.6728	20.9242	20.9034	23.4904	22.1809	22.8219	23.3238	18.9182	22.2741	-0.234447	TRUE	FALSE
ENSG00000055732.13	MCOLN3	0.00126248	0.0166714	10.3966	3.53713	5.32949	1.71675	1.83512	3.7579	3.31555	2.38597	3.26581	9.92388	10.4785	3.96686	4.87916	5.99923	5.44724	3.14296	6.78249	-1.08562	TRUE	TRUE
ENSG00000180828.3	BHLHE22	0.00356253	0.0312882	8.49434	0.440342	0.303866	0.333371	0.427886	0.443008	0.249393	0.355039	0.358875	0.164956	0.247889	0.212558	0.280377	0.281253	0.139797	0.363973	0.221138	0.530845	TRUE	FALSE
ENSG00000119638.13	NEK9	0.00356111	0.0312882	8.49506	23.3264	23.9938	23.9708	21.272	24.7338	23.1266	19.568	21.2583	26.8877	28.8213	24.851	27.0192	27.587	25.98	22.6562	26.8577	-0.244437	TRUE	FALSE
ENSG00000170310.15	STX8	0.00356516	0.0312882	8.493	33.1061	30.4666	23.4944	21.8361	24.5144	24.8882	24.2204	25.8981	33.1585	36.1277	35.1054	33.3969	30.8224	24.2527	26.0531	32.1439	-0.302049	TRUE	FALSE
ENSG00000139211.6	AMIGO2	0.00356505	0.0312882	8.49305	7.05798	5.43162	5.35475	7.84632	10.3473	4.74579	7.87148	3.54936	18.5425	8.12405	7.46688	10.35	11.2139	14.8421	6.52558	11.7566	-0.839569	TRUE	FALSE
ENSG00000135205.15	CCDC146	9.64072e-07	0.000651481	23.9986	15.9073	12.5605	10.3039	11.1158	14.9046	13.7318	9.24376	12.3061	27.8835	22.6318	20.7138	24.0276	28.921	35.9786	12.5092	26.6927	-1.08736	TRUE	TRUE
ENSG00000146833.15	TRIM4	0.00357638	0.0313541	8.48728	16.2753	15.6401	14.725	15.4274	14.9591	15.1525	14.5783	16.2058	17.148	17.6436	17.2336	20.3718	18.856	17.7401	15.3704	18.1655	-0.23961	TRUE	FALSE
ENSG00000140988.16	RPS2	0.00359539	0.0314881	8.47764	238.547	192.482	180.53	158.907	183.206	187.13	179.193	248.76	143.836	136.576	183.668	143.04	128.673	146.967	196.094	147.127	0.414246	TRUE	FALSE
ENSG00000125648.15	SLC25A23	0.00359389	0.0314881	8.4784	5.82069	6.61751	6.3686	6.94998	7.87098	6.63304	5.39069	7.32028	11.1598	7.69997	9.58804	6.6645	10.5757	8.32949	6.62147	9.00293	-0.437554	TRUE	FALSE
ENSG00000174705.13	SH3PXD2B	0.00359894	0.0315029	8.47584	9.49177	5.5506	12.4271	6.58116	5.79885	14.5818	6.38337	8.75733	4.63114	4.61446	5.56931	5.53406	4.94876	4.24058	8.6965	4.92305	0.808366	TRUE	FALSE
ENSG00000186193.9	SAPCD2	0.00360218	0.0315149	8.47421	0.16752	0.143116	0.160833	0.154204	0.10236	0.167947	0.137039	0.179011	0.0496887	0.0663551	0.0976784	0.0953098	0.0874065	0.0957395	0.151504	0.0820297	0.466406	TRUE	FALSE
ENSG00000138769.11	CDKL2	0.000265442	0.00686059	13.2997	0.379304	1.42202	0.591328	0.692721	0.711034	0.425056	0.27321	0.676292	1.13161	1.32744	1.46821	1.65667	1.92524	1.42777	0.646371	1.48949	-1.0906	TRUE	TRUE
ENSG00000146950.13	SHROOM2	0.00361348	0.031581	8.46851	0.310087	0.421529	0.899344	0.44984	0.309633	0.41445	0.302215	0.333874	0.214013	0.262722	0.270504	0.297012	0.24342	0.200621	0.430121	0.248049	0.607033	TRUE	FALSE
ENSG00000110934.12	BIN2	0.00363084	0.0316509	8.45979	7.20189	6.33542	3.57605	4.18284	5.76477	3.37176	4.71813	4.83951	2.13562	3.08415	4.23812	4.40263	2.17238	2.55907	4.9988	3.09866	0.672689	TRUE	FALSE
ENSG00000122218.16	COPA	0.00362999	0.0316509	8.46021	66.4638	71.8426	79.6348	71.2407	61.054	70.7274	79.6704	73.2545	56.8898	61.9643	51.3944	55.317	47.9043	56.9158	71.736	55.0643	0.380973	TRUE	FALSE
ENSG00000172757.13	CFL1	0.00363011	0.0316509	8.46016	95.4876	112.024	96.9055	89.2707	114.743	88.1664	87.9569	91.3981	88.8548	84.5114	70.3581	67.1148	63.3033	84.1145	96.994	76.3762	0.344372	TRUE	FALSE
ENSG00000082014.16	SMARCD3	0.00363041	0.0316509	8.46	21.6909	18.0475	21.1701	20.6679	20.0028	15.395	15.926	14.6738	27.4283	22.9488	17.6357	26.9475	21.7905	24.5014	18.4468	23.542	-0.350186	TRUE	FALSE
ENSG00000110318.15	CEP126	0.0036287	0.0316509	8.46086	6.43864	4.97477	6.17271	8.9226	5.37565	6.9481	6.1675	6.92673	8.7837	8.48499	7.43513	9.08468	9.03991	7.13506	6.49084	8.32724	-0.354599	TRUE	FALSE
ENSG00000186462.9	NAP1L2	5.99833e-06	0.00117583	20.4887	2.42111	2.19497	1.02532	1.65667	2.29054	2.19908	1.3152	2.2301	4.17621	3.83379	3.91983	4.46188	4.67775	4.3083	1.91662	4.22963	-1.1023	TRUE	TRUE
ENSG00000182541.18	LIMK2	0.0036491	0.0317455	8.45066	11.5741	15.4542	12.9474	13.4838	12.3174	8.71111	9.95052	10.0189	7.39347	9.9635	8.42847	9.80822	6.80524	9.28089	11.8072	8.6133	0.450539	TRUE	FALSE
ENSG00000175806.15	MSRA	0.00364725	0.0317455	8.45159	9.32773	9.11075	7.29476	8.93133	9.08866	7.34154	8.40899	7.39758	5.99699	6.53734	6.12631	8.13666	6.07008	6.7158	8.36267	6.5972	0.337555	TRUE	FALSE
ENSG00000049656.14	CLPTM1L	0.00364921	0.0317455	8.45061	32.078	28.9897	28.9215	33.7785	33.6373	30.3781	38.8798	33.1052	26.4679	26.2905	24.0925	29.5379	26.2295	22.7976	32.471	25.9026	0.32493	TRUE	FALSE
ENSG00000254245.2	PCDHGA3	0.00365193	0.0317528	8.44926	1.0911	1.85763	1.33355	1.33863	1.40186	1.16179	0.744905	0.840987	1.4043	1.65288	1.67321	1.80506	1.88749	2.24253	1.22131	1.77758	-0.506907	TRUE	FALSE
ENSG00000179583.19	CIITA	0.00365805	0.031757	8.44621	20.385	18.724	16.1676	15.9868	15.5044	11.5481	19.178	22.9461	10.6612	13.9052	14.2735	14.4049	11.015	10.8422	17.555	12.517	0.48471	TRUE	FALSE
ENSG00000169813.16	HNRNPF	0.00365692	0.031757	8.44677	21.19	23.4915	22.9067	20.4389	20.6297	19.2601	20.8575	21.6191	18.0504	17.7359	18.6009	16.908	17.1423	16.9058	21.2992	17.5572	0.277299	TRUE	FALSE
ENSG00000124356.16	STAMBP	0.00365508	0.031757	8.44769	11.694	14.1839	13.044	12.7842	15.5793	12.9836	15.1507	12.6711	16.8492	16.4942	14.8305	16.1255	17.7715	15.7295	13.5113	16.3001	-0.268893	TRUE	FALSE
ENSG00000015171.19	ZMYND11	0.00366125	0.0317685	8.44462	28.429	28.8787	31.6094	28.2765	31.6558	35.9118	29.2916	26.9173	39.7918	32.8753	40.0714	34.716	36.4746	34.262	30.1213	36.3652	-0.270956	TRUE	FALSE
ENSG00000184497.13	TMEM255B	0.00366422	0.0317699	8.44314	15.3376	11.8684	12.0082	14.2274	9.64228	11.057	12.2437	13.5506	6.08609	11.8582	6.53794	9.89097	8.17151	10.1332	12.4919	8.77966	0.503919	TRUE	FALSE
[truncated: 18,017 more rows]
