# Supplementary material for: Single-cell RNA sequencing identifies an Il1rn+/Trem1+ macrophage subpopulation as a cellular target for mitigating the progression of thoracic aortic aneurysm and dissection
Source: Cell Discov. 2022 Feb 8;8:11. doi: 10.1038/s41421-021-00362-2 (PMC8821555; doi:10.1038/s41421-021-00362-2)
Supplement: Supplementary file 10 — Supplementary Table S9 [file 41421_2021_362_MOESM10_ESM.xlsx]

## Sheet: CD11b+tissue vs CD11b+PBMC
Table S9. The differentially expressed genes between CD11b positive cells of aortic tissues and corresponding CD11b positive PBMCs in human TAAD patients.
target_id	ext_gene.x	pval	qval	test_stat	AD1051BP	AD1051TP	AD1139BP	AD1139TP	AD1201BP	AD1201TP	AD1316BP	AD1316TP	blood	tissue	Log2FC	StatSig	BioSig
ENSG00000143322.21	ABL2	1.54171e-08	0.000127457	32	5.33283	147.402	5.71606	104.253	6.10708	120.298	5.33232	148.736	5.62207	130.172	4.50885	TRUE	TRUE
ENSG00000175556.17	LONRF3	3.94985e-08	0.000127457	30.1739	2.64495	52.0688	2.83629	46.1358	2.33283	47.0875	4.13862	44.6227	2.98817	47.4787	3.94549	TRUE	TRUE
ENSG00000124225.16	PMEPA1	4.37666e-08	0.000127457	29.9749	1.13753	53.1824	1.24015	48.9277	2.44812	51.3334	1.9217	53.9688	1.68687	51.8531	4.8617	TRUE	TRUE
ENSG00000079819.19	EPB41L2	5.05301e-08	0.000127457	29.6963	3.34347	58.3445	5.43188	68.1126	3.23837	64.4797	4.85039	69.6922	4.21603	65.1573	3.91836	TRUE	TRUE
ENSG00000138080.14	EMILIN1	6.34521e-08	0.000127457	29.255	1.20904	25.5423	0.987207	34.4486	1.30971	16.1406	1.24301	26.4663	1.18724	25.6495	4.32219	TRUE	TRUE
ENSG00000180573.9	HIST1H2AC	7.24419e-08	0.000127457	28.9983	273.483	8.10422	167.707	5.95625	194.079	8.33347	155.994	4.613	197.816	6.75174	-4.85227	TRUE	TRUE
ENSG00000156535.15	CD109	7.78504e-08	0.000127457	28.8588	0.567516	26.7219	0.650355	19.7695	0.411564	12.8961	0.55353	43.9511	0.545741	25.8347	5.32778	TRUE	TRUE
ENSG00000125733.18	TRIP10	9.13668e-08	0.000127457	28.5488	4.10783	115.891	5.12863	73.493	6.9741	104.274	3.60054	86.4985	4.95278	95.0393	4.23489	TRUE	TRUE
ENSG00000169504.15	CLIC4	1.01127e-07	0.000127457	28.3523	11.8166	111.603	10.3951	129.597	8.28056	107.23	12.3724	116.795	10.7162	116.306	3.42791	TRUE	TRUE
ENSG00000142156.14	COL6A1	1.01146e-07	0.000127457	28.3519	1.06862	78.8407	2.77419	202.748	1.81617	88.1688	1.43936	120.792	1.77458	122.638	6.03286	TRUE	TRUE
ENSG00000013619.14	MAMLD1	1.32603e-07	0.000127457	27.8279	0.498238	7.45548	0.435917	13.7121	0.322362	9.25569	0.525851	18.6962	0.445592	12.2799	4.50403	TRUE	TRUE
ENSG00000112394.17	SLC16A10	1.33103e-07	0.000127457	27.8206	0.903896	149.37	1.73506	83.2806	2.20385	105.135	1.9502	269.221	1.69825	151.752	6.39992	TRUE	TRUE
ENSG00000172380.6	GNG12	1.34788e-07	0.000127457	27.7962	0.0651144	10.867	0.0387099	28.0805	0.132338	9.23758	0.0507192	19.838	0.0717204	17.0058	6.63828	TRUE	TRUE
ENSG00000145685.14	LHFPL2	1.52585e-07	0.000127457	27.5563	6.11576	168.975	3.37404	74.1522	7.02172	123.234	4.41628	124.045	5.23195	122.602	4.52435	TRUE	TRUE
ENSG00000146072.6	TNFRSF21	1.54307e-07	0.000127457	27.5346	0.855504	50.2769	1.53973	27.2406	0.901096	23.6152	0.775887	57.2173	1.01805	39.5875	5.14962	TRUE	TRUE
ENSG00000168386.18	FILIP1L	1.60625e-07	0.000127457	27.457	0.765239	40.8575	1.99479	41.55	1.00295	31.3477	1.1336	76.3577	1.22414	47.5282	5.16869	TRUE	TRUE
ENSG00000130635.15	COL5A1	1.6339e-07	0.000127457	27.424	0.242633	22.0386	0.603176	30.1204	0.4577	41.4535	0.608986	19.1209	0.478124	28.1833	5.61243	TRUE	TRUE
ENSG00000124145.6	SDC4	1.72363e-07	0.000127457	27.3206	1.03003	86.5584	1.62612	57.4246	2.48561	42.2085	1.60697	100.617	1.68718	71.7021	5.32827	TRUE	TRUE
ENSG00000180611.7	MB21D2	1.7385e-07	0.000127457	27.304	1.78989	33.8158	1.11677	21.4279	1.15809	31.0141	0.749255	27.9474	1.2035	28.5513	4.45814	TRUE	TRUE
ENSG00000162771.8	FAM71A	1.84533e-07	0.000127457	27.1887	0	1.62384	0	2.60137	0	2.23194	0	1.09184	0	1.88725	4.3127	TRUE	TRUE
ENSG00000075391.16	RASAL2	1.84627e-07	0.000127457	27.1877	0.161684	12.5149	0.332481	13.9501	0.46067	12.8954	0.193123	12.203	0.28699	12.8908	5.06906	TRUE	TRUE
ENSG00000143867.7	OSR1	1.94567e-07	0.000127457	27.0863	0	3.32976	0.0116255	4.62288	0	2.67842	0.0402042	3.75331	0.0129574	3.59609	5.03215	TRUE	TRUE
ENSG00000019144.19	PHLDB1	2.08079e-07	0.000127457	26.9566	2.00302	54.1755	1.05637	81.8495	2.15349	31.5597	1.52272	51.9491	1.6839	54.8834	4.94589	TRUE	TRUE
ENSG00000133657.15	ATP13A3	2.10509e-07	0.000127457	26.9341	13.4366	194.713	14.9064	201.663	8.94323	159.988	20.9564	224.555	14.5606	195.23	3.73589	TRUE	TRUE
ENSG00000130340.16	SNX9	2.16238e-07	0.000127457	26.8822	6.24094	125.58	10.0575	77.3673	5.59162	87.159	6.41712	159.708	7.07678	112.454	3.97113	TRUE	TRUE
ENSG00000076382.17	SPAG5	2.17832e-07	0.000127457	26.868	4.1912	64.6791	4.96291	59.0653	5.18766	53.0737	4.30923	51.5749	4.66275	57.0983	3.5861	TRUE	TRUE
ENSG00000187955.12	COL14A1	2.32401e-07	0.000130945	26.7429	0.211288	27.6962	0.20803	89.0685	0.688172	38.7744	0.516169	79.13	0.405915	58.6673	6.85998	TRUE	TRUE
ENSG00000176692.8	FOXC2	2.51586e-07	0.000136038	26.5897	0	1.45053	0	2.10738	0	4.40442	0.0240751	4.59892	0.00601877	3.14031	4.93374	TRUE	TRUE
ENSG00000138448.12	ITGAV	2.59325e-07	0.000136038	26.5311	5.43408	95.4169	5.29908	60.6421	3.88209	93.7289	3.45357	85.7812	4.5172	83.8923	4.18517	TRUE	TRUE
ENSG00000101187.16	SLCO4A1	2.78417e-07	0.000141185	26.3939	0.537025	57.2516	1.07053	50.8618	1.4372	39.4714	1.04503	132.631	1.02245	70.0538	5.9658	TRUE	TRUE
ENSG00000060982.15	BCAT1	3.37169e-07	0.000165463	26.0242	4.82625	53.4055	2.43863	40.0228	3.97054	49.0472	2.62303	72.1304	3.46461	53.6515	3.91449	TRUE	TRUE
ENSG00000163814.8	CDCP1	3.59773e-07	0.000166698	25.8989	0.307664	24.0755	0.278719	24.8747	0.993646	17.0017	0.288173	23.8685	0.467051	22.4551	5.31383	TRUE	TRUE
ENSG00000119938.9	PPP1R3C	3.76772e-07	0.000166698	25.8098	0	2.02442	0	0.884555	0	1.89146	0	1.07806	0	1.46962	3.97235	TRUE	TRUE
ENSG00000017427.16	IGF1	3.83597e-07	0.000166698	25.7751	0.721579	32.3576	0.331034	45.9248	0.726161	21.2306	0.453677	47.1388	0.558113	36.663	5.80377	TRUE	TRUE
ENSG00000106624.11	AEBP1	3.87178e-07	0.000166698	25.7572	2.96374	77.7872	5.51063	208.274	2.65841	111.958	2.12106	192.592	3.31346	147.653	5.43581	TRUE	TRUE
ENSG00000134369.15	NAV1	3.94511e-07	0.000166698	25.721	2.02149	23.0423	2.29576	18.662	1.14286	18.3323	2.77909	26.1807	2.0598	21.5543	3.32568	TRUE	TRUE
ENSG00000116285.13	ERRFI1	4.15776e-07	0.000166698	25.6197	1.01848	68.6136	1.11631	106.732	1.76138	36.1634	0.882786	161.552	1.19474	93.2652	6.17215	TRUE	TRUE
ENSG00000149257.14	SERPINH1	4.23204e-07	0.000166698	25.5855	2.34113	29.5178	3.33171	67.018	3.07128	55.3127	3.37622	35.9405	3.03009	46.9473	3.90984	TRUE	TRUE
ENSG00000143369.15	ECM1	4.27346e-07	0.000166698	25.5667	1.05673	30.7748	0.595254	42.6842	1.56961	23.6629	0.507433	32.195	0.932258	32.3292	4.97342	TRUE	TRUE
ENSG00000196935.9	SRGAP1	4.90294e-07	0.000183152	25.3016	0.262579	12.0594	0.39664	9.58798	0.48617	9.57886	0.754288	22.4021	0.474919	13.4071	4.55421	TRUE	TRUE
ENSG00000106211.9	HSPB1	5.02833e-07	0.000183152	25.2529	19.5794	241.451	32.5952	504.726	28.0825	598.435	18.1385	332.989	24.5989	419.4	4.08615	TRUE	TRUE
ENSG00000139438.5	FAM222A	5.05646e-07	0.000183152	25.2422	0.173496	4.61633	0.279654	4.94092	0.232854	5.40124	0.19819	11.0766	0.221048	6.50877	4.36352	TRUE	TRUE
ENSG00000006210.7	CX3CL1	5.51936e-07	0.000191649	25.0732	0.105576	5.21357	0.050772	9.59803	0.106102	7.02071	0.233433	4.65142	0.123971	6.62094	4.90728	TRUE	TRUE
ENSG00000149633.12	KIAA1755	5.54299e-07	0.000191649	25.065	0.0381871	3.99216	0.018063	8.1971	0.0461525	4.07742	0.0972307	3.94033	0.0499083	5.05175	5.10291	TRUE	TRUE
ENSG00000141756.18	FKBP10	5.84792e-07	0.000195637	24.9617	0.467484	18.9588	1.11276	43.6596	1.19934	29.4172	1.12791	31.6673	0.976872	30.9257	4.84855	TRUE	TRUE
ENSG00000170276.6	HSPB2	6.06028e-07	0.000195637	24.893	0	3.85567	0	5.97834	0	3.56154	0.0924805	5.22141	0.0231201	4.65424	5.27108	TRUE	TRUE
ENSG00000117122.14	MFAP2	6.11986e-07	0.000195637	24.8741	0.123161	26.9586	0.0486505	15.6477	0.105053	11.5873	0	8.94605	0.0692161	15.7849	6.55265	TRUE	TRUE
ENSG00000151914.20	DST	6.31256e-07	0.000195637	24.8144	3.3207	41.7615	1.85023	45.5879	4.29026	53.3776	3.06957	36.1326	3.13269	44.2149	3.77699	TRUE	TRUE
ENSG00000164687.11	FABP5	6.5077e-07	0.000195637	24.7557	8.29141	254.084	9.88193	216.677	16.0123	146.259	6.17773	196.493	10.0909	203.378	4.31953	TRUE	TRUE
ENSG00000150760.12	DOCK1	6.51021e-07	0.000195637	24.7549	0.209715	8.92317	0.260211	16.2908	0.382912	10.8235	0.310331	11.5421	0.290792	11.8949	4.93987	TRUE	TRUE
ENSG00000151491.14	EPS8	6.70571e-07	0.000195637	24.6979	2.06278	56.269	3.52388	40.9887	3.1484	35.182	1.55773	37.2176	2.5732	42.4143	3.99131	TRUE	TRUE
ENSG00000153246.13	PLA2R1	6.77506e-07	0.000195637	24.6781	0.0783859	1.47372	0.0714751	3.77079	0.0961434	2.81358	0.0790417	4.01619	0.0812615	3.01857	4.10474	TRUE	TRUE
ENSG00000163431.13	LMOD1	6.8816e-07	0.000195637	24.648	0.0929362	6.876	0.0366535	3.83841	0.101698	5.06969	0.123218	3.77461	0.0886264	4.88968	4.72534	TRUE	TRUE
ENSG00000065989.16	PDE4A	6.94434e-07	0.000195637	24.6305	4.17266	59.9039	8.45411	61.468	8.64025	81.0818	6.93115	97.5233	7.04954	74.9943	3.39278	TRUE	TRUE
ENSG00000162924.14	REL	7.10914e-07	0.000196639	24.5853	17.9063	224.773	20.2013	118.647	17.6267	195.725	21.4826	219.837	19.3042	189.746	3.29038	TRUE	TRUE
ENSG00000183853.18	KIRREL1	7.24345e-07	0.000196776	24.5493	0.0356625	2.56462	0.0216475	10.5563	0.0603405	4.19921	0.0482718	5.61578	0.0414806	5.73399	5.36581	TRUE	TRUE
ENSG00000119681.12	LTBP2	8.49193e-07	0.000218858	24.2429	1.08259	62.0637	0.841832	183.326	3.2983	127.496	1.43901	82.1157	1.66543	113.75	6.01097	TRUE	TRUE
ENSG00000077522.13	ACTN2	8.54986e-07	0.000218858	24.2298	0	3.56518	0	1.82193	0.0505143	3.3948	0	2.75442	0.0126286	2.88408	4.72764	TRUE	TRUE
ENSG00000105894.12	PTN	8.75882e-07	0.000218858	24.1833	0	4.05652	0	5.79892	0.0727547	3.21133	0	13.9586	0.0181887	6.75635	5.85828	TRUE	TRUE
ENSG00000277494.2	GPIHBP1	8.84657e-07	0.000218858	24.1641	0	0.765557	0	4.20221	0	1.05701	0	1.13683	0	1.7904	4.24062	TRUE	TRUE
ENSG00000198369.10	SPRED2	8.98516e-07	0.000218858	24.1342	1.37648	40.712	1.37936	21.9058	1.70325	30.6668	1.78336	17.28	1.56061	27.6412	4.06224	TRUE	TRUE
ENSG00000130052.13	STARD8	9.11096e-07	0.000218858	24.1074	1.45096	48.8593	3.03904	28.5005	3.38105	36.8009	1.83025	33.3913	2.42532	36.888	3.87252	TRUE	TRUE
ENSG00000141338.14	ABCA8	9.19562e-07	0.000218858	24.0896	0.314702	17.306	0.429725	33.7097	0.159012	18.275	0.0505577	18.0977	0.238499	21.8471	6.01873	TRUE	TRUE
ENSG00000177469.13	CAVIN1	9.41075e-07	0.000218858	24.0451	0.65562	19.6158	0.720799	93.8689	1.09442	33.1252	0.823038	29.7066	0.823468	44.0791	5.58016	TRUE	TRUE
ENSG00000107130.10	NCS1	9.48256e-07	0.000218858	24.0304	0.218169	18.4071	0.215225	23.3028	0.547811	24.1797	0.0611004	48.6216	0.260577	28.6278	6.316	TRUE	TRUE
ENSG00000186352.9	ANKRD37	9.4949e-07	0.000218858	24.0279	3.82847	46.2795	6.35147	75.9651	8.11607	92.7372	5.61614	73.1454	5.97804	72.0318	3.56896	TRUE	TRUE
ENSG00000168675.18	LDLRAD4	1.0084e-06	0.000228454	23.912	11.0635	88.1152	14.9343	70.2149	10.9785	84.549	14.7672	68.7035	12.9359	77.8956	2.58091	TRUE	TRUE
ENSG00000198680.4	TUSC1	1.02116e-06	0.000228454	23.8878	0.485875	6.65325	0.429799	21.4453	0.633729	12.1901	0.278438	10.9423	0.45696	12.8077	4.53452	TRUE	TRUE
ENSG00000118985.16	ELL2	1.06968e-06	0.000234099	23.7985	10.2279	394.139	8.25899	228.674	17.5888	241.869	21.422	542.654	14.3744	351.834	4.60373	TRUE	TRUE
ENSG00000196141.14	SPATS2L	1.08696e-06	0.000234099	23.7676	4.88834	46.3123	5.53716	36.8465	4.64748	42.0755	3.94191	30.7672	4.75372	39.0004	3.01002	TRUE	TRUE
ENSG00000172071.14	EIF2AK3	1.09935e-06	0.000234099	23.7458	11.3463	98.2632	12.9667	60.7206	8.99575	84.0778	11.5809	127.76	11.2224	92.7053	3.03503	TRUE	TRUE
ENSG00000174233.11	ADCY6	1.13286e-06	0.000234099	23.688	0.345291	5.25853	0.462691	8.34665	0.330198	5.57863	0.261554	6.48134	0.349934	6.41629	3.85627	TRUE	TRUE
ENSG00000134245.18	WNT2B	1.13773e-06	0.000234099	23.6798	0.484111	2.83661	0.475666	5.52588	0.420156	5.89554	0.360136	7.45701	0.435017	5.42876	3.3693	TRUE	TRUE
ENSG00000179431.7	FJX1	1.13872e-06	0.000234099	23.6781	0	5.91027	0.0184949	15.1726	0.115442	5.02737	0.0285896	4.82584	0.0406316	7.73402	5.79976	TRUE	TRUE
ENSG00000160789.20	LMNA	1.19282e-06	0.000241878	23.5888	24.0684	1263.42	28.7725	1878.58	73.1298	906.173	28.2498	848.344	38.5551	1224.13	4.98507	TRUE	TRUE
ENSG00000172794.20	RAB37	1.20836e-06	0.000241878	23.5639	87.4228	3.36244	95.8389	10.6396	133.945	4.86053	80.7297	4.88052	99.4841	5.93577	-4.04431	TRUE	TRUE
ENSG00000145414.9	NAF1	1.2378e-06	0.000244555	23.5175	5.38039	66.4314	8.76502	51.0371	3.48788	63.0422	6.13852	41.8424	5.94295	55.5883	3.20405	TRUE	TRUE
ENSG00000151176.8	PLBD2	1.26625e-06	0.000246386	23.4738	5.06602	52.249	7.7235	44.9936	7.34657	50.1582	5.47602	33.6249	6.40303	45.2564	2.80212	TRUE	TRUE
ENSG00000275993.3	SIK1B	1.3056e-06	0.000246386	23.415	7.95444	175.433	16.8994	241.318	20.4671	145.255	16.0306	276.276	15.3379	209.57	3.76358	TRUE	TRUE
ENSG00000115963.13	RND3	1.30573e-06	0.000246386	23.4148	0.265379	22.735	0.347179	49.6215	0.652734	17.3128	0.113076	73.4536	0.344592	40.7807	6.52279	TRUE	TRUE
ENSG00000101665.9	SMAD7	1.32083e-06	0.000246386	23.3926	13.0375	74.1201	18.9982	91.0069	12.8855	118.988	16.5232	88.3937	15.3611	93.1271	2.59211	TRUE	TRUE
ENSG00000183578.8	TNFAIP8L3	1.32805e-06	0.000246386	23.3821	0.251014	5.35192	0.312334	9.36464	0.425771	15.8281	0.422546	16.109	0.352916	11.6634	4.69892	TRUE	TRUE
ENSG00000153071.15	DAB2	1.39979e-06	0.000253978	23.281	10.934	320.819	12.2212	151.995	7.42673	163.263	8.39733	111.133	9.7448	186.803	4.24678	TRUE	TRUE
ENSG00000198805.11	PNP	1.40894e-06	0.000253978	23.2684	28.6058	372.381	45.8517	420.203	47.4196	535.609	39.377	283.82	40.3135	403.003	3.31824	TRUE	TRUE
ENSG00000188211.9	NCR3LG1	1.41906e-06	0.000253978	23.2547	0.640396	27.4384	0.885712	10.3174	0.432728	15.7384	1.38562	17.2309	0.836115	17.6813	4.24753	TRUE	TRUE
ENSG00000124749.17	COL21A1	1.43728e-06	0.000254249	23.2301	0	3.44295	0	2.88377	0.103132	4.75905	0	5.2237	0.0257831	4.07737	5.05358	TRUE	TRUE
ENSG00000140519.14	RHCG	1.46786e-06	0.000254419	23.1896	0	17.9807	0.0341881	4.85269	0.144327	7.79098	0.0593209	11.5544	0.059459	10.5447	6.0608	TRUE	TRUE
ENSG00000106333.13	PCOLCE	1.4717e-06	0.000254419	23.1846	8.42614	81.1557	7.31233	198.335	5.27977	60.5014	7.06637	125.066	7.02115	116.264	4.0304	TRUE	TRUE
ENSG00000141448.10	GATA6	1.67325e-06	0.000284676	22.9378	0.0642327	2.44648	0.164135	15.6805	0.0877522	5.95507	0.101582	7.82586	0.104426	7.97697	5.30417	TRUE	TRUE
ENSG00000052795.13	FNIP2	1.69136e-06	0.000284676	22.9172	2.15363	91.7075	7.47589	52.8298	3.71529	69.024	3.64941	89.4074	4.24856	75.7422	4.12439	TRUE	TRUE
ENSG00000175183.10	CSRP2	1.70286e-06	0.000284676	22.9041	0.998174	10.539	0.794788	17.4884	0.66611	11.3759	1.03643	20.3875	0.873875	14.9477	3.94966	TRUE	TRUE
ENSG00000144476.6	ACKR3	1.72867e-06	0.000285178	22.8752	2.26905	164.298	4.87318	155.225	3.18337	60.4314	1.96782	67.4112	3.07335	111.841	5.14059	TRUE	TRUE
ENSG00000205730.6	ITPRIPL2	1.74335e-06	0.000285178	22.859	1.56327	17.6871	2.8526	23.2813	3.55738	24.2899	1.83912	22.2077	2.45309	21.8665	3.10499	TRUE	TRUE
ENSG00000143147.14	GPR161	1.77025e-06	0.000285444	22.8295	0.320831	6.30083	0.296282	4.25637	0.416416	4.64855	0.249138	5.20913	0.320667	5.10372	3.62879	TRUE	TRUE
ENSG00000198722.14	UNC13B	1.79906e-06	0.000285444	22.7985	0.527133	6.51654	0.472126	5.11537	0.570013	5.27422	0.213199	6.90861	0.445618	5.95369	3.47185	TRUE	TRUE
ENSG00000111817.17	DSE	1.80127e-06	0.000285444	22.7961	11.1891	316.201	12.2227	176.714	20.727	362.096	12.85	158.133	14.2472	253.286	4.14249	TRUE	TRUE
ENSG00000213853.10	EMP2	1.89235e-06	0.000289857	22.7014	1.18333	12.9315	1.17654	31.8757	1.52246	17.1632	1.65703	48.0272	1.38484	27.4994	4.21626	TRUE	TRUE
ENSG00000099282.10	TSPAN15	1.90804e-06	0.000289857	22.6855	3.69125	27.2539	2.92262	19.7529	2.88911	43.988	2.37298	29.8841	2.96899	30.2197	3.30442	TRUE	TRUE
ENSG00000069956.12	MAPK6	1.9352e-06	0.000289857	22.6583	6.38597	115.211	8.48752	58.416	10.1878	89.6272	8.73366	63.7168	8.44875	81.7428	3.25907	TRUE	TRUE
ENSG00000177426.20	TGIF1	2.00273e-06	0.000289857	22.5924	12.6314	354.724	18.793	155.203	27.6813	280.774	15.9382	273.439	18.761	266.035	3.81868	TRUE	TRUE
ENSG00000183087.15	GAS6	2.03789e-06	0.000289857	22.559	4.09117	218.881	8.15546	228.522	11.4345	226.948	3.49795	111.835	6.79478	196.546	4.83395	TRUE	TRUE
ENSG00000078098.14	FAP	2.05266e-06	0.000289857	22.5451	0.267259	8.50821	0.0417844	36.2908	0.118215	9.85625	0	13.6403	0.106815	17.0739	6.37574	TRUE	TRUE
ENSG00000109089.7	CDR2L	2.06121e-06	0.000289857	22.5371	0.161905	5.56505	0.127349	5.16555	0.240822	3.89918	0.505078	6.28914	0.258788	5.22973	3.89286	TRUE	TRUE
ENSG00000145632.15	PLK2	2.06321e-06	0.000289857	22.5353	4.65548	33.1789	3.5643	88.3337	5.22276	54.7953	7.38454	68.784	5.20677	61.273	3.5317	TRUE	TRUE
ENSG00000068137.15	PLEKHH3	2.0687e-06	0.000289857	22.5302	0.775802	6.48069	0.516803	9.51516	0.52306	4.87566	0.625309	5.76053	0.610243	6.65801	3.25021	TRUE	TRUE
ENSG00000158714.11	SLAMF8	2.07755e-06	0.000289857	22.522	1.74694	59.9459	3.44261	39.4747	3.25026	39.7623	1.14911	44.4433	2.39723	45.9065	4.20344	TRUE	TRUE
ENSG00000042062.13	RIPOR3	2.08762e-06	0.000289857	22.5127	3.23688	69.0436	4.01746	24.4678	3.57325	53.5163	4.53426	35.9371	3.84046	45.7412	3.54021	TRUE	TRUE
ENSG00000130844.18	ZNF331	2.09454e-06	0.000289857	22.5063	7.97695	791.435	12.4908	206.48	17.5561	377.784	12.6249	325.652	12.6622	425.338	5.059	TRUE	TRUE
ENSG00000095794.19	CREM	2.13307e-06	0.000289857	22.4713	12.387	542.632	11.8065	410.371	32.8776	266.639	16.4043	310.768	18.3688	382.603	4.37306	TRUE	TRUE
ENSG00000106853.20	PTGR1	2.15069e-06	0.000289857	22.4555	1.71957	20.682	1.79322	17.4007	1.70507	13.4357	1.74646	14.191	1.74108	16.4273	3.16623	TRUE	TRUE
ENSG00000165702.14	GFI1B	2.16297e-06	0.000289857	22.4446	14.8561	0.649022	22.1266	0.614886	5.59059	0.517257	20.3969	0.966651	15.7425	0.686954	-4.33138	TRUE	TRUE
ENSG00000091986.15	CCDC80	2.18251e-06	0.000289857	22.4273	1.05343	72.0304	0.84922	354.504	2.08179	52.8735	0.950954	201.77	1.23385	170.294	6.99714	TRUE	TRUE
ENSG00000162636.16	FAM102B	2.23984e-06	0.000289857	22.3775	6.53312	51.108	9.1727	63.3986	5.47131	45.8533	6.8298	37.4291	7.00173	49.4472	2.80256	TRUE	TRUE
ENSG00000123983.14	ACSL3	2.2566e-06	0.000289857	22.3632	11.2235	82.4318	14.3054	66.9223	13.4581	60.9189	15.1727	113.574	13.5399	80.9618	2.57119	TRUE	TRUE
ENSG00000134871.19	COL4A2	2.26569e-06	0.000289857	22.3554	1.15978	67.5396	0.610668	124.689	3.87233	140.486	0.719577	97.683	1.59059	107.599	5.99334	TRUE	TRUE
ENSG00000163359.15	COL6A3	2.26843e-06	0.000289857	22.3531	1.4767	35.6296	1.33899	101.131	0.86209	27.6978	1.77025	145.502	1.36201	77.4899	5.72985	TRUE	TRUE
ENSG00000137573.14	SULF1	2.27154e-06	0.000289857	22.3505	0.198033	14.9979	0.103575	80.674	0.75971	41.1466	0.268056	67.514	0.332343	51.0831	6.88735	TRUE	TRUE
ENSG00000164647.9	STEAP1	2.29871e-06	0.000289857	22.3277	0	2.78312	0	17.7881	0	2.08552	0	10.9234	0	8.39505	6.40855	TRUE	TRUE
ENSG00000130224.15	LRCH2	2.32567e-06	0.000289857	22.3053	0	0.210676	0	1.13177	0	0.426138	0	0.535007	0	0.575899	2.75681	TRUE	TRUE
ENSG00000131711.15	MAP1B	2.33116e-06	0.000289857	22.3007	0.216072	4.63358	0.088704	11.1229	0.0633176	4.90631	0.23783	18.2084	0.151481	9.71779	5.28688	TRUE	TRUE
ENSG00000187498.16	COL4A1	2.34005e-06	0.000289857	22.2934	0.965665	37.3531	0.284796	79.349	1.82683	62.5175	0.583605	50.0949	0.915223	57.3286	5.8219	TRUE	TRUE
ENSG00000072274.13	TFRC	2.34617e-06	0.000289857	22.2884	15.3275	520.146	32.0735	217.926	20.6099	224.006	30.8366	366.618	24.7119	332.174	3.74327	TRUE	TRUE
ENSG00000152689.18	RASGRP3	2.36286e-06	0.000289857	22.2748	9.33867	79.432	7.29952	39.241	4.39993	80.5969	6.67001	58.5711	6.92703	64.4603	3.19966	TRUE	TRUE
ENSG00000143479.17	DYRK3	2.3806e-06	0.000289857	22.2604	0.688319	8.05624	0.572395	14.4874	0.938415	6.56527	0.703036	9.62495	0.725541	9.68346	3.56693	TRUE	TRUE
ENSG00000162458.13	FBLIM1	2.39346e-06	0.000289857	22.2501	0.636069	13.901	0.230884	13.6893	1.00741	30.3888	0.400088	17.856	0.568612	18.9588	4.83314	TRUE	TRUE
ENSG00000171766.16	GATM	2.41096e-06	0.000289857	22.2361	2.26811	87.5579	1.46999	44.8145	3.52509	79.5126	1.66439	31.874	2.2319	60.9398	4.71017	TRUE	TRUE
ENSG00000092969.12	TGFB2	2.41976e-06	0.000289857	22.2291	0.23053	4.38713	0.438058	4.05959	0.29835	10.7442	0.359949	7.84148	0.331722	6.75811	3.98964	TRUE	TRUE
ENSG00000154380.17	ENAH	2.49522e-06	0.000294691	22.1702	0.368533	8.49801	0.14218	17.9419	0.127136	4.56933	0.285828	8.89247	0.230919	9.97542	4.92822	TRUE	TRUE
ENSG00000121594.12	CD80	2.52374e-06	0.000294691	22.1483	0.180395	27.1232	0.546507	23.0424	1.20042	38.4356	0.710167	24.485	0.659371	28.2716	5.2235	TRUE	TRUE
ENSG00000155307.18	SAMSN1	2.53093e-06	0.000294691	22.1429	36.7578	374.969	22.4498	198.63	31.6139	173.641	29.6033	334.516	30.1062	270.439	3.16292	TRUE	TRUE
ENSG00000134070.5	IRAK2	2.5376e-06	0.000294691	22.1378	3.98649	115.742	4.52925	48.0116	7.0859	146.38	3.24811	93.7255	4.71244	100.965	4.39237	TRUE	TRUE
ENSG00000120254.15	MTHFD1L	2.58778e-06	0.000294693	22.1002	1.82365	14.0597	2.94929	21.6025	1.59444	28.2097	2.7357	23.2053	2.27577	21.7693	3.20244	TRUE	TRUE
ENSG00000161835.11	GRASP	2.61862e-06	0.000294693	22.0775	7.938	393.777	25.0175	348.486	32.4886	519.276	20.4921	625.995	21.4841	471.883	4.4507	TRUE	TRUE
ENSG00000042980.13	ADAM28	2.65852e-06	0.000294693	22.0485	37.9705	126.065	22.3488	165.207	23.0195	190.677	23.8035	156.234	26.7856	159.546	2.56997	TRUE	TRUE
ENSG00000162599.17	NFIA	2.68271e-06	0.000294693	22.0311	1.20893	10.2881	1.31965	15.7673	0.669836	10.773	2.19522	14.918	1.34841	12.9366	3.17002	TRUE	TRUE
ENSG00000120694.20	HSPH1	2.71697e-06	0.000294693	22.0067	15.2687	122.34	25.278	245.819	15.8162	309.718	10.9988	289.445	16.8404	241.83	3.83605	TRUE	TRUE
ENSG00000163453.11	IGFBP7	2.72421e-06	0.000294693	22.0016	8.44347	239.212	11.814	967.322	26.0649	403.392	12.5275	618.684	14.7125	557.153	5.23345	TRUE	TRUE
ENSG00000116132.12	PRRX1	2.73704e-06	0.000294693	21.9926	0.0342516	8.91457	0.0459809	55.4843	0.181678	7.83642	0.0772798	26.0332	0.0847976	24.5671	7.0605	TRUE	TRUE
ENSG00000173905.9	GOLIM4	2.73753e-06	0.000294693	21.9923	2.76924	50.4458	4.18599	27.233	4.18326	21.6352	3.00441	35.1319	3.53573	33.6115	3.21292	TRUE	TRUE
ENSG00000254122.2	PCDHGB7	2.74076e-06	0.000294693	21.99	0.13495	1.89787	0.106151	3.65493	0.163165	2.59689	0.154474	3.12588	0.139685	2.81889	3.60621	TRUE	TRUE
ENSG00000101017.14	CD40	2.74624e-06	0.000294693	21.9862	8.8781	54.365	10.2889	49.6073	8.53562	54.5399	7.52122	37.2442	8.80595	48.9391	2.46109	TRUE	TRUE
ENSG00000164294.14	GPX8	2.75119e-06	0.000294693	21.9827	0	3.42141	0	8.04089	0.12181	4.45022	0.0358635	3.42148	0.0394185	4.8335	5.14512	TRUE	TRUE
ENSG00000173511.9	VEGFB	2.77967e-06	0.000294693	21.9629	12.0944	69.622	16.7509	84.215	10.141	73.6519	10.3512	53.9458	12.3344	70.3587	2.50244	TRUE	TRUE
ENSG00000168268.11	NT5DC2	2.78944e-06	0.000294693	21.9562	4.41606	27.4524	3.6436	29.5902	4.44074	33.4228	4.31556	22.2293	4.20399	28.1737	2.71571	TRUE	TRUE
ENSG00000143196.5	DPT	2.87191e-06	0.000297431	21.9003	0	12.9	0	40.7906	0.123897	6.34401	0.0615173	14.3287	0.0463535	18.5908	6.99673	TRUE	TRUE
ENSG00000109610.6	SOD3	2.88172e-06	0.000297431	21.8937	0.231701	27.3551	0.121226	273.457	0.560979	39.1603	0.18862	125.786	0.275631	116.44	8.27729	TRUE	TRUE
ENSG00000175899.14	A2M	2.90601e-06	0.000297431	21.8776	7.32253	320.03	12.2911	354.253	18.892	368.7	23.9788	202.286	15.6211	311.317	4.30807	TRUE	TRUE
ENSG00000142627.13	EPHA2	2.94516e-06	0.000297431	21.852	0.558313	6.20682	0.981798	15.302	0.442122	14.2197	0.357632	8.96491	0.584966	11.1733	4.04074	TRUE	TRUE
ENSG00000136160.17	EDNRB	2.95906e-06	0.000297431	21.8429	0	30.5816	0.0809613	20.7973	0.131958	16.1429	0	19.9173	0.0532298	21.8598	7.16302	TRUE	TRUE
ENSG00000168938.6	PPIC	2.96987e-06	0.000297431	21.8359	0	7.58433	0	21.129	0.156117	9.51246	0.141481	11.9007	0.0743995	12.5316	6.1785	TRUE	TRUE
ENSG00000099250.18	NRP1	2.97296e-06	0.000297431	21.8339	2.11416	280.414	2.39971	119.975	5.52288	110.318	1.67851	79.2932	2.92881	147.5	5.6068	TRUE	TRUE
ENSG00000106546.14	AHR	2.9878e-06	0.000297431	21.8244	11.9474	113.607	13.7159	148.226	19.795	151.426	11.2095	90.8626	14.1669	126.03	3.14417	TRUE	TRUE
ENSG00000164694.17	FNDC1	2.99132e-06	0.000297431	21.8221	0	1.64392	0	12.7403	0.016549	2.68971	0.0272572	3.79967	0.0109515	5.2184	5.58299	TRUE	TRUE
ENSG00000103257.9	SLC7A5	3.0989e-06	0.000303744	21.7543	5.28971	320.965	6.60844	235.461	21.6236	460.289	9.82643	216.966	10.8371	308.42	4.81807	TRUE	TRUE
ENSG00000090924.15	PLEKHG2	3.10037e-06	0.000303744	21.7534	35.6177	119.957	19.96	136.661	15.2902	157.483	21.5411	127.224	23.1022	135.331	2.54522	TRUE	TRUE
ENSG00000102024.18	PLS3	3.12386e-06	0.000303744	21.7389	0.94037	15.615	0.542759	52.2861	0.330996	20.6462	0.199567	19.3964	0.503423	26.9859	5.48823	TRUE	TRUE
ENSG00000204262.14	COL5A2	3.13467e-06	0.000303744	21.7323	0.11254	22.5074	0.31054	31.9757	0.875826	17.2146	0.169346	30.9048	0.367063	25.6506	5.78485	TRUE	TRUE
ENSG00000154553.15	PDLIM3	3.20802e-06	0.000308884	21.6879	0.0925005	10.5602	0.0458559	62.1155	0.512336	29.4247	0.108217	44.6444	0.189727	36.6862	6.98832	TRUE	TRUE
ENSG00000173530.6	TNFRSF10D	3.24169e-06	0.000310163	21.6679	3.59611	28.9597	4.0703	37.8847	6.0231	28.4104	3.0066	26.2128	4.17403	30.3669	2.83357	TRUE	TRUE
ENSG00000074181.9	NOTCH3	3.26799e-06	0.000310724	21.6524	0.504823	9.87908	0.574028	35.2447	0.598027	15.5958	0.150238	16.5476	0.456779	19.3168	5.12406	TRUE	TRUE
ENSG00000168077.14	SCARA3	3.31091e-06	0.00031285	21.6274	0.0316796	4.05391	0.0625002	12.5306	0.213548	4.28392	0.0425474	4.31473	0.0875689	6.29579	5.09163	TRUE	TRUE
ENSG00000205189.12	ZBTB10	3.51516e-06	0.000330099	21.5126	3.55467	39.8743	5.02439	27.6134	2.58979	43.2076	6.79583	29.6509	4.49117	35.0866	2.93809	TRUE	TRUE
ENSG00000143514.17	TP53BP2	3.60751e-06	0.000336694	21.4628	14.2202	76.8071	16.7825	66.9428	16.92	64.8122	16.0299	83.4407	15.9882	73.0007	2.18389	TRUE	TRUE
ENSG00000183134.5	PTGDR2	3.65338e-06	0.000338895	21.4386	11.1524	0.227641	5.85526	0.138354	14.4086	0.608357	14.0645	0.391847	11.3702	0.34155	-4.69917	TRUE	TRUE
ENSG00000176170.13	SPHK1	3.76029e-06	0.000340295	21.3833	5.20725	249.799	5.98645	179.737	19.3488	272.895	4.80144	150.795	8.836	213.306	4.57783	TRUE	TRUE
ENSG00000167772.12	ANGPTL4	3.77276e-06	0.000340295	21.377	0.20644	69.9111	0.306591	27.3539	1.63167	30.8684	0.26088	49.8232	0.601395	44.4892	5.99032	TRUE	TRUE
ENSG00000125454.12	SLC25A19	3.81463e-06	0.000340295	21.3558	4.95853	128.547	9.24974	78.5504	10.7383	86.2053	5.02569	67.1148	7.49306	90.1044	3.57045	TRUE	TRUE
ENSG00000119986.7	AVPI1	3.82297e-06	0.000340295	21.3516	0.769525	29.3004	1.45145	42.9082	3.68532	32.7862	1.27335	37.9001	1.79491	35.7237	4.24071	TRUE	TRUE
ENSG00000102760.13	RGCC	3.84711e-06	0.000340295	21.3396	46.4154	463.596	45.0553	804.793	70.968	785.293	88.9583	415.3	62.8492	617.245	3.29382	TRUE	TRUE
ENSG00000168994.13	PXDC1	3.8772e-06	0.000340295	21.3246	0.920586	88.1255	0.603295	98.3299	4.67288	81.8778	1.35396	86.0687	1.88768	88.6005	5.47979	TRUE	TRUE
ENSG00000164176.13	EDIL3	3.88229e-06	0.000340295	21.3221	0	4.50288	0	9.15294	0.141083	12.515	0.0271196	8.44013	0.0420507	8.65274	5.94526	TRUE	TRUE
ENSG00000172403.11	SYNPO2	3.89453e-06	0.000340295	21.3161	0.519756	3.91882	0.403922	10.369	0.633744	5.13485	0.472657	4.49234	0.50752	5.97875	3.32277	TRUE	TRUE
ENSG00000196616.14	ADH1B	3.90297e-06	0.000340295	21.3119	0.61101	14.9286	0.337534	32.2289	0.224056	15.4236	0.0828233	47.6408	0.313856	27.5555	6.06229	TRUE	TRUE
ENSG00000160223.17	ICOSLG	3.90782e-06	0.000340295	21.3095	2.92091	23.1057	4.38227	27.0768	5.49696	51.9278	5.23679	38.0679	4.50923	35.0446	2.9307	TRUE	TRUE
ENSG00000173546.7	CSPG4	3.91452e-06	0.000340295	21.3063	0	2.7531	0.0164759	5.80263	0.0703883	5.62359	0.00925943	3.54913	0.0240309	4.43211	5.19141	TRUE	TRUE
ENSG00000123405.14	NFE2	3.95713e-06	0.000342045	21.2855	195.117	1.26343	51.7242	3.60555	358.044	1.56487	149.945	2.35805	188.707	2.19798	-6.36041	TRUE	TRUE
ENSG00000132793.11	LPIN3	4.07319e-06	0.000348801	21.2301	0.11364	3.23024	0.253764	3.90973	0.131322	4.93821	0.19794	6.42404	0.174167	4.62556	4.10736	TRUE	TRUE
ENSG00000110841.14	PPFIBP1	4.08115e-06	0.000348801	21.2263	1.14135	9.64487	1.25198	32.3961	1.10942	11.1272	1.37907	20.554	1.22045	18.4305	3.8108	TRUE	TRUE
ENSG00000106266.11	SNX8	4.11622e-06	0.000349833	21.21	3.92647	87.385	8.53292	93.5154	13.5117	103.717	4.88221	143.258	7.71332	106.969	3.77646	TRUE	TRUE
ENSG00000141433.13	ADCYAP1	4.14439e-06	0.00035027	21.1969	0	4.91963	0.027385	19.3587	0.133359	6.14744	0.0497226	21.0782	0.0526166	12.876	6.40979	TRUE	TRUE
ENSG00000168906.13	MAT2A	4.20457e-06	0.000353393	21.1693	70.5215	387.226	99.8117	439.674	47.7572	475.863	53.9215	426.216	68.003	432.245	2.66639	TRUE	TRUE
ENSG00000158122.12	PRXL2C	4.31062e-06	0.000359491	21.1215	3.68086	25.6455	5.27127	24.0011	5.16271	25.8611	4.14518	20.842	4.56501	24.0874	2.37431	TRUE	TRUE
ENSG00000164935.6	DCSTAMP	4.32438e-06	0.000359491	21.1154	0.228493	16.643	0.131252	16.0233	0.17901	10.7503	0	5.71363	0.134689	12.2826	5.72142	TRUE	TRUE
ENSG00000132359.15	RAP1GAP2	4.40286e-06	0.000360952	21.0809	42.8533	8.65046	43.2152	7.85017	62.7345	10.7991	50.5067	8.83181	49.8274	9.03288	-2.45069	TRUE	TRUE
ENSG00000172602.11	RND1	4.41213e-06	0.000360952	21.0769	0.741531	15.0342	0.910612	66.7993	1.42107	32.4287	1.91174	26.6951	1.24624	35.2393	4.71427	TRUE	TRUE
ENSG00000123095.6	BHLHE41	4.45717e-06	0.000360952	21.0574	0.912177	27.3584	0.448497	27.8431	1.9946	92.3425	1.07304	52.6314	1.10708	50.0439	5.37648	TRUE	TRUE
ENSG00000172037.14	LAMB2	4.48217e-06	0.000360952	21.0467	1.24648	57.6013	1.67363	124.171	5.44823	51.4576	1.53617	71.161	2.47613	76.0977	4.88647	TRUE	TRUE
ENSG00000111961.18	SASH1	4.48311e-06	0.000360952	21.0463	0.6418	32.5928	1.12553	26.941	1.5208	10.2325	0.623578	34.9281	0.977928	26.1736	4.60728	TRUE	TRUE
ENSG00000185222.10	TCEAL9	4.51815e-06	0.000360952	21.0314	0.818385	43.7035	1.83597	35.6329	2.32107	16.6593	1.65938	29.6797	1.6587	31.4188	4.16363	TRUE	TRUE
ENSG00000144649.9	GASK1A	4.56361e-06	0.000360952	21.0122	0.225105	6.09887	0.167504	7.3771	0.314457	2.4041	0.153137	7.62229	0.215051	5.87559	4.24543	TRUE	TRUE
ENSG00000170542.6	SERPINB9	4.5651e-06	0.000360952	21.0116	15.3514	543.751	23.5132	170.281	29.3047	413.883	18.3181	365.078	21.6219	373.248	4.1033	TRUE	TRUE
ENSG00000186522.15	SEPTIN10	4.5867e-06	0.000360952	21.0026	0.907658	11.4264	1.23847	24.6735	0.984612	9.54856	0.876484	18.5642	1.00181	16.0532	3.87388	TRUE	TRUE
ENSG00000007384.15	RHBDF1	4.649e-06	0.000360952	20.9767	0.262489	4.03767	0.247461	15.3496	0.16594	7.47644	0.0930391	9.3488	0.192232	9.05312	4.96908	TRUE	TRUE
ENSG00000135862.6	LAMC1	4.65563e-06	0.000360952	20.974	2.55908	17.7211	1.60726	38.8451	1.24754	12.9391	1.56565	28.2767	1.74488	24.4455	3.73386	TRUE	TRUE
ENSG00000141655.17	TNFRSF11A	4.68475e-06	0.000360952	20.962	0.524462	16.3837	0.693966	9.83637	0.797496	13.0855	0.873942	5.11487	0.722467	11.1051	3.76806	TRUE	TRUE
ENSG00000137831.15	UACA	4.7046e-06	0.000360952	20.9539	1.59408	15.8211	2.49746	31.2413	1.89768	14.9115	1.43091	19.4344	1.85503	20.3521	3.38698	TRUE	TRUE
ENSG00000069849.11	ATP1B3	4.7426e-06	0.000360952	20.9385	22.0575	968.513	53.4532	715.177	71.435	752.205	23.2225	1606.77	42.5421	1010.67	4.56703	TRUE	TRUE
ENSG00000143776.18	CDC42BPA	4.7806e-06	0.000360952	20.9232	0.753644	4.84204	0.759449	11.1336	0.559516	4.66155	0.433637	7.21578	0.626562	6.96325	3.28118	TRUE	TRUE
ENSG00000142173.15	COL6A2	4.794e-06	0.000360952	20.9179	12.2171	145.162	21.2884	399.697	6.2966	148	13.3949	287.594	13.2993	245.113	4.19381	TRUE	TRUE
ENSG00000120875.9	DUSP4	4.81841e-06	0.000360952	20.9081	0.402732	61.1438	2.5923	52.1283	1.6542	50.8004	2.08731	89.738	1.68414	63.4526	5.15465	TRUE	TRUE
ENSG00000154065.17	ANKRD29	4.91754e-06	0.000360952	20.8691	0	2.55873	0.124366	12.5407	0.0650707	5.83577	0.0884401	3.89016	0.0694693	6.20633	5.2177	TRUE	TRUE
ENSG00000049130.16	KITLG	4.92743e-06	0.000360952	20.8653	0.135346	2.81437	0.0963419	7.02689	0.0303712	1.77008	0.0771055	3.95784	0.0847911	3.8923	4.43325	TRUE	TRUE
ENSG00000132170.21	PPARG	4.9348e-06	0.000360952	20.8624	0.506494	26.2132	0.358448	13.5031	1.13206	10.5792	0.347602	11.8645	0.586151	15.54	4.51057	TRUE	TRUE
ENSG00000189184.11	PCDH18	4.93568e-06	0.000360952	20.8621	0	1.26089	0.0118189	4.1129	0.0788134	1.85296	0	2.42071	0.0226581	2.41187	4.35605	TRUE	TRUE
ENSG00000109062.12	SLC9A3R1	4.9416e-06	0.000360952	20.8598	182.055	27.884	200.561	40.6165	275.573	33.2425	166.804	30.9648	206.248	33.177	-2.63248	TRUE	TRUE
ENSG00000128591.15	FLNC	4.96166e-06	0.000360952	20.852	0.0130089	1.37099	0.0102335	9.34768	0.0645528	2.74526	0.0170385	2.11554	0.0262084	3.89487	4.98427	TRUE	TRUE
ENSG00000147027.4	TMEM47	4.97631e-06	0.000360952	20.8464	0	2.44448	0	8.32665	0.0850553	5.97986	0.0263125	3.9372	0.027842	5.17205	5.36593	TRUE	TRUE
ENSG00000134278.15	SPIRE1	5.02455e-06	0.000360952	20.8279	1.19493	22.5035	1.98947	15.2335	1.15914	16.0797	1.4907	11.3025	1.45856	16.2798	3.39363	TRUE	TRUE
ENSG00000140859.16	KIFC3	5.04036e-06	0.000360952	20.8219	11.9949	72.4834	22.9755	98.3163	11.755	76.2789	15.9564	79.6828	15.6704	81.6903	2.37471	TRUE	TRUE
ENSG00000133789.15	SWAP70	5.05366e-06	0.000360952	20.8168	15.2684	91.9797	16.3557	64.56	10.5551	56.3643	13.4491	70.1758	13.9071	70.77	2.33902	TRUE	TRUE
ENSG00000183963.18	SMTN	5.0981e-06	0.000360952	20.8001	1.55069	12.5324	2.48756	16.8028	2.15765	12.983	1.78475	18.0027	1.99516	15.0803	2.85706	TRUE	TRUE
ENSG00000107249.23	GLIS3	5.10154e-06	0.000360952	20.7988	0.253016	4.63621	0.533746	10.1413	0.241607	7.68276	0.699057	8.64121	0.431857	7.77538	3.88824	TRUE	TRUE
ENSG00000186340.15	THBS2	5.10276e-06	0.000360952	20.7983	0.0376035	26.6204	0.148809	141.064	0.87495	57.6842	0.351226	78.3952	0.353147	75.9408	7.39065	TRUE	TRUE
ENSG00000122254.7	HS3ST2	5.13331e-06	0.000360952	20.7869	0.161952	8.01148	0.169578	5.04231	0.523121	5.53828	0.395913	5.4085	0.312641	6.00014	3.88588	TRUE	TRUE
ENSG00000139354.11	GAS2L3	5.14927e-06	0.000360952	20.7809	0.351681	45.6334	0.654115	18.8765	0.896013	31.8712	0.535289	10.9164	0.609274	26.8243	5.24642	TRUE	TRUE
ENSG00000074657.13	ZNF532	5.16339e-06	0.000360952	20.7757	4.56334	24.7973	4.69866	31.0741	2.99803	21.0151	5.26496	29.2121	4.38125	26.5246	2.57079	TRUE	TRUE
ENSG00000173349.6	SFT2D3	5.16751e-06	0.000360952	20.7742	0	0.641127	0	1.43162	0	10.6406	0	2.35406	0	3.76686	5.27309	TRUE	TRUE
ENSG00000167123.19	CERCAM	5.17691e-06	0.000360952	20.7707	2.43267	16.0437	3.14088	54.6981	1.78035	28.7289	4.07135	24.9015	2.85631	31.093	3.39936	TRUE	TRUE
ENSG00000155380.11	SLC16A1	5.21537e-06	0.000360952	20.7565	3.75487	19.1826	3.90578	22.1719	2.18186	20.7001	2.53366	20.0292	3.09404	20.5209	2.69065	TRUE	TRUE
ENSG00000105464.3	GRIN2D	5.21984e-06	0.000360952	20.7549	0.108685	1.65453	0.272584	2.23782	0.140454	1.66757	0.115997	1.28996	0.15943	1.71247	2.80454	TRUE	TRUE
ENSG00000087116.16	ADAMTS2	5.2843e-06	0.000362305	20.7314	0.38349	9.32043	0.0450491	13.5873	0.376317	9.40082	0.229095	20.3663	0.258488	13.1687	5.20996	TRUE	TRUE
ENSG00000164877.19	MICALL2	5.29416e-06	0.000362305	20.7278	1.64797	17.7268	1.93256	22.4591	2.75026	14.7128	3.68987	21.4096	2.50516	19.0771	2.87994	TRUE	TRUE
ENSG00000159023.21	EPB41	5.31086e-06	0.000362305	20.7218	70.265	12.6335	80.507	14.2535	55.9411	15.7373	101.808	19.8006	77.1303	15.6062	-2.29783	TRUE	TRUE
ENSG00000141753.7	IGFBP4	5.36538e-06	0.000364391	20.7022	1.82654	90.8586	3.76116	601.834	3.07373	80.0509	2.2182	223.948	2.71991	249.173	6.46594	TRUE	TRUE
ENSG00000186470.14	BTN3A2	5.44514e-06	0.000366856	20.674	127.751	31.0894	137.564	24.3809	110.537	25.9966	101.864	21.8148	119.429	25.8204	-2.2052	TRUE	TRUE
ENSG00000184497.13	TMEM255B	5.46827e-06	0.000366856	20.6658	1.01383	32.5073	1.60297	32.8367	4.12562	28.366	1.53834	25.5335	2.07019	29.8109	3.78478	TRUE	TRUE
ENSG00000087077.14	TRIP6	5.52409e-06	0.000366856	20.6464	8.54903	43.3408	5.80247	36.9827	10.8913	38.7141	5.57531	31.1991	7.70453	37.5592	2.27062	TRUE	TRUE
ENSG00000114251.14	WNT5A	5.57185e-06	0.000366856	20.6299	0	2.93586	0.00894485	2.23996	0.145554	8.13284	0.0164472	2.82078	0.0427364	4.03236	4.85554	TRUE	TRUE
ENSG00000013588.8	GPRC5A	5.58771e-06	0.000366856	20.6245	0.367764	9.5494	0.279962	73.5546	0.493949	14.4006	0.338778	45.5766	0.370113	35.7703	6.25364	TRUE	TRUE
ENSG00000172201.12	ID4	5.60762e-06	0.000366856	20.6177	0.142335	4.94043	0.02803	22.1546	0.11193	3.63648	0.0762787	20.0306	0.0896433	12.6905	6.07564	TRUE	TRUE
ENSG00000081803.16	CADPS2	5.6129e-06	0.000366856	20.6159	0	0.910004	0.0244652	6.19853	0	0.858034	0	4.08831	0.0061163	3.01372	4.87492	TRUE	TRUE
ENSG00000169255.15	B3GALNT1	5.63837e-06	0.000366856	20.6072	0.955058	6.95552	0.768947	7.28643	1.00004	11.5593	1.07503	6.47189	0.949768	8.06829	2.95996	TRUE	TRUE
ENSG00000156011.17	PSD3	5.67422e-06	0.000366856	20.5951	0.912161	29.3828	0.569854	15.7065	0.197846	21.8554	1.58252	34.5663	0.815594	25.3777	4.79838	TRUE	TRUE
ENSG00000071282.12	LMCD1	5.68663e-06	0.000366856	20.5909	0.213554	5.41576	0.418906	52.7054	0.134683	17.6675	0.232412	25.3439	0.249889	25.2831	6.18083	TRUE	TRUE
ENSG00000164023.14	SGMS2	5.70653e-06	0.000366856	20.5842	2.66076	25.643	2.18338	22.7288	2.55012	13.0327	1.62491	25.0776	2.25479	21.6205	3.20539	TRUE	TRUE
ENSG00000070404.10	FSTL3	5.71232e-06	0.000366856	20.5823	4.10218	21.4523	2.9249	58.028	4.89703	32.9348	5.11381	26.9774	4.25948	34.8481	3.00299	TRUE	TRUE
ENSG00000004399.12	PLXND1	5.73711e-06	0.000366856	20.574	18.5522	284.565	37.4456	141.851	32.3308	167.84	22.4941	177.872	27.7057	193.032	2.79614	TRUE	TRUE
ENSG00000123094.15	RASSF8	5.82109e-06	0.000366856	20.5461	0.215537	6.53562	0.471551	11.9717	0.603505	6.30656	0.453543	8.82286	0.436034	8.40918	3.98862	TRUE	TRUE
ENSG00000188483.8	IER5L	5.84532e-06	0.000366856	20.5382	1.24866	27.6874	0.910781	61.6518	3.64775	64.1499	2.58464	74.076	2.09796	56.8913	4.6965	TRUE	TRUE
ENSG00000198682.13	PAPSS2	5.8471e-06	0.000366856	20.5376	2.73484	79.9311	6.20317	73.771	4.39411	58.9374	1.40001	77.6286	3.68303	72.567	4.26369	TRUE	TRUE
ENSG00000153904.20	DDAH1	5.85866e-06	0.000366856	20.5338	0.102544	1.48856	0.0416693	6.65598	0.0284273	2.40239	0.0814463	3.13876	0.0635217	3.42142	4.4286	TRUE	TRUE
ENSG00000115112.8	TFCP2L1	5.86186e-06	0.000366856	20.5328	0.191689	2.35679	0.247818	2.63057	0.271973	4.7843	0.461799	7.11464	0.29332	4.22158	3.45778	TRUE	TRUE
ENSG00000122378.14	PRXL2A	5.87039e-06	0.000366856	20.53	2.04912	24.9728	2.55609	21.2589	1.61389	20.8462	1.09769	11.9911	1.8292	19.7673	3.36432	TRUE	TRUE
ENSG00000136603.14	SKIL	5.91046e-06	0.000366856	20.517	15.9243	168.645	12.2341	122.612	30.1816	177.65	12.639	205.453	17.7448	168.59	3.2408	TRUE	TRUE
ENSG00000168487.19	BMP1	5.92214e-06	0.000366856	20.5132	1.61905	13.4684	3.20467	26.8737	3.02668	13.5495	2.2947	20.3587	2.53627	18.5626	2.82358	TRUE	TRUE
ENSG00000163376.11	KBTBD8	5.99713e-06	0.000366856	20.4891	2.34163	41.2211	4.15403	18.8593	3.23449	47.6112	3.16637	24.6076	3.22413	33.0748	3.31904	TRUE	TRUE
ENSG00000170017.12	ALCAM	5.99904e-06	0.000366856	20.4885	8.56559	85.5071	6.40639	42.6951	10.6922	65.2912	7.03772	53.6148	8.17547	61.777	2.90249	TRUE	TRUE
ENSG00000115252.18	PDE1A	6.00443e-06	0.000366856	20.4868	0	1.36361	0	3.7921	0.0549918	0.819588	0	2.8102	0.013748	2.19637	4.33545	TRUE	TRUE
ENSG00000110651.11	CD81	6.00454e-06	0.000366856	20.4868	58.8107	632.641	119.441	588.883	95.5447	889.311	79.7706	453.849	88.3917	641.171	2.85732	TRUE	TRUE
ENSG00000121104.8	FAM117A	6.08277e-06	0.000370149	20.462	46.1663	5.06653	48.4432	13.5873	44.0176	7.19094	61.8772	7.66951	50.1261	8.37858	-2.56654	TRUE	TRUE
ENSG00000162998.5	FRZB	6.23918e-06	0.000375371	20.4134	0.0511692	2.20663	0.0201988	14.4579	0.125092	3.07934	0.0373549	6.47783	0.0584537	6.55542	5.3924	TRUE	TRUE
ENSG00000173068.18	BNC2	6.24139e-06	0.000375371	20.4127	0.577735	9.9009	1.06407	6.88505	0.334887	7.96456	0.439882	8.16398	0.604143	8.22862	3.56414	TRUE	TRUE
ENSG00000166833.21	NAV2	6.24262e-06	0.000375371	20.4123	0.311471	2.65574	0.171804	6.45725	0.193776	5.51408	0.348822	9.36554	0.256468	5.99815	4.09653	TRUE	TRUE
ENSG00000145287.10	PLAC8	6.435e-06	0.000384137	20.3543	84.2992	6.26187	125.813	12.8965	43.5463	10.7162	74.5434	9.78643	82.0504	9.91524	-3.03607	TRUE	TRUE
ENSG00000137693.14	YAP1	6.46026e-06	0.000384137	20.3468	0.359062	3.92774	0.100673	19.6382	0.18774	5.32122	0.244263	10.2014	0.222934	9.77216	4.93405	TRUE	TRUE
ENSG00000154277.13	UCHL1	6.46415e-06	0.000384137	20.3456	0	3.83938	0	13.4334	0	3.3571	0.220994	6.04769	0.0552486	6.6694	5.44638	TRUE	TRUE
ENSG00000117266.15	CDK18	6.60664e-06	0.000391077	20.3039	1.40138	16.3769	1.91907	11.5945	1.53157	19.2319	1.5519	8.47681	1.60098	13.92	3.04305	TRUE	TRUE
ENSG00000171621.14	SPSB1	6.64635e-06	0.000391903	20.2924	1.32866	10.6397	2.29509	43.5134	1.32739	27.2638	2.14037	28.3942	1.77288	27.4527	3.87887	TRUE	TRUE
ENSG00000155792.10	DEPTOR	6.79006e-06	0.000398831	20.2515	0.515901	15.0957	1.32381	12.3345	1.08486	8.8879	0.631641	8.02444	0.889052	11.0857	3.49946	TRUE	TRUE
ENSG00000004776.13	HSPB6	6.87839e-06	0.000402465	20.2268	0	8.3216	0.154885	60.5356	0.245248	11.112	0.170377	22.3846	0.142627	25.5885	6.72624	TRUE	TRUE
ENSG00000109320.13	NFKB1	6.9435e-06	0.000404718	20.2087	24.8189	687.07	36.2896	314.53	63.371	762.299	28.6884	412.776	38.292	544.169	3.82544	TRUE	TRUE
ENSG00000197712.12	FAM114A1	7.04046e-06	0.000407728	20.1822	1.27087	13.7817	0.789255	18.2262	2.08495	21.8727	0.700358	11.8924	1.21136	16.4432	3.65711	TRUE	TRUE
ENSG00000174370.10	C11orf45	7.04874e-06	0.000407728	20.18	0.0350845	6.81541	0.233858	4.10438	0.0582214	5.69992	0.050847	2.21568	0.0945026	4.70885	4.62783	TRUE	TRUE
ENSG00000117479.15	SLC19A2	7.09279e-06	0.000408722	20.168	2.3231	57.0018	1.83323	23.5538	3.53435	25.4161	2.12079	78.5434	2.45287	46.1288	4.1786	TRUE	TRUE
ENSG00000163909.8	HEYL	7.16492e-06	0.00041063	20.1487	0	1.40328	0.069779	6.31987	0.0247322	2.34076	0.0209873	6.91658	0.0288746	4.24512	5.07536	TRUE	TRUE
ENSG00000120162.10	MOB3B	7.17988e-06	0.00041063	20.1447	1.25634	6.48031	1.27677	16.6615	1.14627	8.05842	0.858946	7.94498	1.13458	9.7863	3.00141	TRUE	TRUE
ENSG00000163659.13	TIPARP	7.28451e-06	0.000415053	20.117	16.3949	250.781	15.1345	105.779	26.454	136.74	18.5995	216.405	19.1457	177.426	3.20542	TRUE	TRUE
ENSG00000118094.12	TREH	7.40132e-06	0.000418857	20.0866	0.113247	3.16315	0	4.66352	0.0577192	1.9415	0	2.31108	0.0427416	3.01981	4.44998	TRUE	TRUE
ENSG00000143333.7	RGS16	7.44045e-06	0.000418857	20.0765	0.411062	18.4756	0.505179	97.9941	1.69411	33.1589	0.92298	40.9793	0.883332	47.652	5.60174	TRUE	TRUE
ENSG00000110665.11	C11orf21	7.44332e-06	0.000418857	20.0758	129.077	5.33667	189.231	18.6747	116.415	14.1346	112.415	7.59534	136.784	11.4353	-3.56883	TRUE	TRUE
ENSG00000117525.14	F3	7.4614e-06	0.000418857	20.0711	0.299428	60.1919	0.217297	40.3922	1.93247	33.9097	0.200171	55.6873	0.662341	47.5453	5.96575	TRUE	TRUE
ENSG00000140836.17	ZFHX3	7.48964e-06	0.000418897	20.0639	2.20079	35.7569	2.88354	16.6069	3.89764	28.6941	1.68953	23.9365	2.66787	26.2486	3.25088	TRUE	TRUE
ENSG00000196628.18	TCF4	7.53438e-06	0.000419855	20.0525	7.07963	37.8239	11.6212	91.8496	4.99704	53.1515	10.6596	65.3193	8.58936	62.0361	2.83811	TRUE	TRUE
ENSG00000135439.11	AGAP2	7.58908e-06	0.00042136	20.0387	30.7055	4.99409	29.8829	8.09875	25.4779	6.0026	33.9237	6.0288	29.9975	6.28106	-2.23778	TRUE	TRUE
ENSG00000127084.19	FGD3	7.63405e-06	0.000421837	20.0274	223.147	26.949	134.945	24.6979	377.833	26.8764	177.238	20.2976	228.291	24.7052	-3.20279	TRUE	TRUE
ENSG00000168016.14	TRANK1	7.65313e-06	0.000421837	20.0226	56.9573	4.70543	34.5821	7.88089	67.359	5.29597	35.7506	8.28302	48.6622	6.54133	-2.87622	TRUE	TRUE
ENSG00000177283.7	FZD8	7.76749e-06	0.000425243	19.9943	0.287864	3.23116	0.246893	19.2463	0.390174	9.41737	0.472598	7.90633	0.349382	9.95028	4.48315	TRUE	TRUE
ENSG00000166341.8	DCHS1	7.77082e-06	0.000425243	19.9934	1.60666	14.8645	2.57627	18.6613	0.87278	15.6203	1.75643	8.91339	1.70304	14.5149	3.01894	TRUE	TRUE
ENSG00000164684.13	ZNF704	7.82574e-06	0.000425921	19.98	0.0285804	4.29472	0.28174	6.28259	0.0764974	2.82033	0.126141	5.98875	0.12824	4.8466	4.43782	TRUE	TRUE
ENSG00000146535.14	GNA12	7.84824e-06	0.000425921	19.9745	10.4881	88.5989	16.1237	62.3421	12.4256	73.8824	21.1399	126.317	15.0443	87.7852	2.53684	TRUE	TRUE
ENSG00000198542.14	ITGBL1	7.8672e-06	0.000425921	19.9699	0.0590674	12.3894	0.0267253	71.4805	0.443414	23.2029	0.205532	38.503	0.183685	36.394	7.00723	TRUE	TRUE
ENSG00000175463.12	TBC1D10C	7.90899e-06	0.000426665	19.9597	184.648	12.5973	178.882	40.0339	195.282	20.5223	172.963	28.8162	182.943	25.4924	-2.8384	TRUE	TRUE
ENSG00000134333.14	LDHA	7.95432e-06	0.000427129	19.9488	125.411	597.45	137.787	773.78	145.942	804.695	122.893	564.834	133.008	685.19	2.36411	TRUE	TRUE
ENSG00000118200.14	CAMSAP2	7.97375e-06	0.000427129	19.9442	1.19696	6.55827	1.2647	13.5881	0.823518	10.2324	0.465007	14.3797	0.937548	11.1896	3.44375	TRUE	TRUE
ENSG00000166482.11	MFAP4	8.06504e-06	0.000430504	19.9224	0.515415	29.3838	0.730393	244.179	1.97175	57.9873	0.469086	80.9726	0.921661	103.131	6.65881	TRUE	TRUE
ENSG00000049540.17	ELN	8.12099e-06	0.000431665	19.9092	1.56131	335.838	1.11477	76.9767	3.81923	199.145	1.40191	53.9285	1.9743	166.472	6.32737	TRUE	TRUE
ENSG00000160360.13	GPSM1	8.15082e-06	0.000431665	19.9022	1.51016	7.14859	1.87778	10.27	1.20942	8.761	1.03623	5.71216	1.4084	7.97293	2.42007	TRUE	TRUE
ENSG00000214688.6	C10orf105	8.18039e-06	0.000431665	19.8952	4.15085	0.0738022	2.86681	0.173081	9.55787	0.121573	4.28437	0.0811937	5.21498	0.112413	-4.64512	TRUE	TRUE
ENSG00000138821.13	SLC39A8	8.22199e-06	0.000431665	19.8855	7.24615	51.5153	8.1617	71.6297	2.80641	46.2121	8.15398	128.343	6.59206	74.4251	3.4772	TRUE	TRUE
ENSG00000169604.19	ANTXR1	8.23164e-06	0.000431665	19.8833	0.177002	10.0005	0.0360786	61.3071	0.527245	19.0647	0.149754	42.3693	0.22252	33.1854	6.68936	TRUE	TRUE
ENSG00000115380.20	EFEMP1	8.25705e-06	0.000431665	19.8774	0.229138	57.2168	0.12126	231.825	2.74013	144.128	0.2988	178.392	0.847332	152.891	7.33536	TRUE	TRUE
ENSG00000125910.6	S1PR4	8.34374e-06	0.000434703	19.8574	144.184	4.50712	86.4326	10.1939	287.449	9.69284	154.006	11.8302	168.018	9.05601	-4.19861	TRUE	TRUE
ENSG00000150681.10	RGS18	8.39578e-06	0.000435921	19.8456	225.807	17.4989	147.196	9.57637	92.4403	13.3302	161.609	6.09711	156.763	11.6257	-3.74176	TRUE	TRUE
ENSG00000168615.12	ADAM9	8.48829e-06	0.000439226	19.8246	10.3584	278.942	6.72413	132.935	15.0347	154.779	11.0713	113.183	10.7972	169.96	3.96402	TRUE	TRUE
ENSG00000169908.12	TM4SF1	8.55267e-06	0.000441057	19.8102	0.793835	34.2519	0.504905	381.413	1.41989	61.4843	0.936504	78.5194	0.913783	138.917	7.09937	TRUE	TRUE
ENSG00000128595.17	CALU	8.58299e-06	0.000441125	19.8034	9.63957	72.3282	12.7924	78.1714	9.77312	47.7286	8.36131	46.2007	10.1416	61.1072	2.57926	TRUE	TRUE
ENSG00000181588.16	MEX3D	8.7028e-06	0.000445777	19.7769	0.646085	8.63461	1.9676	18.9691	1.19072	12.7298	1.54872	10.7863	1.33828	12.78	3.16271	TRUE	TRUE
ENSG00000115457.10	IGFBP2	8.86837e-06	0.000451949	19.7409	5.67339	41.1293	1.17532	31.7862	1.35448	44.0469	2.93804	43.7957	2.78531	40.1895	3.80361	TRUE	TRUE
ENSG00000115183.15	TANC1	8.9267e-06	0.000451949	19.7284	0.155299	1.74341	0.256385	6.67129	0.129089	3.42636	0.364595	5.88375	0.226342	4.4312	3.79544	TRUE	TRUE
ENSG00000158270.12	COLEC12	8.95741e-06	0.000451949	19.7218	1.33054	67.9909	0.913485	41.8	2.65991	20.8797	2.52085	29.6146	1.8562	40.0713	4.36004	TRUE	TRUE
ENSG00000143819.12	EPHX1	8.98249e-06	0.000451949	19.7164	9.59384	75.1362	14.9744	72.3729	13.7869	51.7965	15.1179	46.1392	13.3683	61.3612	2.19011	TRUE	TRUE
ENSG00000090621.14	PABPC4	8.99524e-06	0.000451949	19.7137	49.8793	360.407	100.947	274.219	58.4601	360.585	60.5543	492.496	67.4603	371.927	2.46116	TRUE	TRUE
ENSG00000157483.9	MYO1E	9.03729e-06	0.000451949	19.7048	2.89447	65.0585	8.68935	52.9617	2.92129	28.6502	3.42195	48.4144	4.48176	48.7712	3.41501	TRUE	TRUE
ENSG00000171914.16	TLN2	9.05819e-06	0.000451949	19.7004	0.0700575	3.48917	0.183653	5.47377	0.20214	6.51715	0.466121	5.09632	0.230493	5.1441	3.98801	TRUE	TRUE
ENSG00000139567.12	ACVRL1	9.06096e-06	0.000451949	19.6998	0.807623	7.22287	0.606041	24.7388	0.883992	9.26201	0.691517	12.5886	0.747293	13.4531	3.99961	TRUE	TRUE
ENSG00000260314.3	MRC1	9.10659e-06	0.000452741	19.6902	0.571956	473.625	0.50398	115.606	3.08816	95.0939	0.255084	206.078	1.1048	222.601	7.53017	TRUE	TRUE
ENSG00000197696.10	NMB	9.21744e-06	0.000456446	19.6671	1.41642	10.6808	1.80439	10.2213	2.56505	17.1087	1.4833	15.1782	1.81729	13.2973	2.8048	TRUE	TRUE
ENSG00000115226.10	FNDC4	9.24114e-06	0.000456446	19.6622	0	1.91453	0.0617347	7.35674	0.130855	2.77947	0.0472191	4.95902	0.0599522	4.25244	4.76611	TRUE	TRUE
ENSG00000124882.4	EREG	9.4145e-06	0.000463504	19.6267	1.33105	1011.62	2.06056	379.053	15.2143	427.193	1.30076	527.691	4.97667	586.389	6.85208	TRUE	TRUE
ENSG00000109321.11	AREG	9.56889e-06	0.000467564	19.5956	2.55584	644.494	3.43338	247.116	13.6314	161.939	6.78815	617.976	6.60218	417.881	5.96266	TRUE	TRUE
ENSG00000151474.23	FRMD4A	9.58219e-06	0.000467564	19.593	2.96785	80.3945	1.93409	42.7292	5.31708	99.8277	5.59536	41.8609	3.9536	66.2031	4.0318	TRUE	TRUE
ENSG00000135454.14	B4GALNT1	9.58917e-06	0.000467564	19.5916	0	0.545146	0.0286561	1.5916	0	0.793971	0.0304435	1.40705	0.0147749	1.08444	3.36733	TRUE	TRUE
ENSG00000135931.17	ARMC9	9.63439e-06	0.000468268	19.5826	0.153879	9.63266	0.192587	5.34724	0.230685	4.31293	0.643154	7.41834	0.305076	6.67779	4.06455	TRUE	TRUE
ENSG00000117318.9	ID3	9.74801e-06	0.000471064	19.5602	1.37926	42.4315	3.81729	228.181	4.54173	80.986	2.71361	86.7713	3.11297	109.592	5.09341	TRUE	TRUE
ENSG00000198752.11	CDC42BPB	9.75384e-06	0.000471064	19.559	3.18349	32.7128	5.46024	39.5143	7.71871	41.9122	3.65318	28.2214	5.0039	35.5902	2.80585	TRUE	TRUE
ENSG00000168246.6	UBTD2	9.81553e-06	0.000472543	19.547	2.64886	16.1826	2.6576	10.8022	2.58881	9.23963	2.60902	16.3022	2.62607	13.1316	2.2791	TRUE	TRUE
ENSG00000109099.15	PMP22	9.86129e-06	0.000473248	19.5381	0.828362	224.725	0.566956	140.142	6.41661	102.657	1.74096	179.009	2.38822	161.633	6.02236	TRUE	TRUE
ENSG00000064012.21	CASP8	9.91272e-06	0.000474221	19.5282	191.795	22.8929	99.3141	32.8003	128.347	18.5194	136.215	34.8847	138.918	27.2743	-2.34438	TRUE	TRUE
ENSG00000186480.13	INSIG1	9.947e-06	0.000474369	19.5216	27.2171	1110.57	49.5042	566.638	79.1256	1599.14	23.1337	737.715	44.7452	1003.51	4.48411	TRUE	TRUE
ENSG00000118292.9	C1orf54	1.00425e-05	0.000476471	19.5033	3.18661	87.3171	3.51995	52.2846	7.1983	82.7929	2.63631	38.2172	4.13529	65.153	3.94551	TRUE	TRUE
ENSG00000117425.14	PTCH2	1.00694e-05	0.000476471	19.4982	0.401243	4.77556	0.45697	5.0599	0.364847	4.31129	0.50154	1.95899	0.43115	4.02643	2.95771	TRUE	TRUE
ENSG00000137809.17	ITGA11	1.00908e-05	0.000476471	19.4941	0.365006	2.43499	0.176198	4.69706	0.15852	4.47409	0.224601	5.16605	0.231081	4.19305	3.69674	TRUE	TRUE
ENSG00000140092.14	FBLN5	1.01163e-05	0.000476471	19.4893	2.8677	24.7536	4.87058	76.0171	1.14243	36.49	2.12496	44.9755	2.75142	45.5591	4.00115	TRUE	TRUE
ENSG00000126803.9	HSPA2	1.01966e-05	0.000478769	19.4742	0.441872	11.9251	0.398142	14.2836	1.85173	22.436	0.673015	17.977	0.841189	16.6554	4.154	TRUE	TRUE
ENSG00000026950.17	BTN3A1	1.0231e-05	0.000478907	19.4678	246.063	41.7589	161.124	30.6016	133.532	26.732	164.598	38.5405	176.329	34.4082	-2.35408	TRUE	TRUE
ENSG00000126822.17	PLEKHG3	1.02708e-05	0.000479294	19.4604	77.6601	6.7493	53.7539	8.11698	201.194	6.75393	76.7005	7.36668	102.327	7.24672	-3.80136	TRUE	TRUE
ENSG00000127083.7	OMD	1.03305e-05	0.000480238	19.4493	0	4.0316	0.0485037	27.0841	0.147118	13.06	0.148007	15.9881	0.0859071	15.0409	6.34773	TRUE	TRUE
ENSG00000111676.15	ATN1	1.03931e-05	0.000480238	19.4378	8.89742	34.5035	13.3321	49.1659	7.37281	37.7099	11.1526	45.9291	10.1887	41.8271	2.02682	TRUE	TRUE
ENSG00000050165.18	DKK3	1.04162e-05	0.000480238	19.4335	0.657063	9.12862	0.395502	43.8039	1.37523	48.1126	0.59796	29.7249	0.756438	32.6925	5.25887	TRUE	TRUE
ENSG00000020577.13	SAMD4A	1.04173e-05	0.000480238	19.4333	1.66439	14.5155	3.09292	27.3448	3.19062	13.8428	1.47398	18.7103	2.35548	18.6034	2.92922	TRUE	TRUE
ENSG00000196639.6	HRH1	1.05518e-05	0.000484968	19.4088	0.066665	12.3467	0.187271	13.9323	0.286697	7.99665	0.106908	2.95336	0.161885	9.30726	5.16677	TRUE	TRUE
ENSG00000124766.7	SOX4	1.06659e-05	0.000486222	19.3883	1.80474	21.1106	4.22411	24.9156	3.33934	13.3028	1.86797	28.5037	2.80904	21.9582	2.9227	TRUE	TRUE
ENSG00000167695.15	TLCD3A	1.06912e-05	0.000486222	19.3838	0.575145	18.4992	0.83532	16.2998	1.79104	14.0868	0.686565	5.66388	0.972018	13.6374	3.67971	TRUE	TRUE
ENSG00000156381.9	ANKRD9	1.07066e-05	0.000486222	19.381	4.35443	67.5335	9.10111	48.1581	9.43977	64.721	12.5671	71.0521	8.8656	62.8662	2.8121	TRUE	TRUE
ENSG00000183690.13	EFHC2	1.07069e-05	0.000486222	19.381	3.1956	0.27826	2.99267	0.386072	2.90515	0.201056	3.02886	0.316686	3.03057	0.295518	-2.98461	TRUE	TRUE
ENSG00000197253.13	TPSB2	1.07926e-05	0.000488654	19.3657	0.174158	242.676	0.431444	469.774	2.74965	62.4613	0.650876	135.034	1.00153	227.486	7.69076	TRUE	TRUE
ENSG00000005844.18	ITGAL	1.09491e-05	0.000490326	19.3383	226.396	36.6254	347.185	42.8576	262.014	43.1392	225.962	16.888	265.389	34.8775	-2.92415	TRUE	TRUE
ENSG00000074410.14	CA12	1.0951e-05	0.000490326	19.3379	0.0659164	1.54162	0.0840033	5.406	0.155732	2.39072	0.137072	8.37249	0.110681	4.42771	4.42565	TRUE	TRUE
ENSG00000104415.14	CCN4	1.09951e-05	0.000490326	19.3302	0	0.887998	0	10.1189	0	1.39647	0	1.91565	0	3.57975	5.20154	TRUE	TRUE
ENSG00000162407.9	PLPP3	1.10017e-05	0.000490326	19.3291	1.22388	16.8277	0.669705	92.4077	1.25293	16.8963	1.38729	35.5619	1.13345	40.4234	5.03798	TRUE	TRUE
ENSG00000100320.23	RBFOX2	1.10195e-05	0.000490326	19.326	0.33172	4.29846	0.400035	16.2556	0.310163	4.29013	0.564292	8.8458	0.401552	8.42249	4.0868	TRUE	TRUE
ENSG00000185551.15	NR2F2	1.10908e-05	0.000490326	19.3137	0	4.66788	0.162061	26.3989	0.0549889	11.9704	0.171775	11.0702	0.0972063	13.5268	6.1106	TRUE	TRUE
ENSG00000088367.23	EPB41L1	1.10926e-05	0.000490326	19.3134	0.267134	6.51773	0.370816	10.8875	0.241033	6.33163	0.108173	3.18909	0.246789	6.7315	4.30007	TRUE	TRUE
ENSG00000134769.21	DTNA	1.11301e-05	0.000490326	19.3069	0.766607	13.8117	1.52284	9.17988	1.15071	21.7408	0.476659	12.7153	0.979203	14.3619	3.74422	TRUE	TRUE
ENSG00000171612.7	SLC25A33	1.11417e-05	0.000490326	19.305	1.35098	7.16299	2.27219	11.1039	2.29422	14.9417	1.7978	10.9816	1.9288	11.0476	2.45803	TRUE	TRUE
ENSG00000167617.3	CDC42EP5	1.11654e-05	0.000490326	19.3009	0	4.6672	0	18.741	0.392314	7.45941	0	9.2259	0.0980786	10.0234	5.67547	TRUE	TRUE
ENSG00000143079.15	CTTNBP2NL	1.11968e-05	0.000490326	19.2955	0.380575	16.1689	1.3961	12.9775	1.04338	12.294	0.434163	35.1	0.813555	19.1351	4.39611	TRUE	TRUE
ENSG00000149289.11	ZC3H12C	1.12163e-05	0.000490326	19.2922	0.895754	31.5249	0.530633	8.477	0.809068	20.7018	0.496748	9.65035	0.683051	17.5885	4.49756	TRUE	TRUE
ENSG00000111341.10	MGP	1.13414e-05	0.000494374	19.271	1.84973	163.569	1.98822	1389.91	11.6361	409.461	2.54651	730.581	4.50513	673.379	7.19225	TRUE	TRUE
ENSG00000143702.16	CEP170	1.13847e-05	0.000494844	19.2638	19.6519	100.204	15.5251	76.5526	22.2048	97.1589	22.3354	74.8728	19.9293	87.1971	2.12382	TRUE	TRUE
ENSG00000182175.14	RGMA	1.14815e-05	0.000496464	19.2476	0.0978597	1.75728	0.0920503	9.10554	0.245159	2.49156	0.162677	6.08008	0.149437	4.85861	4.31319	TRUE	TRUE
ENSG00000108950.12	FAM20A	1.14872e-05	0.000496464	19.2466	3.7912	78.5296	2.45692	78.8678	4.82435	86.2149	3.63832	24.4456	3.6777	67.0145	4.15104	TRUE	TRUE
ENSG00000095637.22	SORBS1	1.17525e-05	0.000506488	19.2031	0.45889	4.24657	0.527861	12.8366	0.707284	5.1715	1.04786	11.7552	0.685473	8.50248	3.45312	TRUE	TRUE
ENSG00000143248.13	RGS5	1.18134e-05	0.000507674	19.1932	1.38529	21.1874	1.15367	20.3952	0.647523	25.6224	0.219194	12.4175	0.851419	19.9056	4.39418	TRUE	TRUE
ENSG00000146373.16	RNF217	1.19887e-05	0.000513758	19.1651	2.78584	31.3469	2.87055	22.5637	4.32735	26.6966	4.89173	24.5657	3.71887	26.2932	2.78895	TRUE	TRUE
ENSG00000114554.11	PLXNA1	1.20709e-05	0.00051472	19.152	2.1149	18.0123	4.34337	22.8768	1.29734	19.8274	3.09897	41.565	2.71365	25.5704	3.18959	TRUE	TRUE
ENSG00000115107.20	STEAP3	1.20909e-05	0.00051472	19.1489	0.860811	11.8601	1.05812	14.8107	2.7224	17.4392	1.05817	10.5665	1.42487	13.6691	3.17467	TRUE	TRUE
ENSG00000273604.2	EPOP	1.21126e-05	0.00051472	19.1454	0.272595	6.97932	0.441585	10.6109	1.15985	18.207	0.214171	9.63759	0.522049	11.3587	4.20327	TRUE	TRUE
ENSG00000103855.18	CD276	1.22297e-05	0.000518248	19.1271	0.354943	34.8432	0.180871	35.1666	2.28644	36.8598	0.211155	34.223	0.758351	35.2732	5.36494	TRUE	TRUE
ENSG00000164692.17	COL1A2	1.23547e-05	0.000522091	19.1077	1.4076	516.695	0.464662	469.149	8.36278	468.897	4.55818	269.426	3.69831	431.042	6.82666	TRUE	TRUE
ENSG00000112837.17	TBX18	1.24317e-05	0.000523889	19.0958	0	1.43725	0.0169502	2.88519	0.0174847	3.16821	0.213302	3.50479	0.0619341	2.74886	4.13691	TRUE	TRUE
ENSG00000151718.16	WWC2	1.27403e-05	0.000535411	19.049	1.08555	12.657	1.87144	12.0641	1.49194	11.0545	0.716675	7.94343	1.2914	10.9298	2.98679	TRUE	TRUE
ENSG00000173848.19	NET1	1.27989e-05	0.000536389	19.0403	2.33467	13.969	4.4338	25.7034	2.33949	15.4242	2.6948	28.3418	2.95069	20.8596	2.78041	TRUE	TRUE
ENSG00000169851.15	PCDH7	1.30538e-05	0.000545571	19.0026	0.0611302	3.43729	0	3.70345	0.0530366	3.02683	0.267448	3.76397	0.0954037	3.48288	4.19659	TRUE	TRUE
ENSG00000065911.12	MTHFD2	1.31314e-05	0.000547222	18.9913	12.0126	94.528	23.9442	83.6074	19.1867	81.2204	10.6438	93.5397	16.4468	88.2239	2.41625	TRUE	TRUE
ENSG00000172543.8	CTSW	1.31653e-05	0.000547222	18.9864	85.834	15.3212	89.4137	15.1159	51.6044	18.1706	103.683	8.46721	82.6337	14.2687	-2.52554	TRUE	TRUE
ENSG00000146242.8	TPBG	1.33519e-05	0.000553466	18.9596	0.306522	3.03576	0.362749	25.8648	0.148198	7.19563	0.177994	12.6441	0.248866	12.1851	5.13809	TRUE	TRUE
ENSG00000122644.13	ARL4A	1.34831e-05	0.000556514	18.9409	12.3498	70.3003	13.4018	65.2013	18.4096	65.6607	13.3992	51.9119	14.3901	63.2686	2.1287	TRUE	TRUE
ENSG00000038382.20	TRIO	1.35019e-05	0.000556514	18.9382	12.7597	48.0984	15.9109	53.8641	13.0291	43.6465	9.83704	77.11	12.8842	55.6797	2.10298	TRUE	TRUE
ENSG00000124216.4	SNAI1	1.35352e-05	0.000556514	18.9335	0.419677	28.608	0.879097	55.3604	3.33411	47.0114	0.533222	37.803	1.29153	42.1957	4.92577	TRUE	TRUE
ENSG00000117143.13	UAP1	1.36488e-05	0.000559196	18.9176	8.44904	37.3808	10.2252	107.792	6.44743	41.5977	7.39353	64.8363	8.1288	62.9017	2.93664	TRUE	TRUE
ENSG00000198142.5	SOWAHC	1.37161e-05	0.000559196	18.9082	0.256541	4.15425	0.337443	4.37882	0.809457	3.75783	0.543539	8.52541	0.486745	5.20408	3.1763	TRUE	TRUE
ENSG00000182481.9	KPNA2	1.37943e-05	0.000559196	18.8974	7.81432	59.2074	16.6699	64.2864	12.8703	60.1335	10.5652	49.1712	11.9799	58.1996	2.27087	TRUE	TRUE
ENSG00000114115.10	RBP1	1.38143e-05	0.000559196	18.8946	0	6.57105	0.0942106	8.37966	0.382168	4.98459	0.164444	4.88978	0.160206	6.20627	4.59906	TRUE	TRUE
ENSG00000054277.14	OPN3	1.38974e-05	0.000559196	18.8832	6.9641	61.5019	8.52862	28.8918	4.31809	26.3682	5.77946	51.8092	6.39757	42.1428	2.70073	TRUE	TRUE
ENSG00000102755.12	FLT1	1.38984e-05	0.000559196	18.883	1.29394	27.995	0.298669	50.8064	2.21342	31.6999	1.28387	29.4817	1.27248	34.9958	4.67644	TRUE	TRUE
ENSG00000165682.14	CLEC1B	1.39468e-05	0.000559196	18.8764	19.8138	0.496344	23.7223	1.4195	15.7268	2.10113	13.2724	0.731527	18.1338	1.18712	-3.82439	TRUE	TRUE
ENSG00000187098.15	MITF	1.40031e-05	0.000559196	18.8687	2.4104	37.76	3.09471	18.8643	4.05951	18.9746	2.93643	17.551	3.12526	23.2875	2.85825	TRUE	TRUE
ENSG00000136634.7	IL10	1.40235e-05	0.000559196	18.8659	0.297048	388.826	0.697915	80.107	3.55646	97.6273	0.508101	120.541	1.26488	171.775	6.97645	TRUE	TRUE
ENSG00000188486.3	H2AFX	1.4024e-05	0.000559196	18.8659	8.20932	36.2213	9.66139	57.0785	13.6957	49.1779	15.0014	52.1462	11.642	48.656	2.05391	TRUE	TRUE
ENSG00000103710.11	RASL12	1.40413e-05	0.000559196	18.8635	0.0957966	1.43651	0	2.99699	0.0396631	1.34437	0.0330285	1.11623	0.042122	1.72353	3.68153	TRUE	TRUE
ENSG00000167553.15	TUBA1C	1.40415e-05	0.000559196	18.8635	55.6376	270.956	54.5321	282.703	70.5778	328.427	39.893	209.894	55.1601	272.995	2.30509	TRUE	TRUE
ENSG00000154640.14	BTG3	1.44432e-05	0.000572403	18.8097	4.22672	50.6162	10.5124	51.2202	3.59267	47.6807	10.9583	69.8608	7.32252	54.8445	2.88799	TRUE	TRUE
ENSG00000204252.14	HLA-DOA	1.44484e-05	0.000572403	18.809	15.513	179.697	17.7988	81.8163	12.1956	209.479	10.0378	78.2762	13.8863	137.317	3.29647	TRUE	TRUE
ENSG00000173517.10	PEAK1	1.45716e-05	0.000575402	18.7928	7.55603	28.2969	7.14221	38.4897	5.49777	26.4785	8.59886	36.8813	7.19872	32.5366	2.16078	TRUE	TRUE
ENSG00000137710.16	RDX	1.46209e-05	0.000575402	18.7864	5.45823	28.1163	8.27418	24.0934	4.9308	19.9304	6.78715	32.7685	6.36259	26.2272	2.02637	TRUE	TRUE
ENSG00000176971.4	FIBIN	1.46375e-05	0.000575402	18.7842	0	2.00259	0	11.4409	0	2.62881	0.0990168	19.2065	0.0247542	8.81968	6.15983	TRUE	TRUE
ENSG00000165474.8	GJB2	1.46838e-05	0.000575735	18.7782	0	5.42794	0.0233053	12.906	0.189749	3.24358	0	5.91709	0.0532637	6.87365	5.50783	TRUE	TRUE
ENSG00000100842.13	EFS	1.47813e-05	0.000577395	18.7656	0	1.44459	0.0332384	6.74635	0	2.40047	0.120679	3.3329	0.0384793	3.48108	4.69265	TRUE	TRUE
ENSG00000152767.17	FARP1	1.48125e-05	0.000577395	18.7615	2.27984	27.3657	2.43918	18.6764	5.39947	28.0453	2.59847	19.8311	3.17924	23.4796	2.84611	TRUE	TRUE
ENSG00000011201.12	ANOS1	1.49121e-05	0.000577395	18.7488	0.337122	3.50612	0.168661	4.67659	0.241667	6.66664	0.395597	3.56763	0.285762	4.60424	3.60818	TRUE	TRUE
ENSG00000151748.15	SAV1	1.49127e-05	0.000577395	18.7487	10.2631	86.4902	11.9261	45.8873	4.57986	56.635	9.82446	44.7974	9.1484	58.4525	2.66245	TRUE	TRUE
ENSG00000155962.13	CLIC2	1.49223e-05	0.000577395	18.7474	1.56253	31.8883	3.54768	24.3161	1.92954	17.6498	2.4934	13.7736	2.38329	21.9069	3.14763	TRUE	TRUE
ENSG00000277258.5	PCGF2	1.49545e-05	0.000577395	18.7433	0.299061	2.77862	0.153007	15.9727	0.256042	5.48312	0.388378	6.15955	0.274122	7.5985	4.363	TRUE	TRUE
ENSG00000142178.9	SIK1	1.49919e-05	0.000577395	18.7386	6.9865	50.6507	13.2411	70.0853	7.00349	50.4501	13.8539	125.102	10.2712	74.072	2.83829	TRUE	TRUE
ENSG00000142798.20	HSPG2	1.50637e-05	0.000578696	18.7295	1.33295	14.6202	1.15485	107.087	1.91369	62.8695	1.26951	36.2676	1.41775	55.2112	5.18756	TRUE	TRUE
ENSG00000173930.9	SLCO4C1	1.53245e-05	0.000586214	18.6967	19.4392	0.441802	10.0885	1.27313	4.5811	0.831496	11.5463	0.69656	11.4138	0.810748	-3.66016	TRUE	TRUE
ENSG00000100979.15	PLTP	1.53364e-05	0.000586214	18.6952	1.59628	1560.47	1.15861	415.287	18.6024	413.157	1.92715	982.06	5.8211	842.743	7.15325	TRUE	TRUE
ENSG00000137834.15	SMAD6	1.54623e-05	0.000589545	18.6797	0.233978	2.7571	0.240662	6.2208	0.111751	8.88485	0.145813	1.72445	0.183051	4.8968	4.14187	TRUE	TRUE
ENSG00000019549.13	SNAI2	1.55562e-05	0.00059164	18.6681	0.0636316	2.46273	0.0503892	5.36501	0	1.27805	0	12.9515	0.0285052	5.51433	5.44921	TRUE	TRUE
ENSG00000153201.16	RANBP2	1.58668e-05	0.00060195	18.6304	16.0739	188.051	17.1406	66.5484	8.01991	106.402	16.5291	113.636	14.4409	118.659	3.02986	TRUE	TRUE
ENSG00000225614.3	ZNF469	1.59812e-05	0.000603908	18.6167	0.296725	1.80998	0.549084	4.43719	0.325388	3.04073	0.363897	1.67994	0.383773	2.74196	2.55448	TRUE	TRUE
ENSG00000181577.16	C6orf223	1.60021e-05	0.000603908	18.6142	0.129505	6.24754	0.0444386	3.86607	0.320825	7.35129	0.0851363	2.1943	0.144976	4.9148	4.35548	TRUE	TRUE
ENSG00000079150.18	FKBP7	1.60668e-05	0.000603908	18.6065	0.43392	4.92999	0.585934	10.3681	0.400467	6.47074	0.619441	7.73001	0.50994	7.37471	3.61528	TRUE	TRUE
ENSG00000175505.11	CLCF1	1.60772e-05	0.000603908	18.6053	3.21419	46.4948	7.42273	47.2278	6.49347	52.72	8.19204	27.6339	6.33061	43.5191	2.76193	TRUE	TRUE
ENSG00000100311.17	PDGFB	1.62024e-05	0.000607112	18.5905	3.11009	119.583	4.79681	57.4894	10.8248	266.42	3.54109	132.454	5.56819	143.987	4.66791	TRUE	TRUE
ENSG00000275395.6	FCGBP	1.62642e-05	0.00060793	18.5833	2.99796	288.448	7.01295	189.173	20.5834	728.506	6.38785	249.429	9.24555	363.889	5.28347	TRUE	TRUE
ENSG00000167601.12	AXL	1.63256e-05	0.000608728	18.5761	0.387994	28.5499	0.706708	46.7456	3.52788	81.6144	0.630197	56.8002	1.3132	53.4275	5.24325	TRUE	TRUE
ENSG00000130513.6	GDF15	1.63923e-05	0.000609687	18.5683	1.5842	14.9596	0.757597	13.1711	2.41802	18.9707	1.3495	14.0085	1.52733	15.2775	3.24024	TRUE	TRUE
ENSG00000162747.11	FCGR3B	1.64386e-05	0.000609687	18.5629	2002.1	22.2096	252.194	30.5635	1573.82	23.0647	1247.68	13.1978	1268.95	22.2589	-5.82675	TRUE	TRUE
ENSG00000115461.5	IGFBP5	1.65218e-05	0.000609687	18.5533	0.0784744	16.8465	0.0309668	67.3675	1.23367	54.7374	0.131417	23.453	0.368632	40.6011	6.44047	TRUE	TRUE
ENSG00000154134.15	ROBO3	1.65775e-05	0.000609687	18.5469	2.56755	21.438	4.71939	33.0088	3.2425	23.6862	3.75957	13.1763	3.57225	22.8273	2.64233	TRUE	TRUE
ENSG00000164512.18	ANKRD55	1.66803e-05	0.000609687	18.5351	5.99505	0.185156	5.01962	0.0851394	2.3985	0.239932	3.00259	0.0945138	4.10394	0.151185	-4.06492	TRUE	TRUE
ENSG00000084636.18	COL16A1	1.66836e-05	0.000609687	18.5347	0.640516	9.90817	0.280224	74.473	0.391451	10.1075	0.38292	38.5802	0.423778	33.2672	5.99333	TRUE	TRUE
ENSG00000119537.18	KDSR	1.66988e-05	0.000609687	18.533	11.9813	37.4372	13.4928	35.2528	8.14961	37.8816	11.0902	51.5394	11.1785	40.5277	1.84889	TRUE	TRUE
ENSG00000054598.9	FOXC1	1.66996e-05	0.000609687	18.5329	0.152026	4.80726	0.178639	64.6587	0.40753	12.0617	0.224947	17.856	0.240785	24.8459	6.1938	TRUE	TRUE
ENSG00000005243.10	COPZ2	1.6712e-05	0.000609687	18.5315	1.74877	14.555	3.25727	31.8181	2.15868	18.8247	1.23937	16.2942	2.10102	20.373	3.21748	TRUE	TRUE
ENSG00000169895.6	SYAP1	1.6804e-05	0.000610574	18.521	10.3702	50.1634	8.61792	52.1901	13.8953	40.1896	11.0399	44.7555	10.9809	46.8247	2.08228	TRUE	TRUE
ENSG00000174437.17	ATP2A2	1.68166e-05	0.000610574	18.5196	29.6156	124.018	43.6593	133.195	24.5249	115.051	29.9677	175.451	31.9419	136.929	2.09645	TRUE	TRUE
ENSG00000104432.14	IL7	1.68989e-05	0.000611399	18.5103	3.35179	23.3281	2.85326	20.8669	1.22279	21.037	1.19329	11.7729	2.15528	19.2512	3.10105	TRUE	TRUE
ENSG00000167157.11	PRRX2	1.69197e-05	0.000611399	18.508	0	2.78022	0	17.0934	0.203639	5.59611	0	4.4913	0.0509098	7.49026	5.65239	TRUE	TRUE
ENSG00000100221.10	JOSD1	1.69705e-05	0.000611781	18.5022	22.0072	137.467	32.1595	132.412	48.1767	128.847	24.8435	122.222	31.7967	130.237	2.03077	TRUE	TRUE
ENSG00000166501.14	PRKCB	1.71161e-05	0.000612196	18.486	114.355	25.2647	93.3145	30.8274	121.49	23.5468	115.593	39.2339	111.188	29.7182	-1.90003	TRUE	TRUE
ENSG00000158747.14	NBL1	1.71193e-05	0.000612196	18.4856	0.822994	22.8291	1.21005	152.427	2.23426	37.8451	2.16703	47.1872	1.60858	65.0721	5.25338	TRUE	TRUE
ENSG00000180530.11	NRIP1	1.71377e-05	0.000612196	18.4836	6.01873	45.5427	8.56232	28.7852	3.5392	43.7076	5.76393	30.639	5.97105	37.1686	2.61794	TRUE	TRUE
ENSG00000106991.13	ENG	1.71453e-05	0.000612196	18.4827	5.4889	189.122	15.0812	213.193	18.4024	211.631	5.65192	100.494	11.1561	178.61	3.98884	TRUE	TRUE
ENSG00000163251.4	FZD5	1.71832e-05	0.000612196	18.4785	0.304617	5.117	0.360882	3.09711	0.853423	4.09213	0.691956	5.21763	0.552719	4.38097	2.77927	TRUE	TRUE
ENSG00000133985.3	TTC9	1.72295e-05	0.000612413	18.4734	8.60467	0.676288	7.60267	1.08434	6.88449	0.525418	8.23824	2.0713	7.83252	1.08934	-2.73762	TRUE	TRUE
ENSG00000078124.12	ACER3	1.73755e-05	0.000616163	18.4573	4.6437	36.6639	7.78035	26.4833	5.73094	35.1628	7.49644	23.7757	6.41286	30.5214	2.23318	TRUE	TRUE
ENSG00000112769.20	LAMA4	1.74492e-05	0.000616334	18.4492	0.999517	9.80379	0.26854	35.9216	0.965847	14.9031	1.36294	19.0014	0.89921	19.9075	4.32361	TRUE	TRUE
ENSG00000176046.8	NUPR1	1.74988e-05	0.000616334	18.4438	4.2902	42.7179	1.58845	36.9478	6.01066	45.0034	4.15557	27.9267	4.01122	38.149	3.21778	TRUE	TRUE
ENSG00000113657.13	DPYSL3	1.75239e-05	0.000616334	18.4411	0.0476492	7.89756	0.0884883	62.0693	0.606266	19.566	0.103826	15.9762	0.211558	26.3773	6.40911	TRUE	TRUE
ENSG00000103966.11	EHD4	1.75424e-05	0.000616334	18.4391	5.42314	33.5393	6.6257	30.5888	10.2054	33.9704	5.83059	26.5516	7.02121	31.1625	2.13424	TRUE	TRUE
ENSG00000024422.12	EHD2	1.76945e-05	0.000620247	18.4226	0.929723	8.00044	1.14894	35.6195	0.908471	14.7388	0.912799	8.69208	0.974984	16.7627	3.97145	TRUE	TRUE
ENSG00000104447.12	TRPS1	1.78321e-05	0.000623633	18.4079	2.21753	30.8917	5.67632	23.0727	3.76671	24.0654	3.07223	17.4892	3.6832	23.8797	2.66414	TRUE	TRUE
ENSG00000170153.11	RNF150	1.78756e-05	0.000623718	18.4032	0.0384475	2.52354	0.0101099	1.26513	0.156769	3.51886	0.0493184	2.79414	0.0636613	2.52542	4.00376	TRUE	TRUE
ENSG00000177150.13	FAM210A	1.82599e-05	0.000635669	18.3627	2.59699	20.1895	4.68619	13.9691	2.56091	16.1357	4.39463	16.595	3.55968	16.7223	2.20059	TRUE	TRUE
ENSG00000163975.12	MELTF	1.86402e-05	0.000645983	18.3234	0.519337	10.3493	0.738115	10.9405	1.7082	6.99775	0.62281	9.89651	0.897116	9.54602	3.2741	TRUE	TRUE
ENSG00000104885.18	DOT1L	1.87112e-05	0.000645983	18.3162	10.178	95.9828	16.801	70.394	21.0189	112.263	15.2757	64.1757	15.8184	85.7039	2.43035	TRUE	TRUE
ENSG00000172738.12	TMEM217	1.87141e-05	0.000645983	18.3159	0.351978	7.46537	0.282498	4.54286	0.532855	5.80512	0.292565	3.1389	0.364974	5.23806	3.52109	TRUE	TRUE
ENSG00000156966.7	B3GNT7	1.87618e-05	0.000645983	18.311	0.742293	10.2525	2.09397	8.14691	1.50717	7.21157	0.766429	9.04131	1.27747	8.66308	2.66942	TRUE	TRUE
ENSG00000108821.13	COL1A1	1.87685e-05	0.000645983	18.3104	1.39966	435.823	0.248758	307.351	9.27376	471.156	2.61452	248.161	3.38417	365.623	6.71379	TRUE	TRUE
ENSG00000182492.16	BGN	1.8832e-05	0.000646518	18.3039	0.438634	206.376	0.147621	342.087	6.6948	306.912	0.594297	330.706	1.96884	296.52	7.16365	TRUE	TRUE
ENSG00000166670.10	MMP10	1.8869e-05	0.000646518	18.3002	0.0760406	16.3538	0	6.65725	0	1.59171	0	2.40534	0.0190102	6.75204	5.84738	TRUE	TRUE
ENSG00000176014.13	TUBB6	1.90225e-05	0.000650314	18.2847	7.47202	160.603	5.1641	230.869	18.0743	150.145	2.99505	108.98	8.42636	162.649	4.25458	TRUE	TRUE
ENSG00000163093.12	BBS5	1.91008e-05	0.000651012	18.2769	1.42157	9.2064	1.47766	5.63364	1.6711	6.96425	1.53484	8.58954	1.52629	7.59846	2.24298	TRUE	TRUE
ENSG00000128805.14	ARHGAP22	1.91285e-05	0.000651012	18.2742	1.62014	76.8419	1.63956	22.4183	5.15953	63.4763	2.13343	37.1866	2.63816	49.9808	4.19298	TRUE	TRUE
ENSG00000119865.8	CNRIP1	1.93527e-05	0.000656443	18.252	0.576272	51.409	0.260699	28.735	1.99758	24.817	0.815463	18.5593	0.912504	30.88	4.93534	TRUE	TRUE
ENSG00000153012.12	LGI2	1.93744e-05	0.000656443	18.2498	0.0609228	7.68671	0.048057	4.48899	0.297676	4.28015	0.0148709	4.16203	0.105382	5.15447	4.67717	TRUE	TRUE
ENSG00000111252.10	SH2B3	1.94634e-05	0.000657991	18.2411	30.274	192.287	37.2477	140.061	54.3637	224.4	30.3559	193.315	38.0603	187.516	2.29763	TRUE	TRUE
ENSG00000144381.17	HSPD1	1.96169e-05	0.000661711	18.2261	60.53	171.014	77.5655	371.427	54.1559	373.571	47.9323	308.472	60.0459	306.121	2.34804	TRUE	TRUE
ENSG00000063660.9	GPC1	1.9739e-05	0.000664357	18.2143	0.672247	3.663	1.03883	11.2342	0.645182	6.07246	0.529481	9.37314	0.721436	7.58571	3.22596	TRUE	TRUE
ENSG00000131242.18	RAB11FIP4	1.98443e-05	0.000666427	18.2042	31.6337	2.38351	27.3699	5.7583	62.3932	3.62061	31.7696	5.70706	38.2916	4.36737	-3.10329	TRUE	TRUE
ENSG00000212747.5	RTL8B	1.99862e-05	0.00066902	18.1906	0.123179	2.2689	0.290543	8.39845	0.151567	4.22723	0.0862211	2.6675	0.162877	4.39052	4.09442	TRUE	TRUE
ENSG00000055483.19	USP36	2.00095e-05	0.00066902	18.1884	16.7926	143.762	40.2593	103.59	13.5639	142.975	30.2159	184.651	25.2079	143.744	2.50685	TRUE	TRUE
ENSG00000177614.11	PGBD5	2.02084e-05	0.00067419	18.1696	0.0375383	2.95516	0.0946513	2.13545	0.233499	4.06128	0.114	1.33537	0.119922	2.62182	3.6295	TRUE	TRUE
ENSG00000123131.13	PRDX4	2.04517e-05	0.000680813	18.1468	8.38243	36.612	8.41187	47.0307	8.51104	39.7173	7.79907	24.5594	8.2761	36.9799	2.14628	TRUE	TRUE
ENSG00000251493.5	FOXD1	2.05862e-05	0.000683491	18.1343	0.103444	2.14401	0.545096	5.00334	0.105016	2.86372	0.169117	5.33719	0.230668	3.83706	3.57366	TRUE	TRUE
ENSG00000162616.9	DNAJB4	2.0622e-05	0.000683491	18.131	3.82707	18.9349	6.03359	25.2113	2.14081	19.8641	4.9081	27.3621	4.22739	22.8431	2.40649	TRUE	TRUE
ENSG00000182687.4	GALR2	2.07957e-05	0.000686825	18.115	0.164403	6.68694	0.128819	2.27907	0.196417	2.56362	0.196457	2.22276	0.171524	3.4381	3.70382	TRUE	TRUE
ENSG00000136856.18	SLC2A8	2.08129e-05	0.000686825	18.1134	3.4722	30.5408	5.4135	22.5382	5.04266	36.1661	5.38112	15.8343	4.82737	26.2699	2.42	TRUE	TRUE
ENSG00000187079.17	TEAD1	2.08751e-05	0.000687386	18.1077	0.0991096	1.10779	0.0390338	9.80777	0.0129791	1.96993	0.0736827	4.2092	0.0562013	4.27367	4.80737	TRUE	TRUE
ENSG00000157150.5	TIMP4	2.10814e-05	0.00069268	18.089	0	1.25033	0.0410476	0.973217	0	0.384	0	1.70339	0.0102619	1.07773	3.41701	TRUE	TRUE
ENSG00000142871.17	CCN1	2.12762e-05	0.000696201	18.0715	0.209323	34.5481	0.372264	476.254	2.25468	105.15	0.191888	179.03	0.757038	198.745	7.85807	TRUE	TRUE
ENSG00000134531.10	EMP1	2.12801e-05	0.000696201	18.0712	2.94122	118.536	2.54054	793.935	10.5188	190.15	1.32062	287.848	4.33028	347.617	6.29437	TRUE	TRUE
ENSG00000157827.20	FMNL2	2.13654e-05	0.000696972	18.0635	2.05565	68.0823	5.70786	35.9769	5.07673	48.9292	1.69505	57.78	3.63382	52.6921	3.8216	TRUE	TRUE
ENSG00000164932.13	CTHRC1	2.13953e-05	0.000696972	18.0609	0.116469	6.26205	0.193184	39.2366	0.177418	6.45331	0.679641	20.685	0.291678	18.1593	5.54282	TRUE	TRUE
ENSG00000174151.14	CYB561D1	2.16057e-05	0.000702324	18.0422	18.4074	1.81986	15.675	3.84376	13.0964	4.24368	16.1205	3.66936	15.8248	3.39416	-2.18826	TRUE	TRUE
ENSG00000188404.10	SELL	2.17891e-05	0.000706774	18.0262	1258.94	26.8975	334.474	61.5622	1432.35	33.5086	520.497	33.598	886.565	38.8916	-4.50716	TRUE	TRUE
ENSG00000198435.4	NRARP	2.18787e-05	0.000708172	18.0183	0.0891423	15.2586	0.263317	47.3546	1.32265	33.8844	0.163946	17.0311	0.459764	28.3822	5.6691	TRUE	TRUE
ENSG00000134802.17	SLC43A3	2.19309e-05	0.000708355	18.0138	12.8635	209.272	19.4799	134.729	29.0952	177.809	9.8478	104.805	17.8216	156.654	3.12873	TRUE	TRUE
ENSG00000141568.21	FOXK2	2.20432e-05	0.000709395	18.0041	14.7483	60.4863	21.0279	51.5196	15.5349	52.4404	18.0108	87.104	17.3305	62.8876	1.85345	TRUE	TRUE
ENSG00000152583.12	SPARCL1	2.20943e-05	0.000709395	17.9997	0.455066	21.1557	0.170944	259.778	1.72118	58.8393	0.293105	138.224	0.660074	119.499	7.29785	TRUE	TRUE
ENSG00000213639.10	PPP1CB	2.2103e-05	0.000709395	17.9989	52.4092	291.005	50.7493	189.156	63.4259	165.988	60.0518	213.877	56.6591	215.007	1.92213	TRUE	TRUE
ENSG00000152484.14	USP12	2.24234e-05	0.000718162	17.9715	16.7646	87.2378	16.2784	48.5472	8.58932	59.989	19.4444	75.4261	15.2692	67.8	2.14337	TRUE	TRUE
ENSG00000242732.4	RTL5	2.25528e-05	0.000720444	17.9606	2.80869	15.4582	2.31234	10.4211	2.31768	8.4021	2.11988	7.71593	2.38965	10.4993	2.08996	TRUE	TRUE
ENSG00000122691.13	TWIST1	2.26167e-05	0.000720444	17.9552	0	10.3518	0	18.1929	0	1.87186	0.176686	30.9744	0.0441716	15.3477	6.74346	TRUE	TRUE
ENSG00000173166.18	RAPH1	2.26367e-05	0.000720444	17.9535	0.456592	42.1918	2.27953	34.9931	2.7058	42.6835	0.540941	50.4014	1.49572	42.5675	4.74086	TRUE	TRUE
ENSG00000130202.10	NECTIN2	2.31312e-05	0.000734643	17.9124	1.47182	97.7365	1.8994	86.4907	10.1844	88.8118	3.7153	64.6833	4.31773	84.4306	4.25809	TRUE	TRUE
ENSG00000009790.15	TRAF3IP3	2.32039e-05	0.000734673	17.9064	196.828	14.994	237.582	31.4414	95.8763	31.4093	135.809	22.1773	166.524	25.0055	-2.73052	TRUE	TRUE
ENSG00000171992.13	SYNPO	2.32287e-05	0.000734673	17.9044	0.739823	12.6817	1.68258	47.8759	1.44706	37.7141	1.51992	12.0579	1.34735	27.5824	4.25749	TRUE	TRUE
ENSG00000172985.11	SH3RF3	2.33252e-05	0.000736196	17.8965	2.36065	5.10004	1.06914	6.43434	1.75599	7.97221	1.40902	6.90483	1.6487	6.60285	1.93849	TRUE	TRUE
ENSG00000143153.13	ATP1B1	2.3447e-05	0.000738411	17.8866	1.60151	91.4221	2.8553	53.0023	6.50048	107.378	1.18322	49.6947	3.03513	75.3743	4.58939	TRUE	TRUE
ENSG00000101194.18	SLC17A9	2.3633e-05	0.000738411	17.8715	4.61052	19.4351	7.67144	22.5636	6.48463	27.0241	3.45912	23.4792	5.55643	23.1255	2.03775	TRUE	TRUE
ENSG00000143344.15	RGL1	2.36563e-05	0.000738411	17.8697	0.552327	85.0693	1.10129	38.7826	1.93972	34.3998	0.388832	17.6178	0.995541	43.9674	5.33	TRUE	TRUE
ENSG00000168036.18	CTNNB1	2.37361e-05	0.000738411	17.8632	76.3681	413.19	82.0903	356.458	97.738	522.188	56.7786	391.565	78.2437	420.85	2.42576	TRUE	TRUE
ENSG00000101384.12	JAG1	2.37682e-05	0.000738411	17.8607	1.59413	36.3019	1.25181	50.9819	5.25111	27.0529	3.95664	48.2439	3.01342	40.6452	3.71005	TRUE	TRUE
ENSG00000166689.16	PLEKHA7	2.38141e-05	0.000738411	17.857	1.00691	16.0294	0.935291	12.3657	0.761687	8.76648	3.09878	16.3906	1.45067	13.388	3.12072	TRUE	TRUE
ENSG00000085063.16	CD59	2.3857e-05	0.000738411	17.8536	33.2574	172.942	26.6556	311.495	52.2499	185.33	39.2255	157.562	37.8471	206.833	2.4471	TRUE	TRUE
ENSG00000128791.12	TWSG1	2.3868e-05	0.000738411	17.8527	4.34533	15.2361	5.29748	21.5294	2.2643	17.6402	4.30995	15.092	4.05426	17.3745	2.07258	TRUE	TRUE
ENSG00000074706.13	IPCEF1	2.38899e-05	0.000738411	17.851	29.8825	5.08509	30.7421	3.76621	15.1827	5.53631	29.4701	3.76486	26.3194	4.53812	-2.50998	TRUE	TRUE
ENSG00000174718.12	RESF1	2.38923e-05	0.000738411	17.8508	265.202	30.9967	103.481	27.1714	178.355	20.3926	211.627	56.7123	189.666	33.8183	-2.48409	TRUE	TRUE
ENSG00000134480.15	CCNH	2.39719e-05	0.000738411	17.8444	34.0571	221.344	36.4539	123.123	42.9576	146.871	32.65	165.397	36.5296	164.184	2.16511	TRUE	TRUE
ENSG00000114698.15	PLSCR4	2.39779e-05	0.000738411	17.844	0.25014	3.16138	0.230932	30.3453	0.207635	7.07268	0.0801286	21.7636	0.192209	15.5857	5.74631	TRUE	TRUE
ENSG00000077943.8	ITGA8	2.41076e-05	0.000740906	17.8337	0.0203859	8.45619	0.0503919	1.38452	0.149515	6.33872	0.0815136	3.97003	0.0754516	5.03737	4.87188	TRUE	TRUE
ENSG00000144810.16	COL8A1	2.4315e-05	0.000745233	17.8174	1.02553	5.85353	0.593717	49.6241	0.785392	21.3528	0.814539	22.632	0.804796	24.8656	4.78621	TRUE	TRUE
ENSG00000285641.1	AL358472.6	2.43464e-05	0.000745233	17.8149	3.13603	12.4271	3.51595	16.1351	1.29117	14.1174	1.87846	13.3643	2.4554	14.011	2.4652	TRUE	TRUE
ENSG00000006704.10	GTF2IRD1	2.4427e-05	0.0007462	17.8087	0.311822	4.36032	0.556796	3.14989	0.736062	5.92624	0.797552	7.38775	0.600558	5.20605	2.92106	TRUE	TRUE
ENSG00000110911.16	SLC11A2	2.46622e-05	0.000751875	17.7904	20.8557	165.725	25.518	59.1793	17.2019	123.028	19.9491	116.123	20.8812	116.014	2.46837	TRUE	TRUE
ENSG00000131196.17	NFATC1	2.47157e-05	0.000751999	17.7863	11.8725	40.5244	21.2872	57.5464	10.6173	53.5745	15.4847	58.2375	14.8154	52.4707	1.81746	TRUE	TRUE
ENSG00000172638.13	EFEMP2	2.49859e-05	0.000758705	17.7656	5.73967	17.3157	4.64038	46.056	6.06662	29.2509	5.73876	22.196	5.54636	28.7047	2.35091	TRUE	TRUE
ENSG00000090659.18	CD209	2.5255e-05	0.000765346	17.7452	0.189133	133.914	0.198642	39.3124	2.06879	35.2915	0.19584	31.7463	0.663101	60.0659	6.30093	TRUE	TRUE
ENSG00000164733.21	CTSB	2.53433e-05	0.000765848	17.7386	84.1076	5772.44	143.58	2599.1	506.283	4042.67	124.588	3288.17	214.639	3925.59	4.19229	TRUE	TRUE
ENSG00000154710.17	RABGEF1	2.54286e-05	0.000765848	17.7322	19.2435	151.646	19.6187	85.1801	28.4138	95.8133	25.1078	96.937	23.096	107.394	2.21231	TRUE	TRUE
ENSG00000105376.5	ICAM5	2.54319e-05	0.000765848	17.7319	0.561152	17.4023	0.354831	6.71499	1.4878	10.9935	0.446762	8.05798	0.712635	10.7922	3.74454	TRUE	TRUE
ENSG00000275385.2	CCL18	2.54729e-05	0.000765848	17.7289	0.101095	322.724	0	44.156	0.662806	36.284	0	33.981	0.190975	109.286	8.55432	TRUE	TRUE
ENSG00000075618.18	FSCN1	2.57095e-05	0.000771438	17.7113	1.64092	60.2396	1.56641	72.3118	8.02566	107.818	1.90025	39.2994	3.28331	69.9173	4.37121	TRUE	TRUE
ENSG00000151247.12	EIF4E	2.58022e-05	0.000771998	17.7045	24.4198	179.972	32.0488	94.1542	28.7079	178.371	25.343	105.755	27.6299	139.563	2.33244	TRUE	TRUE
ENSG00000004948.15	CALCR	2.58297e-05	0.000771998	17.7024	0	0.97689	0	0.888152	0.0711895	2.89975	0.0637575	2.58513	0.0337367	1.83748	3.85671	TRUE	TRUE
ENSG00000159216.18	RUNX1	2.59788e-05	0.000774932	17.6915	40.4807	238.435	33.9049	164.226	46.4736	308.725	32.7645	138.602	38.4059	212.497	2.46497	TRUE	TRUE
ENSG00000134108.13	ARL8B	2.62854e-05	0.000782545	17.6692	37.8566	229.19	31.8345	101.58	32.676	195.482	27.0658	137.574	32.3582	165.957	2.35502	TRUE	TRUE
ENSG00000113083.14	LOX	2.64064e-05	0.000784609	17.6604	0.55859	3.21076	0.319855	33.0487	0.118424	14.5966	0.265944	21.0339	0.315703	17.9725	5.4421	TRUE	TRUE
ENSG00000122126.17	OCRL	2.65193e-05	0.00078593	17.6523	1.52528	9.59763	2.51812	8.46191	1.85849	8.50624	1.84918	6.45122	1.93777	8.25425	2.03552	TRUE	TRUE
ENSG00000154262.13	ABCA6	2.65541e-05	0.00078593	17.6498	0.501757	9.12423	0.951721	28.285	0.388398	5.65486	0.886636	20.9835	0.682128	16.0119	4.36458	TRUE	TRUE
ENSG00000124212.6	PTGIS	2.67031e-05	0.000788805	17.6392	0.11437	4.40829	0.115503	63.3658	0.347628	16.4039	0.253115	10.8625	0.207654	23.7601	6.27715	TRUE	TRUE
ENSG00000118257.16	NRP2	2.68176e-05	0.000790652	17.631	0.282592	198.987	0.252919	69.3979	4.51718	151.924	0.581589	81.3777	1.40857	125.422	6.37861	TRUE	TRUE
ENSG00000136052.9	SLC41A2	2.70247e-05	0.000795218	17.6164	0.849514	10.8879	1.04984	12.9916	0.433583	8.69829	1.7891	7.49986	1.03051	10.0194	3.16208	TRUE	TRUE
ENSG00000149639.15	SOGA1	2.71124e-05	0.000796258	17.6102	0.910392	13.213	1.88694	8.53598	2.08832	11.6618	1.27891	6.63253	1.54114	10.0108	2.62313	TRUE	TRUE
ENSG00000106299.8	WASL	2.71781e-05	0.000796649	17.6056	2.04884	9.43214	3.77313	15.5169	2.30168	8.44985	2.4543	12.1088	2.64449	11.3769	2.06413	TRUE	TRUE
ENSG00000169184.6	MN1	2.73107e-05	0.000798994	17.5964	0.224804	1.75281	0.208319	7.86971	0.384617	9.11794	0.133806	8.41266	0.237887	6.78828	4.34953	TRUE	TRUE
ENSG00000153234.14	NR4A2	2.74566e-05	0.000801245	17.5863	28.0996	963.93	17.892	650.781	100.405	776.956	34.7386	491.416	45.2839	720.771	3.98949	TRUE	TRUE
ENSG00000112079.9	STK38	2.75571e-05	0.000801245	17.5793	91.8726	21.2401	98.769	20.0115	61.3819	14.8503	65.9814	22.4139	79.5012	19.6289	-2.01248	TRUE	TRUE
ENSG00000073712.15	FERMT2	2.75785e-05	0.000801245	17.5778	0.584942	4.73284	0.255801	38.0211	0.425051	7.10642	0.294043	15.31	0.389959	16.2926	5.06424	TRUE	TRUE
ENSG00000196396.10	PTPN1	2.75983e-05	0.000801245	17.5765	36.1202	194.902	41.9174	122.542	40.4497	149.04	30.8044	210.933	37.323	169.354	2.1789	TRUE	TRUE
ENSG00000109472.14	CPE	2.7758e-05	0.000803973	17.5655	0.313125	17.2991	0.225888	126.27	1.46307	24.855	0.0739237	55.216	0.519002	55.91	6.4996	TRUE	TRUE
ENSG00000152661.9	GJA1	2.77979e-05	0.000803973	17.5628	0.0597526	4.61568	0.0717732	94.0609	0.272933	18.4141	0.207579	61.7079	0.153009	44.6996	7.46815	TRUE	TRUE
ENSG00000026508.18	CD44	2.78707e-05	0.000804549	17.5578	159.118	1327.24	242.336	1306.8	332.265	1207.58	149.595	1139.82	220.829	1245.36	2.49503	TRUE	TRUE
ENSG00000041982.16	TNC	2.81613e-05	0.000811397	17.5381	0.248256	8.38828	0.143785	36.0962	0.25563	4.97855	0.230583	72.0261	0.219563	30.3723	6.57525	TRUE	TRUE
ENSG00000164169.13	PRMT9	2.84839e-05	0.000819142	17.5164	3.40232	86.3433	4.62019	29.4375	5.00913	48.3704	5.6493	27.7645	4.67023	47.9789	3.33327	TRUE	TRUE
ENSG00000029153.14	ARNTL2	2.87384e-05	0.0008249	17.4995	0.900661	3.74001	0.470868	8.70475	0.830007	5.34481	0.888382	7.60768	0.77248	6.34931	2.88595	TRUE	TRUE
ENSG00000143363.17	PRUNE1	2.88702e-05	0.000825941	17.4908	18.7765	4.99759	22.6898	5.357	12.9406	4.27355	18.2397	3.10039	18.1616	4.43213	-2.01055	TRUE	TRUE
ENSG00000186642.16	PDE2A	2.89194e-05	0.000825941	17.4876	2.55625	23.7751	0.981199	25.3485	3.68337	18.4111	3.44629	41.8684	2.66677	27.3508	3.31057	TRUE	TRUE
ENSG00000116774.12	OLFML3	2.89885e-05	0.000825941	17.483	0.0703572	10.5841	0.0554358	35.3169	1.1185	27.7454	0.133288	24.5717	0.344396	24.5545	5.79386	TRUE	TRUE
ENSG00000110237.5	ARHGEF17	2.89918e-05	0.000825941	17.4828	2.04343	6.02696	0.455362	14.4091	0.519755	9.87139	1.28788	9.97994	1.07661	10.0718	3.11188	TRUE	TRUE
ENSG00000257207.5	AC112229.3	2.90569e-05	0.000826249	17.4785	0	0.449036	0	0.303371	0	0.767203	0	0.406587	0	0.481549	2.5399	TRUE	TRUE
ENSG00000102287.19	GABRE	2.91647e-05	0.000827732	17.4715	0.188882	2.17783	0.297659	7.38308	0.0623389	3.43561	0.153509	4.8479	0.175597	4.4611	4.04875	TRUE	TRUE
ENSG00000011083.9	SLC6A7	2.92191e-05	0.000827732	17.468	0	0.677365	0	0.113893	0	0.26339	0	0.334664	0	0.347328	2.16133	TRUE	TRUE
ENSG00000178104.19	PDE4DIP	2.92723e-05	0.000827732	17.4645	19.3144	161.076	35.255	75.5676	20.9917	187.168	22.9225	213.512	24.6209	159.331	2.68913	TRUE	TRUE
ENSG00000015568.13	RGPD5	2.94006e-05	0.000829817	17.4562	10.2656	34.9719	10.8207	34.0029	12.3987	64.1028	13.1448	54.2194	11.6575	46.8243	1.99676	TRUE	TRUE
ENSG00000130584.11	ZBTB46	2.96907e-05	0.000836453	17.4375	2.39674	6.6666	2.17634	8.56336	2.11953	13.6518	2.26727	7.20723	2.23997	9.02225	1.9629	TRUE	TRUE
ENSG00000185070.11	FLRT2	3.00053e-05	0.000842545	17.4175	0.0986934	2.23251	0.075653	12.3505	0.107644	2.76172	0.193186	2.54595	0.118794	4.97267	4.5351	TRUE	TRUE
ENSG00000006042.12	TMEM98	3.00264e-05	0.000842545	17.4162	0.188913	4.26577	0.206518	19.2652	0.028262	5.66385	0.59416	12.5604	0.254463	10.4388	4.89393	TRUE	TRUE
ENSG00000125637.16	PSD4	3.00959e-05	0.000842545	17.4118	136.536	30.5531	94.6349	33.8529	125.568	26.1219	116.55	30.8264	118.322	30.3386	-1.95996	TRUE	TRUE
ENSG00000198561.13	CTNND1	3.01799e-05	0.000842545	17.4065	7.78645	74.0006	12.679	53.6872	13.2681	72.6829	10.9767	38.8969	11.1776	59.8169	2.40951	TRUE	TRUE
ENSG00000078018.19	MAP2	3.02293e-05	0.000842545	17.4033	0.200835	4.57392	0.195871	2.78109	0.0233426	2.40985	0.105165	2.10896	0.131303	2.96845	3.72965	TRUE	TRUE
ENSG00000006555.11	TTC22	3.02959e-05	0.000842545	17.3992	6.28923	0.335684	10.0431	0.928249	2.57149	0.415178	8.35263	0.53495	6.8141	0.553515	-3.40325	TRUE	TRUE
ENSG00000157227.13	MMP14	3.03024e-05	0.000842545	17.3988	0.68395	204.132	1.07883	86.6503	8.82047	146.947	0.547729	116.894	2.78274	138.656	5.58896	TRUE	TRUE
ENSG00000117411.16	B4GALT2	3.035e-05	0.000842545	17.3958	1.28984	8.44031	1.43908	20.9896	0.56874	11.9721	1.77899	6.83921	1.26916	12.0603	3.15081	TRUE	TRUE
ENSG00000110811.20	P3H3	3.04553e-05	0.000843929	17.3892	0.87514	6.61132	0.885205	12.8486	1.64412	6.79452	1.15377	8.49683	1.13956	8.68781	2.82567	TRUE	TRUE
ENSG00000106615.10	RHEB	3.07057e-05	0.000847576	17.3736	25.0373	145.636	28.3064	106.058	43.3851	112.217	26.201	108.142	30.7325	118.013	1.93765	TRUE	TRUE
ENSG00000163702.20	IL17RC	3.07507e-05	0.000847576	17.3708	2.96494	14.7254	3.85077	17.6757	5.42954	20.711	2.84708	13.6866	3.77308	16.6997	2.11688	TRUE	TRUE
ENSG00000185189.18	NRBP2	3.07599e-05	0.000847576	17.3703	6.83991	21.4485	8.93625	20.9585	4.77363	19.8904	5.68741	22.3689	6.5593	21.1666	1.67515	TRUE	TRUE
ENSG00000140406.4	TLNRD1	3.08098e-05	0.000847576	17.3672	8.16572	71.6142	8.66354	78.1003	22.8966	61.8209	12.3723	71.8423	13.0245	70.8444	2.43442	TRUE	TRUE
ENSG00000108239.9	TBC1D12	3.10927e-05	0.000853816	17.3498	0.776437	24.4085	1.64103	10.9397	1.73299	18.9727	0.661005	10.8128	1.20286	16.2834	3.65248	TRUE	TRUE
ENSG00000106809.11	OGN	3.13387e-05	0.000858971	17.3348	0.150575	58.1993	0.407671	15.8058	1.23873	43.7599	0.106838	20.963	0.475954	34.682	5.91624	TRUE	TRUE
ENSG00000271723.5	MROH7-TTC4	3.13934e-05	0.000858971	17.3315	0	1.8561	0.098721	0.922124	0	2.01873	0	2.8114	0.0246802	1.90209	4.0052	TRUE	TRUE
ENSG00000112562.18	SMOC2	3.15058e-05	0.000859333	17.3247	0.140027	5.37364	0.0277611	55.7571	0.498667	11.9951	0.0832117	25.8291	0.187417	24.7387	6.4333	TRUE	TRUE
ENSG00000106366.8	SERPINE1	3.15196e-05	0.000859333	17.3239	0.804675	20.0134	0.850985	174.357	3.27841	114.869	1.27507	211.353	1.55229	130.148	6.30065	TRUE	TRUE
ENSG00000211445.12	GPX3	3.16703e-05	0.000860668	17.3148	3.62438	84.0169	3.65116	201.42	19.4691	137.167	4.57413	226.998	7.82969	162.401	4.35704	TRUE	TRUE
ENSG00000108679.13	LGALS3BP	3.17072e-05	0.000860668	17.3126	17.8944	95.9678	19.7041	155.829	33.9948	203.625	13.149	116.008	21.1856	142.858	2.74764	TRUE	TRUE
ENSG00000173599.15	PC	3.17383e-05	0.000860668	17.3108	0.850214	10.1591	1.79133	6.83699	2.5631	11.3112	0.916121	10.2404	1.53019	9.63692	2.57843	TRUE	TRUE
ENSG00000105509.10	HAS1	3.18538e-05	0.00086136	17.3039	0.491129	53.6023	0.337823	329.396	3.14262	37.8673	0.663224	69.6974	1.1587	122.641	6.60754	TRUE	TRUE
ENSG00000167536.14	DHRS13	3.1877e-05	0.00086136	17.3025	20.9406	2.09436	13.9965	4.00102	50.7805	2.38141	29.9708	2.29278	28.9221	2.69239	-3.37758	TRUE	TRUE
ENSG00000107338.10	SHB	3.19628e-05	0.000862147	17.2974	0.858871	15.0127	0.136278	19.0882	0.903928	7.84546	0.252968	12.5757	0.538011	13.6305	4.42766	TRUE	TRUE
ENSG00000188157.15	AGRN	3.23464e-05	0.000870948	17.2747	1.97962	15.9905	2.89446	31.9215	5.66187	24.441	2.96848	16.9683	3.37611	22.3303	2.68991	TRUE	TRUE
ENSG00000256235.2	SMIM3	3.24873e-05	0.000873198	17.2664	21.3132	105.183	17.6709	51.3443	18.5134	95.2219	11.1653	106.226	17.1657	89.4939	2.37549	TRUE	TRUE
ENSG00000130508.11	PXDN	3.25971e-05	0.000874603	17.26	0.341368	6.00417	0.445274	17.4729	1.37083	7.19544	0.580593	12.4237	0.684516	10.7741	3.79294	TRUE	TRUE
ENSG00000065320.9	NTN1	3.28634e-05	0.000880195	17.2446	0.135354	0.911083	0.175265	1.15724	0.0478054	1.43736	0.160384	1.62674	0.129702	1.28311	2.59008	TRUE	TRUE
ENSG00000137727.12	ARHGAP20	3.29291e-05	0.000880406	17.2408	0	1.58703	0.0541535	1.2045	0	1.04982	0.0372772	0.709658	0.0228577	1.13775	3.33266	TRUE	TRUE
ENSG00000120256.11	LRP11	3.32417e-05	0.000887204	17.2228	0.835142	5.42901	0.956591	11.1895	1.11794	4.89034	1.27635	6.56505	1.04651	7.01848	2.63432	TRUE	TRUE
ENSG00000116016.14	EPAS1	3.33147e-05	0.000887596	17.2187	7.83266	73.5145	1.84283	248.507	6.67643	58.3003	5.04786	111.053	5.34995	122.844	4.49561	TRUE	TRUE
ENSG00000102302.8	FGD1	3.36632e-05	0.000895312	17.1989	0	0.404827	0.0110312	2.24066	0	0.670018	0.0543542	0.935193	0.0163463	1.06267	3.32095	TRUE	TRUE
ENSG00000162413.16	KLHL21	3.37469e-05	0.000895971	17.1942	36.5608	137.689	24.4756	108.174	48.6183	210.204	35.8147	181.41	36.3673	159.369	2.1286	TRUE	TRUE
ENSG00000133121.21	STARD13	3.38244e-05	0.000896464	17.1898	0	30.4966	0.0796407	13.0702	0.537929	12.0566	0.487879	24.1811	0.276362	19.9512	5.73542	TRUE	TRUE
ENSG00000174705.13	SH3PXD2B	3.39075e-05	0.000897104	17.1852	0.446222	26.8747	0.140604	15.9857	0.856056	7.83933	0.0759948	44.5595	0.379719	23.8148	5.63957	TRUE	TRUE
ENSG00000173156.7	RHOD	3.39839e-05	0.000897565	17.1809	0.205827	2.32891	0.040338	5.76822	0.247296	3.34509	0	2.29708	0.123365	3.43482	3.98416	TRUE	TRUE
ENSG00000099860.9	GADD45B	3.41056e-05	0.000899218	17.1741	56.6403	2640.84	44.9565	1152.88	229.182	1852.49	63.3696	1227.03	98.537	1718.31	4.1228	TRUE	TRUE
ENSG00000070778.13	PTPN21	3.43238e-05	0.000903404	17.162	0	1.20154	0.0828472	4.69979	0.051908	2.72769	0.198436	3.4024	0.0832979	3.00786	4.08366	TRUE	TRUE
ENSG00000085662.14	AKR1B1	3.47106e-05	0.000910964	17.1407	22.3862	188.276	38.4856	91.9823	33.2802	201.007	20.5885	133.424	28.6851	153.672	2.4174	TRUE	TRUE
ENSG00000162576.16	MXRA8	3.47308e-05	0.000910964	17.1396	2.7401	29.6098	5.14606	158.968	2.96655	30.1179	3.23651	84.5552	3.5223	75.8126	4.38936	TRUE	TRUE
ENSG00000179583.19	CIITA	3.48752e-05	0.000912107	17.1317	23.6079	193.706	41.3382	131.71	36.0065	203.936	33.9575	110.776	33.7275	160.032	2.243	TRUE	TRUE
ENSG00000187678.9	SPRY4	3.49412e-05	0.000912107	17.1281	0.101532	1.03336	0.0468773	14.5092	0.0421278	3.9614	0.0180412	12.322	0.0521446	7.95647	5.72663	TRUE	TRUE
ENSG00000164904.18	ALDH7A1	3.49674e-05	0.000912107	17.1267	4.10815	20.0497	3.77746	16.8528	4.84282	13.6355	5.06634	16.8503	4.44869	16.8471	1.89751	TRUE	TRUE
ENSG00000133612.19	AGAP3	3.50142e-05	0.000912107	17.1242	7.1432	317.551	20.3952	145.174	32.1778	278.262	11.5826	180.156	17.8247	230.286	3.68403	TRUE	TRUE
ENSG00000223953.6	C1QTNF5	3.51386e-05	0.000912427	17.1174	0	9.63526	0.0413432	37.3862	0.54228	6.33642	0.130631	37.4264	0.178564	22.6961	6.35463	TRUE	TRUE
ENSG00000070961.15	ATP2B1	3.51521e-05	0.000912427	17.1167	43.6215	217.273	38.0753	205.259	54.8104	167.551	43.0369	152.425	44.886	185.627	2.04564	TRUE	TRUE
ENSG00000186318.16	BACE1	3.52064e-05	0.000912427	17.1138	2.29989	13.7348	4.46702	14.5003	2.12763	10.9948	3.34409	12.749	3.05966	12.9947	2.05115	TRUE	TRUE
ENSG00000154096.13	THY1	3.52813e-05	0.000912814	17.1097	0.135564	6.26457	0.0527516	121.464	0.464989	18.7244	0.128352	26.1054	0.195414	43.1397	7.19347	TRUE	TRUE
ENSG00000088812.18	ATRN	3.54056e-05	0.000913318	17.103	4.80167	33.9928	9.38052	24.7165	6.13777	27.7832	4.84044	21.8406	6.2901	27.0833	2.08881	TRUE	TRUE
ENSG00000168542.14	COL3A1	3.54209e-05	0.000913318	17.1022	1.04739	434.726	0.079411	213.048	5.62985	262.689	1.1135	249.291	1.96754	289.938	7.13219	TRUE	TRUE
ENSG00000166106.3	ADAMTS15	3.55028e-05	0.000913881	17.0978	0	0.306929	0	2.1505	0.0344686	1.53867	0	5.30598	0.00861714	2.32552	4.48097	TRUE	TRUE
ENSG00000135245.10	HILPDA	3.5686e-05	0.000917045	17.0881	1.98889	7.83928	2.24252	9.54583	0.942862	8.44945	1.97262	11.3196	1.78672	9.28853	2.31502	TRUE	TRUE
ENSG00000168334.9	XIRP1	3.57887e-05	0.000918133	17.0826	0	0.606312	0.0154713	3.13534	0.0495044	3.22137	0.0409895	1.32172	0.0264913	2.07119	4.10137	TRUE	TRUE
ENSG00000179344.16	HLA-DQB1	3.58755e-05	0.000918812	17.078	71.6027	2180.22	163.6	1812.38	233.287	2347.53	56.0079	1169.52	131.124	1877.41	3.83871	TRUE	TRUE
ENSG00000018408.14	WWTR1	3.60058e-05	0.000919498	17.0711	1.1148	9.51472	1.2591	69.0899	0.325273	19.602	1.05973	24.4473	0.939725	30.6635	4.88694	TRUE	TRUE
ENSG00000106772.18	PRUNE2	3.60232e-05	0.000919498	17.0702	1.73907	13.519	1.22846	8.89364	1.09492	7.79064	2.98708	10.8085	1.76238	10.253	2.47482	TRUE	TRUE
ENSG00000138031.14	ADCY3	3.61378e-05	0.000920489	17.0642	10.9317	41.4701	16.419	42.129	7.7057	76.9982	11.7827	42.2546	11.7098	50.713	2.10522	TRUE	TRUE
ENSG00000161996.19	WDR90	3.62769e-05	0.000920489	17.0569	5.53976	17.1936	5.33285	20.444	6.43173	22.2251	6.09776	17.9438	5.85053	19.4516	1.7162	TRUE	TRUE
ENSG00000163219.12	ARHGAP25	3.63262e-05	0.000920489	17.0543	189.793	23.962	108.941	37.2124	268.118	30.1357	124.313	23.1303	172.791	28.6101	-2.59024	TRUE	TRUE
ENSG00000170577.8	SIX2	3.63322e-05	0.000920489	17.054	0	0.241015	0	2.28442	0.0420271	1.01616	0	1.03919	0.0105068	1.1452	3.49417	TRUE	TRUE
ENSG00000099625.13	CBARP	3.63646e-05	0.000920489	17.0523	0.25216	17.1511	0.143273	12.1226	0.772651	18.4905	0.0246248	8.87825	0.298177	14.1606	5.16248	TRUE	TRUE
ENSG00000163412.13	EIF4E3	3.6496e-05	0.000922282	17.0454	57.5164	7.83714	32.7981	10.5025	74.1076	6.53094	36.0612	4.88895	50.1208	7.43988	-2.73567	TRUE	TRUE
ENSG00000166741.7	NNMT	3.6676e-05	0.000925294	17.0361	0.717345	16.8463	0.297156	268.866	1.49452	52.8928	0.559473	179.659	0.767124	129.566	7.22435	TRUE	TRUE
ENSG00000105854.13	PON2	3.68731e-05	0.000928726	17.0259	7.49085	36.2345	12.3127	35.8492	4.02993	28.2339	6.42285	39.7125	7.56408	35.0075	2.19559	TRUE	TRUE
ENSG00000173918.15	C1QTNF1	3.71575e-05	0.000933683	17.0113	0.434665	5.62365	0.443755	41.6989	0.501472	8.09943	0.587691	48.969	0.491896	26.0977	5.46796	TRUE	TRUE
ENSG00000108839.12	ALOX12	3.71927e-05	0.000933683	17.0095	12.4573	1.38303	21.9148	2.3341	6.36988	2.37655	19.2639	1.91714	15.0015	2.00271	-2.84437	TRUE	TRUE
ENSG00000163430.12	FSTL1	3.73269e-05	0.000935509	17.0027	4.06431	32.4845	3.58026	182.023	0.700832	77.0141	4.19407	121.551	3.13487	103.268	4.99794	TRUE	TRUE
ENSG00000165804.16	ZNF219	3.74735e-05	0.00093764	16.9952	3.29442	20.6212	3.11774	21.4101	7.53017	29.2008	2.25832	23.4634	4.05016	23.6739	2.51814	TRUE	TRUE
ENSG00000183722.9	LHFPL6	3.755e-05	0.000938009	16.9914	0.623619	9.84011	0.683645	67.5711	1.86956	16.1949	0.67812	35.4038	0.963735	32.2525	4.92666	TRUE	TRUE
ENSG00000102970.11	CCL17	3.77305e-05	0.000940974	16.9823	0.222364	3.99097	0	4.03082	0.189466	4.50865	0	2.18733	0.102957	3.67944	4.21892	TRUE	TRUE
ENSG00000109436.8	TBC1D9	3.78275e-05	0.000941848	16.9774	6.17464	55.7792	9.52998	35.4928	9.28059	40.4503	3.51205	44.0026	7.12431	43.9312	2.60759	TRUE	TRUE
ENSG00000136205.17	TNS3	3.79479e-05	0.000943304	16.9714	2.3474	87.475	5.38467	39.9183	6.5735	38.962	1.80554	47.5857	4.02778	53.4853	3.6984	TRUE	TRUE
ENSG00000153956.16	CACNA2D1	3.82178e-05	0.000948461	16.9579	0.0706321	0.927038	0.0139211	6.05726	0.0304815	1.42971	0.0615878	3.27014	0.0441556	2.92104	4.38934	TRUE	TRUE
ENSG00000144724.20	PTPRG	3.83496e-05	0.000950184	16.9514	0.172787	1.73482	0.349074	8.56778	0.20468	3.38508	0.18687	13.96	0.228353	6.91192	4.41649	TRUE	TRUE
ENSG00000164402.14	SEPTIN8	3.84848e-05	0.000951982	16.9447	4.22562	12.8083	4.79191	22.2782	1.91688	14.5074	3.21206	13.1801	3.53662	15.6935	2.11866	TRUE	TRUE
ENSG00000182636.8	NDN	3.85822e-05	0.000952842	16.9399	0.0669202	2.58844	0.184018	11.759	0.324212	2.29702	0.183058	4.86433	0.189552	5.3772	4.24155	TRUE	TRUE
ENSG00000086062.12	B4GALT1	3.87612e-05	0.000955711	16.9311	55.0078	274.288	45.4046	189.923	73.3884	259.517	45.8304	213.195	54.9078	234.231	2.09084	TRUE	TRUE
ENSG00000135077.9	HAVCR2	3.88431e-05	0.000956181	16.9271	8.22051	131.535	17.1869	87.6831	15.1918	157.956	4.88306	89.9609	11.3705	116.784	3.34907	TRUE	TRUE
ENSG00000222047.8	C10orf55	3.90456e-05	0.000958903	16.9172	0.233091	32.7278	0.356638	12.1673	1.46151	43.8835	0.47903	9.65116	0.632568	24.6075	5.07584	TRUE	TRUE
ENSG00000196735.12	HLA-DQA1	3.91113e-05	0.000958903	16.914	45.9888	2136.76	79.6493	1067.09	120.912	1605.32	25.1	753.858	67.9126	1390.76	4.35403	TRUE	TRUE
ENSG00000161791.14	FMNL3	3.91427e-05	0.000958903	16.9125	7.73033	47.1972	13.8803	30.8684	7.53416	68.6303	8.95969	34.0784	9.52611	45.1936	2.23428	TRUE	TRUE
ENSG00000204217.15	BMPR2	3.93002e-05	0.000960049	16.9049	4.32151	16.0942	5.3482	28.5002	3.21588	12.9308	4.22822	16.4134	4.27845	18.4846	2.08562	TRUE	TRUE
ENSG00000154783.12	FGD5	3.93157e-05	0.000960049	16.9041	0.105578	4.81241	0.187972	28.6439	0.510542	7.06297	0.533644	11.0278	0.334434	12.8868	4.90176	TRUE	TRUE
ENSG00000135424.16	ITGA7	3.9458e-05	0.000961979	16.8973	1.9778	12.1603	2.11538	14.721	1.22927	7.40166	1.37011	8.86799	1.67314	10.7877	2.61833	TRUE	TRUE
ENSG00000109118.14	PHF12	3.97586e-05	0.000967756	16.8829	94.2222	17.4959	55.6843	22.911	106.759	18.7423	86.747	28.9071	85.8532	22.0141	-1.95859	TRUE	TRUE
ENSG00000106976.20	DNM1	4.00173e-05	0.000972498	16.8706	4.85372	11.9421	2.30646	27.3313	3.17357	23.1599	2.13821	22.593	3.11799	21.2566	2.73045	TRUE	TRUE
ENSG00000152492.15	CCDC50	4.02301e-05	0.000973226	16.8605	7.21128	29.1583	13.5954	40.4601	6.05083	33.6036	7.7835	25.3482	8.66025	32.1426	1.87992	TRUE	TRUE
ENSG00000116574.6	RHOU	4.02724e-05	0.000973226	16.8585	3.91254	77.3525	6.68327	31.6285	4.8334	20.6143	4.08384	51.4281	4.87826	45.2558	3.18757	TRUE	TRUE
ENSG00000196369.11	SRGAP2B	4.03032e-05	0.000973226	16.8571	8.7327	43.352	10.7045	23.0782	12.3419	31.9489	6.30615	38.0896	9.5213	34.1172	1.83042	TRUE	TRUE
ENSG00000285188.1	AC008397.2	4.03727e-05	0.000973226	16.8538	0	0.672652	0	0.141407	0	0.268338	0	0.113467	0	0.298966	1.99627	TRUE	TRUE
ENSG00000166278.15	C2	4.03845e-05	0.000973226	16.8532	2.27794	249.118	2.69412	52.7844	7.95947	85.7845	1.70109	67.323	3.65816	113.752	4.921	TRUE	TRUE
ENSG00000147100.11	SLC16A2	4.04804e-05	0.000973226	16.8487	0.0668465	0.722369	0.0790562	5.5893	0.0561469	1.30991	0.0488726	2.02215	0.0627305	2.41093	3.94767	TRUE	TRUE
ENSG00000173011.12	TADA2B	4.05836e-05	0.000973226	16.8439	38.4879	9.33693	24.8839	10.0887	44.4716	7.28418	30.7651	9.10555	34.6521	8.95384	-1.9405	TRUE	TRUE
ENSG00000253958.2	CLDN23	4.06191e-05	0.000973226	16.8422	0.0534532	5.82443	0.358071	4.01408	0.432138	4.91311	0.100936	3.18333	0.236149	4.48374	3.76935	TRUE	TRUE
ENSG00000183801.8	OLFML1	4.06239e-05	0.000973226	16.842	0.191268	2.06623	0.302029	12.1998	0.151713	3.37448	0.337792	3.87234	0.2457	5.37821	3.98611	TRUE	TRUE
ENSG00000088854.12	C20orf194	4.07463e-05	0.000973226	16.8363	3.09564	26.3921	4.93915	15.2554	3.34776	22.8087	3.08004	11.8494	3.61565	19.0764	2.36765	TRUE	TRUE
ENSG00000136244.12	IL6	4.0751e-05	0.000973226	16.8361	0.675483	452.271	2.05958	994.114	15.7464	315.383	1.13453	243.587	4.90401	501.339	6.64685	TRUE	TRUE
ENSG00000125952.20	MAX	4.09259e-05	0.000975871	16.828	135.656	44.6212	149.839	37.6989	126.519	43.4775	134.654	44.7774	136.667	42.6437	-1.67794	TRUE	TRUE
ENSG00000152377.14	SPOCK1	4.10445e-05	0.000977168	16.8225	0.227873	5.47088	0.339151	7.04906	1.03095	10.1455	0.341181	7.03005	0.48479	7.42388	3.68549	TRUE	TRUE
ENSG00000096384.20	HSP90AB1	4.12017e-05	0.000979378	16.8152	127.052	601.661	213.752	889.864	147.062	1148.99	99.9081	742.699	146.944	845.804	2.52425	TRUE	TRUE
ENSG00000175445.17	LPL	4.1291e-05	0.000979404	16.8111	0.125323	3.39859	0.335571	8.51784	0.35075	2.76174	0.195987	17.2504	0.251908	7.98213	4.52147	TRUE	TRUE
ENSG00000107140.16	TESK1	4.13915e-05	0.000979404	16.8065	18.7668	88.8106	26.001	54.988	21.4295	71.4217	19.926	136.419	21.5308	87.9099	2.02458	TRUE	TRUE
ENSG00000144843.11	ADPRH	4.1396e-05	0.000979404	16.8063	2.61041	60.9919	3.08963	19.0371	5.95917	50.3742	1.66256	37.066	3.33044	41.8673	3.6128	TRUE	TRUE
ENSG00000239642.6	MEIKIN	4.14603e-05	0.000979404	16.8033	0.301081	4.94292	0.762538	12.408	0.0740343	20.1444	0	9.6134	0.284413	11.7772	4.94939	TRUE	TRUE
ENSG00000219607.3	PPP1R3G	4.16742e-05	0.000981711	16.7936	0.0992418	1.88821	0.196445	1.53365	0.183697	1.2574	0.0326305	1.5029	0.128004	1.54554	2.85143	TRUE	TRUE
ENSG00000092068.20	SLC7A8	4.17075e-05	0.000981711	16.7921	1.72069	76.0531	1.17138	19.4772	3.24696	31.8768	0.725143	22.9632	1.71604	37.5926	4.37541	TRUE	TRUE
ENSG00000115541.11	HSPE1	4.17516e-05	0.000981711	16.7901	35.0873	147.244	53.6417	169.739	25.8173	171.999	31.884	98.2271	36.6076	146.802	2.00071	TRUE	TRUE
ENSG00000136295.15	TTYH3	4.1818e-05	0.000981756	16.787	17.938	328.901	31.4446	181.662	59.4743	226.383	17.2793	211.39	31.5341	237.084	2.90646	TRUE	TRUE
ENSG00000187010.21	RHD	4.21639e-05	0.000988351	16.7714	8.48242	1.12677	7.84053	2.32333	16.7156	1.67752	13.3733	2.51813	11.603	1.91144	-2.54058	TRUE	TRUE
ENSG00000124256.15	ZBP1	4.23034e-05	0.000990095	16.7651	65.7823	4.1864	38.0447	11.5272	92.3218	6.59555	44.1687	9.19991	60.0794	7.87726	-2.9153	TRUE	TRUE
ENSG00000142549.9	IGLON5	4.23825e-05	0.000990423	16.7616	0.13608	1.82944	0.0535413	1.3449	0.301876	2.79109	0.177165	2.64333	0.167166	2.15219	3.07552	TRUE	TRUE
ENSG00000140691.16	ARMC5	4.26766e-05	0.000995764	16.7485	4.18731	25.1289	4.97459	18.5587	8.29373	29.9145	4.57224	16.1641	5.50697	22.4416	2.0073	TRUE	TRUE
ENSG00000023445.14	BIRC3	4.27958e-05	0.0009958	16.7432	29.5096	181.627	36.8156	96.7099	20.7077	91.9371	32.5449	119.778	29.8944	122.513	2.03134	TRUE	TRUE
ENSG00000135094.11	SDS	4.2809e-05	0.0009958	16.7426	1.03253	163.352	0.656858	82.3514	8.5566	156.768	0.462392	98.9687	2.67709	125.36	5.49751	TRUE	TRUE
ENSG00000177606.7	JUN	4.29276e-05	0.000996086	16.7373	94.5083	1020.13	187.776	1260.52	242.524	1171.36	244.789	935.415	192.399	1096.85	2.51058	TRUE	TRUE
ENSG00000122643.21	NT5C3A	4.30535e-05	0.000996086	16.7318	85.8042	13.1855	65.4873	23.502	42.9679	17.0662	61.7406	18.1808	64	17.9836	-1.82564	TRUE	TRUE
ENSG00000140937.14	CDH11	4.30631e-05	0.000996086	16.7314	0	8.02228	0.0852987	63.5138	0.479018	17.5442	0.615405	29.1588	0.294931	29.5598	6.23076	TRUE	TRUE
ENSG00000205339.10	IPO7	4.30832e-05	0.000996086	16.7305	10.1623	60.4703	17.7647	50.0607	6.7271	40.4726	12.0253	52.9894	11.6699	50.9983	2.11818	TRUE	TRUE
ENSG00000196739.15	COL27A1	4.31721e-05	0.000996627	16.7266	0.347854	4.20075	0.592722	4.4019	1.07183	6.94541	1.09372	6.19922	0.776533	5.43682	2.65918	TRUE	TRUE
ENSG00000152952.12	PLOD2	4.32625e-05	0.0009972	16.7226	1.35689	6.11165	1.31094	32.9505	0.564282	15.965	1.72418	15.407	1.23907	17.6085	3.72514	TRUE	TRUE
ENSG00000099308.10	MAST3	4.33519e-05	0.000997236	16.7187	89.0343	12.7734	46.4974	16.6418	127.168	19.7413	69.6771	22.1206	83.0941	17.8193	-2.21497	TRUE	TRUE
ENSG00000107960.11	STN1	4.33951e-05	0.000997236	16.7168	30.4527	6.33381	31.0977	7.87971	26.8656	10.8408	22.8206	6.93436	27.8091	7.99717	-1.78525	TRUE	TRUE
ENSG00000165507.9	DEPP1	4.36455e-05	0.00100148	16.7059	1.55684	14.2004	2.31685	37.9813	2.2097	34.59	0.402684	39.6965	1.62152	31.617	4.2035	TRUE	TRUE
ENSG00000197024.9	ZNF398	4.38501e-05	0.00100466	16.697	7.81368	2.41398	9.4025	2.3132	7.45559	2.16844	8.9111	2.41042	8.39572	2.32651	-1.80785	TRUE	TRUE
ENSG00000140391.15	TSPAN3	4.40072e-05	0.00100539	16.6902	21.8529	77.1774	30.356	82.3873	14.7428	65.9658	17.329	67.1433	21.0702	73.1684	1.79116	TRUE	TRUE
ENSG00000131773.14	KHDRBS3	4.40144e-05	0.00100539	16.6899	0.430754	5.39269	0.149517	11.4567	0.575132	9.44173	1.55693	18.2327	0.678083	11.131	3.85142	TRUE	TRUE
ENSG00000076067.13	RBMS2	4.40814e-05	0.00100541	16.687	1.45929	16.3331	1.82665	11.0958	3.20033	10.4964	3.18205	11.4653	2.41708	12.3477	2.30605	TRUE	TRUE
ENSG00000179954.16	SSC5D	4.41579e-05	0.00100565	16.6837	0.151526	1.88869	0.213357	10.861	0.374741	3.04142	0.313836	3.6925	0.263365	4.8709	3.77402	TRUE	TRUE
ENSG00000165655.17	ZNF503	4.4246e-05	0.00100615	16.68	0.828007	20.6925	1.23722	19.7088	3.56833	26.4839	0.371774	23.9844	1.50133	22.7174	3.83279	TRUE	TRUE
ENSG00000169442.9	CD52	4.48681e-05	0.00101671	16.6535	399.626	39.304	621.821	114.653	330.055	62.2619	304.8	67.9091	414.075	71.0321	-2.54167	TRUE	TRUE
ENSG00000166886.13	NAB2	4.4882e-05	0.00101671	16.6529	6.86551	20.8898	5.769	24.8844	9.18268	28.6629	3.79055	26.3512	6.40193	25.1971	1.96003	TRUE	TRUE
ENSG00000112414.15	ADGRG6	4.49107e-05	0.00101671	16.6517	0.228832	4.85533	0.658432	4.65869	0.803335	8.90573	0.570321	6.29775	0.56523	6.17937	3.2387	TRUE	TRUE
ENSG00000260286.4	ARMH2	4.54872e-05	0.0010235	16.6275	2.61313	0	0.980525	0.181408	1.8505	0	1.41066	0	1.7137	0.0453521	-3.64132	TRUE	TRUE
ENSG00000176678.5	FOXL1	4.55093e-05	0.0010235	16.6266	0.0331927	0.269033	0	0.407558	0.0269424	0.822103	0	0.996553	0.0150338	0.623812	2.65356	TRUE	TRUE
ENSG00000266964.5	FXYD1	4.56162e-05	0.0010235	16.6221	0.730795	7.70392	1.21289	22.1387	0.831316	8.18193	1.36162	12.6096	1.03416	12.6585	3.49177	TRUE	TRUE
ENSG00000187479.8	C11orf96	4.56831e-05	0.0010235	16.6193	0.177011	21.242	0.310072	463.111	1.75808	58.2187	0.150285	280.841	0.598863	205.853	8.20309	TRUE	TRUE
ENSG00000126947.13	ARMCX1	4.56881e-05	0.0010235	16.6191	0.124303	32.294	0.687409	10.6177	1.01161	11.7006	0.228738	13.8498	0.513015	17.1155	4.81165	TRUE	TRUE
ENSG00000138760.10	SCARB2	4.57058e-05	0.0010235	16.6184	13.4184	91.6358	18.3791	70.2272	21.272	70.5436	13.001	52.1488	16.5176	71.1388	2.09995	TRUE	TRUE
ENSG00000175352.11	NRIP3	4.57088e-05	0.0010235	16.6183	0.562529	32.9614	1.03592	36.5947	4.5264	62.8732	1.77725	24.65	1.97552	39.2698	4.24554	TRUE	TRUE
ENSG00000118503.15	TNFAIP3	4.57492e-05	0.0010235	16.6166	96.6794	1820.42	113.553	756	262.207	1222.14	165.315	1112.1	159.439	1227.66	2.94405	TRUE	TRUE
ENSG00000196498.13	NCOR2	4.60874e-05	0.00102821	16.6026	30.4297	205.803	49.6819	201.947	64.9358	256.336	45.5815	138.094	47.6572	200.545	2.07085	TRUE	TRUE
ENSG00000122176.12	FMOD	4.61257e-05	0.00102821	16.601	0.0466433	3.96731	0.303034	63.0192	0.234074	10.3434	0.100585	40.4699	0.171084	29.45	6.76827	TRUE	TRUE
ENSG00000198719.9	DLL1	4.61624e-05	0.00102821	16.5995	0.20015	9.33189	1.25539	12.2286	0.725453	4.75428	0.386504	9.27309	0.641874	8.89696	3.60019	TRUE	TRUE
ENSG00000150782.12	IL18	4.62723e-05	0.00102915	16.595	10.5855	129.642	5.02754	39.3397	8.34125	66.0504	10.0796	57.3606	8.50848	73.0982	3.08798	TRUE	TRUE
ENSG00000136490.9	LIMD2	4.64136e-05	0.00103019	16.5892	276.134	33.5844	237.573	62.8687	641.253	36.9433	228.097	41.0908	345.764	43.6218	-2.98378	TRUE	TRUE
ENSG00000174307.7	PHLDA3	4.64544e-05	0.00103019	16.5876	0.628212	3.62437	0.743051	13.4328	0.522031	4.2015	0.895343	7.32078	0.697159	7.14486	3.18402	TRUE	TRUE
ENSG00000214063.11	TSPAN4	4.66822e-05	0.00103374	16.5783	3.76646	131.886	6.00149	101.504	15.6084	69.1046	3.00041	57.757	7.0942	90.0629	3.64763	TRUE	TRUE
ENSG00000077585.14	GPR137B	4.69015e-05	0.00103407	16.5694	5.02822	155.47	14.2022	58.1344	7.70555	115.096	6.65038	55.8472	8.39658	96.1369	3.50164	TRUE	TRUE
ENSG00000178922.16	HYI	4.69527e-05	0.00103407	16.5673	6.10379	24.8555	8.49548	22.0171	5.08653	28.7049	4.93361	17.4094	6.15485	23.2467	1.90017	TRUE	TRUE
ENSG00000189171.14	S100A13	4.69912e-05	0.00103407	16.5658	1.53966	9.00758	1.91683	33.3364	2.74925	12.2543	1.84668	19.2017	2.0131	18.45	3.13398	TRUE	TRUE
ENSG00000105281.12	SLC1A5	4.70552e-05	0.00103407	16.5632	10.4913	44.8393	19.6717	54.7956	18.1629	57.9414	17.8355	62.544	16.5403	55.0301	1.72815	TRUE	TRUE
ENSG00000132326.12	PER2	4.70753e-05	0.00103407	16.5624	2.27103	11.4898	3.31026	17.4789	3.50483	13.3778	3.8027	11.5296	3.22221	13.469	2.0301	TRUE	TRUE
ENSG00000087842.11	PIR	4.71641e-05	0.00103407	16.5588	0.650861	6.54779	0.361071	8.00912	0.366001	5.45361	0.574064	5.68782	0.487999	6.42459	3.472	TRUE	TRUE
ENSG00000162745.10	OLFML2B	4.72134e-05	0.00103407	16.5568	0.321455	212.145	0.713071	80.5964	4.54041	92.6723	0.153598	62.8165	1.43213	112.058	6.19384	TRUE	TRUE
ENSG00000169704.4	GP9	4.72411e-05	0.00103407	16.5557	37.1208	0	51.304	0.060546	1.58616	0	42.8722	0.0735436	33.2208	0.0335224	-7.9632	TRUE	TRUE
ENSG00000175048.17	ZDHHC14	4.73913e-05	0.00103587	16.5497	2.23297	7.98846	3.03167	11.0041	1.51575	9.92741	3.38458	8.68586	2.54124	9.40145	1.84693	TRUE	TRUE
ENSG00000120337.8	TNFSF18	4.7895e-05	0.00104538	16.5297	0	1.96624	0	4.52304	0	0.74385	0.0567113	0.533115	0.0141778	1.94156	4.16032	TRUE	TRUE
ENSG00000244274.7	DBNDD2	4.81255e-05	0.0010489	16.5206	4.43379	67.107	6.33758	50.5121	9.6215	60.1941	3.10589	29.5353	5.87469	51.8371	3.11983	TRUE	TRUE
ENSG00000131015.5	ULBP2	4.82296e-05	0.00104902	16.5165	0.194393	2.75397	0.190584	4.70103	0.236384	2.06475	0.0714917	3.60691	0.173213	3.28167	3.62963	TRUE	TRUE
ENSG00000173267.14	SNCG	4.82925e-05	0.00104902	16.514	0	2.2209	0.0683594	16.4363	0.382271	9.12973	0	9.41771	0.112657	9.30115	5.46623	TRUE	TRUE
ENSG00000169508.7	GPR183	4.8338e-05	0.00104902	16.5122	28.0365	3089.32	43.4093	701.29	123.981	2127.79	27.1883	1152.23	55.6538	1767.66	4.98671	TRUE	TRUE
ENSG00000169122.11	FAM110B	4.85015e-05	0.00105107	16.5058	1.17715	9.64427	0.912561	6.67098	2.02542	14.3337	1.23112	10.9795	1.33656	10.4071	2.87067	TRUE	TRUE
ENSG00000137166.15	FOXP4	4.86098e-05	0.00105192	16.5016	3.12959	15.5837	5.88456	18.9003	4.22524	14.7001	4.60771	11.1304	4.46178	15.0786	1.73437	TRUE	TRUE
ENSG00000112033.14	PPARD	4.89514e-05	0.00105781	16.4883	10.6591	123.901	13.8426	76.4099	18.0034	107.078	12.8562	44.5424	13.8403	87.9827	2.65959	TRUE	TRUE
ENSG00000174804.4	FZD4	4.91837e-05	0.00106132	16.4793	0.0641328	1.57538	0.344445	7.65843	0.212338	3.90317	0.179112	7.22049	0.200007	5.08937	4.11249	TRUE	TRUE
ENSG00000188215.10	DCUN1D3	4.92715e-05	0.00106133	16.4759	2.39917	38.3382	2.67767	25.5056	6.70048	19.7591	3.04949	23.0674	3.7067	26.6676	2.81387	TRUE	TRUE
ENSG00000115414.19	FN1	4.93348e-05	0.00106133	16.4735	2.93398	816.349	2.40622	537.858	38.8378	981.441	2.98732	412.557	11.7913	687.051	5.85264	TRUE	TRUE
ENSG00000077063.11	CTTNBP2	4.93935e-05	0.00106133	16.4712	0.265366	3.69475	0.106106	4.11771	0.383662	4.80765	0.181786	4.35398	0.23423	4.24353	3.69995	TRUE	TRUE
ENSG00000177830.18	CHID1	4.96124e-05	0.00106453	16.4629	11.9537	76.6373	15.1902	49.3782	14.8083	60.8564	14.8364	34.9507	14.1971	55.4557	1.95821	TRUE	TRUE
ENSG00000261594.4	TPBGL	4.97368e-05	0.0010657	16.4581	0.0760917	1.56569	0.0447453	1.85825	0.0615362	0.88243	0.185909	0.938824	0.0920707	1.3113	2.87731	TRUE	TRUE
ENSG00000153208.17	MERTK	4.99143e-05	0.001068	16.4514	0.91043	194.391	2.73586	31.7465	3.75499	58.2921	0.651911	94.3948	2.0133	94.7062	5.48741	TRUE	TRUE
ENSG00000107562.16	CXCL12	5.04074e-05	0.00107575	16.4327	0	67.8867	0.0145813	148.452	2.38886	76.4168	0.449412	108.344	0.713213	100.275	6.94755	TRUE	TRUE
ENSG00000205726.15	ITSN1	5.04181e-05	0.00107575	16.4323	1.75276	137.159	3.33014	27.9495	4.97837	37.1184	4.41427	60.4005	3.61888	65.6569	4.1442	TRUE	TRUE
ENSG00000031081.11	ARHGAP31	5.0497e-05	0.00107593	16.4294	2.83725	25.2448	4.2572	20.2133	3.61711	17.9104	1.68954	12.9887	3.10027	19.0893	2.58404	TRUE	TRUE
ENSG00000183054.11	RGPD6	5.06954e-05	0.00107864	16.4219	6.4734	23.1558	4.69876	22.2382	2.82462	28.7046	7.9494	27.1617	5.48654	25.3151	2.18566	TRUE	TRUE
ENSG00000118523.6	CCN2	5.09417e-05	0.00108165	16.4127	0.273976	44.2988	0.388505	715.258	4.622	224.928	0.998692	346.116	1.57079	332.65	7.63776	TRUE	TRUE
ENSG00000160588.10	MPZL3	5.09791e-05	0.00108165	16.4113	40.8107	2.78857	11.6611	4.60149	36.5873	2.51103	36.7874	4.20655	31.4616	3.52691	-3.12136	TRUE	TRUE
ENSG00000140968.11	IRF8	5.10697e-05	0.00108207	16.408	35.8731	372.639	65.5034	145.862	52.0869	378.521	37.0012	235.432	47.6161	283.113	2.56934	TRUE	TRUE
ENSG00000137077.8	CCL21	5.16664e-05	0.00109319	16.386	0	2.67882	0.0783466	17.6127	0.238642	3.72263	0	23.6482	0.0792472	11.9156	6.06681	TRUE	TRUE
ENSG00000135540.11	NHSL1	5.18148e-05	0.0010948	16.3805	0.415431	5.85449	0.601846	3.64655	0.356456	2.93531	0.201787	11.3436	0.39388	5.945	3.61351	TRUE	TRUE
ENSG00000159335.16	PTMS	5.20121e-05	0.00109745	16.3733	24.058	172.7	16.5615	90.591	31.383	76.29	20.1254	96.7696	23.032	109.088	2.23885	TRUE	TRUE
ENSG00000283154.2	IQCJ-SCHIP1	5.22247e-05	0.00110041	16.3656	0	10.6439	0.559026	23.5961	0.363177	7.46679	0.328941	5.61056	0.312786	11.8293	4.85298	TRUE	TRUE
ENSG00000139289.13	PHLDA1	5.23327e-05	0.00110103	16.3617	1.6039	308.972	1.55404	108.072	13.0439	209.394	3.82471	103.287	5.00663	182.431	5.15963	TRUE	TRUE
ENSG00000186806.5	VSIG10L	5.23991e-05	0.00110103	16.3593	0.90128	2.84812	0.254515	2.42029	0.33764	3.29483	0.237621	3.0327	0.432764	2.89898	2.4929	TRUE	TRUE
ENSG00000135709.12	KIAA0513	5.27908e-05	0.00110773	16.3452	41.9295	8.80227	28.9416	8.53718	64.9286	9.08069	29.7725	10.9567	41.393	9.3442	-2.13537	TRUE	TRUE
ENSG00000105499.14	PLA2G4C	5.3089e-05	0.00111179	16.3345	3.98064	21.0063	4.67523	19.1382	5.43573	22.5696	3.46913	16.2126	4.39018	19.7317	2.14296	TRUE	TRUE
ENSG00000147650.11	LRP12	5.31303e-05	0.00111179	16.333	2.43555	19.2159	3.02295	17.5004	1.40705	8.80367	2.33985	9.28088	2.30135	13.7002	2.52277	TRUE	TRUE
ENSG00000121898.13	CPXM2	5.34738e-05	0.00111744	16.3208	0.144108	4.0593	0.155258	74.4669	0.2832	16.1233	0.598079	25.3332	0.295161	29.9957	6.25097	TRUE	TRUE
ENSG00000117152.13	RGS4	5.37293e-05	0.00112124	16.3118	0.106679	8.38226	0.021124	2.94019	0.39353	4.20274	0.0947764	2.83959	0.154027	4.5912	4.2069	TRUE	TRUE
ENSG00000164442.10	CITED2	5.39037e-05	0.00112334	16.3056	39.9073	138.971	45.4687	166.949	34.1347	181.869	61.7413	130.013	45.313	154.451	1.7669	TRUE	TRUE
ENSG00000137801.11	THBS1	5.42158e-05	0.0011283	16.2947	11.866	601.264	15.4689	1204.11	83.9712	644.118	14.7271	3291.76	31.5083	1435.31	5.50502	TRUE	TRUE
ENSG00000114315.4	HES1	5.4318e-05	0.00112888	16.2911	0.733602	250.068	3.29532	134.177	6.65486	45.9896	1.54431	95.8921	3.05702	131.532	5.3818	TRUE	TRUE
ENSG00000151458.12	ANKRD50	5.47324e-05	0.00113594	16.2767	1.89955	9.27453	2.20504	5.34993	1.29046	5.66565	1.12977	7.66686	1.63121	6.98924	2.03385	TRUE	TRUE
ENSG00000205413.8	SAMD9	5.49353e-05	0.0011386	16.2697	34.1125	5.84157	18.4249	4.66768	25.8193	5.1029	19.9243	2.76121	24.5702	4.59334	-2.39408	TRUE	TRUE
ENSG00000142319.18	SLC6A3	5.50142e-05	0.00113868	16.267	0	0.97814	0.0840466	0.410651	0	0.681781	0	1.33165	0.0210117	0.850555	2.97362	TRUE	TRUE
ENSG00000204305.14	AGER	5.51676e-05	0.00113904	16.2617	53.1258	8.54719	24.9547	5.00065	63.439	7.05506	28.0961	6.61257	42.4039	6.80387	-2.62212	TRUE	TRUE
ENSG00000084112.15	SSH1	5.51814e-05	0.00113904	16.2612	22.253	59.5072	17.7443	55.5232	13.8909	63.8354	23.6816	50.3828	19.3924	57.3121	1.55844	TRUE	TRUE
ENSG00000135241.17	PNPLA8	5.55866e-05	0.00114585	16.2474	18.7579	144.571	14.912	90.4073	21.1814	103.996	12.9632	63.8643	16.9536	100.71	2.56348	TRUE	TRUE
ENSG00000166813.15	KIF7	5.58976e-05	0.0011507	16.2368	0	1.19114	0.0978743	3.81334	0.0813031	1.03408	0.144532	2.68826	0.0809274	2.18171	3.65663	TRUE	TRUE
ENSG00000125089.17	SH3TC1	5.63264e-05	0.00115551	16.2223	11.9432	121.734	22.8394	64.9273	27.4787	124.686	11.2847	107.706	18.3865	104.763	2.50397	TRUE	TRUE
ENSG00000122035.6	RASL11A	5.63931e-05	0.00115551	16.2201	1.95954	14.3038	1.58139	16.6443	3.82483	10.5888	1.88444	14.5082	2.31255	14.0113	2.54822	TRUE	TRUE
ENSG00000135048.14	CEMIP2	5.64714e-05	0.00115551	16.2175	42.1999	172.282	31.3684	131.792	44.0016	95.2214	40.4124	224.496	39.4956	155.948	1.97858	TRUE	TRUE
ENSG00000184347.14	SLIT3	5.65271e-05	0.00115551	16.2156	0.370831	2.62789	0.129608	34.013	0.396798	12.3848	0.264617	14.2822	0.290463	15.827	5.35014	TRUE	TRUE
ENSG00000144959.10	NCEH1	5.65317e-05	0.00115551	16.2154	1.34133	27.9809	3.99982	20.2227	3.01645	18.4766	1.33017	13.7245	2.42194	20.1012	3.00183	TRUE	TRUE
ENSG00000144668.12	ITGA9	5.65869e-05	0.00115551	16.2136	1.47916	27.6037	0.658039	12.2753	1.04374	14.5428	2.66991	8.86877	1.46271	15.8227	3.34896	TRUE	TRUE
ENSG00000187720.14	THSD4	5.69186e-05	0.00116073	16.2025	0.182209	1.61979	0.41479	4.21433	0.288993	1.95307	0.41068	3.41263	0.324168	2.79996	2.77332	TRUE	TRUE
ENSG00000094963.14	FMO2	5.70794e-05	0.00116245	16.1972	0	2.33409	0.0107623	23.0184	0.163575	5.21177	0.155311	31.4748	0.082412	15.5097	6.4191	TRUE	TRUE
ENSG00000011347.9	SYT7	5.74078e-05	0.00116757	16.1863	0.0566942	0.848067	0	0.789229	0	0.775747	0	0.237572	0.0141735	0.662654	2.7398	TRUE	TRUE
ENSG00000123975.5	CKS2	5.76002e-05	0.00116992	16.18	4.59603	157.129	7.82119	57.0305	14.7734	160.657	4.85779	86.397	8.01211	115.303	3.83046	TRUE	TRUE
ENSG00000136010.14	ALDH1L2	5.78929e-05	0.0011743	16.1704	0.172089	1.05805	0.338872	3.07346	0.218732	1.72594	0.199408	4.62125	0.232275	2.61967	3.03298	TRUE	TRUE
ENSG00000166401.15	SERPINB8	5.8163e-05	0.00117821	16.1615	10.4688	93.9993	13.1174	46.4696	13.7974	50.4945	7.56643	51.0312	11.2375	60.4986	2.41818	TRUE	TRUE
ENSG00000047634.15	SCML1	5.84401e-05	0.00118225	16.1525	3.62718	17.8804	7.94533	19.344	2.35898	22.5962	2.90919	25.5235	4.21017	21.336	2.31422	TRUE	TRUE
ENSG00000038945.15	MSR1	5.86361e-05	0.00118252	16.1462	1.55777	627.996	4.98155	277.03	21.7854	483.506	1.05704	322.071	7.34543	427.651	5.84427	TRUE	TRUE
ENSG00000181374.8	CCL13	5.86484e-05	0.00118252	16.1458	0	42.4955	0	12.2869	0.67399	9.87318	0	9.15811	0.168497	18.4534	6.11063	TRUE	TRUE
ENSG00000172935.9	MRGPRF	5.86869e-05	0.00118252	16.1446	0	0.965788	0	14.0442	0.0445647	3.16811	0.0349215	1.11548	0.0198716	4.82341	5.3601	TRUE	TRUE
ENSG00000121005.9	CRISPLD1	5.8875e-05	0.00118474	16.1385	0	7.44289	0.175199	8.95212	0	1.93298	0.187972	6.9773	0.0907928	6.32632	5.07391	TRUE	TRUE
ENSG00000124762.13	CDKN1A	5.92367e-05	0.00118638	16.1269	14.0953	1665.49	37.9887	953.454	156.103	1571.72	24.1737	1014.33	58.0902	1301.25	4.48309	TRUE	TRUE
ENSG00000173451.7	THAP2	5.92463e-05	0.00118638	16.1266	4.87213	528.938	3.82928	102.464	14.7457	249.743	5.11374	100.239	7.14022	245.346	5.08323	TRUE	TRUE
ENSG00000079215.14	SLC1A3	5.92983e-05	0.00118638	16.1249	0.335031	118.393	0.131984	17.6876	1.76355	66.5033	1.4986	144.586	0.932292	86.7925	6.39531	TRUE	TRUE
ENSG00000082397.17	EPB41L3	5.93336e-05	0.00118638	16.1238	2.50395	246.43	14.3518	134.131	17.1383	186.741	3.62271	172.919	9.40419	185.055	4.28403	TRUE	TRUE
ENSG00000131620.17	ANO1	5.93462e-05	0.00118638	16.1234	0.227693	2.23865	0	8.13107	0.0947228	6.71718	0.308397	3.1489	0.157703	5.05895	4.3233	TRUE	TRUE
ENSG00000117281.16	CD160	5.94338e-05	0.00118657	16.1206	8.68658	0.611852	8.1173	1.21601	6.81638	1.99876	6.63828	1.13336	7.56464	1.23999	-2.51599	TRUE	TRUE
ENSG00000171631.14	P2RY6	5.96547e-05	0.00118942	16.1136	0.367937	21.2907	1.0089	8.96825	1.37076	18.2642	1.2218	6.90153	0.99235	13.8562	3.67539	TRUE	TRUE
ENSG00000136158.12	SPRY2	6.02427e-05	0.0011978	16.095	1.6393	20.9078	1.97266	32.2712	7.13955	35.4664	2.38018	29.5141	3.28292	29.5398	3.1312	TRUE	TRUE
ENSG00000180138.7	CSNK1A1L	6.03027e-05	0.0011978	16.0931	2.44172	0.0481228	0.482111	0.0587932	2.27346	0.0820862	2.15641	0.0757104	1.83843	0.0661781	-3.54408	TRUE	TRUE
ENSG00000132825.7	PPP1R3D	6.03115e-05	0.0011978	16.0928	11.3782	1.59304	5.5634	2.20854	13.9682	2.63615	12.4511	1.98651	10.8402	2.10606	-2.3101	TRUE	TRUE
ENSG00000174945.13	AMZ1	6.08341e-05	0.00120661	16.0765	0.576624	7.1949	1.06768	3.74681	0.924358	7.70484	1.46597	13.9615	1.00866	8.15201	2.89593	TRUE	TRUE
ENSG00000113209.9	PCDHB5	6.09149e-05	0.00120664	16.074	0.037229	0.350388	0.0146854	1.24493	0	0.4292	0.0511614	1.09332	0.0257689	0.77946	2.80584	TRUE	TRUE
ENSG00000185245.8	GP1BA	6.12715e-05	0.00121212	16.0629	11.9038	0.500588	10.0148	0.826945	2.60343	0.988416	10.5303	0.858826	8.76307	0.793694	-3.30995	TRUE	TRUE
ENSG00000196549.10	MME	6.18202e-05	0.00122078	16.0461	268.764	2.96938	33.3594	8.72204	163.317	3.58719	154.721	5.40492	155.04	5.17088	-4.87939	TRUE	TRUE
ENSG00000160271.16	RALGDS	6.20051e-05	0.00122078	16.0404	32.0972	277.789	62.4244	166.026	38.2965	261.894	37.1295	129.811	42.4869	208.88	2.29488	TRUE	TRUE
ENSG00000213585.11	VDAC1	6.20238e-05	0.00122078	16.0398	24.4246	109.257	41.5956	99.5844	26.3695	90.8273	21.8167	85.4088	28.5516	96.2694	1.74996	TRUE	TRUE
ENSG00000187764.11	SEMA4D	6.203e-05	0.00122078	16.0396	229.17	32.4999	165.051	41.8531	269.115	54.1086	223.101	83.7674	221.609	53.0573	-2.06033	TRUE	TRUE
ENSG00000113615.13	SEC24A	6.21229e-05	0.00122103	16.0368	7.6495	24.3481	8.68186	19.6887	4.49515	21.1634	7.3713	22.49	7.04945	21.9225	1.62307	TRUE	TRUE
ENSG00000124006.15	OBSL1	6.22835e-05	0.00122196	16.0319	1.70168	6.79208	0.918565	14.8293	2.66279	11.5958	0.862554	8.88909	1.5364	10.5266	2.69908	TRUE	TRUE
ENSG00000187474.5	FPR3	6.23312e-05	0.00122196	16.0305	0.532584	174.429	0.443639	102.419	5.27396	95.8032	0.312011	42.3154	1.64055	103.742	5.8987	TRUE	TRUE
ENSG00000137936.18	BCAR3	6.24922e-05	0.00122264	16.0256	1.94701	13.2131	1.36421	14.34	3.79838	20.9416	1.539	11.1323	2.16215	14.9068	2.72985	TRUE	TRUE
ENSG00000130038.10	CRACR2A	6.26604e-05	0.00122264	16.0205	21.4149	4.44796	21.5454	7.10678	12.4442	4.88101	22.578	6.64477	19.4956	5.77013	-1.73907	TRUE	TRUE
ENSG00000187231.14	SESTD1	6.27981e-05	0.00122264	16.0163	12.4714	108.241	11.8437	42.8564	16.8745	54.0713	9.62281	73.5212	12.7031	69.6725	2.44617	TRUE	TRUE
ENSG00000198959.12	TGM2	6.28102e-05	0.00122264	16.016	1.42344	15.4618	1.78515	106.893	4.5062	63.7073	3.01314	72.0257	2.68198	64.522	4.53784	TRUE	TRUE
ENSG00000164949.8	GEM	6.2925e-05	0.00122264	16.0125	0	68.7783	0.190349	205.43	3.23344	69.0271	0.311411	174.656	0.933799	129.473	6.96966	TRUE	TRUE
ENSG00000181350.12	LRRC75A	6.29305e-05	0.00122264	16.0124	4.44925	0.601202	3.37703	1.31685	4.44643	1.17102	5.25397	0.959619	4.38167	1.01217	-2.01066	TRUE	TRUE
ENSG00000140853.15	NLRC5	6.30753e-05	0.00122264	16.008	216.287	30.646	244.797	81.2508	232.153	49.1473	177.983	59.0288	217.805	55.0182	-1.9831	TRUE	TRUE
ENSG00000134109.11	EDEM1	6.31086e-05	0.00122264	16.007	37.8136	207.977	37.1593	133.659	30.56	204.285	62.6099	114.932	42.0357	165.213	1.97209	TRUE	TRUE
ENSG00000134247.10	PTGFRN	6.31564e-05	0.00122264	16.0056	1.24886	6.86999	0.327498	12.505	0.290872	5.77488	0.0823362	8.07106	0.487393	8.30524	3.83889	TRUE	TRUE
ENSG00000198740.8	ZNF652	6.31694e-05	0.00122264	16.0052	24.4131	8.09162	18.2041	7.04498	24.3222	8.40157	28.9192	7.61435	23.9647	7.78813	-1.60916	TRUE	TRUE
ENSG00000100154.14	TTC28	6.33078e-05	0.00122376	16.001	0.339398	4.7488	0.920312	7.55592	0.601943	6.45091	1.02756	4.72997	0.722303	5.8714	2.86033	TRUE	TRUE
ENSG00000250722.6	SELENOP	6.38401e-05	0.00123249	15.9852	1.29331	3073.44	1.57931	961.945	35.4261	816.304	2.11467	574.075	10.1033	1356.44	7.05475	TRUE	TRUE
ENSG00000129514.6	FOXA1	6.3992e-05	0.00123385	15.9807	0	1.25085	0.0259198	0.363949	0	1.15032	0	0.603968	0.00647995	0.842272	3.14556	TRUE	TRUE
ENSG00000162512.16	SDC3	6.42385e-05	0.00123704	15.9734	0.448291	116.381	0.664533	45.5546	4.78294	80.8449	0.392768	28.271	1.57213	67.7629	5.34286	TRUE	TRUE
ENSG00000163132.8	MSX1	6.43324e-05	0.00123728	15.9706	0.28285	2.06546	0.28464	18.7144	0.535605	6.11727	0.315073	9.06948	0.354542	8.99165	4.32206	TRUE	TRUE
ENSG00000152953.13	STK32B	6.44614e-05	0.0012382	15.9669	0.142597	6.00223	0.0786946	3.79914	0.705177	5.96538	0.0998271	3.22563	0.256574	4.74809	3.76514	TRUE	TRUE
ENSG00000150045.12	KLRF1	6.48775e-05	0.00124316	15.9547	41.1409	3.53449	42.7715	4.7518	12.9773	3.96645	20.851	2.21125	29.4352	3.616	-2.99061	TRUE	TRUE
ENSG00000120332.16	TNN	6.48832e-05	0.00124316	15.9545	0	0.326309	0	0.316317	0.0478849	0.729689	0.0223655	0.778196	0.0175626	0.537628	2.43929	TRUE	TRUE
ENSG00000107821.14	KAZALD1	6.5011e-05	0.00124404	15.9508	0	1.47802	0	2.89202	0.136422	1.75356	0.196565	2.09729	0.0832467	2.05522	3.55598	TRUE	TRUE
ENSG00000173597.9	SULT1B1	6.52766e-05	0.00124683	15.9431	46.5084	2.14078	8.52714	2.34121	26.4963	1.65864	24.278	2.51594	26.4525	2.16414	-3.55181	TRUE	TRUE
ENSG00000102710.20	SUPT20H	6.53208e-05	0.00124683	15.9418	48.519	17.7383	42.3593	15.7522	44.0301	17.1727	50.3293	12.9056	46.3094	15.8922	-1.53705	TRUE	TRUE
ENSG00000149115.14	TNKS1BP1	6.55314e-05	0.00124894	15.9357	1.19069	6.7126	2.14156	18.0189	0.741774	8.09266	1.27755	27.0325	1.33789	14.9642	3.38909	TRUE	TRUE
ENSG00000111799.21	COL12A1	6.55954e-05	0.00124894	15.9338	0.0440416	3.08065	0.0347035	60.7733	0.318943	9.27507	0.143378	21.5112	0.135266	23.66	6.6581	TRUE	TRUE
ENSG00000254979.5	AP000781.2	6.6067e-05	0.00125635	15.9203	1.05358	15.5374	0.76942	18.0444	1.73585	12.2921	0.463124	5.74477	1.00549	12.9047	3.55627	TRUE	TRUE
ENSG00000244405.8	ETV5	6.63858e-05	0.00126083	15.9112	0.793716	42.7378	0.477065	23.8245	2.95362	81.3165	1.03966	15.1643	1.31601	40.7608	4.85081	TRUE	TRUE
ENSG00000011566.15	MAP4K3	6.67187e-05	0.00126492	15.9017	2.15931	17.3718	4.84455	19.1951	2.69092	16.1378	4.27733	21.9605	3.49303	18.6663	2.38487	TRUE	TRUE
ENSG00000186283.14	TOR3A	6.67673e-05	0.00126492	15.9003	18.7447	74.4246	23.7424	78.8551	30.0753	92.1109	19.3084	57.1387	22.9677	75.6323	1.71504	TRUE	TRUE
ENSG00000114541.15	FRMD4B	6.68539e-05	0.00126499	15.8979	9.0807	184.599	7.74404	56.0956	8.08787	76.1403	7.80566	41.5129	8.17957	89.5871	3.43727	TRUE	TRUE
ENSG00000148672.9	GLUD1	6.70458e-05	0.00126704	15.8924	33.5735	142.814	53.0529	126.146	34.5757	120.808	27.9872	119.089	37.2973	127.214	1.76739	TRUE	TRUE
ENSG00000258947.7	TUBB3	6.72557e-05	0.00126943	15.8865	0.145176	13.4642	1.16176	43.768	0.428784	7.82285	0.873228	27.9424	0.652236	23.2494	4.95605	TRUE	TRUE
ENSG00000064201.15	TSPAN32	6.75449e-05	0.00127182	15.8784	62.3565	3.32884	85.6612	12.3219	50.1018	12.8516	58.3866	5.48798	64.1265	8.49757	-2.90117	TRUE	TRUE
ENSG00000269190.6	FBXO17	6.75923e-05	0.00127182	15.8771	0.580877	1.98151	0.256167	5.90057	0.651167	3.45284	0.568839	6.58094	0.514262	4.47897	2.8981	TRUE	TRUE
ENSG00000154133.15	ROBO4	6.76331e-05	0.00127182	15.8759	0.0794714	1.64325	0.0976338	17.0393	0.347227	9.32634	0.120039	5.16167	0.161093	8.29264	5.00649	TRUE	TRUE
ENSG00000183496.6	MEX3B	6.8039e-05	0.00127728	15.8646	0.219277	4.90011	0.500336	6.33425	1.04074	7.74932	1.05981	7.17264	0.705041	6.53908	3.04385	TRUE	TRUE
ENSG00000150471.16	ADGRL3	6.81642e-05	0.00127728	15.8611	0.022595	0.672969	0.0356863	0.358104	0.046793	0.36174	0.0438002	1.04042	0.0372186	0.608308	2.3679	TRUE	TRUE
ENSG00000108551.5	RASD1	6.81756e-05	0.00127728	15.8608	0.329422	7.74103	0.903532	97.9346	0.834191	20.8054	0.861	90.1834	0.732036	54.1661	6.02726	TRUE	TRUE
ENSG00000145391.13	SETD7	6.86382e-05	0.0012842	15.848	6.49708	22.3139	6.99086	25.0714	6.24313	18.72	3.99033	19.166	5.93035	21.3178	1.8285	TRUE	TRUE
ENSG00000134294.14	SLC38A2	6.87137e-05	0.0012842	15.8459	88.9507	200.319	83.5951	350.424	80.4498	244.351	99.4526	393.719	88.1121	297.204	1.75289	TRUE	TRUE
ENSG00000173581.7	CCDC106	6.92152e-05	0.00129199	15.8322	2.786	12.497	3.00307	9.42935	2.38463	9.57879	2.1474	6.89003	2.58027	9.5988	1.85543	TRUE	TRUE
ENSG00000105246.6	EBI3	6.93272e-05	0.00129208	15.8291	0.94295	24.1637	0.522403	26.0874	4.70454	86.3278	0.731274	39.6015	1.72529	44.0451	4.59605	TRUE	TRUE
ENSG00000101773.19	RBBP8	6.93901e-05	0.00129208	15.8274	2.75705	54.5396	4.85625	20.8988	4.90873	18.6013	3.17582	23.081	3.92446	29.2802	2.86798	TRUE	TRUE
ENSG00000174485.15	DENND4A	7.01431e-05	0.00130449	15.807	16.8001	68.573	20.5395	51.8326	10.4888	63.2986	23.881	57.4864	17.9273	60.2977	1.74431	TRUE	TRUE
ENSG00000155659.15	VSIG4	7.04317e-05	0.00130449	15.7992	1.12002	775.109	0.958567	192.698	20.5589	367.744	1.13278	342.812	5.94257	419.591	6.11802	TRUE	TRUE
ENSG00000227507.2	LTB	7.04722e-05	0.00130449	15.7981	327.585	15.1517	265.958	49.646	416.657	9.8113	282.798	43.1627	323.25	29.4429	-3.45221	TRUE	TRUE
ENSG00000177675.8	CD163L1	7.04823e-05	0.00130449	15.7979	0.284165	119.355	0.197865	35.7106	2.20467	28.2253	0.0203477	32.4406	0.676761	53.9329	6.12022	TRUE	TRUE
ENSG00000088882.8	CPXM1	7.04853e-05	0.00130449	15.7978	0.297696	4.0236	0.62189	10.8137	0.204129	4.36175	0.527724	30.3105	0.41286	12.3774	4.60461	TRUE	TRUE
ENSG00000170891.11	CYTL1	7.06818e-05	0.00130548	15.7925	0.531772	6.01729	0.419569	7.11294	0.558726	18.6535	0.580733	3.33885	0.5227	8.78065	3.83406	TRUE	TRUE
ENSG00000167711.13	SERPINF2	7.07102e-05	0.00130548	15.7918	0.960993	4.85687	1.28558	6.66862	1.83582	7.05068	0.521247	10.0305	1.15091	7.15167	2.53533	TRUE	TRUE
ENSG00000104213.12	PDGFRL	7.09209e-05	0.00130571	15.7861	0	1.39737	0.0778584	33.5067	0.0538231	3.25854	0	18.3459	0.0329204	14.1271	6.74194	TRUE	TRUE
ENSG00000165181.16	SHOC1	7.09445e-05	0.00130571	15.7855	2.24992	0.242331	0.88703	0.223805	1.08016	0.165288	4.07845	0.154764	2.07389	0.196547	-2.87395	TRUE	TRUE
ENSG00000047597.7	XK	7.098e-05	0.00130571	15.7845	3.18561	0.213478	3.20252	0.0435459	0.884164	0.0203075	7.64974	0.0189054	3.73051	0.0740591	-4.45989	TRUE	TRUE
ENSG00000229474.6	PATL2	7.11467e-05	0.00130654	15.7801	44.0703	11.7125	69.5509	16.2707	30.523	12.1493	57.8992	17.2235	50.5108	14.339	-1.80948	TRUE	TRUE
ENSG00000111913.19	RIPOR2	7.11968e-05	0.00130654	15.7788	507.319	3.67874	275.107	32.2124	521.472	9.69932	364.282	35.2353	417.045	20.2064	-4.36054	TRUE	TRUE
ENSG00000145431.11	PDGFC	7.14345e-05	0.00130823	15.7725	1.84594	42.5399	3.11565	17.2527	2.2295	19.6859	2.1213	10.7321	2.3281	22.5527	3.22178	TRUE	TRUE
ENSG00000080824.18	HSP90AA1	7.14612e-05	0.00130823	15.7718	163.513	669.713	273.43	1052.56	240.988	1202.17	167.987	736.388	211.479	915.208	2.11306	TRUE	TRUE
ENSG00000196428.12	TSC22D2	7.24271e-05	0.00132425	15.7464	22.3926	165.921	19.9186	111.003	45.2574	190.349	26.766	119.201	28.5836	146.618	2.35475	TRUE	TRUE
ENSG00000006451.8	RALA	7.25289e-05	0.00132425	15.7437	11.0748	54.3803	17.4624	41.0371	12.0177	65.837	11.7435	34.6915	13.0746	48.9865	1.89756	TRUE	TRUE
ENSG00000071967.12	CYBRD1	7.26197e-05	0.00132425	15.7413	9.74053	62.9339	8.11348	182.283	12.5138	51.4883	18.7312	87.0403	12.2748	95.9363	2.95618	TRUE	TRUE
ENSG00000184557.4	SOCS3	7.27942e-05	0.00132425	15.7368	60.2349	1487.74	37.3787	995.808	153.476	797.427	46.2208	441.173	74.3275	930.537	3.64431	TRUE	TRUE
ENSG00000163399.16	ATP1A1	7.28537e-05	0.00132425	15.7353	83.0698	360.03	156.211	389.968	107.81	349.492	73.0488	511.08	105.035	402.643	1.93762	TRUE	TRUE
ENSG00000182168.15	UNC5C	7.29439e-05	0.00132425	15.7329	0	1.37756	0	0.524892	0.0117166	0.560313	0.0905316	0.468593	0.0255621	0.732839	2.72964	TRUE	TRUE
ENSG00000100276.10	RASL10A	7.29766e-05	0.00132425	15.7321	0.232806	7.49981	0.464129	4.59606	1.27968	7.48757	0.232815	4.25121	0.552358	5.95866	3.21526	TRUE	TRUE
ENSG00000090104.12	RGS1	7.30327e-05	0.00132425	15.7306	16.4684	3487.74	59.2675	835.349	138.746	2914.93	47.4377	1533.13	65.4799	2192.79	5.06343	TRUE	TRUE
ENSG00000265972.6	TXNIP	7.32315e-05	0.00132627	15.7255	1393.47	218.333	1107.24	164.911	1334.81	177.463	969.432	471.45	1201.24	258.039	-2.21842	TRUE	TRUE
ENSG00000123342.16	MMP19	7.37518e-05	0.00133252	15.7121	0.25491	2599.7	0.254244	288.333	14.0288	370.132	0.295789	1169.3	3.70843	1106.87	8.1832	TRUE	TRUE
ENSG00000161281.11	COX7A1	7.36745e-05	0.00133252	15.7141	1.16507	6.95357	0.881599	18.1548	0.66015	15.7685	2.64846	11.7354	1.33882	13.1531	3.20337	TRUE	TRUE
ENSG00000169220.18	RGS14	7.42327e-05	0.00133849	15.6998	198.196	26.5717	97.1718	26.2343	252.687	27.5325	145.148	12.2247	173.301	23.1408	-2.89938	TRUE	TRUE
ENSG00000102595.20	UGGT2	7.42576e-05	0.00133849	15.6991	2.78924	8.61602	1.54703	7.78271	1.26159	11.4003	2.75329	15.9326	2.08779	10.9329	2.33427	TRUE	TRUE
ENSG00000161647.18	MPP3	7.43746e-05	0.00133901	15.6962	1.36982	6.36287	0.273728	7.84284	1.21967	6.96806	0.747924	8.90678	0.902786	7.52014	2.9258	TRUE	TRUE
ENSG00000108511.10	HOXB6	7.44808e-05	0.00133933	15.6935	0	1.87962	0.0824431	3.63047	0.391431	5.20321	0.0457297	3.82186	0.129901	3.63379	4.02155	TRUE	TRUE
ENSG00000002587.10	HS3ST1	7.46571e-05	0.00134009	15.689	1.47802	104.519	0.732974	21.6837	3.60379	93.0883	0.691241	20.8873	1.62651	60.0446	5.12251	TRUE	TRUE
ENSG00000146477.6	SLC22A3	7.4826e-05	0.00134009	15.6847	0.120439	0.746841	0.0315296	2.40059	0.0323915	0.519823	0.0283877	2.51232	0.0531869	1.54489	3.42463	TRUE	TRUE
ENSG00000100600.15	LGMN	7.48625e-05	0.00134009	15.6838	6.21846	1359.65	7.88043	413.987	43.7404	621.382	7.24577	211.918	16.2713	651.734	5.31527	TRUE	TRUE
ENSG00000173757.9	STAT5B	7.48753e-05	0.00134009	15.6835	225.61	41.7133	115.784	59.3736	253.454	36.0686	168.034	45.0009	190.72	45.5391	-2.06387	TRUE	TRUE
ENSG00000244255.5	AL645922.1	7.51754e-05	0.00134388	15.6759	0.161036	7.33069	0.117565	2.4544	0	4.38541	0	7.134	0.0696504	5.32612	4.99929	TRUE	TRUE
ENSG00000181744.8	DIPK2A	7.54104e-05	0.0013465	15.67	10.0153	36.8944	9.11037	29.1826	10.1247	35.1495	9.58564	25.2539	9.70901	31.6201	1.69322	TRUE	TRUE
ENSG00000159403.18	C1R	7.55095e-05	0.00134669	15.6675	2.97724	47.0812	2.58258	542.183	6.66463	80.2887	3.75101	365.718	3.99387	258.818	5.98289	TRUE	TRUE
ENSG00000163697.17	APBB2	7.57082e-05	0.0013473	15.6626	0.680841	6.66335	1.06584	16.6379	1.5762	7.56692	1.9174	11.2819	1.31007	10.5375	2.91532	TRUE	TRUE
ENSG00000140368.13	PSTPIP1	7.57587e-05	0.0013473	15.6613	156.334	48.147	112.892	38.8851	201.895	38.9618	118.177	30.406	147.325	39.1	-1.91105	TRUE	TRUE
ENSG00000086015.21	MAST2	7.58181e-05	0.0013473	15.6598	3.60789	19.1632	7.91093	25.4354	4.0408	16.7653	5.75673	20.557	5.32909	20.4802	1.92248	TRUE	TRUE
ENSG00000240771.8	ARHGEF25	7.58978e-05	0.0013473	15.6578	0.464014	2.82522	0.584196	7.37994	0.172257	2.99827	0.217835	5.20792	0.359575	4.60284	3.35516	TRUE	TRUE
ENSG00000177679.16	SRRM3	7.60902e-05	0.00134914	15.653	0	0.330409	0	1.73316	0	0.477007	0.0876102	1.55326	0.0219025	1.02346	3.20414	TRUE	TRUE
ENSG00000182950.3	ODF3L1	7.65525e-05	0.00135575	15.6416	0	3.22265	0	1.34977	0.276318	3.35221	0	1.76433	0.0690795	2.42224	3.89893	TRUE	TRUE
ENSG00000072818.12	ACAP1	7.67371e-05	0.00135744	15.637	268.68	20.6591	220.569	54.3592	195.177	33.961	222.869	67.353	226.824	44.0831	-2.36064	TRUE	TRUE
ENSG00000182985.17	CADM1	7.68659e-05	0.00135814	15.6339	1.49432	7.85153	2.36383	11.1354	1.82323	29.3595	2.90414	19.0986	2.14638	16.8613	2.91657	TRUE	TRUE
ENSG00000133800.9	LYVE1	7.70681e-05	0.00136014	15.6289	2.24546	366.317	0.238702	151.43	7.92127	99.5627	1.46381	334.238	2.96731	237.887	6.27776	TRUE	TRUE
ENSG00000188130.14	MAPK12	7.72667e-05	0.00136206	15.624	0.683944	6.51709	1.00848	8.52108	1.41028	5.57334	1.89099	4.68085	1.24842	6.32309	2.25199	TRUE	TRUE
ENSG00000112576.12	CCND3	7.74302e-05	0.00136336	15.62	300.707	48.3615	296.402	63.3383	245.746	51.2062	316.573	130.535	289.857	73.3603	-1.9808	TRUE	TRUE
ENSG00000120738.8	EGR1	7.78278e-05	0.00136878	15.6103	121.442	971.089	63.0762	1302.05	192.585	1440.9	39.6388	653.148	104.186	1091.8	3.38822	TRUE	TRUE
ENSG00000129009.13	ISLR	7.79651e-05	0.00136961	15.607	0	13.7086	0.239572	119.258	0.798034	31.4577	0.034306	20.7731	0.267978	46.2993	6.97834	TRUE	TRUE
ENSG00000106823.12	ECM2	7.81907e-05	0.00137199	15.6015	0.102317	5.47833	0	21.1523	0.176578	6.92905	0.447496	9.14741	0.181598	10.6768	5.25815	TRUE	TRUE
ENSG00000101342.10	TLDC2	7.8449e-05	0.00137494	15.5953	8.30257	0.895373	11.8906	1.47713	13.3714	1.26624	8.52174	3.45289	10.5216	1.77291	-2.50364	TRUE	TRUE
ENSG00000107282.8	APBA1	7.87668e-05	0.00137892	15.5877	0.224042	5.47702	0.37768	2.56974	0.760309	6.21468	0.239774	3.74198	0.400451	4.50086	3.2006	TRUE	TRUE
ENSG00000105472.13	CLEC11A	7.89147e-05	0.00137992	15.5841	2.80826	28.4605	1.45053	22.7789	5.97319	24.3476	4.88683	27.9467	3.7797	25.8834	2.74357	TRUE	TRUE
ENSG00000064042.18	LIMCH1	7.90956e-05	0.00138001	15.5798	0.388553	3.1107	0.182113	11.1051	0.128417	3.53032	0.759823	4.03649	0.364726	5.44565	3.5769	TRUE	TRUE
ENSG00000240583.12	AQP1	7.92164e-05	0.00138001	15.5769	0.255601	13.4401	0.351317	305.106	1.54632	84.5133	1.23389	84.5711	0.846781	121.908	7.00972	TRUE	TRUE
ENSG00000039560.14	RAI14	7.92631e-05	0.00138001	15.5758	0.700889	5.59573	0.684549	30.6964	0.367029	7.83242	1.06548	6.30008	0.704486	12.6062	3.98132	TRUE	TRUE
ENSG00000163346.17	PBXIP1	7.92826e-05	0.00138001	15.5753	181.721	40.4324	130.382	50.0473	270.118	25.1665	162.042	53.1325	186.066	42.1947	-2.13804	TRUE	TRUE
ENSG00000100036.13	SLC35E4	7.95393e-05	0.00138289	15.5692	1.26042	3.41553	1.02302	6.13204	1.84696	6.38168	1.64012	8.27391	1.44263	6.05079	1.99538	TRUE	TRUE
ENSG00000143631.10	FLG	7.98393e-05	0.00138652	15.5621	0.0096252	0.130202	0.00377081	0.223479	0	0.171856	0.0278061	0.348133	0.0103005	0.218417	1.52948	TRUE	TRUE
ENSG00000165685.8	TMEM52B	8.04983e-05	0.00139637	15.5466	0.512363	108.324	0.248369	24.2574	2.79731	92.6035	1.06133	22.6202	1.15484	61.9513	5.62788	TRUE	TRUE
ENSG00000087245.13	MMP2	8.07269e-05	0.00139874	15.5412	0.514548	46.3277	0.197792	367.253	3.21224	115.85	0.0238981	207.256	0.987119	184.172	7.40518	TRUE	TRUE
ENSG00000168003.16	SLC3A2	8.10759e-05	0.00140319	15.533	45.5443	198.646	56.7053	196.344	106.261	244.42	49.9586	218.112	64.6173	214.381	1.72862	TRUE	TRUE
ENSG00000204131.9	NHSL2	8.1321e-05	0.00140584	15.5273	37.621	1.00776	12.7319	4.42177	39.3505	2.58815	27.4114	2.63404	29.2787	2.66293	-3.4105	TRUE	TRUE
ENSG00000162927.14	PUS10	8.20046e-05	0.00141547	15.5115	4.72456	13.4353	4.94486	11.8257	2.22358	15.3831	5.54032	17.3823	4.35833	14.5066	1.71205	TRUE	TRUE
ENSG00000151229.13	SLC2A13	8.20646e-05	0.00141547	15.5101	1.60339	10.6324	2.17108	4.83442	1.48889	10.0725	1.61483	6.2366	1.71955	7.94398	2.14433	TRUE	TRUE
ENSG00000173548.8	SNX33	8.24168e-05	0.00141994	15.502	0.531606	15.5055	1.46491	11.2266	2.80601	11.8165	0.696684	12.1208	1.3748	12.6673	3.11386	TRUE	TRUE
ENSG00000089558.9	KCNH4	8.28224e-05	0.00142531	15.4927	0.0313493	0.694644	0.123179	0.750445	0.0259763	1.15798	0.0414928	0.520665	0.0554993	0.780934	2.50213	TRUE	TRUE
ENSG00000171604.12	CXXC5	8.31137e-05	0.00142871	15.4861	17.6867	45.2809	19.7845	42.3257	21.405	56.8943	15.6354	55.0762	18.6279	49.8943	1.41657	TRUE	TRUE
ENSG00000204291.11	COL15A1	8.33011e-05	0.00143032	15.4819	0.284595	4.17526	0.430286	76.8961	0.251861	18.5483	0.828829	55.4743	0.448893	38.7735	6.14612	TRUE	TRUE
ENSG00000143674.11	MAP3K21	8.3499e-05	0.0014321	15.4774	0.961321	2.61919	0.747834	2.61573	0.774226	4.00739	0.84543	2.75769	0.832203	3	1.73355	TRUE	TRUE
ENSG00000204851.7	PNMA8B	8.38089e-05	0.00143579	15.4704	0.0539893	0.710986	0.141093	1.42756	0.0237805	1.47176	0.0625172	0.695909	0.0703449	1.07655	2.78804	TRUE	TRUE
ENSG00000170955.10	CAVIN3	8.39195e-05	0.00143607	15.4679	0.218921	10.786	0.904824	34.9456	1.97062	20.0712	0.44844	12.4071	0.885701	19.5525	4.31742	TRUE	TRUE
ENSG00000171867.17	PRNP	8.42007e-05	0.0014378	15.4616	46.9624	442.17	41.4749	217.584	78.457	234.7	27.483	264.634	48.5943	289.772	2.57359	TRUE	TRUE
ENSG00000003147.19	ICA1	8.42096e-05	0.0014378	15.4614	3.96958	14.6881	3.29217	15.3425	3.65339	15.1987	6.78099	15.6411	4.42403	15.2176	1.75951	TRUE	TRUE
ENSG00000138606.19	SHF	8.44001e-05	0.00143944	15.4571	0.980745	6.93013	1.23412	8.32457	0.794295	9.55399	1.42045	4.2501	1.1074	7.2647	2.60872	TRUE	TRUE
ENSG00000165475.15	CRYL1	8.47509e-05	0.0014435	15.4492	7.37855	70.2331	14.7422	43.1068	12.6877	52.4473	8.39533	32.8613	10.8009	49.6621	2.1906	TRUE	TRUE
ENSG00000162433.15	AK4	8.48283e-05	0.0014435	15.4475	0.324751	6.33593	0.40854	7.66205	1.33486	4.3258	0.264083	4.74516	0.58306	5.76723	3.1026	TRUE	TRUE
ENSG00000134259.3	NGF	8.53313e-05	0.00145044	15.4363	0	0.690416	0	5.97026	0.0990306	2.55692	0	0.901191	0.0247576	2.5297	4.3977	TRUE	TRUE
ENSG00000166025.18	AMOTL1	8.54443e-05	0.00145074	15.4338	0.431094	2.03915	0.284802	12.164	0.206811	3.52451	0.628988	6.89916	0.387924	6.15671	3.68068	TRUE	TRUE
ENSG00000128342.5	LIF	8.55422e-05	0.00145078	15.4317	0.216327	49.5619	0.4434	62.4159	2.98588	35.7766	0.172272	16.6513	0.95447	41.1014	5.2881	TRUE	TRUE
ENSG00000173621.9	LRFN4	8.57461e-05	0.00145262	15.4272	3.16045	12.1428	5.41922	11.4846	3.47834	11.2379	3.94646	11.8125	4.00112	11.6694	1.52096	TRUE	TRUE
ENSG00000105974.12	CAV1	8.59456e-05	0.00145438	15.4228	0.914909	6.39088	0.308538	76.7823	0.543376	16.6519	0.942718	17.4582	0.677385	29.3208	5.24206	TRUE	TRUE
ENSG00000122386.10	ZNF205	8.66501e-05	0.00146468	15.4074	0.307295	5.85146	0.683171	4.07234	1.05029	3.82566	0.746957	3.28282	0.696928	4.25807	2.45117	TRUE	TRUE
ENSG00000198816.7	ZNF358	8.72065e-05	0.00147245	15.3953	1.16463	41.0109	2.82352	30.3514	7.29245	39.6333	2.79943	21.8827	3.52001	33.2196	3.20231	TRUE	TRUE
ENSG00000116717.13	GADD45A	8.73322e-05	0.00147285	15.3925	25.6127	112.808	13.0385	113.364	18.3082	64.7585	36.0559	179.738	23.2538	117.667	2.33421	TRUE	TRUE
ENSG00000073417.15	PDE8A	8.74239e-05	0.00147285	15.3906	9.18014	43.2661	16.0046	37.2409	5.70077	41.0082	14.0569	85.1671	11.2356	51.6706	2.19127	TRUE	TRUE
ENSG00000139117.14	CPNE8	8.76466e-05	0.00147496	15.3858	3.08148	28.0262	3.94642	17.5886	4.21393	12.2428	2.99945	19.4173	3.56032	19.3187	2.40741	TRUE	TRUE
ENSG00000177535.8	OR2B11	8.82571e-05	0.0014836	15.3726	0.347552	17.4376	0.217098	7.75916	1.88425	15.1444	0.287149	11.7384	0.684012	13.0199	4.06474	TRUE	TRUE
ENSG00000156103.16	MMP16	8.88399e-05	0.00149167	15.3602	0	0.700293	0	0.872883	0	0.668783	0.00976117	0.186279	0.00244029	0.607059	2.78705	TRUE	TRUE
ENSG00000170677.6	SOCS6	8.8977e-05	0.00149167	15.3573	1.17919	15.4163	1.25652	15.6	4.19343	37.3572	1.37883	16.8689	2.00199	21.3106	3.34849	TRUE	TRUE
ENSG00000169418.10	NPR1	8.90317e-05	0.00149167	15.3561	0	0.683574	0.0334593	13.0237	0.070527	4.25758	0.0750282	7.2897	0.0447536	6.31365	5.46947	TRUE	TRUE
ENSG00000151014.6	NOCT	8.91857e-05	0.00149178	15.3529	2.3382	45.5028	3.40798	21.5203	5.55282	29.0307	6.68326	19.9732	4.49557	29.0067	2.66304	TRUE	TRUE
ENSG00000184867.14	ARMCX2	8.9234e-05	0.00149178	15.3518	1.79456	7.79872	2.09269	6.31796	0.770456	9.12807	1.22221	9.25673	1.46998	8.12537	2.38934	TRUE	TRUE
ENSG00000144366.16	GULP1	8.96237e-05	0.00149665	15.3436	0.338464	2.48958	0.176122	8.84542	0.624196	3.56986	0.403989	4.12292	0.385693	4.75694	3.32193	TRUE	TRUE
ENSG00000102038.15	SMARCA1	8.97482e-05	0.00149708	15.341	0.0341978	2.51761	0.193032	6.63233	0.431166	4.2902	0.174805	5.22348	0.2083	4.6659	3.95034	TRUE	TRUE
ENSG00000183010.17	PYCR1	8.99068e-05	0.0014973	15.3376	0.517097	2.92548	0.405788	5.41208	0.369356	5.62072	0.628948	2.0909	0.480297	4.0123	2.82508	TRUE	TRUE
ENSG00000122863.6	CHST3	8.9958e-05	0.0014973	15.3366	0.0173569	0.530263	0.0274661	3.89102	0.0859033	1.55188	0.118841	2.86545	0.0623917	2.20965	3.83013	TRUE	TRUE
ENSG00000154556.18	SORBS2	9.07958e-05	0.00150959	15.3191	0.535231	2.92541	0.371627	5.48978	0.471008	6.63565	0.473102	3.90233	0.462742	4.73829	3.10395	TRUE	TRUE
ENSG00000121068.14	TBX2	9.10549e-05	0.00151225	15.3137	0.0332719	1.13909	0	4.80323	0.183643	3.02573	0	2.85314	0.0542287	2.9553	4.30817	TRUE	TRUE
ENSG00000198576.4	ARC	9.12811e-05	0.00151435	15.309	0.037867	16.3847	0.103949	25.0217	1.73202	20.8475	0.0720506	15.3828	0.486472	19.4092	5.05595	TRUE	TRUE
ENSG00000179051.14	RCC2	9.14495e-05	0.00151549	15.3055	13.4298	89.8159	29.4036	52.251	19.199	112.701	17.4949	68.092	19.8818	80.715	2.01593	TRUE	TRUE
ENSG00000187994.14	RINL	9.2112e-05	0.00152481	15.2919	31.4768	5.81957	28.5714	9.52155	21.4146	9.02304	27.2613	6.14247	27.181	7.62666	-1.81998	TRUE	TRUE
ENSG00000197461.13	PDGFA	9.23202e-05	0.00152537	15.2876	2.72139	11.6983	1.92179	17.3513	4.68358	50.1135	2.31438	32.4942	2.91029	27.9143	3.21819	TRUE	TRUE
ENSG00000005961.19	ITGA2B	9.25267e-05	0.00152537	15.2834	127.627	2.68816	120.204	0.609184	11.0169	1.19841	102.68	0.483851	90.382	1.2449	-6.07206	TRUE	TRUE
ENSG00000157657.14	ZNF618	9.25469e-05	0.00152537	15.283	0.879547	13.3601	0.89963	6.97605	1.69792	31.649	0.972492	7.11981	1.1124	14.7762	3.61707	TRUE	TRUE
ENSG00000141391.14	PRELID3A	9.25471e-05	0.00152537	15.283	1.02638	12.9349	1.13152	4.92626	0.6804	8.26757	1.72756	5.57791	1.14147	7.92667	2.69276	TRUE	TRUE
ENSG00000101871.14	MID1	9.26875e-05	0.00152603	15.2801	0.0654075	0.827174	0	7.13235	0.0366108	2.70975	0.113526	4.09368	0.0538861	3.69074	4.62254	TRUE	TRUE
ENSG00000136636.13	KCTD3	9.29138e-05	0.00152811	15.2755	2.21347	9.67406	1.77539	11.9661	1.8401	7.87841	2.72498	11.1712	2.13848	10.1724	2.19818	TRUE	TRUE
ENSG00000024048.10	UBR2	9.3126e-05	0.00152994	15.2712	54.4917	12.5533	29.5422	11.9929	62.9545	10.451	43.6169	15.3286	47.6513	12.5815	-1.91282	TRUE	TRUE
ENSG00000157557.13	ETS2	9.34676e-05	0.0015339	15.2643	42.4057	786.073	25.5729	532.727	149.586	776.934	30.6045	675.735	62.0423	692.867	3.47914	TRUE	TRUE
ENSG00000198892.6	SHISA4	9.42193e-05	0.00154457	15.2491	1.0461	8.71602	1.24044	8.77612	0.916342	13.0296	3.42509	7.68931	1.65699	9.55277	2.45783	TRUE	TRUE
ENSG00000147872.10	PLIN2	9.45546e-05	0.00154839	15.2424	24.3993	1088.22	37.2622	318.027	109.195	922.533	29.2165	643.089	50.0182	742.967	3.89009	TRUE	TRUE
ENSG00000181274.7	FRAT2	9.49156e-05	0.00155264	15.2352	242.522	8.05815	44.2499	9.29922	334.261	8.22593	137.385	9.16598	189.604	8.68732	-4.43219	TRUE	TRUE
ENSG00000258227.7	CLEC5A	9.51375e-05	0.00155459	15.2308	6.3538	51.0892	2.09425	95.6397	11.5013	147.593	7.3162	65.6177	6.81638	89.985	3.7032	TRUE	TRUE
ENSG00000149084.13	HSD17B12	9.58693e-05	0.00156278	15.2164	12.3063	40.7726	13.4864	52.1009	16.5523	51.6495	14.5693	32.7089	14.2286	44.308	1.63192	TRUE	TRUE
ENSG00000136848.17	DAB2IP	9.59331e-05	0.00156278	15.2151	0.373496	1.51869	0.41288	13.343	0.143879	6.34568	0.251771	5.58041	0.295507	6.69693	4.10311	TRUE	TRUE
ENSG00000164047.6	CAMP	9.59467e-05	0.00156278	15.2148	197.122	1.09234	21.1348	2.53037	37.4921	0.159429	66.9054	0.277598	80.6637	1.01493	-6.17868	TRUE	TRUE
ENSG00000120896.13	SORBS3	9.61096e-05	0.00156376	15.2116	8.51749	105.489	27.2807	95.7996	14.9782	90.7516	18.1866	58.5224	17.2407	87.6406	2.33908	TRUE	TRUE
ENSG00000138316.11	ADAMTS14	9.68933e-05	0.00157483	15.1963	0.0668459	1.31954	0.140626	3.14972	0.0751023	0.499166	0.149754	1.24214	0.108082	1.55264	2.98955	TRUE	TRUE
ENSG00000115355.17	CCDC88A	9.72176e-05	0.00157675	15.19	17.9133	104.808	20.4028	64.1361	15.8576	64.045	15.215	48.7074	17.3472	70.4242	2.01513	TRUE	TRUE
ENSG00000101444.13	AHCY	9.72187e-05	0.00157675	15.19	11.6051	60.2985	18.2503	36.9513	17.52	45.054	12.0437	45.271	14.8548	46.8937	1.65186	TRUE	TRUE
ENSG00000154447.15	SH3RF1	9.76792e-05	0.00158253	15.181	0.296999	8.27795	1.58992	8.84132	1.09472	7.39057	0.417629	6.31916	0.849816	7.70725	3.03909	TRUE	TRUE
ENSG00000075275.16	CELSR1	9.92777e-05	0.00160626	15.1504	1.39905	6.87543	0.798329	5.81924	0.414236	3.88588	1.26619	3.37342	0.969451	4.98849	2.25037	TRUE	TRUE
ENSG00000135828.11	RNASEL	9.93555e-05	0.00160626	15.1489	23.1362	5.17772	10.2329	3.27455	15.5849	3.09533	12.9458	2.79471	15.475	3.58558	-2.07927	TRUE	TRUE
ENSG00000119630.14	PGF	9.95563e-05	0.0016078	15.1451	0.146763	2.32406	0.467434	8.44007	0.498078	3.19112	0.507695	3.93975	0.404993	4.47375	3.17904	TRUE	TRUE
ENSG00000134873.10	CLDN10	9.98345e-05	0.00161059	15.1398	21.3255	0	1.68798	0.079298	35.4763	0	8.69731	0.191895	16.7968	0.0677982	-6.65388	TRUE	TRUE
ENSG00000092929.11	UNC13D	0.000100044	0.00161226	15.1359	195.52	48.3008	116.276	38.7334	305.646	45.5035	165.339	44.9975	195.695	44.3838	-2.13799	TRUE	TRUE
ENSG00000140948.12	ZCCHC14	0.000100729	0.00162056	15.123	5.80641	20.1294	8.36136	14.4355	5.08186	19.2062	5.7273	20.447	6.24423	18.5545	1.55601	TRUE	TRUE
ENSG00000139437.18	TCHP	0.000100773	0.00162056	15.1222	21.8082	8.06541	28.8081	6.43115	13.1669	4.90053	27.1733	5.5358	22.7391	6.23322	-1.8505	TRUE	TRUE
ENSG00000162714.12	ZNF496	0.000100909	0.00162105	15.1196	5.27666	27.7842	10.2186	21.4627	6.67557	24.7676	6.07085	18.097	7.06042	23.0278	1.69151	TRUE	TRUE
ENSG00000205978.6	NYNRIN	0.000101175	0.00162361	15.1146	0.307301	4.94571	0.129692	3.29691	0.485624	4.44381	0.164075	1.37044	0.271673	3.51422	3.28158	TRUE	TRUE
ENSG00000105825.14	TFPI2	0.000101511	0.00162648	15.1084	0	2.35131	0.272723	10.1656	0.184461	4.24375	0.137347	1.86176	0.148633	4.65561	4.25754	TRUE	TRUE
ENSG00000120820.12	GLT8D2	0.000101568	0.00162648	15.1073	1.01733	4.57829	0.435616	19.4968	1.52934	8.06599	0.813262	16.8313	0.948887	12.2431	3.55677	TRUE	TRUE
ENSG00000170323.9	FABP4	0.000101824	0.00162887	15.1026	0.275064	3.2402	0.110846	46.3113	0.257704	8.23831	0.62865	30.8534	0.318066	22.1608	5.73463	TRUE	TRUE
ENSG00000140403.12	DNAJA4	0.000102015	0.0016302	15.0991	10.7009	46.3433	17.5247	56.5109	10.2589	114.8	17.0451	45.6744	13.8824	65.8321	2.23737	TRUE	TRUE
ENSG00000182372.9	CLN8	0.000102367	0.00163412	15.0925	4.82513	93.1691	11.537	28.0426	9.59121	84.3226	8.1679	116.309	8.53032	80.4608	3.22259	TRUE	TRUE
ENSG00000136960.12	ENPP2	0.00010267	0.00163722	15.087	1.35315	125.793	1.19483	93.4276	5.7599	50.2842	0.89441	23.6401	2.30057	73.2863	4.93406	TRUE	TRUE
ENSG00000025434.19	NR1H3	0.000103055	0.00164025	15.0799	3.19407	49.3351	4.54743	26.8132	5.55624	20.0819	4.03233	15.2242	4.33252	27.8636	2.65735	TRUE	TRUE
ENSG00000090776.6	EFNB1	0.000103075	0.00164025	15.0795	1.83049	7.48607	4.08378	9.36997	3.0113	11.8634	3.05329	8.84139	2.99471	9.3902	1.61663	TRUE	TRUE
ENSG00000178695.6	KCTD12	0.000103226	0.00164094	15.0768	19.3414	158.309	19.9044	103.085	31.9893	146.452	8.90832	105.677	20.0359	128.381	2.67371	TRUE	TRUE
ENSG00000130762.15	ARHGEF16	0.000103595	0.00164459	15.07	0	0.434349	0.0207453	0.909897	0.044017	0.930857	0.0709542	0.554423	0.0339291	0.707382	2.59178	TRUE	TRUE
ENSG00000196159.11	FAT4	0.000103733	0.00164459	15.0675	0.108696	0.753591	0.220771	3.02648	0.10859	1.56404	0.316504	3.73539	0.18864	2.26987	3.03747	TRUE	TRUE
ENSG00000186115.13	CYP4F2	0.00010378	0.00164459	15.0667	8.4751	0.175324	1.27434	0.249506	6.09376	0.229363	4.62022	0.420736	5.11585	0.268732	-3.82226	TRUE	TRUE
ENSG00000162493.16	PDPN	0.000104345	0.00165182	15.0564	0.141854	9.48288	0.133738	22.1936	1.69808	36.4251	0.0348616	36.4153	0.502133	26.1292	5.44495	TRUE	TRUE
ENSG00000197380.11	DACT3	0.000104704	0.00165404	15.0499	0.649185	3.26409	0.760389	5.69485	1.17952	6.40902	1.35624	3.26156	0.986333	4.65738	2.1307	TRUE	TRUE
ENSG00000113013.15	HSPA9	0.000104722	0.00165404	15.0496	48.2608	212.386	76.096	170.63	59.3184	173.57	59.7101	146.379	60.8463	175.741	1.52866	TRUE	TRUE
ENSG00000188707.6	ZBED6CL	0.00010496	0.00165404	15.0453	7.11517	0.798271	10.633	2.14905	6.19649	1.30787	7.05835	0.513971	7.75074	1.19229	-2.6029	TRUE	TRUE
ENSG00000168389.17	MFSD2A	0.000105007	0.00165404	15.0445	1.22333	56.7052	2.13734	25.7203	9.02855	83.4909	1.91582	60.1116	3.57626	56.507	3.94467	TRUE	TRUE
ENSG00000198574.6	SH2D1B	0.000105029	0.00165404	15.0441	11.7357	0.703181	19.9369	2.30953	9.67052	1.88373	6.68273	1.40791	12.0065	1.57609	-2.85261	TRUE	TRUE
ENSG00000198821.10	CD247	0.000105939	0.00166664	15.0278	111.651	6.33037	208.353	20.4501	45.5238	8.50746	98.5502	10.6987	116.019	11.4967	-3.32383	TRUE	TRUE
ENSG00000117691.10	NENF	0.000107061	0.00168122	15.0079	9.57329	38.7241	17.3164	40.6484	8.08399	41.0126	12.7311	27.7499	11.9262	37.0337	1.62655	TRUE	TRUE
ENSG00000068305.17	MEF2A	0.000107096	0.00168122	15.0073	27.8563	98.213	22.4834	72.8758	22.4339	145.639	25.3705	60.7398	24.536	94.3668	1.93904	TRUE	TRUE
ENSG00000153823.18	PID1	0.000107197	0.00168122	15.0055	0.887578	28.6726	3.68377	30.9748	4.13664	29.4137	0.61605	39.0984	2.33101	32.0399	3.72474	TRUE	TRUE
ENSG00000106034.18	CPED1	0.000107447	0.00168341	15.0011	1.7354	24.0065	2.37137	13.1564	1.80301	19.1194	0.671253	8.85755	1.64526	16.285	3.23086	TRUE	TRUE
ENSG00000165424.7	ZCCHC24	0.000107899	0.00168876	14.9932	1.18914	8.38122	1.73236	20.3511	3.77147	11.2096	1.30619	12.0145	1.99979	12.9891	2.64005	TRUE	TRUE
ENSG00000112715.22	VEGFA	0.000108127	0.00168962	14.9892	12.4298	1057.27	3.45052	330.883	60.367	615.913	10.3085	755.278	21.639	689.837	4.98811	TRUE	TRUE
ENSG00000139926.15	FRMD6	0.000108177	0.00168962	14.9884	0.0330619	1.6384	0.286053	15.0463	0.3113	4.77715	0.114461	6.12959	0.186219	6.89787	4.61172	TRUE	TRUE
ENSG00000215845.11	TSTD1	0.0001084	0.00169137	14.9845	43.3932	7.61194	34.7351	14.659	50.0905	11.0937	30.9705	11.2587	39.7973	11.1558	-1.82562	TRUE	TRUE
ENSG00000075426.12	FOSL2	0.000108598	0.00169273	14.981	89.6641	780.726	41.7608	402.273	134.924	402.03	58.098	475.455	81.1118	515.121	2.66543	TRUE	TRUE
ENSG00000167779.9	IGFBP6	0.000109009	0.0016974	14.9739	0.301911	7.35987	0.552614	107.565	1.75113	36.1313	0.240212	57.2996	0.711468	52.0888	6.00706	TRUE	TRUE
ENSG00000118849.10	RARRES1	0.00010955	0.00170407	14.9646	0.147498	14.1586	0.124261	64.6734	0.284667	2.59791	0.516397	20.5767	0.268206	25.5017	6.11958	TRUE	TRUE
ENSG00000144369.13	FAM171B	0.000110373	0.00171425	14.9504	0.248663	1.1007	0.127531	1.94338	0.119243	0.726537	0.114937	1.52556	0.152594	1.32404	2.4951	TRUE	TRUE
ENSG00000171227.7	TMEM37	0.00011043	0.00171425	14.9495	0.148205	70.4728	0	16.0559	0.946583	23.9473	0	8.18772	0.273697	29.6659	6.31565	TRUE	TRUE
ENSG00000057019.16	DCBLD2	0.000110741	0.00171619	14.9441	1.24447	5.15665	1.02672	8.11247	1.0291	4.73417	0.999106	7.49184	1.07485	6.37378	2.46213	TRUE	TRUE
ENSG00000167633.18	KIR3DL1	0.00011078	0.00171619	14.9435	4.7663	0.304233	4.85846	1.00655	4.23864	0.929308	3.3864	0.762311	4.31245	0.7506	-2.37503	TRUE	TRUE
ENSG00000113494.17	PRLR	0.000111199	0.00172092	14.9364	0.0767581	4.05851	0.150407	0.737924	0.0984209	1.39659	0.193882	2.41345	0.129867	2.15162	3.29209	TRUE	TRUE
ENSG00000170893.4	TRH	0.000111358	0.00172164	14.9337	0	1.37397	0	1.05028	0.189302	1.87632	0	6.41854	0.0473256	2.67978	4.23789	TRUE	TRUE
ENSG00000050730.16	TNIP3	0.000111928	0.00172868	14.924	0.861368	93.0583	1.55217	17.5344	0.955749	19.3015	1.69378	11.5598	1.26577	35.3635	4.69855	TRUE	TRUE
ENSG00000171943.12	SRGAP2C	0.000112563	0.00173674	14.9134	4.58332	20.0423	5.12104	14.1752	6.43271	16.0037	4.60728	14.3976	5.18609	16.1547	1.62059	TRUE	TRUE
ENSG00000213918.10	DNASE1	0.000112968	0.00173796	14.9066	22.8027	3.19111	21.404	4.5092	10.2138	5.99741	20.1414	3.28772	18.6405	4.24636	-2.10828	TRUE	TRUE
ENSG00000107968.10	MAP3K8	0.000112976	0.00173796	14.9065	37.525	906.966	33.5326	318.416	118.509	755.034	39.6542	427.613	57.3051	602.007	3.39077	TRUE	TRUE
ENSG00000197903.7	HIST1H2BK	0.000112985	0.00173796	14.9063	84.0589	14.346	58.3915	27.5769	72.3838	21.5705	61.085	17.4425	68.9798	20.234	-1.76437	TRUE	TRUE
ENSG00000176658.17	MYO1D	0.00011347	0.00174366	14.8982	3.29682	9.60193	2.1643	35.4144	1.47217	19.496	4.46828	19.5276	2.85039	21.01	2.83894	TRUE	TRUE
ENSG00000151240.17	DIP2C	0.00011369	0.00174527	14.8946	1.05862	3.10032	1.58987	6.40232	0.403597	5.53596	0.520473	6.23616	0.893139	5.31869	2.44788	TRUE	TRUE
ENSG00000197632.9	SERPINB2	0.000114658	0.00175835	14.8786	1.46944	69.9211	1.842	76.696	10.997	74.2486	0.804335	121.935	3.77819	85.7003	4.46753	TRUE	TRUE
ENSG00000087338.5	GMCL1	0.000114802	0.00175864	14.8762	27.0586	7.5274	15.6579	6.9266	24.2095	6.35516	26.5559	6.88713	23.3705	6.92407	-1.74047	TRUE	TRUE
ENSG00000174460.4	ZCCHC12	0.000115115	0.00175864	14.8711	0.0576316	0.688405	0.0452462	0.746863	0.142064	1.53698	0.0411282	2.43125	0.0715175	1.35088	3.0805	TRUE	TRUE
ENSG00000151929.9	BAG3	0.000115143	0.00175864	14.8706	3.59074	34.3366	10.2844	159.743	10.9246	202.44	6.44828	99.951	7.81202	124.117	3.97268	TRUE	TRUE
ENSG00000023171.18	GRAMD1B	0.000115247	0.00175864	14.8689	6.23099	19.8155	5.55692	11.8623	6.1666	17.3052	5.38826	25.9809	5.83569	18.741	1.66638	TRUE	TRUE
ENSG00000152969.20	JAKMIP1	0.000115254	0.00175864	14.8688	6.44278	0.592545	9.63315	0.698856	1.62163	0.498401	7.00975	0.408945	6.17683	0.549687	-3.27222	TRUE	TRUE
ENSG00000188783.6	PRELP	0.000115437	0.00175967	14.8658	0.17488	3.31311	0.183478	99.9466	0.591954	21.4078	0.274528	26.8158	0.30621	37.8708	6.54652	TRUE	TRUE
ENSG00000121769.8	FABP3	0.000115742	0.00176255	14.8608	0.968286	8.06928	0.974968	10.258	2.02058	17.3542	0.763	5.74533	1.18171	10.3567	3.02829	TRUE	TRUE
ENSG00000049759.18	NEDD4L	0.000116921	0.00177872	14.8417	3.44777	21.186	1.58315	13.5422	4.62079	32.9119	4.72672	21.4406	3.59461	22.2702	2.59808	TRUE	TRUE
ENSG00000117519.16	CNN3	0.000117246	0.00178188	14.8365	0.79872	8.67323	1.27279	151.902	0.964339	22.6002	1.02428	46.1273	1.01503	57.3257	5.68654	TRUE	TRUE
ENSG00000143061.17	IGSF3	0.000118562	0.00180008	14.8154	0	0.507859	0.0401528	0.493184	0.0507636	1.01426	0	0.51513	0.0227291	0.632609	2.57757	TRUE	TRUE
ENSG00000187257.16	RSBN1L	0.000118782	0.00180163	14.8119	40.6347	9.17836	24.0961	8.39794	27.0544	6.42081	34.1441	12.6388	31.4823	9.15897	-1.77019	TRUE	TRUE
ENSG00000166188.2	ZNF319	0.00011906	0.00180293	14.8075	12.9036	6.13711	16.5863	5.10751	18.4176	4.3638	14.9307	4.08152	15.7096	4.92249	-1.65432	TRUE	TRUE
ENSG00000102359.7	SRPX2	0.000119105	0.00180293	14.8068	0.0228756	1.60966	0.0287616	9.79401	0.277495	3.98908	0.310809	9.85006	0.159986	6.3107	4.62398	TRUE	TRUE
ENSG00000146376.11	ARHGAP18	0.000119672	0.00180836	14.7978	10.8683	105.153	11.6674	52.1504	3.93054	53.8543	11.2059	39.7159	9.41804	62.7185	2.72245	TRUE	TRUE
ENSG00000077942.19	FBLN1	0.000119701	0.00180836	14.7974	1.69162	29.7046	1.92031	1116.24	2.78981	118.254	2.39964	300.2	2.20035	391.101	7.40991	TRUE	TRUE
ENSG00000115009.13	CCL20	0.00012041	0.00181726	14.7863	0.848688	3503.63	1.33316	268.47	26.312	538.69	1.80786	724.958	7.57542	1258.94	7.35786	TRUE	TRUE
ENSG00000083828.16	ZNF586	0.000120711	0.00182	14.7815	29.6302	6.14712	17.2791	8.49722	31.8929	7.66622	25.6858	10.9289	26.122	8.30985	-1.64063	TRUE	TRUE
ENSG00000171388.12	APLN	0.000121277	0.00182518	14.7727	0.0370525	0.68154	0.0292519	1.47575	0.0312134	0.626164	0	0.234642	0.0243795	0.754525	2.78037	TRUE	TRUE
ENSG00000009950.16	MLXIPL	0.000121295	0.00182518	14.7725	0.571143	1.29182	0.256031	2.16419	0.287524	5.56307	0.344849	2.44155	0.364886	2.86516	2.67316	TRUE	TRUE
ENSG00000183098.11	GPC6	0.00012186	0.00183078	14.7637	0.0193807	2.04932	0.187599	7.09103	0	1.00588	0	3.79103	0.051745	3.48432	4.56198	TRUE	TRUE
ENSG00000276600.5	RAB7B	0.000122016	0.00183078	14.7613	0.0530968	45.0693	0.187692	15.7385	0.607304	11.0425	0	8.63871	0.212023	20.1222	6.01814	TRUE	TRUE
ENSG00000169155.10	ZBTB43	0.000122135	0.00183078	14.7594	5.39483	22.3114	6.7428	15.9511	8.25716	22.2015	6.02762	21.6509	6.6056	20.5287	1.62122	TRUE	TRUE
ENSG00000154146.13	NRGN	0.000122149	0.00183078	14.7592	356.086	5.99844	629.029	14.5554	54.1644	11.7843	458.61	6.7443	374.472	9.77062	-5.24596	TRUE	TRUE
ENSG00000108828.16	VAT1	0.000122339	0.00183181	14.7563	20.7217	109.901	23.5749	82.1749	33.6775	72.9814	22.8233	59.7096	25.1994	81.1918	1.68401	TRUE	TRUE
ENSG00000104064.17	GABPB1	0.000122554	0.00183181	14.753	8.68337	24.0122	12.3554	26.0851	7.86356	28.9484	11.9928	49.5938	10.2238	32.1599	1.64377	TRUE	TRUE
ENSG00000183696.14	UPP1	0.000122781	0.00183181	14.7495	72.1353	377.511	58.4851	168.935	100.855	269.31	46.0604	305.784	69.384	280.385	2.01317	TRUE	TRUE
ENSG00000147168.12	IL2RG	0.000122817	0.00183181	14.7489	244.539	26.3028	218.322	79.3088	319.902	45.7497	164.71	52.2976	236.868	50.9147	-2.21571	TRUE	TRUE
ENSG00000184916.9	JAG2	0.000122994	0.00183181	14.7462	0.616167	3.58501	1.01953	17.75	0.483055	9.14614	0.331587	3.49836	0.612586	8.49488	3.59234	TRUE	TRUE
ENSG00000168229.4	PTGDR	0.000123081	0.00183181	14.7449	9.33197	1.36131	13.8059	1.24509	2.95988	0.991717	10.3472	1.33301	9.11125	1.23278	-2.78895	TRUE	TRUE
ENSG00000162390.17	ACOT11	0.000123146	0.00183181	14.7439	0.779073	8.21571	1.21695	4.12236	1.68528	6.03393	1.9335	9.48011	1.4037	6.96303	2.23177	TRUE	TRUE
ENSG00000140945.17	CDH13	0.00012318	0.00183181	14.7434	0.472027	6.10607	1.10801	12.0836	1.89564	22.3481	0.802967	8.50468	1.06966	12.2606	3.40158	TRUE	TRUE
ENSG00000175073.8	VCPIP1	0.000123732	0.00183671	14.7349	23.9107	4.4273	13.8308	5.30322	13.8353	4.55859	17.5456	8.43859	17.2806	5.68193	-1.58786	TRUE	TRUE
ENSG00000107372.13	ZFAND5	0.000123751	0.00183671	14.7346	138.34	591.492	135.936	358.572	173.263	526.823	120.185	826.191	141.931	575.77	2.01954	TRUE	TRUE
ENSG00000147488.11	ST18	0.000123963	0.00183806	14.7314	0	6.53571	0.266433	8.26076	0.257783	9.79355	0.449981	2.58082	0.243549	6.79271	4.32648	TRUE	TRUE
ENSG00000197471.12	SPN	0.000124104	0.00183836	14.7293	38.1412	7.96855	92.8811	9.75385	26.2524	9.90052	48.8591	4.76187	51.5335	8.0962	-2.65528	TRUE	TRUE
ENSG00000160113.5	NR2F6	0.000124423	0.00184129	14.7244	1.26904	5.15874	0.768023	6.53638	1.41471	5.44738	1.40914	2.86256	1.21523	5.00127	1.95554	TRUE	TRUE
ENSG00000272899.4	ATP6V1FNB	0.000124551	0.00184139	14.7225	0.180369	2.02046	0.556412	1.83322	0.27307	3.04958	0.200246	1.09482	0.302524	1.99952	2.38291	TRUE	TRUE
ENSG00000137960.6	GIPC2	0.000124845	0.00184318	14.7181	0.0377803	0.473946	0.0598428	1.43651	0.0302932	1.31091	0.115557	0.740635	0.0608683	0.990498	2.76104	TRUE	TRUE
ENSG00000133433.10	GSTT2B	0.000124914	0.00184318	14.717	0.14378	2.36984	0	2.53234	0.367076	7.13526	0	5.69385	0.127714	4.43282	4.31512	TRUE	TRUE
ENSG00000184216.14	IRAK1	0.000125341	0.00184769	14.7106	37.6908	182.839	42.1766	108.577	66.4694	181.826	37.922	142.415	46.0647	153.914	1.7382	TRUE	TRUE
ENSG00000134489.7	HRH4	0.000125603	0.00184976	14.7066	8.2654	0.253305	1.57162	0.0993975	6.59946	0.508092	3.62725	0.200952	5.01593	0.265437	-3.8073	TRUE	TRUE
ENSG00000174080.11	CTSF	0.000125742	0.00185001	14.7046	8.90203	39.1692	10.5371	43.3859	3.58288	32.0943	4.4748	24.3314	6.8742	34.7452	2.32086	TRUE	TRUE
ENSG00000067715.14	SYT1	0.000126106	0.00185358	14.6991	0.0512423	6.85769	0.0683956	2.07698	0.0832615	2.97211	0.499184	1.93122	0.175521	3.4595	3.69144	TRUE	TRUE
ENSG00000166676.16	TVP23A	0.000126249	0.00185388	14.697	1.95116	11.5617	1.93586	5.41163	1.72309	8.94921	1.46664	5.3482	1.76919	7.81768	2.08267	TRUE	TRUE
ENSG00000132535.19	DLG4	0.000126578	0.00185497	14.6921	4.99033	42.9842	8.30638	31.5621	10.3894	34.303	2.90024	33.8172	6.64659	35.6666	2.40639	TRUE	TRUE
ENSG00000134042.13	MRO	0.000126602	0.00185497	14.6917	0.0809754	22.4365	0.158409	4.09906	0.426218	13.9878	0.277494	3.17113	0.235774	10.9236	5.03696	TRUE	TRUE
ENSG00000134827.8	TCN1	0.000126734	0.00185497	14.6897	34.0669	0.495861	4.35394	0.327256	16.4323	0.495005	29.3817	1.83944	21.0587	0.789391	-4.57229	TRUE	TRUE
ENSG00000181885.18	CLDN7	0.00012681	0.00185497	14.6886	0.645279	13.2097	0.998325	7.24778	3.20162	11.59	1.54592	12.1532	1.59778	11.0502	2.71534	TRUE	TRUE
ENSG00000128917.8	DLL4	0.000127716	0.00186642	14.6752	0	0.458562	0.0136737	10.879	0.0569826	1.62583	0.0226487	1.9495	0.0233263	3.72823	4.95613	TRUE	TRUE
ENSG00000134030.14	CTIF	0.000128087	0.00186781	14.6697	2.86455	10.2577	2.50955	11.107	4.19941	10.1368	3.42908	14.2257	3.25065	11.4318	1.78311	TRUE	TRUE
ENSG00000134460.17	IL2RA	0.000128134	0.00186781	14.669	11.0907	165.794	7.58146	33.3671	8.24433	70.7331	6.7178	56.5491	8.40857	81.6108	3.26354	TRUE	TRUE
ENSG00000170846.17	AC093323.1	0.00012818	0.00186781	14.6684	13.4577	2.68869	22.8576	4.84188	8.31061	4.2351	16.274	4.01011	15.225	3.94394	-1.92205	TRUE	TRUE
ENSG00000143409.15	MINDY1	0.000129142	0.00187744	14.6543	80.1183	7.64769	26.2214	9.31395	93.3766	11.4286	50.4413	6.34893	62.5394	8.68478	-2.83399	TRUE	TRUE
ENSG00000149516.14	MS4A3	0.000129171	0.00187744	14.6538	99.5967	0.986739	13.8225	0	60.4234	1.29318	83.2811	0.229953	64.2809	0.627467	-6.46761	TRUE	TRUE
ENSG00000087076.9	HSD17B14	0.00012921	0.00187744	14.6533	0.551297	31.7698	0.27008	11.7902	2.52208	20.1692	0.348262	8.66324	0.922929	18.0981	4.15301	TRUE	TRUE
ENSG00000147799.11	ARHGAP39	0.000129754	0.00188295	14.6454	0.0963756	0.468664	0.244935	1.2874	0.0793875	1.05888	0.0758315	0.941238	0.124132	0.939046	2.21284	TRUE	TRUE
ENSG00000178053.19	MLF1	0.000129947	0.00188295	14.6425	1.13752	4.10029	1.51591	21.7593	0.813277	12.7536	1.49829	8.83268	1.24125	11.8615	3.15675	TRUE	TRUE
ENSG00000099814.16	CEP170B	0.000129961	0.00188295	14.6424	1.52043	4.86397	0.495511	10.5049	0.263871	5.32925	1.11908	9.35135	0.849725	7.51238	3.00277	TRUE	TRUE
ENSG00000146859.6	TMEM140	0.000130861	0.00189364	14.6293	104.731	22.2767	61.9176	17.4885	130.801	27.5706	61.8202	19.6147	89.8172	21.7376	-2.04178	TRUE	TRUE
ENSG00000124839.13	RAB17	0.000130948	0.00189364	14.6281	0	2.27792	0.0160928	1.61887	0.212488	3.43973	0.312118	2.67906	0.135175	2.5039	3.46887	TRUE	TRUE
ENSG00000182247.10	UBE2E2	0.000131103	0.00189409	14.6259	3.26945	32.4722	6.2259	24.5404	6.92368	24.7277	2.63193	16.7217	4.76274	24.6155	2.34557	TRUE	TRUE
ENSG00000166387.13	PPFIBP2	0.000131275	0.00189476	14.6234	8.87003	28.7434	9.77859	22.2915	7.25506	26.5609	4.09829	48.5925	7.50049	31.5471	2.05791	TRUE	TRUE
ENSG00000136235.16	GPNMB	0.000131502	0.00189624	14.6201	0.777049	665.524	0.251485	269.799	18.7365	411.657	0.942508	197.431	5.17689	386.103	6.19353	TRUE	TRUE
ENSG00000121900.19	TMEM54	0.000131955	0.00190098	14.6137	0.315159	8.38446	0.0617087	15.2459	1.02795	12.3204	0.145056	3.14704	0.387469	9.77445	4.34032	TRUE	TRUE
ENSG00000160539.6	PLPP7	0.000132617	0.0019087	14.6042	0.0909716	2.58388	0.201836	1.8461	0.351793	2.29648	0.224948	1.17405	0.217387	1.97512	2.70888	TRUE	TRUE
ENSG00000143198.13	MGST3	0.000133009	0.00191254	14.5987	20.8841	106.876	24.9984	81.9999	28.8706	95.1738	23.0611	53.4883	24.4535	84.3846	1.78276	TRUE	TRUE
ENSG00000103241.7	FOXF1	0.00013378	0.00192181	14.5878	0	0.171199	0	2.26991	0	0.500989	0.0472571	0.890791	0.0118143	0.958221	3.24247	TRUE	TRUE
ENSG00000139132.14	FGD4	0.000134433	0.00192716	14.5786	13.0817	63.5362	7.79836	28.906	13.2598	52.1683	16.7842	57.7329	12.731	50.5858	1.98195	TRUE	TRUE
ENSG00000149485.19	FADS1	0.000134503	0.00192716	14.5776	4.68251	19.8474	6.81019	16.2045	5.3397	28.2829	2.5438	17.3926	4.84405	20.4319	2.0541	TRUE	TRUE
ENSG00000160796.17	NBEAL2	0.000134549	0.00192716	14.577	385.808	50.7382	186.161	78.9306	600.704	75.5614	289.604	48.641	365.569	63.4678	-2.52417	TRUE	TRUE
ENSG00000181634.8	TNFSF15	0.000134659	0.00192716	14.5754	0.38791	77.2578	0.412966	28.7478	1.26138	22.4392	0.100242	8.67497	0.540624	34.2799	5.74594	TRUE	TRUE
ENSG00000165072.10	MAMDC2	0.000135293	0.00193441	14.5666	0.0806872	13.5313	0.0637451	12.1021	1.08511	19.3559	0.0301911	5.83979	0.314934	12.7073	4.94794	TRUE	TRUE
ENSG00000157766.17	ACAN	0.000136364	0.0019479	14.5517	0.0597871	0.639755	0.204316	1.61202	0.127519	4.04283	0.140116	1.41602	0.132934	1.92766	3.12182	TRUE	TRUE
ENSG00000173457.11	PPP1R14B	0.000136661	0.00195031	14.5476	12.3446	58.0109	17.6058	53.069	23.0086	56.4688	13.8591	34.3458	16.7045	50.4736	1.58953	TRUE	TRUE
ENSG00000054282.16	SDCCAG8	0.000136913	0.00195207	14.5442	9.95532	53.6563	13.117	39.2143	16.776	67.008	11.7287	32.239	12.8943	48.0294	1.88905	TRUE	TRUE
ENSG00000169242.12	EFNA1	0.00013721	0.00195447	14.5401	1.60179	4.2542	0.604506	24.4296	0.503407	7.07409	0.383185	10.4366	0.773223	11.5486	3.73766	TRUE	TRUE
ENSG00000101901.12	ALG13	0.000137373	0.00195497	14.5378	22.5881	118.321	29.2702	70.0902	17.8412	71.0894	28.8432	59.5839	24.6357	79.7712	1.69108	TRUE	TRUE
ENSG00000213465.8	ARL2	0.000137993	0.0019583	14.5294	13.5118	43.9135	19.9798	72.2862	15	55.2099	14.3666	32.1299	15.7146	50.8849	1.68882	TRUE	TRUE
ENSG00000112624.12	BICRAL	0.000138069	0.0019583	14.5283	18.3152	6.22978	16.8111	6.50865	12.491	5.89676	16.9368	5.2225	16.1385	5.96442	-1.42098	TRUE	TRUE
ENSG00000122641.11	INHBA	0.000138139	0.0019583	14.5274	0.720616	15.2557	0.459347	44.3175	0.802986	20.3198	2.7659	7.6032	1.18721	21.874	4.09348	TRUE	TRUE
ENSG00000150457.9	LATS2	0.00013817	0.0019583	14.5269	7.76694	33.2761	5.2158	29.3108	12.5527	20.4197	7.81728	29.9854	8.33817	28.248	1.74824	TRUE	TRUE
ENSG00000081041.9	CXCL2	0.000138251	0.0019583	14.5258	5.62627	7569.79	8.14337	2055.36	194.938	3511.99	3.78549	1741.9	53.1232	3719.76	6.12705	TRUE	TRUE
ENSG00000132481.7	TRIM47	0.000139034	0.00196657	14.5152	1.60479	13.0536	0.897285	17.8319	0.531998	9.63267	3.53708	15.0423	1.64279	13.8901	3.00494	TRUE	TRUE
ENSG00000137414.6	FAM8A1	0.000139093	0.00196657	14.5144	67.3718	6.47539	22.6097	11.5227	71.1936	7.85494	44.8419	6.25172	51.5042	8.02618	-2.66684	TRUE	TRUE
ENSG00000171617.14	ENC1	0.000139239	0.0019668	14.5124	3.99267	11.5831	6.56217	18.7667	4.35036	23.375	7.37697	18.2684	5.57054	17.9983	1.6743	TRUE	TRUE
ENSG00000136383.6	ALPK3	0.000139993	0.00197443	14.5022	0.339913	6.53878	0.0981387	6.01821	0.796257	13.5647	0.522565	46.8879	0.439219	18.2524	5.08896	TRUE	TRUE
ENSG00000188163.8	FAM166A	0.000140039	0.00197443	14.5016	0.0683162	1.63846	0.240868	2.87793	0.280465	2.41877	0.366748	6.06273	0.239099	3.24947	3.30415	TRUE	TRUE
ENSG00000161640.15	SIGLEC11	0.000140254	0.00197564	14.4987	0.441528	10.4596	0.412932	3.72998	1.48597	9.42829	0.618597	4.56866	0.739756	7.04662	3.08922	TRUE	TRUE
ENSG00000188677.14	PARVB	0.000140546	0.00197633	14.4948	23.0815	59.2224	28.7549	47.9238	20.5027	69.7851	20.1523	71.4699	23.1229	62.1003	1.42138	TRUE	TRUE
ENSG00000087510.7	TFAP2C	0.000140611	0.00197633	14.4939	0.0445309	1.02943	0	1.5397	0.144441	1.86114	0.191269	3.22638	0.0950603	1.91416	3.36819	TRUE	TRUE
ENSG00000159200.18	RCAN1	0.000140719	0.00197633	14.4925	6.0557	100.366	9.37198	69.7171	6.13648	20.0183	6.56504	76.1917	7.0323	66.5732	3.22467	TRUE	TRUE
ENSG00000167081.18	PBX3	0.000140874	0.00197633	14.4904	6.43956	24.8904	10.7271	22.2141	9.09765	32.6954	7.42971	25.3875	8.42351	26.2969	1.63085	TRUE	TRUE
ENSG00000111077.17	TNS2	0.000141022	0.00197633	14.4884	1.2106	6.94146	1.27435	58.4358	2.05541	19.6187	2.08166	38.4679	1.6555	30.866	4.14073	TRUE	TRUE
ENSG00000137285.10	TUBB2B	0.000141083	0.00197633	14.4876	0.151278	4.52542	0.73348	14.9565	0.909773	6.79587	0.138306	7.28432	0.483209	8.39052	3.86377	TRUE	TRUE
ENSG00000130222.11	GADD45G	0.00014298	0.00199813	14.4625	7.72092	75.0918	2.2467	60.2608	14.0606	73.0982	9.04484	58.5668	8.26827	66.7544	2.99802	TRUE	TRUE
ENSG00000142765.18	SYTL1	0.000143032	0.00199813	14.4618	128.67	4.44558	129.671	23.8099	111.418	13.5431	114.484	23.5567	121.061	16.3388	-2.88175	TRUE	TRUE
ENSG00000129219.14	PLD2	0.000143033	0.00199813	14.4618	9.14207	59.4624	21.6211	52.2824	15.6247	56.2595	7.15169	55.2164	13.3849	55.8052	2.05164	TRUE	TRUE
ENSG00000100292.17	HMOX1	0.000143477	0.00200098	14.4559	21.9806	1341.01	50.5332	1510.13	132.103	655.137	8.37568	1228.02	53.2481	1183.58	4.47169	TRUE	TRUE
ENSG00000139793.18	MBNL2	0.0001435	0.00200098	14.4556	5.09936	29.4026	9.12332	32.7686	2.38072	20.1127	8.33523	33.6347	6.23466	28.9796	2.19867	TRUE	TRUE
ENSG00000166073.10	GPR176	0.000143719	0.00200219	14.4528	0.0658587	1.67607	0.120095	9.15663	0.145586	3.10405	0.59274	3.47899	0.23107	4.35393	3.74987	TRUE	TRUE
ENSG00000177663.13	IL17RA	0.000143946	0.00200353	14.4498	122.393	14.6599	44.812	17.4967	136.598	24.0718	88.9816	14.9222	98.196	17.7876	-2.45817	TRUE	TRUE
ENSG00000198108.4	CHSY3	0.000144424	0.00200833	14.4436	0.208618	0.930822	0.164854	4.28068	0.186231	2.12721	0.0681484	2.71756	0.156963	2.51407	3.34666	TRUE	TRUE
ENSG00000086289.12	EPDR1	0.000144718	0.00201059	14.4397	0.43579	4.13835	1.20754	11.5736	0.256127	5.3874	0.292358	2.88784	0.547954	5.99681	3.23409	TRUE	TRUE
ENSG00000163737.4	PF4	0.000146683	0.00203418	14.4143	295.94	0	326.023	0	4.48115	0.388009	176.94	0.357781	200.846	0.186448	-9.45432	TRUE	TRUE
ENSG00000175606.11	TMEM70	0.000146789	0.00203418	14.4129	12.0786	102.561	11.3152	56.2337	17.6493	57.4699	9.24875	33.9306	12.573	62.5489	2.30553	TRUE	TRUE
ENSG00000164741.15	DLC1	0.000146818	0.00203418	14.4126	0.0619655	6.9413	0.657714	73.3457	0.9892	15.6388	0.231693	26.3422	0.485143	30.567	5.71175	TRUE	TRUE
ENSG00000087206.17	UIMC1	0.000147006	0.00203494	14.4102	48.4425	12.3477	34.0927	14.5897	80.9487	11.3774	41.4684	16.8223	51.2381	13.7843	-1.88658	TRUE	TRUE
ENSG00000135253.13	KCP	0.000147343	0.00203776	14.4059	0.578195	3.69442	1.08571	3.07725	1.1016	4.39745	1.08886	2.53355	0.963592	3.42567	1.72895	TRUE	TRUE
ENSG00000132613.15	MTSS2	0.000147824	0.00204255	14.3997	0.684342	4.54883	0.942054	24.1294	0.911618	7.24841	1.79396	8.12446	1.08299	11.0128	3.2317	TRUE	TRUE
ENSG00000132688.11	NES	0.000148148	0.00204517	14.3956	0.0421045	2.71901	0.00827212	6.96197	0.266614	3.26114	0	2.8554	0.0792476	3.94938	4.49768	TRUE	TRUE
ENSG00000119139.20	TJP2	0.000148477	0.00204785	14.3914	8.79425	46.3268	15.0285	33.6655	5.04664	29.1118	10.0314	30.3241	9.72518	34.8571	1.83103	TRUE	TRUE
ENSG00000151883.18	PARP8	0.000148784	0.00205022	14.3875	174.97	49.8733	117.908	53.1242	165.414	49.3304	125.478	49.7643	145.942	50.5231	-1.52852	TRUE	TRUE
ENSG00000148660.20	CAMK2G	0.000149617	0.00205984	14.377	82.7861	23.5959	47.3091	16.4217	108.847	24.2667	81.4446	19.8746	80.0967	21.0397	-1.92358	TRUE	TRUE
ENSG00000166448.14	TMEM130	0.000152229	0.00209391	14.3444	0.200687	0.890316	0.135973	2.22473	0.346003	2.6701	0.193402	3.58916	0.219016	2.34358	2.93729	TRUE	TRUE
ENSG00000138670.17	RASGEF1B	0.000152408	0.00209427	14.3422	3.26079	377.562	12.0899	198.839	31.0737	308.517	2.55833	245.921	12.2457	282.71	4.51775	TRUE	TRUE
ENSG00000164920.9	OSR2	0.000152531	0.00209427	14.3407	0.254505	1.00564	0.199211	9.40385	0.134636	3.40034	0.157875	13.0715	0.186557	6.72033	4.57295	TRUE	TRUE
ENSG00000105374.10	NKG7	0.00015317	0.00210114	14.3328	283.851	22.0241	580.32	76.8598	200.152	44.4888	307.418	22.0365	342.936	41.3523	-3.04883	TRUE	TRUE
ENSG00000176390.12	CRLF3	0.000154108	0.00211211	14.3213	67.0924	26.2458	60.6396	20.7207	61.7684	25.2285	61.9586	25.0336	62.8648	24.3071	-1.36724	TRUE	TRUE
ENSG00000121361.5	KCNJ8	0.000155694	0.00213193	14.3021	0	0.964962	0	3.87366	0	0.582423	0.161509	1.33571	0.0403774	1.68919	3.67192	TRUE	TRUE
ENSG00000064687.12	ABCA7	0.000156416	0.00213989	14.2934	172.435	28.6582	92.9858	35.4883	289.531	37.0971	129.647	31.5665	171.15	33.2025	-2.3624	TRUE	TRUE
ENSG00000170448.12	NFXL1	0.000156629	0.00214013	14.2908	14.4157	3.02569	7.47653	3.74488	17.7818	2.90275	11.9493	4.55179	12.9058	3.55628	-1.83071	TRUE	TRUE
ENSG00000185905.4	C16orf54	0.000156715	0.00214013	14.2898	166.119	6.98814	50.9768	17.6893	251.679	13.4398	88.2482	7.73881	139.256	11.464	-3.59106	TRUE	TRUE
ENSG00000125657.5	TNFSF9	0.000156998	0.0021417	14.2864	0.221776	47.0307	1.70244	27.9353	4.07141	59.4235	0.785891	27.271	1.69538	40.4151	4.4961	TRUE	TRUE
ENSG00000054654.16	SYNE2	0.000157112	0.0021417	14.285	80.3167	7.69869	84.2342	26.2292	45.819	10.9344	85.3843	20.0749	73.9386	16.2343	-2.18037	TRUE	TRUE
ENSG00000134107.5	BHLHE40	0.000157895	0.00214931	14.2756	61.5408	805.918	59.1121	572.723	168.669	742.118	50.2939	328.296	84.9039	612.264	2.84879	TRUE	TRUE
ENSG00000010278.14	CD9	0.000157952	0.00214931	14.275	46.9132	262.708	25.1314	406.595	97.0268	375.085	42.6397	226.408	52.9278	317.699	2.58329	TRUE	TRUE
ENSG00000145555.15	MYO10	0.000158213	0.00215093	14.2719	0.883332	3.32356	0.991035	8.55453	0.844796	5.70128	1.50538	3.90931	1.05614	5.37217	2.2428	TRUE	TRUE
ENSG00000171680.22	PLEKHG5	0.000158527	0.00215328	14.2681	1.45159	5.10566	2.37766	33.6575	1.16801	32.3965	1.50947	17.0546	1.62668	22.0536	3.68146	TRUE	TRUE
ENSG00000273749.5	CYFIP1	0.000158882	0.00215617	14.2639	3.98077	168.492	10.4793	77.9112	21.2333	109.149	5.26751	68.9549	10.2402	106.127	3.36081	TRUE	TRUE
ENSG00000163734.4	CXCL3	0.000160615	0.00217775	14.2435	4.77718	5514.78	3.17972	1150.04	110.002	2071.55	2.57012	1078.03	30.1323	2453.6	6.34272	TRUE	TRUE
ENSG00000112972.15	HMGCS1	0.000161151	0.00218173	14.2372	10.3947	46.8746	16.2725	36.694	16.751	45.3352	14.9702	37.6398	14.5971	41.6359	1.50576	TRUE	TRUE
ENSG00000266028.7	SRGAP2	0.000161196	0.00218173	14.2367	26.6999	88.9682	28.7048	64.0096	43.8595	88.8907	22.8063	118.165	30.5177	90.0084	1.5573	TRUE	TRUE
ENSG00000134028.14	ADAMDEC1	0.00016153	0.00218269	14.2328	0	24.1076	0.112921	12.0924	0.344851	3.948	0.367162	8.85944	0.206234	12.2519	5.33395	TRUE	TRUE
ENSG00000221968.9	FADS3	0.000161553	0.00218269	14.2325	10.8648	21.1569	5.41226	50.5663	10.3709	37.9245	5.72823	63.1164	8.09405	43.191	2.40142	TRUE	TRUE
ENSG00000106780.9	MEGF9	0.000162959	0.00219973	14.2162	229.447	11.906	37.0208	12.2691	136.64	9.38849	106.366	13.9747	127.369	11.8846	-3.41089	TRUE	TRUE
ENSG00000178935.5	ZNF552	0.000163318	0.00220262	14.2121	20.7804	4.80881	10.1096	3.42298	16.8954	3.27472	14.5497	5.42977	15.5838	4.23407	-1.85548	TRUE	TRUE
ENSG00000011028.14	MRC2	0.000163926	0.00220887	14.2051	1.22428	20.453	1.38128	61.5396	1.4999	50.3939	8.59795	27.7342	3.17585	40.0302	3.61475	TRUE	TRUE
ENSG00000163788.14	SNRK	0.000164299	0.00221193	14.2008	66.579	12.763	51.1672	24.6487	57.4309	13.5472	52.6674	25.7632	56.9611	19.1805	-1.56536	TRUE	TRUE
ENSG00000250644.3	AC068580.4	0.00016476	0.00221618	14.1955	2.32966	70.3063	2.62793	32.4523	10.3395	84.2125	3.14275	25.4691	4.60997	53.11	3.49791	TRUE	TRUE
ENSG00000281883.1	AL512506.3	0.000164958	0.00221687	14.1933	0	2.0372	0.0710938	0.792155	0.0672858	0.917135	0	0.462972	0.0345949	1.05237	3.0979	TRUE	TRUE
ENSG00000180871.8	CXCR2	0.000165271	0.00221913	14.1897	644.545	1.61261	94.8591	12.2649	1490.65	8.43718	418.64	13.7823	662.173	9.02423	-6.18158	TRUE	TRUE
ENSG00000184678.10	HIST2H2BE	0.000165624	0.0022205	14.1857	78.6418	4.34621	25.6339	6.17228	35.5271	10.7749	34.802	9.36334	43.6512	7.66418	-2.49442	TRUE	TRUE
ENSG00000106819.13	ASPN	0.000165665	0.0022205	14.1852	0	10.4516	0.108431	21.1535	0.472336	12.7609	0.764797	9.57274	0.336391	13.4847	4.96022	TRUE	TRUE
ENSG00000231389.7	HLA-DPA1	0.000166457	0.00222852	14.1763	114.585	3936.03	291.577	2464.52	567.262	5626.45	87.3857	2370.29	265.202	3599.33	3.76206	TRUE	TRUE
ENSG00000145861.9	C1QTNF2	0.000166557	0.00222852	14.1751	0.16243	0.869678	0.0625874	2.63438	0.128152	0.975125	0.17949	1.19329	0.133165	1.41812	2.70286	TRUE	TRUE
ENSG00000102802.10	MEDAG	0.000166922	0.00222983	14.171	0.111066	4.15159	0.0875459	204.939	0.239488	11.2631	0.348924	68.0293	0.196756	72.0958	7.92649	TRUE	TRUE
ENSG00000135148.12	TRAFD1	0.000166947	0.00222983	14.1707	61.6691	16.4738	45.5624	14.5018	87.4413	13.4844	37.2584	10.2049	57.9828	13.6662	-2.07698	TRUE	TRUE
ENSG00000198832.10	SELENOM	0.00016762	0.00223684	14.1632	7.95232	22.4334	12.3642	101.29	7.99459	66.7806	7.87723	47.1783	9.04707	59.4205	2.702	TRUE	TRUE
ENSG00000150054.18	MPP7	0.000167816	0.0022375	14.161	15.689	1.65638	11.5306	2.09601	6.71371	1.44846	14.0136	5.39092	11.9867	2.64795	-2.137	TRUE	TRUE
ENSG00000178718.6	RPP25	0.000168036	0.00223847	14.1585	0.521577	6.38759	1.30426	4.09221	0.978134	6.51895	0.309841	3.19365	0.778452	5.0481	2.551	TRUE	TRUE
ENSG00000185567.7	AHNAK2	0.000168482	0.00224245	14.1535	0.207942	0.795537	0.327186	3.92708	0.09764	2.36032	0.220394	1.4081	0.213291	2.12276	2.82678	TRUE	TRUE
ENSG00000173372.17	C1QA	0.000168691	0.00224302	14.1512	3.84014	3628.38	5.59597	793.08	78.5293	1305.85	1.17542	833.436	22.2852	1640.19	6.19526	TRUE	TRUE
ENSG00000124257.6	NEURL2	0.00016882	0.00224302	14.1497	1.93777	15.868	1.47603	7.7852	0.510821	4.3465	1.17886	15.3645	1.27587	10.841	2.99133	TRUE	TRUE
ENSG00000166228.9	PCBD1	0.000169087	0.0022446	14.1468	5.82314	45.6587	11.0188	25.8125	8.79535	29.3643	6.95305	20.8813	8.14758	30.4292	1.88815	TRUE	TRUE
ENSG00000167680.16	SEMA6B	0.000169507	0.00224661	14.1421	0.228604	350.5	0.220857	126.394	13.5994	250.863	0.524461	163.464	3.64334	222.805	5.89596	TRUE	TRUE
ENSG00000151388.11	ADAMTS12	0.000169533	0.00224661	14.1418	0	0.370821	0.00596831	1.01279	0.0377806	0.54516	0.099316	0.565497	0.0357662	0.623566	2.414	TRUE	TRUE
ENSG00000204580.13	DDR1	0.000170031	0.00225113	14.1363	2.11747	18.6084	3.93566	9.26156	3.46354	21.6905	3.93956	13.6044	3.36406	15.7912	2.1977	TRUE	TRUE
ENSG00000170425.3	ADORA2B	0.000170237	0.00225113	14.134	2.15055	16.5966	2.36395	7.18711	1.61815	14.5183	1.80831	5.60383	1.98524	10.9765	2.40921	TRUE	TRUE
ENSG00000158019.20	BABAM2	0.000170318	0.00225113	14.1331	21.2134	492.046	19.7024	153.351	59.072	240.935	21.1344	181.549	30.2806	266.97	3.136	TRUE	TRUE
ENSG00000117450.14	PRDX1	0.000170506	0.00225166	14.1311	40.3511	375.122	65.928	278.879	72.4529	305.23	24.887	183.915	50.9048	285.786	2.48674	TRUE	TRUE
ENSG00000099194.6	SCD	0.000170705	0.00225233	14.1289	3.99374	32.0332	2.64015	18.9487	2.32371	37.7834	6.36216	12.3999	3.82994	25.2913	2.69176	TRUE	TRUE
ENSG00000111328.7	CDK2AP1	0.000171052	0.00225495	14.125	21.2923	76.262	30.4426	68.3793	22.9349	65.5236	29.3709	64.6672	26.0102	68.708	1.39797	TRUE	TRUE
ENSG00000137491.15	SLCO2B1	0.000171487	0.00225873	14.1203	0.196936	664.497	0.124843	213.015	16.5767	386.71	0.655866	227.86	4.3886	373.02	6.37723	TRUE	TRUE
ENSG00000163121.10	NEURL3	0.000171886	0.00226202	14.1159	0.0812473	8.01343	0.397848	2.9483	0.333372	14.2383	0.158612	1.93085	0.24277	6.78271	4.32767	TRUE	TRUE
ENSG00000066027.12	PPP2R5A	0.000172083	0.00226266	14.1137	106.574	18.4524	39.043	21.5391	55.9126	12.8983	70.6574	17.2506	68.0468	17.5351	-1.9502	TRUE	TRUE
ENSG00000141497.14	ZMYND15	0.000172266	0.00226311	14.1117	2.30465	32.9554	1.55526	16.667	6.96508	35.1425	1.41648	19.4411	3.06037	26.0515	3.04873	TRUE	TRUE
ENSG00000169855.20	ROBO1	0.000173117	0.00227233	14.1025	0.257813	1.09881	0.363254	8.72351	0.327363	3.32016	0.312003	3.53716	0.315108	4.16991	3.36265	TRUE	TRUE
ENSG00000172020.12	GAP43	0.000174558	0.00228926	14.0869	0.0738911	3.25358	0.0290787	1.4227	0.121008	7.47551	0.0534504	0.65351	0.069357	3.20133	4.28491	TRUE	TRUE
ENSG00000124466.9	LYPD3	0.000174999	0.00229307	14.0821	1.19885	42.1216	1.39598	31.7854	9.45816	127.719	1.04079	45.5654	3.27345	61.7979	4.1976	TRUE	TRUE
ENSG00000133216.16	EPHB2	0.000175508	0.00229583	14.0767	0.317918	26.0173	0.480625	8.90378	1.58775	16.7079	0.130131	6.57093	0.629107	14.55	4.32863	TRUE	TRUE
ENSG00000163249.12	CCNYL1	0.000175511	0.00229583	14.0766	10.8447	23.5702	7.32214	22.0108	8.61553	21.196	8.68397	24.0648	8.86659	22.7104	1.34706	TRUE	TRUE
ENSG00000165457.14	FOLR2	0.000176213	0.00230303	14.0691	1.48094	1047.01	1.68179	322.457	29.8662	483.336	0.558283	216.104	8.3968	517.226	5.92801	TRUE	TRUE
ENSG00000204388.7	HSPA1B	0.000176467	0.00230437	14.0664	45.0578	861.622	26.0066	1787.32	251.392	3512.67	16.5302	2103.78	84.7465	2066.35	4.60615	TRUE	TRUE
ENSG00000155744.9	FAM126B	0.000176776	0.00230643	14.0631	48.9768	8.65559	16.4933	8.31169	33.8962	8.08041	43.5234	13.1273	35.7224	9.54374	-1.8932	TRUE	TRUE
ENSG00000086619.14	ERO1B	0.000177827	0.00231815	14.052	9.7992	27.902	6.96658	19.2406	6.27602	27.5873	8.15373	22.3475	7.79888	24.2693	1.62535	TRUE	TRUE
ENSG00000137309.19	HMGA1	0.000178681	0.00232729	14.043	23.5224	106.838	36.8163	73.3506	37.9011	131.848	23.4526	74.6846	30.4231	96.6802	1.66481	TRUE	TRUE
ENSG00000180354.16	MTURN	0.000179091	0.00233049	14.0387	43.9466	9.64601	63.1455	11.0718	18.2908	9.90499	49.3979	12.9705	43.6952	10.8983	-1.99349	TRUE	TRUE
ENSG00000182326.15	C1S	0.000179233	0.00233049	14.0372	3.01661	27.307	1.54037	476.793	3.21596	50.9814	3.24735	321.971	2.75507	219.263	6.26365	TRUE	TRUE
ENSG00000166946.14	CCNDBP1	0.000179516	0.00233217	14.0342	140.945	37.2405	90.0253	42.9687	207.898	32.6173	106.851	37.3945	136.43	37.5552	-1.85829	TRUE	TRUE
ENSG00000069974.16	RAB27A	0.000180604	0.00234431	14.0228	144.235	15.0686	58.6928	33.4807	107.875	13.6233	75.4405	18.485	96.5608	20.1644	-2.25398	TRUE	TRUE
ENSG00000183020.13	AP2A2	0.000181681	0.00235627	14.0117	28.4596	169.975	35.6533	64.1507	28.1454	85.5513	24.5845	91.3457	29.2107	102.756	1.81112	TRUE	TRUE
ENSG00000255872.3	AL138752.2	0.000181997	0.00235836	14.0084	0	5.77968	0.19227	3.34276	0.134201	2.65199	0.250109	4.20008	0.144145	3.99363	4.06757	TRUE	TRUE
ENSG00000134198.10	TSPAN2	0.000182361	0.00235948	14.0046	45.2142	1.49753	10.9882	4.32443	44.3789	3.34613	27.4153	1.41321	31.9992	2.64532	-3.54749	TRUE	TRUE
ENSG00000055163.20	CYFIP2	0.000182541	0.00235948	14.0028	140.807	12.7667	164.082	35.657	96.1291	19.2917	160.417	51.692	140.359	29.8519	-2.22943	TRUE	TRUE
ENSG00000107537.14	PHYH	0.000182548	0.00235948	14.0027	2.8851	18.4764	3.68977	9.58595	3.33829	13.7469	2.5575	9.1957	3.11767	12.7512	1.99782	TRUE	TRUE
ENSG00000019582.15	CD74	0.00018283	0.00236111	13.9998	858.672	19803.7	1422.62	11910.7	3648.32	26317.8	651.653	9742.93	1645.31	16943.8	3.36424	TRUE	TRUE
ENSG00000111981.5	ULBP1	0.000182987	0.00236114	13.9982	0	0.755544	0.053101	0.933442	0.1123	0.648342	0.0692801	1.20118	0.0586704	0.884628	2.63355	TRUE	TRUE
ENSG00000111843.14	TMEM14C	0.000184009	0.00237232	13.9877	20.9538	101.59	17.6035	70.4299	32.1836	105.883	14.4689	63.7187	21.3024	85.4053	1.99824	TRUE	TRUE
ENSG00000075240.17	GRAMD4	0.000185621	0.00238954	13.9713	11.1729	54.1658	14.2555	36.2583	21.3689	36.5722	13.2232	57.2301	15.0051	46.0566	1.6115	TRUE	TRUE
ENSG00000173535.14	TNFRSF10C	0.000185687	0.00238954	13.9706	499.011	9.84142	78.9284	20.66	1157.85	13.3185	332.721	9.46501	517.128	13.3212	-5.26821	TRUE	TRUE
ENSG00000107819.13	SFXN3	0.000185816	0.00238954	13.9693	24.511	79.2528	28.7822	70.064	21.4329	60.9608	26.3113	74.1276	25.2594	71.1013	1.48939	TRUE	TRUE
ENSG00000198736.11	MSRB1	0.000186825	0.00239913	13.9592	384.128	9.63128	72.6985	15.6635	892.589	16.2175	211.572	9.2619	390.247	12.6935	-4.93127	TRUE	TRUE
ENSG00000151012.13	SLC7A11	0.000186997	0.00239913	13.9574	0.748407	4.74433	0.299771	14.819	0.577151	2.38283	0.613811	13.8685	0.559785	8.95366	3.77843	TRUE	TRUE
ENSG00000158859.10	ADAMTS4	0.000187035	0.00239913	13.957	0.403914	6.74216	0.924234	115.069	0.345537	9.08959	0.502121	69.9567	0.543951	50.2144	6.28788	TRUE	TRUE
ENSG00000170027.7	YWHAG	0.000187376	0.00240148	13.9536	13.6006	67.2188	23.8519	85.099	27.2753	58.3508	12.7921	64.8508	19.38	68.8798	1.82418	TRUE	TRUE
ENSG00000100122.7	CRYBB1	0.000188189	0.00240915	13.9455	0	12.9857	0.0452171	4.96108	0.755612	11.9211	0.231997	3.69551	0.258207	8.39086	4.56705	TRUE	TRUE
ENSG00000180884.10	ZNF792	0.000188442	0.00240915	13.943	6.37149	0.900293	9.76281	1.59598	2.75513	0.842819	4.87492	0.650111	5.94109	0.997301	-2.46085	TRUE	TRUE
ENSG00000198502.6	HLA-DRB5	0.0001886	0.00240915	13.9414	65.4029	2117.49	198.403	2165.73	496.472	2904.35	72.9453	2124.4	208.306	2327.99	3.48168	TRUE	TRUE
ENSG00000204272.13	NBDY	0.000188608	0.00240915	13.9413	6.79638	31.2021	13.8665	26.7458	7.53751	33.1747	9.50609	23.544	9.42661	28.6667	1.59436	TRUE	TRUE
ENSG00000125841.13	NRSN2	0.000188874	0.00241051	13.9387	1.15335	3.27748	1.03783	6.28457	0.714943	4.90061	0.596554	4.18756	0.875667	4.66256	2.28728	TRUE	TRUE
ENSG00000092820.18	EZR	0.000190768	0.0024322	13.9199	69.5532	289.569	113.023	297.307	86.3721	203.187	66.7559	432.031	83.9262	305.524	1.86285	TRUE	TRUE
ENSG00000104154.7	SLC30A4	0.000190893	0.0024322	13.9187	3.41126	17.2974	4.32854	9.68705	3.47454	14.9668	5.09064	9.92032	4.07625	12.9679	1.64575	TRUE	TRUE
ENSG00000164111.15	ANXA5	0.000191267	0.00243493	13.915	90.077	985.152	132.538	648.871	198.383	732.677	54.9079	626.372	118.977	748.268	2.65186	TRUE	TRUE
ENSG00000188643.11	S100A16	0.000191603	0.00243718	13.9117	0.760754	6.12979	0	46.8888	0.417064	17.2362	0.180198	10.4725	0.339504	20.1818	5.52817	TRUE	TRUE
ENSG00000169515.8	CCDC8	0.000193558	0.00245998	13.8926	0.196081	1.32252	0.218758	1.23414	0.126602	1.04819	0.353251	1.43984	0.223673	1.26117	2.07224	TRUE	TRUE
ENSG00000103145.10	HCFC1R1	0.000194397	0.00246858	13.8845	7.23249	28.4196	9.58184	27.1431	9.68615	29.8358	5.22747	16.5285	7.93199	25.4818	1.67129	TRUE	TRUE
ENSG00000134874.17	DZIP1	0.000197064	0.00250036	13.8589	0	0.83271	0.0561339	5.66702	0.175644	1.58777	0.0672035	4.10317	0.0747453	3.04766	4.17096	TRUE	TRUE
ENSG00000182853.12	VMO1	0.000197513	0.00250397	13.8546	1.00144	73.4574	2.34201	139.159	19.8001	311.323	1.84101	128.969	6.24614	163.227	4.68574	TRUE	TRUE
ENSG00000143815.15	LBR	0.000197806	0.0025056	13.8518	201.668	32.3301	66.9571	34.6968	104.46	30.8121	153.154	43.154	131.56	35.2482	-1.8971	TRUE	TRUE
ENSG00000103485.19	QPRT	0.000198284	0.00250956	13.8473	2.26764	9.97968	2.99345	9.13527	3.18795	17.2311	2.78422	6.19554	2.80832	10.6354	1.88412	TRUE	TRUE
ENSG00000287908.1	AC025165.6	0.000198577	0.00251119	13.8445	0	0.322991	0	0.490521	0	0.431626	0	0.155343	0	0.35012	2.17031	TRUE	TRUE
ENSG00000127415.13	IDUA	0.000198826	0.00251224	13.8421	12.2485	32.9958	22.4526	40.8574	13.3528	46.022	16.1642	37.6147	16.0545	39.3725	1.28891	TRUE	TRUE
ENSG00000253846.2	PCDHGA10	0.000199419	0.00251765	13.8365	0.208976	1.27513	0.550619	2.07493	0.172885	1.24793	0.326053	1.73816	0.314633	1.58404	2.02202	TRUE	TRUE
ENSG00000007968.7	E2F2	0.000200708	0.00253181	13.8244	3.0298	1.04206	4.42872	1.11383	2.67999	0.610615	7.89766	0.895895	4.50904	0.915602	-2.18213	TRUE	TRUE
ENSG00000008405.12	CRY1	0.000201124	0.00253496	13.8206	8.99005	20.4752	12.1305	32.1268	3.30424	33.7895	8.3117	36.7515	8.18413	30.7858	1.89852	TRUE	TRUE
ENSG00000167914.12	GSDMA	0.000201549	0.00253674	13.8166	0.529836	5.30694	0.697339	1.82525	0.520905	3.64239	0.891085	4.30199	0.659791	3.76914	2.34834	TRUE	TRUE
ENSG00000157510.14	AFAP1L1	0.000201599	0.00253674	13.8161	0.200822	1.28181	0.159992	7.54658	0.143088	0.886673	0.178888	4.25874	0.170697	3.49345	3.73062	TRUE	TRUE
ENSG00000166068.13	SPRED1	0.000202431	0.00254511	13.8084	0.507661	143.753	2.6547	71.7885	3.55053	95.0769	0.577978	15.9521	1.82272	81.6427	5.40987	TRUE	TRUE
ENSG00000277481.1	PKD1L3	0.000202779	0.00254738	13.8052	0.0249014	1.05383	0.0685478	0.431767	0.0802436	0.587869	0.111074	0.692085	0.0711918	0.691387	2.20877	TRUE	TRUE
ENSG00000163870.16	TPRA1	0.00020312	0.00254956	13.802	13.4747	211.127	14.661	54.7326	30.0431	171.531	13.165	99.2037	17.836	134.149	2.90398	TRUE	TRUE
ENSG00000182327.8	GLTPD2	0.000203651	0.00255185	13.7971	0.176725	6.54021	0.759864	5.44171	1.6323	10.5515	0.72538	8.20029	0.823567	7.68342	3.07512	TRUE	TRUE
ENSG00000143341.12	HMCN1	0.00020368	0.00255185	13.7968	0.301536	6.7739	0.153244	4.48217	0.494081	19.0903	0.0440315	2.64976	0.248223	8.24903	4.58352	TRUE	TRUE
ENSG00000130449.6	ZSWIM6	0.000203806	0.00255185	13.7957	15.4653	64.5722	9.37293	36.1512	21.7757	53.9366	13.4275	53.2467	15.0103	51.9767	1.7851	TRUE	TRUE
ENSG00000166347.19	CYB5A	0.000204111	0.00255356	13.7929	7.75231	23.7844	10.476	23.7652	4.63037	22.1265	8.86874	23.1487	7.93185	23.2062	1.53691	TRUE	TRUE
ENSG00000197879.17	MYO1C	0.000204945	0.00256189	13.7852	8.82532	24.5753	11.8894	62.9499	4.75024	50.5496	14.3721	51.3981	9.95926	47.3682	2.23844	TRUE	TRUE
ENSG00000115738.10	ID2	0.000207322	0.00258948	13.7635	103.07	1765.44	129.246	730.614	205.899	2248.09	112.8	580.733	137.754	1331.22	3.27164	TRUE	TRUE
ENSG00000011465.17	DCN	0.000207702	0.0025921	13.7601	1.20508	40.8566	1.78854	2248.31	5.91442	209.589	3.12173	789.666	3.00744	822.105	8.04763	TRUE	TRUE
ENSG00000171659.15	GPR34	0.000207921	0.00259271	13.7581	3.23346	137.849	1.01356	25.728	6.19212	57.1268	1.97945	40.6545	3.10465	65.3395	4.35192	TRUE	TRUE
ENSG00000155254.13	MARVELD1	0.000208269	0.00259391	13.755	1.96589	19.0405	2.13574	22.4115	4.87347	17.864	0.683526	16.2253	2.41466	18.8853	2.91645	TRUE	TRUE
ENSG00000170540.15	ARL6IP1	0.000208387	0.00259391	13.7539	62.3662	248.686	77.0851	151.867	72.2702	228.669	58.9811	186.658	67.6756	203.97	1.59022	TRUE	TRUE
ENSG00000184545.11	DUSP8	0.000208529	0.00259391	13.7526	2.10859	27.0096	6.96915	22.285	7.49882	37.2527	3.30621	18.9351	4.97069	26.3706	2.38414	TRUE	TRUE
ENSG00000023892.11	DEF6	0.00020874	0.00259442	13.7507	120.617	51.2342	131.456	37.5684	173.235	65.4409	143.245	33.5302	142.138	46.9435	-1.59624	TRUE	TRUE
ENSG00000124249.7	KCNK15	0.000209175	0.0025977	13.7468	0	0.221225	0	7.08873	0	1.43079	0.0600919	2.59459	0.015023	2.83383	4.67279	TRUE	TRUE
ENSG00000185483.12	ROR1	0.000209412	0.00259852	13.7447	0.0764414	0.614411	0.140407	3.98888	0.020714	1.09223	0.150665	1.40268	0.0970567	1.77455	3.24986	TRUE	TRUE
ENSG00000242247.11	ARFGAP3	0.000210717	0.00260963	13.733	28.8844	118.206	26.0349	77.7962	49.0239	111.88	32.3057	105.451	34.0622	103.333	1.59823	TRUE	TRUE
ENSG00000165102.15	HGSNAT	0.000210774	0.00260963	13.7325	25.9146	60.9308	26.2488	62.4524	21.6068	57.9921	29.0562	79.7464	25.7066	65.2804	1.34112	TRUE	TRUE
ENSG00000132109.10	TRIM21	0.00021138	0.00260963	13.7271	56.1733	8.11295	24.6352	6.63967	61.1126	7.64311	22.0292	6.14957	40.9876	7.13632	-2.50537	TRUE	TRUE
ENSG00000116544.12	DLGAP3	0.000211392	0.00260963	13.727	0.433887	2.76848	0.479125	1.94542	0.734673	3.00522	0.618721	1.31378	0.566601	2.25823	1.82281	TRUE	TRUE
ENSG00000175137.11	SH3BP5L	0.000211413	0.00260963	13.7268	41.1244	12.0248	20.036	8.82378	37.1998	7.69565	29.2179	5.92011	31.8945	8.61607	-1.87608	TRUE	TRUE
ENSG00000147862.17	NFIB	0.000211413	0.00260963	13.7268	0.395415	2.48196	0.395909	15.1249	0.136118	3.62518	0.79138	10.394	0.429705	7.90652	3.91791	TRUE	TRUE
ENSG00000169495.5	HTRA4	0.000211509	0.00260963	13.726	0.35581	3.26124	0.435968	2.16177	0.299038	3.76723	1.14033	2.52483	0.557787	2.92877	2.20304	TRUE	TRUE
ENSG00000108773.11	KAT2A	0.000213275	0.00262929	13.7104	17.3502	44.1197	20.9622	36.2527	9.61982	42.9188	13.7021	36.2752	15.4086	39.8916	1.36663	TRUE	TRUE
ENSG00000233608.4	TWIST2	0.000213822	0.0026339	13.7055	0	0.638407	0	12.6303	0.0808039	2.85879	0.131909	3.9851	0.0531782	5.02815	5.06516	TRUE	TRUE
ENSG00000162783.11	IER5	0.000214065	0.00263476	13.7034	27.4542	367.458	33.5401	213.894	98.5988	417.894	44.9645	226.388	51.1394	306.409	2.5806	TRUE	TRUE
ENSG00000104888.10	SLC17A7	0.000214749	0.00264105	13.6974	0.353833	1.67926	0.376223	2.61556	0.325287	1.56007	0.39661	1.47064	0.362988	1.83138	2.06059	TRUE	TRUE
ENSG00000155760.2	FZD7	0.0002156	0.00264938	13.69	0.225657	2.64304	0.203123	8.23699	0.812978	4.29776	0.89277	9.0719	0.533632	6.06242	3.28178	TRUE	TRUE
ENSG00000018189.13	RUFY3	0.000215952	0.00265115	13.6869	18.2049	43.6728	27.0391	52.1652	18.1416	38.3784	17.1815	51.4563	20.1418	46.4182	1.20046	TRUE	TRUE
ENSG00000123496.8	IL13RA2	0.000216226	0.00265115	13.6846	0	3.34822	0	0.611285	0.084787	0.890294	0	0.461095	0.0211967	1.32772	3.55829	TRUE	TRUE
ENSG00000180447.7	GAS1	0.000216267	0.00265115	13.6842	0.527195	2.53567	0.339937	50.639	0.178882	9.31856	0.409947	53.4715	0.36399	28.9912	5.97034	TRUE	TRUE
ENSG00000163378.14	EOGT	0.000216833	0.00265594	13.6793	1.91511	18.8445	6.99832	21.7438	2.65242	14.2771	3.64023	14.1412	3.80152	17.2516	2.15296	TRUE	TRUE
ENSG00000119523.10	ALG2	0.000218971	0.00267997	13.6609	7.43507	27.7953	9.88885	20.8874	8.65697	28.4039	7.57453	18.3041	8.38885	23.8477	1.49624	TRUE	TRUE
ENSG00000151376.16	ME3	0.000219357	0.00268254	13.6576	1.07121	6.23199	3.8397	14.555	1.37981	12.9943	1.81777	8.40514	2.02712	10.5466	2.32342	TRUE	TRUE
ENSG00000197019.5	SERTAD1	0.000219948	0.0026863	13.6525	9.18857	81.7953	7.83926	104.29	34.2473	120.701	9.72952	76.5835	15.2512	95.8426	2.64382	TRUE	TRUE
ENSG00000178860.8	MSC	0.000220018	0.0026863	13.6519	1.81939	18.8263	6.19981	35.0139	3.14757	29.7232	1.241	13.998	3.10194	24.3904	2.9352	TRUE	TRUE
ENSG00000166592.12	RRAD	0.000220307	0.00268767	13.6494	0.487275	80.0415	0.324597	63.2038	7.77469	76.2905	0.157952	39.5695	2.18613	64.7763	4.82671	TRUE	TRUE
ENSG00000172818.10	OVOL1	0.000221427	0.00269736	13.6399	0	0.80366	0.0269942	0.715707	0.131349	1.35265	0.0269651	0.389297	0.0463271	0.815328	2.64509	TRUE	TRUE
ENSG00000135047.15	CTSL	0.000221487	0.00269736	13.6394	4.88214	3608.74	19.7756	1288.08	100.79	1402.71	3.01799	722.268	32.1165	1755.45	5.76798	TRUE	TRUE
ENSG00000101955.15	SRPX	0.000221633	0.00269736	13.6382	0.289925	3.64203	0.222165	14.3196	0	5.02634	0.356827	28.7827	0.217229	12.9427	5.36157	TRUE	TRUE
ENSG00000132329.11	RAMP1	0.000222999	0.00271182	13.6266	1.07243	3.13798	1.62208	7.46937	0.921583	8.279	1.28828	6.73425	1.22609	6.40515	2.2944	TRUE	TRUE
ENSG00000183742.13	MACC1	0.000223522	0.00271601	13.6222	0.459964	8.00991	0.589035	2.62074	0.623852	16.0579	0.874912	4.92098	0.636941	7.90237	3.44081	TRUE	TRUE
ENSG00000197702.14	PARVA	0.000223943	0.00271895	13.6187	0.392548	1.81418	0.226667	17.2853	0.11293	4.95919	0.663511	9.00288	0.348914	8.26538	4.21992	TRUE	TRUE
ENSG00000204420.10	MPIG6B	0.000224444	0.00272183	13.6145	38.2095	1.19376	43.2651	2.05006	5.82198	1.07858	52.6901	3.02592	34.9967	1.83708	-4.17938	TRUE	TRUE
ENSG00000173868.11	PHOSPHO1	0.000224538	0.00272183	13.6137	183.979	3.54822	33.6781	4.02438	510.848	8.42022	184.34	6.45985	228.211	5.61317	-5.32057	TRUE	TRUE
ENSG00000091436.17	MAP3K20	0.000224859	0.00272266	13.611	3.4101	19.2005	4.60716	18.6105	7.26815	15.3421	2.825	17.2154	4.5276	17.5921	1.93477	TRUE	TRUE
ENSG00000213809.9	KLRK1	0.000225005	0.00272266	13.6098	92.6341	8.74931	117.538	14.6418	25.4107	8.06487	66.8862	13.8322	75.6172	11.322	-2.7288	TRUE	TRUE
ENSG00000116852.14	KIF21B	0.000225143	0.00272266	13.6087	52.8562	9.02693	42.2511	13.2161	34.7061	17.2619	49.956	18.7113	44.9423	14.5541	-1.61998	TRUE	TRUE
ENSG00000139263.11	LRIG3	0.000225648	0.0027266	13.6045	0.146775	0.789239	0	13.8084	0	2.21912	0.106883	9.18727	0.0634146	6.501	5.33608	TRUE	TRUE
ENSG00000172236.17	TPSAB1	0.000226038	0.00272914	13.6012	1.39443	371.011	0	962.51	5.02018	100.017	0.603672	155.225	1.75457	397.191	7.74297	TRUE	TRUE
ENSG00000179403.12	VWA1	0.000227287	0.00274004	13.5909	0.241537	1.17948	0	41.5772	0.0406425	6.4529	0	4.41632	0.0705448	13.4065	6.30736	TRUE	TRUE
ENSG00000182566.13	CLEC4G	0.000227466	0.00274004	13.5894	0	4.59914	0.159093	2.62556	0.763051	2.57071	0.112522	7.8477	0.258666	4.41078	3.65266	TRUE	TRUE
ENSG00000269343.8	ZNF587B	0.000227481	0.00274004	13.5893	8.41069	1.71532	9.04399	3.7748	9.69087	3.83609	10.668	3.76322	9.45338	3.27236	-1.50225	TRUE	TRUE
ENSG00000165169.11	DYNLT3	0.000227816	0.00274191	13.5865	12.956	37.0621	12.8539	31.4137	11.5321	36.5845	11.8451	26.161	12.2968	32.8053	1.40836	TRUE	TRUE
ENSG00000223865.11	HLA-DPB1	0.00022857	0.00274753	13.5803	88.7636	3399.94	230.453	1682.45	513.146	4778.83	95.5415	1661.19	231.976	2880.6	3.63375	TRUE	TRUE
ENSG00000188060.7	RAB42	0.00022882	0.00274753	13.5783	0.39893	15.9456	0.488871	5.74438	0.915101	6.23541	0.134653	3.29158	0.484389	7.80423	3.75763	TRUE	TRUE
ENSG00000072364.13	AFF4	0.000228825	0.00274753	13.5782	22.2155	60.395	23.65	47.5248	19.6176	52.5769	22.4186	85.2447	21.9754	61.4353	1.47897	TRUE	TRUE
ENSG00000169439.12	SDC2	0.00022962	0.00275489	13.5717	1.40808	105.734	0.472287	106.053	16.4576	124.547	1.77892	117.275	5.02922	113.402	4.46784	TRUE	TRUE
ENSG00000152413.15	HOMER1	0.000230017	0.00275571	13.5685	0.49665	2.37675	0.656762	4.39103	0.167502	1.88383	0.26576	7.59838	0.396668	4.0625	3.0671	TRUE	TRUE
ENSG00000154122.14	ANKH	0.00023005	0.00275571	13.5682	13.0577	68.9228	32.6536	127.616	8.64872	73.5065	26.1565	94.4568	20.1291	91.1257	2.17301	TRUE	TRUE
ENSG00000112062.10	MAPK14	0.000230305	0.00275618	13.5661	151.705	31.3125	56.4682	31.115	91.4079	25.3534	99.0871	26.9364	99.6671	28.6793	-1.79353	TRUE	TRUE
ENSG00000164292.13	RHOBTB3	0.000230452	0.00275618	13.5649	4.45812	13.2278	3.85813	14.9902	2.05086	12.3284	5.30918	34.9974	3.91907	18.8859	2.24	TRUE	TRUE
ENSG00000110756.17	HPS5	0.000230926	0.00275968	13.5611	6.22894	25.2715	10.3393	20.4932	6.90597	24.1354	8.37627	20.191	7.96261	22.5228	1.48846	TRUE	TRUE
ENSG00000146083.12	RNF44	0.000231131	0.00275996	13.5594	113.704	39.6485	100.96	40.3444	162.714	46.3178	110.485	42.2175	121.966	42.1321	-1.53125	TRUE	TRUE
ENSG00000107201.10	DDX58	0.00023227	0.00277139	13.5502	32.8227	6.83724	17.9013	5.30992	43.1156	7.35834	18.5456	5.26135	28.0963	6.19171	-2.16398	TRUE	TRUE
ENSG00000100997.20	ABHD12	0.000233162	0.00277985	13.543	14.4359	132.257	26.1499	48.5531	24.1111	119.323	17.0418	77.1857	20.4347	94.3297	2.20118	TRUE	TRUE
ENSG00000134508.12	CABLES1	0.000234684	0.00279581	13.5308	0.0261625	10.925	0.859227	10.7063	0.893242	17.4948	0.580831	6.5252	0.589866	11.4128	4.06078	TRUE	TRUE
ENSG00000155252.13	PI4K2A	0.000234881	0.00279596	13.5292	5.16978	36.3681	8.85513	31.8326	15.2611	46.4801	7.23943	28.8381	9.13137	35.8798	1.96257	TRUE	TRUE
ENSG00000134548.11	SPX	0.000236545	0.00281127	13.5159	3.60256	0.0790472	6.55215	0.183089	0.572008	0.224577	4.82365	0.209309	3.88759	0.174006	-3.86324	TRUE	TRUE
ENSG00000163686.15	ABHD6	0.000236687	0.00281127	13.5148	2.85055	14.9465	6.07594	11.653	3.46887	9.65445	2.22014	19.3378	3.65388	13.8979	1.89876	TRUE	TRUE
ENSG00000186417.14	GLDN	0.000236721	0.00281127	13.5146	0.121005	1.55733	0.0628434	0.892127	0.199232	1.41178	0.262126	3.802	0.161302	1.91581	2.94757	TRUE	TRUE
ENSG00000164327.13	RICTOR	0.000236973	0.00281206	13.5126	64.2796	12.6094	29.2811	15.7637	45.7634	12.1524	54.7052	22.9128	48.5073	15.8596	-1.60675	TRUE	TRUE
ENSG00000100427.15	MLC1	0.000238341	0.0028261	13.5017	7.28908	1.23284	12.6652	1.82931	3.70998	1.35228	7.83204	0.650297	7.87408	1.26618	-2.54517	TRUE	TRUE
ENSG00000165338.16	HECTD2	0.000238663	0.00282771	13.4992	1.34245	11.2201	0.970917	7.26608	0.191673	8.95861	0.63105	4.31275	0.784024	7.93937	3.18493	TRUE	TRUE
ENSG00000171608.16	PIK3CD	0.000239611	0.00283673	13.4918	196.199	44.6821	124.107	44.7783	283.832	62.893	170.109	27.1527	193.562	44.8765	-2.1063	TRUE	TRUE
ENSG00000117036.12	ETV3	0.000240244	0.00284184	13.4868	17.6828	365.669	15.1728	120.854	38.2203	337.2	15.9586	104.823	21.7586	232.136	3.40932	TRUE	TRUE
ENSG00000184988.8	TMEM106A	0.000240416	0.00284184	13.4855	4.8574	42.2562	6.45451	14.8417	7.21654	40.3211	6.62997	22.4413	6.28961	29.9651	2.23429	TRUE	TRUE
ENSG00000142192.21	APP	0.000240894	0.00284528	13.4818	42.1346	150.313	81.1759	213.891	51.8631	122.65	45.3275	240.682	55.1253	181.884	1.72041	TRUE	TRUE
ENSG00000169379.16	ARL13B	0.000242367	0.00286045	13.4703	3.37798	8.00243	2.61426	12.1918	2.24401	5.76366	1.81383	10.0214	2.51252	8.99482	1.7996	TRUE	TRUE
ENSG00000171208.10	NETO2	0.000243694	0.00287389	13.4601	3.24251	17.7969	2.27363	10.6449	2.57823	12.446	0.749395	18.1164	2.21094	14.7511	2.68401	TRUE	TRUE
ENSG00000070190.13	DAPP1	0.000244099	0.00287643	13.457	72.1498	17.3059	44.2507	29.5142	56.4884	17.0811	53.7191	16.2851	56.652	20.0466	-1.49413	TRUE	TRUE
ENSG00000205795.4	CYS1	0.000245022	0.00288508	13.4499	0.0422913	0.995198	0.0878277	2.87299	0	1.80868	0.144042	0.515631	0.0685402	1.54812	3.28966	TRUE	TRUE
ENSG00000165795.23	NDRG2	0.000245754	0.00289146	13.4443	8.78623	21.3288	15.394	43.7269	7.79052	57.4575	8.14235	32.0517	10.0283	38.6412	1.93548	TRUE	TRUE
ENSG00000054148.17	PHPT1	0.00024635	0.00289393	13.4397	16.4387	54.8293	27.9809	63.697	24.2817	65.1594	14.9784	40.565	20.9199	56.0627	1.41785	TRUE	TRUE
ENSG00000183856.11	IQGAP3	0.000246423	0.00289393	13.4392	0.577293	4.97698	0.128367	5.16328	0.319907	6.97172	1.39311	4.39132	0.604669	5.37583	2.95806	TRUE	TRUE
ENSG00000106723.17	SPIN1	0.00024665	0.00289393	13.4375	9.82162	42.8878	13.1929	31.188	4.7985	32.1325	11.5376	24.1314	9.83765	32.5849	1.71765	TRUE	TRUE
ENSG00000006282.21	SPATA20	0.000246725	0.00289393	13.4369	12.5585	52.5849	16.8403	42.1417	9.83664	36.868	6.43904	27.0367	11.4186	39.6578	1.78727	TRUE	TRUE
ENSG00000274209.4	ANTXRL	0.000247169	0.00289691	13.4335	6.55855	0.178758	2.20913	0	22.0265	0.367019	8.41617	0.219819	9.8026	0.191399	-5.08674	TRUE	TRUE
ENSG00000102393.10	GLA	0.000247612	0.00289849	13.4302	34.4981	561.23	21.0143	268.086	94.065	465.249	21.0821	245.796	42.6649	385.09	3.17107	TRUE	TRUE
ENSG00000065833.9	ME1	0.000247788	0.00289849	13.4288	0.508378	50.6315	0.684643	17.0065	1.9386	22.6783	0.163415	8.82234	0.82376	24.7847	4.75159	TRUE	TRUE
ENSG00000128335.14	APOL2	0.000247876	0.00289849	13.4282	134.791	22.2686	74.7891	19.5076	272.639	19.0809	73.095	21.7178	138.829	20.6437	-2.7436	TRUE	TRUE
ENSG00000131044.17	TTLL9	0.000248192	0.00289996	13.4258	0.11311	0.97532	0.172764	1.07131	0.0631692	1.88778	0.207399	1.48107	0.139111	1.35387	2.60415	TRUE	TRUE
ENSG00000100302.7	RASD2	0.000248584	0.00290231	13.4228	0	1.14016	0.0134938	2.98188	0.229229	3.41331	0.0224441	0.852974	0.0662916	2.09708	3.7238	TRUE	TRUE
ENSG00000258818.4	RNASE4	0.000248998	0.00290491	13.4197	1.37534	19.4692	1.67201	24.6059	3.54243	23.2856	0.575428	8.83243	1.7913	19.0483	3.33976	TRUE	TRUE
ENSG00000056558.11	TRAF1	0.000250116	0.00291402	13.4113	12.8551	225.249	23.0592	66.8548	12.212	195.737	16.7548	61.0662	16.2203	137.227	3.07288	TRUE	TRUE
ENSG00000117009.12	KMO	0.000250161	0.00291402	13.4109	3.5082	126.402	5.26548	23.9434	1.42916	22.3623	1.41096	42.8841	2.90345	53.898	4.16821	TRUE	TRUE
ENSG00000113248.6	PCDHB15	0.000250705	0.0029168	13.4069	0	0.275799	0.0863976	1.80948	0	0.317964	0	0.92761	0.0215994	0.832714	2.9393	TRUE	TRUE
ENSG00000170006.12	TMEM154	0.000250784	0.0029168	13.4063	156.127	4.70992	30.4914	11.7879	138.725	11.0146	103.7	13.4955	107.261	10.252	-3.37449	TRUE	TRUE
ENSG00000196358.11	NTNG2	0.000251069	0.00291788	13.4041	60.5386	2.47412	12.2812	6.7232	55.5162	3.10139	54.4608	3.29875	45.6992	3.89937	-3.51748	TRUE	TRUE
ENSG00000104671.8	DCTN6	0.000252261	0.0029295	13.3953	9.91968	43.0562	16.4841	38.3532	11.0492	29.8856	12.1236	31.8441	12.3941	35.7848	1.52212	TRUE	TRUE
ENSG00000129353.15	SLC44A2	0.000252765	0.00293175	13.3915	346.154	11.7399	175.421	62.9683	526.887	21.2066	235.499	40.8091	320.99	34.181	-3.2275	TRUE	TRUE
ENSG00000196268.11	ZNF493	0.00025284	0.00293175	13.391	24.3614	4.94059	11.3514	3.61513	10.4214	3.91449	19.3067	7.16309	16.3602	4.90832	-1.71658	TRUE	TRUE
ENSG00000137872.16	SEMA6D	0.000253284	0.00293466	13.3877	0.302882	3.40798	0.343249	1.9312	0.563645	7.17046	0.3397	10.8582	0.387369	5.84195	3.60785	TRUE	TRUE
ENSG00000112210.12	RAB23	0.00025383	0.00293875	13.3836	0.268741	1.24123	0.37878	8.14095	0.230764	2.7579	0.358986	2.32296	0.309318	3.61576	3.18236	TRUE	TRUE
ENSG00000138166.6	DUSP5	0.000254583	0.00294442	13.3781	9.28316	148.739	31.1123	132.908	43.081	199.228	16.8873	118.736	25.0909	149.903	2.57401	TRUE	TRUE
ENSG00000121039.10	RDH10	0.000254707	0.00294442	13.3772	1.56243	11.5262	3.01812	29.7789	1.3266	9.22727	3.81577	12.7266	2.43073	15.8148	2.65274	TRUE	TRUE
ENSG00000152137.6	HSPB8	0.000254936	0.00294483	13.3755	0	0.678493	0.0447183	28.0588	0.0946356	6.18659	0.0394718	13.4529	0.0447064	12.0942	6.39692	TRUE	TRUE
ENSG00000256671.6	LIMS4	0.000255187	0.00294549	13.3736	0.329916	5.48793	0.510375	2.56675	0.377807	2.20307	0.205849	5.87018	0.355987	4.03198	3.17977	TRUE	TRUE
ENSG00000166046.11	TCP11L2	0.000256186	0.00295367	13.3663	82.6423	7.61412	28.2105	14.6863	68.3759	10.3436	64.5299	17.8122	60.9397	12.6141	-2.26332	TRUE	TRUE
ENSG00000115523.16	GNLY	0.000256284	0.00295367	13.3656	257.984	34.2521	512.347	97.8412	149.618	40.1831	324.809	51.1739	311.189	55.8626	-2.47572	TRUE	TRUE
ENSG00000137101.12	CD72	0.000257599	0.00296503	13.356	12.0004	131.875	13.1655	29.8236	6.39216	79.4221	9.56185	187.668	10.28	107.197	3.36974	TRUE	TRUE
ENSG00000162430.17	SELENON	0.00025766	0.00296503	13.3555	8.96842	38.8643	13.3264	45.2613	18.2302	49.6445	11.529	27.8901	13.0135	40.415	1.6274	TRUE	TRUE
ENSG00000104881.16	PPP1R13L	0.00025831	0.00297028	13.3508	1.67436	4.76616	2.27735	11.7605	2.51963	10.6252	1.22063	7.42003	1.92299	8.64298	2.11163	TRUE	TRUE
ENSG00000276409.5	CCL14	0.000258855	0.00297429	13.3469	0.117843	5.1204	0.0340541	100.128	1.36017	22.3861	0.358154	48.0488	0.467554	43.9209	6.27729	TRUE	TRUE
ENSG00000167900.12	TK1	0.000259181	0.00297539	13.3445	3.96156	15.0152	4.58549	13.0066	4.02594	11.8659	5.37833	13.2025	4.48783	13.2725	1.54339	TRUE	TRUE
ENSG00000177706.9	FAM20C	0.000259342	0.00297539	13.3433	2.31435	91.0776	4.22089	71.8234	10.405	58.2117	0.711146	45.2943	4.41284	66.6017	3.88562	TRUE	TRUE
ENSG00000111801.16	BTN3A3	0.000260185	0.00298282	13.3373	58.145	16.2172	81.0757	18.5942	34.8734	15.522	37.1313	14.5612	52.8064	16.2237	-1.69648	TRUE	TRUE
ENSG00000107719.9	PALD1	0.000260545	0.0029847	13.3347	0.128067	18.202	0.534885	14.305	3.16821	76.6809	0.394444	27.2559	1.0564	34.111	4.88675	TRUE	TRUE
ENSG00000180758.12	GPR157	0.000261027	0.00298583	13.3312	1.56371	6.71536	2.03071	18.364	3.8206	12.0882	2.83812	10.8505	2.56329	12.0045	2.18426	TRUE	TRUE
ENSG00000095370.20	SH2D3C	0.000261135	0.00298583	13.3304	84.743	4.12512	69.5993	17.681	177.899	16.6104	69.4084	7.13494	100.412	11.3879	-3.12919	TRUE	TRUE
ENSG00000162723.10	SLAMF9	0.000261233	0.00298583	13.3297	0.289497	5.53224	0	4.10224	0.455691	4.97458	0	2.50179	0.186297	4.27772	3.93459	TRUE	TRUE
ENSG00000132640.15	BTBD3	0.000261638	0.00298821	13.3268	0.822026	8.33644	2.73753	8.30574	1.31466	8.25914	0.655288	6.06886	1.38238	7.74255	2.40341	TRUE	TRUE
ENSG00000236383.8	CCDC200	0.000262096	0.0029912	13.3235	8.70132	46.5936	12.2301	19.8152	7.98723	49.7564	14.4269	40.0448	10.8364	39.0525	1.83997	TRUE	TRUE
ENSG00000109846.9	CRYAB	0.000262631	0.00299347	13.3197	0	4.3959	0.0746697	26.8746	0.590385	20.6604	0.867592	30.0742	0.383162	20.5013	5.41408	TRUE	TRUE
ENSG00000125618.17	PAX8	0.000262704	0.00299347	13.3192	1.33278	14.133	0.653699	4.73351	0.817298	2.79523	0.894718	7.06554	0.924625	7.18181	2.8292	TRUE	TRUE
ENSG00000136068.14	FLNB	0.000263076	0.00299347	13.3165	5.60911	16.6494	10.7922	43.3174	6.58533	26.7889	9.0678	24.3912	8.0136	27.7867	1.78116	TRUE	TRUE
ENSG00000161010.15	MRNIP	0.000263083	0.00299347	13.3165	23.3934	51.065	25.6298	69.0403	31.5618	64.1997	24.7157	112.822	26.3252	74.2817	1.49303	TRUE	TRUE
ENSG00000102265.12	TIMP1	0.000264416	0.0030064	13.307	115.712	1109.17	90.2208	1955.1	367.844	1270.66	63.2002	836.406	159.244	1292.84	3.02043	TRUE	TRUE
ENSG00000117154.12	IGSF21	0.00026501	0.0030109	13.3028	0	47.0212	0.0503528	40.2344	4.31512	96.0384	0.138687	77.6205	1.12604	65.2286	5.73564	TRUE	TRUE
ENSG00000001036.14	FUCA2	0.000265767	0.00301725	13.2975	9.50906	75.5535	12.7926	44.1267	20.1645	54.7944	9.58333	35.2863	13.0124	52.4402	2.00249	TRUE	TRUE
ENSG00000115677.17	HDLBP	0.000266314	0.00302107	13.2936	57.8693	141.926	60.7931	143.501	63.8215	123.415	58.5846	202.241	60.2671	152.771	1.34048	TRUE	TRUE
ENSG00000143669.13	LYST	0.000266659	0.00302107	13.2912	117.476	27.377	53.5161	27.9401	165.016	25.7748	98.7689	26.0229	108.694	26.7787	-2.01707	TRUE	TRUE
ENSG00000108244.16	KRT23	0.000266699	0.00302107	13.2909	45.7811	0.761342	8.34574	2.07485	112.637	0.956204	17.0963	0.700882	45.965	1.12332	-5.2348	TRUE	TRUE
ENSG00000206418.4	RAB12	0.000267351	0.0030262	13.2863	12.0969	42.5269	14.8781	23.002	10.102	27.5237	9.03717	30.9821	11.5285	31.0087	1.41965	TRUE	TRUE
ENSG00000213923.12	CSNK1E	0.000267757	0.00302854	13.2835	34.5092	76.2495	44.946	85.8009	29.5122	85.5708	39.6702	106.642	37.1594	88.5659	1.25077	TRUE	TRUE
ENSG00000139718.10	SETD1B	0.000268109	0.00303027	13.281	25.8374	6.83877	19.3451	9.25544	27.5688	8.94681	27.6987	9.30311	25.1125	8.58603	-1.53737	TRUE	TRUE
ENSG00000166925.9	TSC22D4	0.000268601	0.00303357	13.2776	143.185	39.4848	78.8677	32.5001	256.36	37.1028	137.142	33.0888	153.889	35.5441	-2.11109	TRUE	TRUE
ENSG00000121440.15	PDZRN3	0.000268808	0.00303366	13.2761	0	1.55099	0	3.72276	0.0725525	0.78053	0.255756	4.64389	0.082077	2.67454	3.92963	TRUE	TRUE
ENSG00000166439.6	RNF169	0.000269673	0.00304117	13.2701	16.3585	5.94534	14.9053	6.80685	14.9462	5.42647	13.3015	6.41471	14.8778	6.14834	-1.26129	TRUE	TRUE
ENSG00000213614.9	HEXA	0.000271007	0.00305176	13.2608	38.6631	250.123	54.3654	113.283	58.1679	211.407	37.4073	134.247	47.1509	177.265	1.90831	TRUE	TRUE
ENSG00000165195.15	PIGA	0.000271086	0.00305176	13.2603	12.7357	38.6025	15.1354	38.7642	18.5072	43.6276	16.2134	44.7131	15.6479	41.4268	1.39888	TRUE	TRUE
ENSG00000178726.6	THBD	0.0002714	0.00305176	13.2581	14.243	1040.42	2.682	352.758	73.0292	604.482	11.9317	476.968	25.4715	618.656	4.59676	TRUE	TRUE
ENSG00000138675.16	FGF5	0.000271415	0.00305176	13.258	0	2.21356	0.0801587	0.296409	0.0269784	0.644288	0.0219463	0.918921	0.0322709	1.0183	3.07973	TRUE	TRUE
ENSG00000105290.12	APLP1	0.000271849	0.00305438	13.255	0.216022	24.7346	0.437529	3.96061	1.15072	9.42943	1.22866	17.5712	0.758234	13.9239	4.03038	TRUE	TRUE
ENSG00000085415.16	SEH1L	0.000272348	0.00305773	13.2516	5.44331	18.123	10.3686	22.8053	4.08736	19.4657	8.21724	18.5586	7.02912	19.7381	1.47648	TRUE	TRUE
ENSG00000097007.19	ABL1	0.000273243	0.00306391	13.2454	8.79641	32.7377	13.8765	49.285	15.4579	30.6882	12.8686	32.1209	12.7499	36.208	1.49853	TRUE	TRUE
ENSG00000152128.13	TMEM163	0.000273308	0.00306391	13.245	0.201168	3.37934	0.874026	7.12818	0.941732	14.9211	0.992314	8.10967	0.75231	8.38458	3.31539	TRUE	TRUE
ENSG00000003436.16	TFPI	0.000273502	0.00306391	13.2437	5.37701	33.4165	4.44778	27.3908	1.51416	14.5892	5.66323	63.2916	4.25055	34.672	2.99866	TRUE	TRUE
ENSG00000172572.6	PDE3A	0.000274035	0.00306762	13.24	0.602133	2.35505	0.528521	6.4461	0.0882339	3.50852	0.685892	5.04955	0.476195	4.33981	2.94587	TRUE	TRUE
ENSG00000113196.3	HAND1	0.000275306	0.00307931	13.2313	0	0.491969	0	0.166452	0.0553261	0.593501	0	0.246997	0.0138315	0.37473	2.06021	TRUE	TRUE
ENSG00000244242.2	IFITM10	0.000275484	0.00307931	13.2301	0.498027	65.2004	0.182974	9.6623	2.30666	25.4723	1.21937	17.9289	1.05176	29.566	4.6869	TRUE	TRUE
ENSG00000158373.8	HIST1H2BD	0.000277201	0.00309216	13.2185	31.6351	2.48165	9.09789	1.71739	18.0783	2.26744	13.9832	5.32419	18.1986	2.94767	-2.58596	TRUE	TRUE
ENSG00000144136.11	SLC20A1	0.000277211	0.00309216	13.2184	45.4527	108.477	65.7648	150.1	51.7193	132.675	58.4273	214.592	55.341	151.461	1.45087	TRUE	TRUE
ENSG00000171989.6	LDHAL6B	0.000277425	0.00309216	13.217	0.0792751	1.3296	0.156718	0.989855	0	0.90255	0.179011	2.5948	0.103751	1.4542	2.93129	TRUE	TRUE
ENSG00000124313.16	IQSEC2	0.000277616	0.00309216	13.2157	3.15505	16.3162	5.70393	10.6833	6.99813	23.6505	4.55773	20.6393	5.10371	17.8223	1.78415	TRUE	TRUE
ENSG00000165312.6	OTUD1	0.00027765	0.00309216	13.2155	16.0321	389.221	31.8162	237.264	56.6243	616.759	28.2185	127.544	33.1728	342.697	3.36494	TRUE	TRUE
ENSG00000130653.16	PNPLA7	0.000278106	0.00309455	13.2124	1.64461	9.1846	3.11566	5.65002	1.58689	5.31854	2.87256	6.79203	2.30493	6.7363	1.50722	TRUE	TRUE
ENSG00000120063.10	GNA13	0.000278361	0.00309455	13.2107	71.0693	253.367	44.3074	132.679	71.5314	242.038	51.0081	252.612	59.479	220.174	1.88642	TRUE	TRUE
ENSG00000131435.13	PDLIM4	0.000278475	0.00309455	13.2099	0.230502	3.34346	0.234063	54.5777	0.776625	21.5001	1.07819	17.5253	0.579844	24.2366	5.16178	TRUE	TRUE
ENSG00000076706.17	MCAM	0.000279194	0.00310028	13.2051	1.72206	6.1716	1.02536	63.1804	1.80278	23.639	1.91225	20.3573	1.61561	28.3371	4.05098	TRUE	TRUE
ENSG00000154237.13	LRRK1	0.000279739	0.00310407	13.2014	13.81	36.2013	8.44342	28.2291	13.5038	36.6759	15.5772	27.1319	12.8336	32.0595	1.31412	TRUE	TRUE
ENSG00000159882.13	ZNF230	0.00028012	0.00310602	13.1989	9.42653	1.31327	4.18582	1.51723	6.72265	1.40524	5.51401	2.59899	6.46225	1.70869	-1.85925	TRUE	TRUE
ENSG00000163624.6	CDS1	0.000280365	0.00310611	13.1972	0.0964799	2.01297	0.202886	1.00429	0.0772486	1.00731	0.196331	1.10367	0.143236	1.28206	2.50639	TRUE	TRUE
ENSG00000248144.6	ADH1C	0.000280536	0.00310611	13.1961	0.30149	0.883425	0	2.14006	0	0.668281	0	1.80179	0.0753724	1.37339	3.07065	TRUE	TRUE
ENSG00000137474.22	MYO7A	0.000281107	0.00310728	13.1923	0.46791	67.337	0.491196	18.1988	4.39573	33.9734	0.140808	30.0113	1.37391	37.3801	4.6684	TRUE	TRUE
ENSG00000064655.19	EYA2	0.000281164	0.00310728	13.1919	0	3.91719	0.0203972	5.86375	0.908336	13.8801	0.0541353	4.66711	0.245717	7.08204	4.37673	TRUE	TRUE
ENSG00000004864.13	SLC25A13	0.000281254	0.00310728	13.1913	5.74066	20.5302	7.53351	14.3944	5.33771	16.7612	5.59016	21.6555	6.05051	18.3353	1.58369	TRUE	TRUE
ENSG00000205560.12	CPT1B	0.00028151	0.00310785	13.1896	45.6123	8.43012	35.0606	15.5465	25.9599	8.60512	28.7795	11.9635	33.8531	11.1363	-1.59537	TRUE	TRUE
ENSG00000276180.1	HIST1H4I	0.000282571	0.0031173	13.1825	11.8392	3.04317	10.0588	4.55564	7.72468	2.59303	12.5086	3.32398	10.5328	3.37895	-1.6118	TRUE	TRUE
ENSG00000165029.16	ABCA1	0.000283462	0.00312486	13.1766	21.8238	204.464	3.76832	77.4209	15.8768	96.8382	13.6079	112.197	13.7692	122.73	3.14671	TRUE	TRUE
ENSG00000133943.20	DGLUCY	0.000284559	0.00313468	13.1694	149.467	42.774	72.5851	27.8582	162.276	38.4688	101.83	29.2596	121.54	34.5901	-1.81002	TRUE	TRUE
ENSG00000158669.11	GPAT4	0.000285471	0.00314245	13.1634	64.8322	130.479	74.8678	188.331	56.9366	151.643	50.387	181.825	61.7559	163.07	1.39939	TRUE	TRUE
ENSG00000196126.11	HLA-DRB1	0.000286311	0.00314856	13.1579	108.434	3711.46	381.108	4774.77	791.202	5803.92	92.6564	2832.42	343.35	4280.64	3.63969	TRUE	TRUE
ENSG00000072682.18	P4HA2	0.000286439	0.00314856	13.1571	1.06318	9.62925	0.586454	14.3188	3.0704	13.99	2.92266	11.5403	1.91067	12.3696	2.63266	TRUE	TRUE
ENSG00000129116.19	PALLD	0.000290519	0.00319109	13.1306	6.13398	15.9777	6.10239	55.2192	5.59068	24.164	2.25738	30.1765	5.02111	31.3843	2.62011	TRUE	TRUE
ENSG00000131355.15	ADGRE3	0.000291129	0.00319428	13.1266	96.9013	0.849029	16.9622	5.21585	179.575	4.11799	65.2602	1.51971	89.6746	2.92564	-4.89099	TRUE	TRUE
ENSG00000008256.16	CYTH3	0.000291268	0.00319428	13.1257	9.7589	15.0799	7.87849	38.662	6.25139	24.2278	9.87539	28.2033	8.44104	26.5432	1.64129	TRUE	TRUE
ENSG00000089472.16	HEPH	0.000291438	0.00319428	13.1246	0.10627	2.43539	0.0121226	7.03279	0.579163	3.86273	0.113297	4.8925	0.202713	4.55585	3.94302	TRUE	TRUE
ENSG00000162522.11	KIAA1522	0.000292179	0.00319781	13.1199	0.678521	3.27405	0.560432	3.63611	1.56326	3.36544	0.353113	3.56209	0.788831	3.45942	2.00166	TRUE	TRUE
ENSG00000117091.10	CD48	0.000292181	0.00319781	13.1199	237.478	53.9223	362.373	100.978	255.069	79.9865	170.765	80.6428	256.421	78.8825	-1.69947	TRUE	TRUE
ENSG00000151715.8	TMEM45B	0.000292473	0.0031987	13.118	5.25626	0.611441	4.90455	1.48775	13.5667	0.29099	6.41911	1.23667	7.53666	0.906711	-2.92329	TRUE	TRUE
ENSG00000158079.16	PTPDC1	0.000293924	0.00321226	13.1087	1.18182	5.01719	2.16021	5.88366	0.404354	4.78298	1.12553	6.70548	1.21798	5.59733	2.11196	TRUE	TRUE
ENSG00000197355.11	UAP1L1	0.000294178	0.00321272	13.1071	6.38492	30.8625	7.5028	20.2953	14.3176	26.8466	5.59989	41.974	8.45129	29.9946	1.81529	TRUE	TRUE
ENSG00000112936.19	C7	0.000294585	0.00321487	13.1045	0.0236698	4.89726	0.341702	145.868	1.40003	34.427	0.14849	113.504	0.478474	74.674	7.01414	TRUE	TRUE
ENSG00000136048.14	DRAM1	0.000295249	0.00321966	13.1003	15.2104	106.985	9.24698	60.435	23.0607	78.7178	11.1387	42.0716	14.6642	72.0525	2.28895	TRUE	TRUE
ENSG00000114388.14	NPRL2	0.000295493	0.00321966	13.0988	19.9424	8.57575	29.8295	6.84948	24.5366	10.439	18.3558	7.72654	23.1661	8.39768	-1.45309	TRUE	TRUE
ENSG00000197763.17	TXNRD3	0.000295659	0.00321966	13.0977	0.881077	2.53294	0.335511	1.88601	0.285024	2.78767	0.193035	2.55173	0.423662	2.43959	2.27789	TRUE	TRUE
ENSG00000125266.8	EFNB2	0.000296014	0.00322121	13.0955	0.398445	1.20858	0.237451	15.8055	0.140265	3.18687	0.300864	8.77159	0.269256	7.24314	4.3137	TRUE	TRUE
ENSG00000135899.17	SP110	0.000296554	0.00322479	13.092	208.988	50.3716	98.1632	46.2352	235.8	58.0381	138.3	51.1876	170.313	51.4581	-1.72476	TRUE	TRUE
ENSG00000274588.2	DGKK	0.000297531	0.0032331	13.0859	0.62754	0	1.05854	0.00931478	0.12785	0.0395889	0.218695	0	0.508155	0.0122259	-2.43803	TRUE	TRUE
ENSG00000115085.13	ZAP70	0.000298176	0.0032378	13.0818	135.512	8.23059	259.087	26.9685	47.7944	15.3852	141.812	10.4223	146.051	15.2517	-3.25099	TRUE	TRUE
ENSG00000172301.11	COPRS	0.000298596	0.00324004	13.0792	2.03714	18.5708	4.59746	28.8417	7.13574	25.8234	4.73087	14.785	4.6253	22.0052	2.22591	TRUE	TRUE
ENSG00000189430.13	NCR1	0.000299514	0.00324769	13.0734	7.82289	1.25156	13.6697	2.5566	6.13678	3.00617	9.65097	2.04818	9.32008	2.21563	-2.02434	TRUE	TRUE
ENSG00000130309.11	COLGALT1	0.000301569	0.00326537	13.0606	47.1056	198.567	48.962	101.103	64.747	138.587	34.8683	117.5	48.9207	138.939	1.50403	TRUE	TRUE
ENSG00000111269.3	CREBL2	0.000301795	0.00326537	13.0592	13.7347	93.2607	20.315	43.8795	11.451	52.4631	14.1003	38.3852	14.9003	56.9971	1.92843	TRUE	TRUE
ENSG00000167994.13	RAB3IL1	0.000301903	0.00326537	13.0585	0.162289	52.488	0.0213012	31.513	1.52185	27.7894	1.59457	22.0929	0.825002	33.4708	5.18161	TRUE	TRUE
ENSG00000001630.17	CYP51A1	0.000302003	0.00326537	13.0579	3.3921	13.7847	6.7383	25.2306	7.0867	24.0542	7.3947	19.9862	6.15295	20.7639	1.7384	TRUE	TRUE
ENSG00000104067.16	TJP1	0.000302912	0.00327121	13.0523	0.784365	2.73075	0.491843	15.0908	0.629377	4.09316	1.38788	8.79326	0.823366	7.67699	3.07424	TRUE	TRUE
ENSG00000100644.17	HIF1A	0.000302973	0.00327121	13.0519	99.5422	682.723	52.6941	519.858	189.22	577.996	144.044	459.784	121.375	560.09	2.20526	TRUE	TRUE
ENSG00000166173.11	LARP6	0.000303294	0.00327234	13.0499	0.178221	0.605613	0.0874891	10.943	0.108936	4.4732	0.132206	5.22673	0.126713	5.31213	4.57726	TRUE	TRUE
ENSG00000071205.12	ARHGAP10	0.000304222	0.00328004	13.0442	3.92751	17.987	5.70764	13.2871	2.01912	8.54581	3.72167	14.2757	3.84399	13.5239	1.78841	TRUE	TRUE
ENSG00000179630.11	LACC1	0.000305118	0.00328737	13.0387	1.75962	57.0607	2.48215	14.8471	1.96869	18.794	1.01495	9.75687	1.80635	25.1147	3.72538	TRUE	TRUE
ENSG00000167291.16	TBC1D16	0.000305836	0.00329277	13.0343	0.777708	7.56023	2.3612	9.71759	1.29548	8.16632	2.53034	27.4251	1.74118	13.2173	2.8546	TRUE	TRUE
ENSG00000175264.8	CHST1	0.00030692	0.00329913	13.0277	0.211098	1.297	0	2.32534	0.168175	2.17524	0.303177	4.46361	0.170613	2.5653	3.29999	TRUE	TRUE
ENSG00000111012.10	CYP27B1	0.000306922	0.00329913	13.0277	0.203993	1.30961	0.498899	3.78951	0.119546	2.37855	0.418416	2.09005	0.310214	2.39193	2.60282	TRUE	TRUE
ENSG00000176771.17	NCKAP5	0.000307077	0.00329913	13.0267	0.017049	2.805	0.106128	1.20527	0.403024	6.58994	0.0397278	6.12571	0.141482	4.18148	4.14812	TRUE	TRUE
ENSG00000114019.14	AMOTL2	0.000307774	0.00330428	13.0225	0.055659	0.881839	0.0219088	14.6657	0.325059	6.08643	0	3.88396	0.100657	6.37949	5.01308	TRUE	TRUE
ENSG00000115507.10	OTX1	0.000308501	0.00330975	13.0181	2.61124	0	0.410551	0.0205147	3.30895	0.0401521	1.99772	0.209273	2.08212	0.067485	-3.70362	TRUE	TRUE
ENSG00000107863.18	ARHGAP21	0.000308737	0.00330995	13.0166	12.662	43.2181	23.2199	47.8459	7.17177	48.0963	20.4837	44.3693	15.8843	45.8824	1.52442	TRUE	TRUE
ENSG00000197620.11	CXorf40A	0.000309151	0.00331205	13.0141	13.1848	164.044	16.6573	56.9167	17.9125	62.4625	12.1305	46.8749	14.9713	82.5745	2.45564	TRUE	TRUE
ENSG00000167566.17	NCKAP5L	0.000309948	0.00331576	13.0093	4.24309	25.56	6.80056	18.791	11.5847	34.8832	5.08446	27.3293	6.9282	26.6409	1.92782	TRUE	TRUE
ENSG00000135625.8	EGR4	0.00031026	0.00331576	13.0074	0	3.5527	0.0394576	2.75662	0.483119	10.1085	0.0605605	2.33483	0.145784	4.68815	4.284	TRUE	TRUE
ENSG00000120457.12	KCNJ5	0.000310322	0.00331576	13.007	0.146094	25.5163	0.125258	6.06455	1.12772	14.4674	0.10525	3.18241	0.37608	12.3077	4.70388	TRUE	TRUE
ENSG00000110934.12	BIN2	0.000310564	0.00331576	13.0056	396.365	91.2193	245.522	41.9775	424.838	67.1778	200.75	29.3452	316.869	57.4299	-2.46196	TRUE	TRUE
ENSG00000146755.11	TRIM50	0.000310666	0.00331576	13.005	0	5.73793	0.058688	0.895861	0.100417	1.1148	0.160288	0.935041	0.0798484	2.17091	3.65842	TRUE	TRUE
ENSG00000105609.16	LILRB5	0.000310905	0.00331576	13.0035	4.02558	116.928	1.14179	49.7027	8.94247	42.5342	2.20487	28.2657	4.07868	59.3576	3.83074	TRUE	TRUE
ENSG00000124659.7	TBCC	0.000311055	0.00331576	13.0026	28.4751	8.35144	24.7807	12.7399	36.7522	11.728	28.5909	11.1724	29.6497	10.9979	-1.42259	TRUE	TRUE
ENSG00000151067.22	CACNA1C	0.000311241	0.00331576	13.0015	0.252776	1.24013	0.324869	5.8404	0.230058	1.39059	0.556997	5.03126	0.341175	3.37559	2.97784	TRUE	TRUE
ENSG00000104695.13	PPP2CB	0.000313203	0.00333309	12.9897	17.5452	58.302	18.185	46.2234	19.3349	37.4095	13.5343	45.7142	17.1498	46.9123	1.44645	TRUE	TRUE
ENSG00000070214.16	SLC44A1	0.000313305	0.00333309	12.9891	8.26131	13.946	6.88371	19.3802	5.40883	16.3337	9.39822	24.3344	7.48802	18.4986	1.2934	TRUE	TRUE
ENSG00000145283.8	SLC10A6	0.000313912	0.00333721	12.9855	0	0.356755	0	3.3315	0	0.681251	0.0599167	7.98732	0.0149792	3.08921	4.79375	TRUE	TRUE
ENSG00000101825.8	MXRA5	0.000314226	0.00333818	12.9836	0.0258539	0.423044	0.0152775	23.379	0.105641	2.9905	0.00930591	7.69416	0.0390195	8.62168	5.97125	TRUE	TRUE
ENSG00000068831.19	RASGRP2	0.00031457	0.00333818	12.9816	271.985	23.4756	326.373	56.2065	239.544	27.986	264.831	110.39	275.683	54.5146	-2.33618	TRUE	TRUE
ENSG00000168546.11	GFRA2	0.000314724	0.00333818	12.9807	0.477565	21.0106	0.364405	13.1685	1.05278	7.36941	0.225929	2.59245	0.53017	11.0352	4.14325	TRUE	TRUE
ENSG00000169180.11	XPO6	0.00031491	0.00333818	12.9796	632.925	79.3658	197.994	86.0603	972.445	74.556	457.459	80.376	565.206	80.0895	-2.81755	TRUE	TRUE
ENSG00000184160.8	ADRA2C	0.000315101	0.00333818	12.9784	0	0.324854	0.0266556	2.45384	0.0541733	0.277557	0	0.402959	0.0202072	0.864802	3.00471	TRUE	TRUE
ENSG00000105514.8	RAB3D	0.000316741	0.00335277	12.9687	48.8264	2.12192	12.5987	3.57197	87.3531	4.80201	42.6966	5.31721	47.8687	3.95328	-3.56493	TRUE	TRUE
ENSG00000119508.18	NR4A3	0.000317117	0.00335277	12.9665	0.186313	492.966	0.618668	291.05	22.1246	665.341	0.568529	120.64	5.87452	392.499	6.03809	TRUE	TRUE
ENSG00000133110.15	POSTN	0.000317139	0.00335277	12.9664	0.515068	143.902	0	47.8525	2.86915	132.388	0.175798	72.1352	0.890005	99.0695	6.64632	TRUE	TRUE
ENSG00000146826.17	MAP11	0.000318011	0.00335965	12.9612	77.3336	23.2043	47.6027	19.8017	124.159	27.479	66.8897	19.4037	78.9964	22.4722	-1.80907	TRUE	TRUE
ENSG00000188706.13	ZDHHC9	0.000318795	0.0033656	12.9566	1.67287	4.96253	1.50494	13.7425	1.36488	4.44457	1.77702	15.5132	1.57993	9.66571	2.53932	TRUE	TRUE
ENSG00000088256.9	GNA11	0.000321223	0.00338889	12.9424	0.857828	7.38494	2.40364	18.9044	2.06044	10.8455	4.13366	12.7172	2.36389	12.463	2.35017	TRUE	TRUE
ENSG00000162772.17	ATF3	0.000321868	0.00339333	12.9386	5.29231	876.58	14.6241	500.466	60.2874	589.81	1.92808	332.694	20.533	574.887	4.80051	TRUE	TRUE
ENSG00000088448.14	ANKRD10	0.000322401	0.0033966	12.9355	129.888	348.877	134.557	266.181	70.0378	405.987	148.141	325.029	120.656	336.518	1.47902	TRUE	TRUE
ENSG00000135250.17	SRPK2	0.000322987	0.00340042	12.9321	64.3057	23.5876	42.7757	19.9949	60.6725	15.731	54.7498	24.7512	55.6259	21.0162	-1.4	TRUE	TRUE
ENSG00000142408.4	CACNG8	0.000325694	0.00342654	12.9165	1.56941	0.0700278	0.381508	0.194289	1.77752	0.0977537	1.42564	0.162984	1.28852	0.131264	-2.58594	TRUE	TRUE
ENSG00000115539.14	PDCL3	0.000326633	0.00343404	12.9111	8.35289	37.9227	14.6235	27.2569	8.56281	21.5165	6.58664	27.8862	9.53146	28.6456	1.57751	TRUE	TRUE
ENSG00000093000.19	NUP50	0.000326893	0.00343441	12.9096	90.3656	19.3622	55.7726	22.3113	71.9523	25.2286	78.2236	38.6131	74.0785	26.3788	-1.48616	TRUE	TRUE
ENSG00000102145.14	GATA1	0.000327281	0.00343611	12.9074	4.7033	0.712844	3.3909	0.687276	3.95346	0.548044	17.7418	0.197811	7.44736	0.536494	-3.56775	TRUE	TRUE
ENSG00000122859.5	NEUROG3	0.000327956	0.00344082	12.9036	0.143534	1.05304	0	0.367216	0.0576973	2.87784	0	2.40604	0.0503079	1.67603	3.56267	TRUE	TRUE
ENSG00000154309.8	DISP1	0.000328215	0.00344116	12.9021	1.05977	6.1365	1.36155	2.58606	0.5102	4.43648	0.645544	5.09452	0.894267	4.56339	2.22967	TRUE	TRUE
ENSG00000176142.13	TMEM39A	0.000331148	0.00346953	12.8854	9.32619	25.4022	16.2853	30.3342	7.49404	26.2451	10.4565	33.372	10.8905	28.8384	1.39673	TRUE	TRUE
ENSG00000000457.14	SCYL3	0.000331509	0.00347092	12.8834	11.2153	4.31524	10.8104	4.8985	7.34668	3.3319	10.7772	3.50686	10.0374	4.01312	-1.30138	TRUE	TRUE
ENSG00000105419.18	MEIS3	0.000333182	0.00348564	12.874	0.132336	1.45336	0.129013	12.9621	0.212033	2.88181	0.622794	4.70298	0.274044	5.50007	3.90416	TRUE	TRUE
ENSG00000157551.19	KCNJ15	0.000333374	0.00348564	12.8729	258.234	3.83354	36.8764	18.7463	232.853	6.65317	120.664	8.05446	162.157	9.32186	-4.10613	TRUE	TRUE
ENSG00000167613.16	LAIR1	0.000334161	0.00349147	12.8685	66.8119	483.872	77.7429	168.909	66.044	404.992	59.5409	185.234	67.5349	310.752	2.20039	TRUE	TRUE
ENSG00000189127.8	ANKRD34B	0.000337072	0.00351815	12.8523	2.47056	0.068232	0.638584	0.0208629	2.3399	0.215685	1.12671	0	1.64394	0.076195	-3.3071	TRUE	TRUE
ENSG00000152409.9	JMY	0.000337182	0.00351815	12.8516	4.69405	27.7062	6.36264	13.5558	1.83028	15.3768	5.90703	23.4853	4.6985	20.031	2.06876	TRUE	TRUE
ENSG00000114812.13	VIPR1	0.000337407	0.00351815	12.8504	17.4329	2.08387	25.5705	2.46766	16.0784	7.50415	13.4419	2.25038	18.1309	3.57651	-2.30998	TRUE	TRUE
ENSG00000108861.9	DUSP3	0.000338392	0.00352494	12.8449	11.0881	91.607	9.57743	47.4725	19.9136	64.3066	5.50359	43.5711	11.5207	61.7393	2.41183	TRUE	TRUE
ENSG00000100219.16	XBP1	0.000338522	0.00352494	12.8442	69.4604	431.548	87.6475	235.968	71.708	215.522	59.9542	167.825	72.1925	262.716	1.86213	TRUE	TRUE
ENSG00000165406.16	2020-03-08	0.000339061	0.00352813	12.8413	54.0566	15.9243	33.2113	19.1797	44.2206	20.1076	99.6473	16.0089	57.784	17.8051	-1.69279	TRUE	TRUE
ENSG00000137094.14	DNAJB5	0.000339795	0.00353335	12.8372	2.08502	11.8753	1.13695	11.6229	3.64599	6.08346	1.36338	8.36114	2.05783	9.48568	2.1513	TRUE	TRUE
ENSG00000062822.14	POLD1	0.000341768	0.00355145	12.8264	11.2726	30.0258	16.0737	22.7026	7.93995	40.551	10.9883	24.9112	11.5686	29.5477	1.34528	TRUE	TRUE
ENSG00000186205.13	2020-03-01	0.000342761	0.00355933	12.8209	70.9223	2.11018	7.3082	2.04448	32.21	0.598962	21.9565	1.73573	33.0992	1.62234	-4.26871	TRUE	TRUE
ENSG00000135547.9	HEY2	0.000345504	0.00358186	12.806	0.0999417	0.966533	0.157436	0.82077	0	1.45259	0.0390313	0.642197	0.0741022	0.970522	2.62031	TRUE	TRUE
ENSG00000123243.15	ITIH5	0.000345706	0.00358186	12.8049	0.289237	1.02604	0.263748	7.73176	0.401691	1.97198	0.21137	2.85535	0.291512	3.39628	3.15869	TRUE	TRUE
ENSG00000162692.12	VCAM1	0.000345849	0.00358186	12.8042	0	3.59458	0.1928	58.1669	0.64608	22.205	0.155822	25.6227	0.248676	27.3973	6.30126	TRUE	TRUE
ENSG00000166250.12	CLMP	0.000345965	0.00358186	12.8035	0.908992	2.9545	0.359796	8.29625	0.514688	3.39329	1.42895	8.17021	0.803106	5.70356	2.68397	TRUE	TRUE
ENSG00000274180.1	NATD1	0.000346304	0.00358186	12.8017	33.0609	6.63071	12.0933	5.46928	44.8887	6.21516	33.6203	5.59553	30.9158	5.97767	-2.35141	TRUE	TRUE
ENSG00000060558.4	GNA15	0.000346343	0.00358186	12.8015	6.84446	112.151	9.22586	90.6647	39.7526	150.171	7.23767	80.4322	15.7652	108.355	2.77316	TRUE	TRUE
ENSG00000205744.10	DENND1C	0.000346658	0.00358268	12.7998	64.3414	26.5947	88.1374	32.8241	77.7146	33.9167	69.2167	28.226	74.8525	30.3904	-1.29762	TRUE	TRUE
ENSG00000136859.10	ANGPTL2	0.000347177	0.00358561	12.797	0.0361247	1.94223	0.186241	25.8773	0.242374	5.79675	0.603394	7.88831	0.267033	10.3762	4.83505	TRUE	TRUE
ENSG00000132386.11	SERPINF1	0.000350226	0.00361465	12.7806	8.3935	41.8686	17.0835	512.023	6.78783	108.263	8.23953	247.285	10.1261	227.36	4.47529	TRUE	TRUE
ENSG00000197857.13	ZNF44	0.000350917	0.00361932	12.7769	15.0392	4.95325	15.1823	7.27843	21.8693	7.45778	19.5904	8.84689	17.9203	7.13409	-1.31674	TRUE	TRUE
ENSG00000177981.11	ASB8	0.000351713	0.00362508	12.7727	35.8088	13.3451	35.3152	13.2859	36.2809	15.2931	32.8368	7.69808	35.0604	12.4055	-1.49138	TRUE	TRUE
ENSG00000099991.18	CABIN1	0.000352278	0.00362796	12.7697	101.966	28.6449	71.4383	29.3844	192.169	43.4637	104.811	29.0474	117.596	32.6351	-1.84616	TRUE	TRUE
ENSG00000172292.14	CERS6	0.000352525	0.00362796	12.7684	4.5364	25.6849	6.68493	10.5747	2.84309	13.6022	3.60574	18.29	4.41754	17.0379	1.92358	TRUE	TRUE
ENSG00000183864.5	TOB2	0.000352708	0.00362796	12.7674	11.8674	29.513	16.2835	39.6679	16.5005	30.5684	14.6659	44.2299	14.8293	35.9948	1.27364	TRUE	TRUE
ENSG00000168890.14	TMEM150A	0.000352979	0.00362829	12.766	6.44117	26.2557	10.4462	18.4036	9.05981	25.1119	4.80807	19.9692	7.68881	22.4351	1.5327	TRUE	TRUE
ENSG00000205755.12	CRLF2	0.000354214	0.00363608	12.7595	0	1.24924	0.144161	13.0013	0.333706	4.9384	0.0478157	3.41502	0.131421	5.65099	4.63522	TRUE	TRUE
ENSG00000205755.12_PAR_Y	CRLF2	0.000354214	0.00363608	12.7595	0	1.24924	0.144161	13.0013	0.333706	4.9384	0.0478157	3.41502	0.131421	5.65099	4.63522	TRUE	TRUE
ENSG00000169641.13	LUZP1	0.00035828	0.00367533	12.7381	6.13076	13.8196	9.61291	18.0923	3.30345	17.3562	6.7082	23.5083	6.43883	18.1941	1.48427	TRUE	TRUE
ENSG00000171916.17	LGALS9C	0.000359226	0.00368255	12.7332	11.2711	0.130086	3.05915	0.649291	10.5237	1.21557	6.40128	0.418526	7.81381	0.603369	-3.49202	TRUE	TRUE
ENSG00000102794.10	ACOD1	0.000359632	0.00368412	12.7311	0	18.4328	0	4.44818	0.510661	5.61886	0	2.0171	0.127665	7.62923	5.08534	TRUE	TRUE
ENSG00000104783.14	KCNN4	0.000359897	0.00368412	12.7297	9.00599	28.7409	22.4473	66.953	10.6388	57.0282	16.6727	80.77	14.6912	58.373	1.98303	TRUE	TRUE
ENSG00000176978.14	DPP7	0.000360106	0.00368412	12.7286	72.2197	236.122	113.804	190.266	86.701	242.71	76.8132	177.399	87.3846	211.624	1.27509	TRUE	TRUE
ENSG00000172399.5	MYOZ2	0.00036072	0.00368792	12.7254	0	0.890433	0.157006	0.451342	0	0.952885	0	4.28336	0.0392515	1.64451	3.64705	TRUE	TRUE
ENSG00000178980.15	SELENOW	0.000361432	0.0036898	12.7217	30.6442	82.0422	50.386	112.571	36.5383	104.18	30.8562	72.0207	37.1062	92.7036	1.31864	TRUE	TRUE
ENSG00000143162.9	CREG1	0.000361447	0.0036898	12.7217	44.9378	588.724	19.1708	184.344	83.4516	326.8	24.4884	278.248	43.0122	344.529	2.99888	TRUE	TRUE
ENSG00000084110.11	HAL	0.000361631	0.0036898	12.7207	81.6059	0.179967	18.8353	3.18578	79.3853	1.71916	71.568	3.67156	62.8486	2.18912	-4.78131	TRUE	TRUE
ENSG00000166503.9	HDGFL3	0.000362211	0.00369221	12.7177	2.79691	6.71363	2.60291	24.6185	2.03564	6.61242	2.63225	12.7145	2.51693	12.6648	2.28622	TRUE	TRUE
ENSG00000122884.12	P4HA1	0.000362474	0.00369221	12.7163	11.4625	94.1253	15.1945	48.3689	17.1637	57.4912	9.70186	37.7709	13.3806	59.4391	2.14295	TRUE	TRUE
ENSG00000113504.21	SLC12A7	0.000362596	0.00369221	12.7157	26.9094	112.646	40.2177	52.5581	20.7708	81.3496	27.3309	68.7775	28.8072	78.8328	1.4492	TRUE	TRUE
ENSG00000107731.12	UNC5B	0.000362932	0.00369316	12.714	0.0368254	11.5973	0.0882507	14.311	1.36397	28.5243	0.0126295	6.40408	0.375418	15.2092	5.00906	TRUE	TRUE
ENSG00000136895.19	GARNL3	0.00036465	0.00370817	12.7052	1.09677	6.95017	1.95411	5.25683	1.24428	7.90919	1.15057	5.63915	1.36143	6.43884	2.16165	TRUE	TRUE
ENSG00000117791.16	2020-03-02	0.000367362	0.00373325	12.6913	1.17758	3.10509	0.463749	18.7164	0.567802	4.50497	0.777441	13.4409	0.746643	9.94184	3.56813	TRUE	TRUE
ENSG00000173369.16	C1QB	0.000369323	0.00375067	12.6813	1.45953	3356.84	3.68608	786.272	100.822	1929.48	0.683768	767.922	26.6627	1710.13	5.99782	TRUE	TRUE
ENSG00000135083.15	CCNJL	0.000369934	0.00375236	12.6782	29.1067	0.843677	4.41269	1.43023	64.0316	1.33269	24.3089	1.06156	30.465	1.16704	-4.59235	TRUE	TRUE
ENSG00000143412.10	ANXA9	0.000369982	0.00375236	12.678	17.5438	1.49619	5.01431	1.36636	24.8777	2.00989	7.80418	1.36401	13.81	1.55911	-3.06764	TRUE	TRUE
ENSG00000162734.12	PEA15	0.000370694	0.00375708	12.6744	11.9492	217.467	30.1701	194.877	51.1695	323.371	7.99528	137.76	25.321	218.369	3.10333	TRUE	TRUE
ENSG00000091136.14	LAMB1	0.000371135	0.00375904	12.6722	6.03707	14.5143	1.40358	39.148	1.46302	18.2406	2.82948	108.707	2.93329	45.1526	3.89905	TRUE	TRUE
ENSG00000139572.4	GPR84	0.000371644	0.00376169	12.6696	4.2921	273.702	0.55785	92.5051	15.8247	300.792	1.6529	76.7431	5.58189	185.936	5.03306	TRUE	TRUE
ENSG00000171729.14	TMEM51	0.000372065	0.00376344	12.6675	0.129359	65.7091	0.126504	19.4903	2.58435	38.3131	0	19.9619	0.710053	35.8686	5.47258	TRUE	TRUE
ENSG00000172465.14	TCEAL1	0.000372522	0.00376557	12.6652	3.69014	17.6183	5.91138	13.2559	2.8488	10.0199	2.16175	11.1365	3.65302	13.0076	1.80429	TRUE	TRUE
ENSG00000138135.7	CH25H	0.000373133	0.00376653	12.6621	0	39.7558	0.0306447	26.9669	4.30797	88.0253	0.0553202	108.149	1.09848	65.7243	5.77934	TRUE	TRUE
ENSG00000157617.17	C2CD2	0.000373222	0.00376653	12.6617	3.28862	8.14647	4.92914	11.047	1.6549	8.68864	2.34209	8.76299	3.05369	9.16127	1.55417	TRUE	TRUE
ENSG00000196470.12	SIAH1	0.00037336	0.00376653	12.661	11.6435	30.2651	10.7443	23.5273	11.7396	24.2068	13.8198	49.5883	11.9868	31.8969	1.4045	TRUE	TRUE
ENSG00000203668.2	CHML	0.000374484	0.00377194	12.6554	5.83749	29.2264	5.70312	11.4291	2.35305	14.482	3.2169	14.1468	4.27764	17.3211	1.99261	TRUE	TRUE
ENSG00000131323.14	TRAF3	0.000375381	0.00377194	12.6509	14.3326	45.8429	22.7187	39.4124	20.9613	39.4341	14.5205	70.1733	18.1333	48.7157	1.42077	TRUE	TRUE
ENSG00000273154.3	AL121845.3	0.000375394	0.00377194	12.6509	7.41829	1.20069	12.1541	3.4929	10.2006	1.55973	10.8379	2.25965	10.1527	2.12824	-2.20203	TRUE	TRUE
ENSG00000133606.11	MKRN1	0.000375425	0.00377194	12.6507	134.059	54.5478	99.7684	41.9689	192.152	54.5479	290.181	50.5388	179.04	50.4009	-1.82671	TRUE	TRUE
ENSG00000240972.2	MIF	0.000375431	0.00377194	12.6507	67.0389	220.273	104.023	329.456	121.681	532.308	78.6796	209.491	92.8556	322.882	1.79684	TRUE	TRUE
ENSG00000172889.16	EGFL7	0.000375527	0.00377194	12.6502	2.51918	12.07	4.30285	112.213	2.86885	67.0903	5.07057	28.739	3.69036	55.0281	3.86238	TRUE	TRUE
ENSG00000166920.12	C15orf48	0.000375631	0.00377194	12.6497	2.13656	255.989	1.32372	161.688	25.1136	287.078	2.4245	64.4785	7.74961	192.308	4.61541	TRUE	TRUE
ENSG00000173391.9	OLR1	0.000376281	0.00377367	12.6464	10.3354	1415.24	1.90686	256.65	51.8771	1569.72	7.79108	324.921	17.9776	891.633	5.62434	TRUE	TRUE
ENSG00000108588.14	CCDC47	0.0003763	0.00377367	12.6463	24.5816	89.2065	23.3124	67.7221	27.4205	58.958	20.9686	55.7269	24.0708	67.9034	1.49234	TRUE	TRUE
ENSG00000187609.16	EXD3	0.000376949	0.00377769	12.6431	6.1481	21.4585	11.1601	15.8082	5.73808	24.7239	10.313	21.1605	8.33981	20.7878	1.30738	TRUE	TRUE
ENSG00000267534.4	S1PR2	0.000378531	0.00379104	12.6353	1.38153	3.94309	1.45449	4.69186	2.317	5.20446	1.87817	4.45803	1.7578	4.57436	1.33118	TRUE	TRUE
ENSG00000113594.10	LIFR	0.000378964	0.00379141	12.6332	0	0.609326	0.262354	8.37393	0.0472492	3.31318	0.0965844	11.68	0.101547	5.9941	4.91823	TRUE	TRUE
ENSG00000155961.5	RAB39B	0.00037928	0.00379141	12.6316	4.38742	0.629178	4.78677	1.00301	1.36866	0.47854	2.93415	0.772624	3.36925	0.720839	-2.07945	TRUE	TRUE
ENSG00000204475.10	NCR3	0.000379316	0.00379141	12.6314	22.091	0.714795	11.2447	4.79234	10.2776	0.937869	13.8743	1.74426	14.3719	2.04732	-2.75265	TRUE	TRUE
ENSG00000123572.17	NRK	0.00037966	0.00379236	12.6297	0.0257184	0.250388	0.0303697	0.931316	0.041828	0.571473	0.135781	0.634696	0.0584243	0.596968	2.1373	TRUE	TRUE
ENSG00000049246.14	PER3	0.000380604	0.00379902	12.6251	2.56475	15.0507	3.45016	8.657	1.18697	17.0813	3.71439	7.86865	2.72907	12.1644	2.11608	TRUE	TRUE
ENSG00000235750.10	KIAA0040	0.000380826	0.00379902	12.624	69.38	13.3196	41.623	23.233	82.685	14.841	38.8241	17.3218	58.128	17.1788	-1.75271	TRUE	TRUE
ENSG00000141543.12	EIF4A3	0.000381758	0.00380261	12.6194	42.1416	1851.2	49.7246	475.185	155.491	751.29	44.4404	416.887	72.9494	873.641	3.58026	TRUE	TRUE
ENSG00000070087.14	PFN2	0.000381903	0.00380261	12.6187	2.87437	9.83582	2.07476	11.2547	1.47637	7.30442	2.90208	6.92768	2.3319	8.83067	1.87669	TRUE	TRUE
ENSG00000134602.16	STK26	0.000382104	0.00380261	12.6177	38.0739	10.9609	30.128	13.3852	20.6168	9.75408	25.2592	11.8474	28.5195	11.4869	-1.3045	TRUE	TRUE
ENSG00000125398.8	SOX9	0.000382186	0.00380261	12.6173	0.0633182	0.440663	0	1.40218	0.0761456	0.502686	0	2.96761	0.0348659	1.32829	3.40469	TRUE	TRUE
ENSG00000130707.18	ASS1	0.000382443	0.00380269	12.6161	1.48171	4.67601	2.27206	23.1696	0.391588	10.9967	0.514187	11.8106	1.16489	12.6632	3.33491	TRUE	TRUE
ENSG00000253159.3	PCDHGA12	0.000383178	0.0038075	12.6125	0	0.90427	0.020648	3.55593	0.114234	2.17388	0.20542	1.77632	0.0850754	2.1026	3.57302	TRUE	TRUE
ENSG00000115762.16	PLEKHB2	0.000383724	0.00381044	12.6098	35.6552	117.875	36.8625	89.4355	54.1307	116.201	29.3068	107.497	38.9888	107.752	1.46423	TRUE	TRUE
ENSG00000134575.12	ACP2	0.000387812	0.00384852	12.59	6.39683	72.0627	13.1801	36.2512	7.72574	44.7388	6.68341	20.2649	8.49651	43.3294	2.33685	TRUE	TRUE
ENSG00000178226.11	PRSS36	0.000389106	0.00385885	12.5838	1.11004	24.4477	0.947662	9.94917	2.85241	17.8979	1.87322	6.67182	1.69583	14.7416	3.04693	TRUE	TRUE
ENSG00000281106.4	TMEM272	0.000389782	0.00386303	12.5806	11.134	0	3.21591	0.212187	4.72136	0.361717	5.70023	0.106545	6.19286	0.170112	-4.54209	TRUE	TRUE
ENSG00000011478.12	QPCTL	0.000391446	0.00387493	12.5726	3.59061	15.2901	6.67267	15.5786	8.40534	19.4554	7.38242	29.8223	6.51276	20.0366	1.6065	TRUE	TRUE
ENSG00000102879.15	CORO1A	0.00039167	0.00387493	12.5715	1068.34	189.175	741.246	201.332	2329.22	333.833	798.936	151.527	1234.44	218.967	-2.49453	TRUE	TRUE
ENSG00000175600.15	SUGCT	0.000391747	0.00387493	12.5712	0.246507	2.62208	0.224993	8.78206	1.19748	7.36157	0.267566	3.03542	0.484137	5.45028	3.24818	TRUE	TRUE
ENSG00000169490.17	TM2D2	0.000393504	0.00388978	12.5628	8.02659	43.215	16.237	37.3269	8.59014	39.2539	12.0803	21.3785	11.2335	35.2936	1.64289	TRUE	TRUE
ENSG00000136830.12	NIBAN2	0.000394035	0.0038925	12.5603	5.22804	65.2758	6.90991	108.585	21.4703	61.9698	1.94081	71.7606	8.88726	76.8977	3.09886	TRUE	TRUE
ENSG00000151575.14	TEX9	0.000396718	0.00391646	12.5476	3.19526	8.94292	2.36	8.47166	3.0825	9.52275	5.16317	13.6193	3.45023	10.1392	1.52811	TRUE	TRUE
ENSG00000148671.14	ADIRF	0.000397987	0.00392645	12.5416	1.19597	13.0046	0.104384	98.0209	2.50607	73.0465	0	52.7986	0.951607	59.2177	5.81779	TRUE	TRUE
ENSG00000090530.10	P3H2	0.000398455	0.00392832	12.5394	0.723828	13.6272	0.776675	9.92182	2.21763	66.4074	0.777783	7.77882	1.12398	24.4338	4.32512	TRUE	TRUE
ENSG00000196569.12	LAMA2	0.000398876	0.00392832	12.5374	0.526662	3.54249	1.14175	15.6428	0.066242	5.87441	0.706585	18.5114	0.61031	10.8928	3.95197	TRUE	TRUE
ENSG00000148840.11	PPRC1	0.000398952	0.00392832	12.5371	8.10447	18.0074	14.5844	48.1864	6.79101	31.19	7.84173	30.1847	9.33042	31.8921	1.76232	TRUE	TRUE
ENSG00000105131.8	EPHX3	0.000399744	0.00393357	12.5334	0.206306	1.72968	0.270758	1.26687	0.277403	1.45139	0.320415	1.70042	0.268721	1.53709	2.15053	TRUE	TRUE
ENSG00000179241.13	LDLRAD3	0.00040016	0.00393513	12.5314	1.01956	6.00975	1.68992	9.50621	2.23719	5.83557	0.434983	12.9564	1.34541	8.57699	2.58571	TRUE	TRUE
ENSG00000142910.16	TINAGL1	0.000400799	0.00393886	12.5285	2.43764	6.40735	1.48878	61.3907	2.47924	33.7523	2.47668	19.1389	2.22058	30.1723	3.70544	TRUE	TRUE
ENSG00000148154.10	UGCG	0.000402558	0.0039536	12.5203	21.8085	98.6678	20.4455	100.476	9.2804	94.1771	45.5136	66.3963	24.262	89.9292	1.88576	TRUE	TRUE
ENSG00000115648.14	MLPH	0.000403082	0.00395618	12.5179	0.713958	5.20217	0.314935	11.1144	0.581113	2.81273	1.35943	3.55374	0.74236	5.67076	2.77625	TRUE	TRUE
ENSG00000175115.12	PACS1	0.000403535	0.00395808	12.5158	100.421	36.766	95.0593	43.7864	161.645	50.9736	103.374	42.6972	115.125	43.5558	-1.40021	TRUE	TRUE
ENSG00000158109.15	TPRG1L	0.000406442	0.00398402	12.5023	48.0672	15.6251	33.725	16.7993	76.5293	13.9901	36.4126	12.5354	48.6835	14.7375	-1.71715	TRUE	TRUE
ENSG00000180644.8	PRF1	0.000407239	0.00398927	12.4987	135.97	8.66523	259.754	36.7446	64.6472	11.9767	105.604	18.1373	141.494	18.8809	-2.89914	TRUE	TRUE
ENSG00000168826.16	ZBTB49	0.000407668	0.00399089	12.4967	5.96795	1.2804	5.85411	2.709	4.85618	1.23774	6.65687	1.92262	5.83378	1.78744	-1.65252	TRUE	TRUE
ENSG00000196227.11	FAM217B	0.000408342	0.00399297	12.4936	14.0345	4.13541	10.0414	1.97717	4.92684	2.20102	12.4501	1.75188	10.3632	2.51637	-1.99969	TRUE	TRUE
ENSG00000138755.6	CXCL9	0.000408491	0.00399297	12.4929	0	15.2227	0.140029	23.0951	0.81124	9.13847	0	5.82198	0.237817	13.3196	5.31195	TRUE	TRUE
ENSG00000119899.13	SLC17A5	0.000408668	0.00399297	12.4921	5.97002	14.2804	5.39013	11.6232	5.81191	12.9005	5.88129	26.5065	5.76334	16.3276	1.48633	TRUE	TRUE
ENSG00000111796.4	KLRB1	0.000409211	0.00399572	12.4897	64.9534	4.44591	63.4116	12.2023	15.9375	7.52258	41.758	5.63107	46.5151	7.45048	-2.62616	TRUE	TRUE
ENSG00000159189.12	C1QC	0.000410476	0.00400397	12.4839	1.31882	3690.51	0.639298	899.771	116.704	1983.93	0.547571	926.581	29.8023	1875.2	5.97072	TRUE	TRUE
ENSG00000213563.7	C8orf82	0.000410651	0.00400397	12.4831	4.84746	18.3267	7.31774	16.6174	9.25364	16.4981	7.1704	12.7726	7.14731	16.0537	1.15635	TRUE	TRUE
ENSG00000164123.7	C4orf45	0.000410846	0.00400397	12.4822	0	2.0367	0.177244	1.19378	0	1.32143	0.350662	3.04861	0.131977	1.90013	3.10804	TRUE	TRUE
ENSG00000145362.19	ANK2	0.000411316	0.00400599	12.4801	0.0260395	2.1646	0.2597	35.8311	0.113002	4.80015	0.464944	16.6741	0.215921	14.8675	5.56612	TRUE	TRUE
ENSG00000168140.5	VASN	0.0004116	0.00400619	12.4788	1.19944	4.31263	0.864097	32.0276	2.37883	10.3983	1.49117	17.0343	1.48338	15.9432	3.34088	TRUE	TRUE
ENSG00000128340.15	RAC2	0.000412718	0.00401195	12.4737	647.417	122.822	414.675	168.116	1219.41	169.203	468.189	75.8734	687.424	134.003	-2.35806	TRUE	TRUE
ENSG00000188886.3	ASTL	0.000412719	0.00401195	12.4737	0.359738	110.294	0.212782	24.4877	4.46426	123.921	1.00574	15.3742	1.51063	68.5191	5.41291	TRUE	TRUE
ENSG00000197451.12	HNRNPAB	0.000413213	0.00401418	12.4715	36.7077	121.666	58.2951	133.072	45.2122	79.209	44.9928	142.779	46.3019	119.182	1.36211	TRUE	TRUE
ENSG00000166971.17	AKTIP	0.000413979	0.00401906	12.468	42.1616	8.51838	33.6257	15.4625	22.6004	8.67529	23.4794	9.2585	30.4668	10.4787	-1.53081	TRUE	TRUE
ENSG00000114993.17	RTKN	0.000414377	0.0040194	12.4662	0.588999	1.7856	0.766919	4.60703	0.352917	5.06422	0.69173	3.13362	0.600141	3.64762	2.42026	TRUE	TRUE
ENSG00000177575.12	CD163	0.000414543	0.0040194	12.4655	13.2007	1961.22	10.286	437.67	75.0764	468.745	1.70259	1494.64	25.0664	1090.57	5.43757	TRUE	TRUE
ENSG00000146457.16	WTAP	0.000414965	0.00402093	12.4636	88.9343	448.603	76.124	190.49	102.439	270.765	78.6033	255.615	86.5251	291.368	1.75048	TRUE	TRUE
ENSG00000198947.15	DMD	0.000415281	0.00402143	12.4622	2.13282	6.48904	1.23525	8.39586	2.18789	10.9765	1.39878	6.1504	1.73869	8.00296	2.13977	TRUE	TRUE
ENSG00000100280.16	AP1B1	0.000415759	0.0040235	12.46	24.7473	233.209	36.8353	104.622	51.6508	209.664	22.3142	98.1877	33.8869	161.421	2.24867	TRUE	TRUE
ENSG00000180113.16	TDRD6	0.000416863	0.00403162	12.4551	0.0464705	2.56548	0.0305655	0.921369	0.234734	0.725199	0.0348793	0.763946	0.0866623	1.244	2.84803	TRUE	TRUE
ENSG00000107816.17	LZTS2	0.000417345	0.00403371	12.4529	8.50936	33.9078	10.8238	30.6771	3.72881	19.999	11.5493	29.1207	8.65282	28.4262	1.70446	TRUE	TRUE
ENSG00000181963.5	OR52K2	0.000418786	0.00404508	12.4465	0.725978	0.104637	0.3804	0	1.44105	0.0927285	2.48611	0	1.25838	0.0493415	-3.1852	TRUE	TRUE
ENSG00000104368.18	PLAT	0.000419445	0.00404887	12.4435	0.366357	4.88228	0.574456	94.7345	1.04493	20.3547	1.11275	11.6851	0.774626	32.9142	5.23828	TRUE	TRUE
ENSG00000180549.7	FUT7	0.0004204	0.00405552	12.4393	26.8312	0.53305	4.26509	1.44562	31.3265	1.82489	17.8021	1.32279	20.0562	1.28159	-3.86683	TRUE	TRUE
ENSG00000129347.21	KRI1	0.000420832	0.00405599	12.4374	21.9079	7.40003	32.1353	10.569	16.4623	5.21221	21.4937	9.34029	22.9998	8.13038	-1.48885	TRUE	TRUE
ENSG00000081189.15	MEF2C	0.000420982	0.00405599	12.4367	19.1361	97.7623	30.6236	90.1052	34.1512	102.279	20.3168	54.0433	26.0569	86.0473	1.71961	TRUE	TRUE
ENSG00000164164.17	OTUD4	0.000421543	0.00405641	12.4342	20.9048	47.0043	21.3509	43.0698	8.7347	42.4403	15.0563	45.8678	16.5117	44.5955	1.42793	TRUE	TRUE
ENSG00000129355.7	CDKN2D	0.000421779	0.00405641	12.4332	166.188	3.60131	80.4467	16.3053	455.308	12.715	119.945	21.0831	205.472	13.4262	-3.92582	TRUE	TRUE
ENSG00000068976.14	PYGM	0.000422433	0.00405641	12.4303	9.67779	2.16348	5.62164	2.84009	16.5553	2.90574	7.63864	2.2243	9.87333	2.5334	-1.92115	TRUE	TRUE
ENSG00000188895.12	MSL1	0.000422453	0.00405641	12.4302	360.711	55.7708	107.341	38.7039	316.441	41.2289	166.934	50.8677	237.857	46.6428	-2.34788	TRUE	TRUE
ENSG00000130176.8	CNN1	0.000422583	0.00405641	12.4296	0.709589	2.96098	0.425711	11.2267	0.330391	15.9469	0.902277	2.50472	0.591992	8.15982	3.57728	TRUE	TRUE
ENSG00000167264.18	DUS2	0.000422626	0.00405641	12.4294	35.8748	10.3445	21.0025	9.32701	46.0037	8.50463	23.888	11.4052	31.6922	9.89535	-1.66935	TRUE	TRUE
ENSG00000007866.21	TEAD3	0.000423357	0.00406034	12.4262	0.208931	1.22304	0.0273526	7.82599	0.335999	1.98138	0.18223	5.45093	0.188628	4.12033	3.87007	TRUE	TRUE
ENSG00000166147.13	FBN1	0.000423569	0.00406034	12.4252	0.275805	7.37502	0.294315	69.07	0.292036	19.5172	4.1434	44.748	1.25139	35.1775	4.70623	TRUE	TRUE
ENSG00000151967.18	SCHIP1	0.00042436	0.00406304	12.4218	0.160962	1.80083	0.319787	4.76996	0.232682	2.5731	0.841034	2.32668	0.388616	2.86764	2.60254	TRUE	TRUE
ENSG00000149256.16	TENM4	0.000424386	0.00406304	12.4216	0.238179	0.705787	0.273966	3.07051	0.183973	3.41263	0.164048	2.04456	0.215041	2.30837	2.93444	TRUE	TRUE
ENSG00000134569.10	LRP4	0.000424938	0.00406578	12.4192	0.0151892	0.420532	0.0181166	2.12175	0.025081	0.265662	0.0688148	1.40142	0.0318004	1.05234	3.12814	TRUE	TRUE
ENSG00000107263.18	RAPGEF1	0.000425735	0.0040674	12.4157	67.7412	201.276	91.2626	186.264	106.205	276.56	73.7939	233.261	84.7507	224.34	1.40333	TRUE	TRUE
ENSG00000182836.10	PLCXD3	0.00042576	0.0040674	12.4156	0.110856	0.510024	0.0511483	0.666789	0.135089	0.470859	0.043669	0.691122	0.0851905	0.584699	1.88646	TRUE	TRUE
ENSG00000130703.16	OSBPL2	0.000425909	0.0040674	12.415	77.7874	19.1643	38.8522	21.5678	109.684	18.0624	67.0924	26.0362	73.3539	21.2077	-1.78546	TRUE	TRUE
ENSG00000182866.17	LCK	0.000427022	0.00407546	12.4101	89.2188	4.62138	181.365	13.4422	21.8092	6.9305	100.775	5.1486	98.2919	7.53568	-3.68771	TRUE	TRUE
ENSG00000198408.14	OGA	0.000427305	0.00407561	12.4088	359.406	72.6138	183.776	85.8367	212.14	75.4756	317.202	150.525	268.131	96.1128	-1.47918	TRUE	TRUE
ENSG00000123358.20	NR4A1	0.000427935	0.00407906	12.4061	1.61961	1263.6	48.4049	2326.12	101.894	2113.5	7.4372	1087.14	39.8388	1697.59	5.40964	TRUE	TRUE
ENSG00000243649.8	CFB	0.000428773	0.00408449	12.4024	2.11732	7.03145	0.921116	35.1976	2.14381	7.19865	1.72294	25.4357	1.7263	18.7159	3.36496	TRUE	TRUE
ENSG00000110076.18	NRXN2	0.000429218	0.00408617	12.4005	1.23277	2.56739	0.999817	8.5374	0.342728	3.51079	0.386546	5.0165	0.740465	4.90802	2.57498	TRUE	TRUE
ENSG00000105438.9	KDELR1	0.000429905	0.00409015	12.3975	20.4571	70.0863	24.8879	57.0048	33.5165	68.7416	16.7979	50.0258	23.9149	61.4646	1.35817	TRUE	TRUE
ENSG00000076716.9	GPC4	0.000431735	0.00410499	12.3896	0.428175	1.53387	0.05276	8.70932	0.406026	5.68159	0.0587057	4.32534	0.236417	5.06253	3.93976	TRUE	TRUE
ENSG00000090539.15	CHRD	0.000432057	0.00410549	12.3882	0.180365	0.458444	0	13.4384	0	1.896	0	4.3108	0.0450913	5.0259	5.14277	TRUE	TRUE
ENSG00000125844.16	RRBP1	0.000433936	0.00412077	12.3801	26.7023	75.712	31.7897	85.9436	35.2413	61.434	23.1455	70.2324	29.2197	73.3305	1.32451	TRUE	TRUE
ENSG00000121644.19	DESI2	0.000434969	0.004128	12.3757	8.12931	20.9976	10.5889	20.35	7.81616	19.1084	9.88785	20.3076	9.10555	20.1909	1.14026	TRUE	TRUE
ENSG00000139329.5	LUM	0.000435426	0.00412976	12.3737	0.84053	29.8388	0.276529	825.089	5.88616	46.9603	0.410224	287.192	1.85336	297.27	7.25016	TRUE	TRUE
ENSG00000061455.11	PRDM6	0.000436279	0.00413527	12.37	0	2.03813	0.00582557	1.33965	0	0.604916	0.359255	1.02657	0.0912701	1.25232	2.82175	TRUE	TRUE
ENSG00000110721.12	CHKA	0.000437332	0.00414267	12.3655	10.9856	38.3048	7.52815	20.6854	14.3874	34.1496	11.2315	52.0391	11.0332	36.2947	1.70886	TRUE	TRUE
ENSG00000150627.15	WDR17	0.000439716	0.00416267	12.3554	0.416817	5.23181	0.614865	2.4487	0.489018	1.82073	0.551007	2.01285	0.517927	2.87852	2.26909	TRUE	TRUE
ENSG00000115919.15	KYNU	0.000442245	0.004184	12.3447	6.71173	121.579	14.5162	81.4801	19.4848	93.922	2.01152	114.981	10.6811	102.99	3.25734	TRUE	TRUE
ENSG00000141314.13	RHBDL3	0.000443463	0.00419291	12.3395	0	0.359017	0.05391	0.78592	0.155474	1.09159	0.0615411	1.16773	0.0677314	0.851065	2.50339	TRUE	TRUE
ENSG00000130304.17	SLC27A1	0.000446556	0.00421953	12.3266	4.69222	28.21	7.4957	14.3654	8.56637	26.9801	6.15524	12.8983	6.72738	20.6135	1.60117	TRUE	TRUE
ENSG00000143507.18	DUSP10	0.000447303	0.00422398	12.3234	3.33505	46.2477	8.15682	31.7345	13.4574	50.0847	5.1291	29.4095	7.51958	39.3691	2.37294	TRUE	TRUE
ENSG00000204287.14	HLA-DRA	0.000447837	0.0042264	12.3212	318.131	11299.8	660.48	6930.03	1854.79	15976.2	181.189	5738.69	753.648	9986.2	3.7278	TRUE	TRUE
ENSG00000204257.15	HLA-DMA	0.000448807	0.00423227	12.3172	50.1398	1028.7	80.1474	516.68	171.968	1065.63	37.058	362.458	84.8283	743.366	3.12995	TRUE	TRUE
ENSG00000104043.14	ATP8B4	0.000449017	0.00423227	12.3163	13.836	49.4202	4.52083	34.2067	8.03282	52.5987	19.2952	42.7359	11.4212	44.7404	1.96051	TRUE	TRUE
ENSG00000262406.3	MMP12	0.000449802	0.00423705	12.3131	0	3.56193	0	54.0408	0.187864	5.42194	0	1.01762	0.0469661	16.0106	6.77638	TRUE	TRUE
ENSG00000136280.16	CCM2	0.000453022	0.00426475	12.2997	85.3363	29.7103	70.8403	31.1065	133.77	31.5468	67.9418	20.7687	89.472	28.2831	-1.65802	TRUE	TRUE
ENSG00000286231.1	AL445423.3	0.000453752	0.00426897	12.2967	22.3748	1.24125	3.44547	1.20538	23.2758	0.580584	8.74186	0.9395	14.4595	0.991678	-3.73734	TRUE	TRUE
ENSG00000183077.15	AFMID	0.000454721	0.00427325	12.2927	3.73108	28.4679	6.68712	17.4293	8.97968	19.3003	2.82928	35.3881	5.55679	25.1464	2.15802	TRUE	TRUE
ENSG00000198467.15	TPM2	0.000454768	0.00427325	12.2926	19.7825	72.7413	17.5514	42.7311	24.8249	63.434	10.0695	52.2337	18.0571	57.785	1.67266	TRUE	TRUE
ENSG00000171365.17	CLCN5	0.000455194	0.00427461	12.2908	1.03521	4.96126	2.55348	5.31678	1.1455	4.86565	1.67585	4.28657	1.60251	4.85757	1.54197	TRUE	TRUE
ENSG00000134202.11	GSTM3	0.000455675	0.00427649	12.2888	1.36787	11.914	1.0759	11.733	0.687746	4.31817	3.40806	20.0665	1.6349	12.0079	2.80303	TRUE	TRUE
ENSG00000129538.14	RNASE1	0.000457142	0.00428761	12.2828	11.4178	3924.37	0.74981	810.003	96.6156	1751.16	1.36567	1073.43	27.5372	1889.74	6.09551	TRUE	TRUE
ENSG00000112149.10	CD83	0.00045748	0.00428813	12.2815	7.72874	1844.88	37.3486	909.189	189.911	2254.05	15.1969	706.779	62.5464	1428.72	4.51145	TRUE	TRUE
ENSG00000115844.11	DLX2	0.000459255	0.00430042	12.2742	0	1.55598	0	0.724733	0.191565	1.26177	0.0378593	0.477631	0.0573561	1.00503	2.81198	TRUE	TRUE
ENSG00000180263.14	FGD6	0.000459356	0.00430042	12.2738	0.586941	10.1844	1.91433	5.1017	2.00685	7.75919	0.697714	6.30934	1.30146	7.33867	2.40812	TRUE	TRUE
ENSG00000170956.17	CEACAM3	0.000460424	0.00430777	12.2695	84.6186	0.999432	17.0585	5.80786	238.405	4.15899	69.522	3.03905	102.401	3.50133	-4.83096	TRUE	TRUE
ENSG00000142453.11	CARM1	0.000463118	0.00433031	12.2586	15.3611	45.2065	15.2552	40.0078	14.8475	56.9015	29.2191	39.5477	18.6707	45.4159	1.27788	TRUE	TRUE
ENSG00000153714.6	LURAP1L	0.000464414	0.00433777	12.2534	0.101586	0.949154	0.336844	2.2411	0	1.86204	0.124943	1.87765	0.140843	1.73249	2.92764	TRUE	TRUE
ENSG00000110218.9	PANX1	0.000464486	0.00433777	12.2531	5.81857	32.3924	11.1443	25.3836	2.64245	17.3928	7.92531	43.6736	6.88265	29.7106	2.09398	TRUE	TRUE
ENSG00000095015.6	MAP3K1	0.000465252	0.00433989	12.25	46	17.4538	42.5576	20.2807	36.1947	13.0935	38.4971	14.5027	40.8124	16.3327	-1.31597	TRUE	TRUE
ENSG00000171533.11	MAP6	0.000465284	0.00433989	12.2499	0.14621	0.440554	0.028693	1.31954	0	0.320726	0.0387245	1.18313	0.0534068	0.815986	2.57796	TRUE	TRUE
ENSG00000143801.17	PSEN2	0.00046785	0.00435859	12.2396	3.37622	12.3175	4.3407	12.3216	5.91867	14.6413	3.53417	9.23502	4.29244	12.1289	1.4772	TRUE	TRUE
ENSG00000139410.15	SDSL	0.000468014	0.00435859	12.239	1.13083	46.1225	1.59457	12.6666	5.02677	28.7154	0.519728	15.0444	2.06798	25.6372	3.56944	TRUE	TRUE
ENSG00000213759.10	UGT2B11	0.000468148	0.00435859	12.2384	7.67366	0.246761	1.8888	0.0377766	4.73238	0.57743	19.1329	0	8.35693	0.215492	-4.74446	TRUE	TRUE
ENSG00000158158.12	CNNM4	0.000469122	0.00436498	12.2346	4.49917	13.4901	5.0396	11.478	6.06595	14.0996	4.67186	18.4265	5.06914	14.3736	1.48542	TRUE	TRUE
ENSG00000213658.11	LAT	0.000469978	0.00436958	12.2312	69.6923	9.24213	128.422	15.1484	25.203	9.75852	73.6892	4.75026	74.2515	9.72482	-2.91986	TRUE	TRUE
ENSG00000172348.14	RCAN2	0.00047019	0.00436958	12.2303	0.17226	1.21532	0.577279	5.57512	0.0903461	2.73331	0.463565	3.30422	0.325862	3.20699	2.95706	TRUE	TRUE
ENSG00000006118.14	TMEM132A	0.000470665	0.00437132	12.2284	1.01193	5.47072	0.381614	8.3742	1.78894	14.8253	1.82879	5.99553	1.25282	8.66644	2.69602	TRUE	TRUE
ENSG00000047648.23	ARHGAP6	0.000471182	0.00437345	12.2264	5.50205	16.0931	4.93899	11.7478	1.50236	16.7539	5.37183	20.4352	4.32881	16.2575	1.88496	TRUE	TRUE
ENSG00000147118.11	ZNF182	0.000471791	0.00437588	12.224	5.53183	2.20345	6.13744	1.55958	2.96997	1.72126	5.57912	1.7446	5.05459	1.80722	-1.43438	TRUE	TRUE
ENSG00000129473.9	BCL2L2	0.000472018	0.00437588	12.2231	4.62793	12.8875	5.11497	13.2145	4.66452	12.4849	3.6375	12.8786	4.51123	12.8664	1.49155	TRUE	TRUE
ENSG00000035664.11	DAPK2	0.000472861	0.00438102	12.2198	80.5953	1.5502	12.7256	7.57138	66.655	2.51103	68.6098	4.38805	57.1464	4.00517	-3.80167	TRUE	TRUE
ENSG00000069122.19	ADGRF5	0.000474757	0.00439418	12.2123	0.0475853	0.362338	0.00937426	17.8211	0.0769918	3.10796	0	2.57693	0.0334878	5.96708	5.50622	TRUE	TRUE
ENSG00000133142.17	TCEAL4	0.000474859	0.00439418	12.2119	5.11666	43.7985	6.68959	19.393	5.48948	13.5727	2.84909	27.7359	5.0362	26.125	2.35217	TRUE	TRUE
ENSG00000198483.13	ANKRD35	0.000475302	0.0043956	12.2102	0	0.60817	0.150755	1.0422	0.096031	0.726083	0.0263393	1.35248	0.0682813	0.932233	2.61682	TRUE	TRUE
ENSG00000008516.17	MMP25	0.00047664	0.00439995	12.2049	488.457	4.38195	64.2288	20.2636	1078.1	15.6137	440.252	12.6637	517.758	13.2308	-5.27973	TRUE	TRUE
ENSG00000164654.16	MIOS	0.000476276	0.00439995	12.2063	12.4784	29.5106	16.938	26.4209	8.32741	22.8362	11.4725	28.7792	12.3041	26.8867	1.12143	TRUE	TRUE
ENSG00000197496.6	SLC2A10	0.000476619	0.00439995	12.205	0.180921	1.93883	0.312591	3.87972	0.539887	2.1849	0.467124	1.79994	0.375131	2.45085	2.42458	TRUE	TRUE
ENSG00000197594.13	ENPP1	0.000477871	0.00440827	12.2001	0.435127	1.56715	0.355347	2.33399	0.396135	2.2837	0.346563	1.62904	0.383293	1.95347	2.08709	TRUE	TRUE
ENSG00000167895.14	TMC8	0.00047812	0.00440827	12.1991	197.022	51.4565	267.851	66.9075	99.782	58.3843	254.157	76.55	204.703	63.3246	-1.69112	TRUE	TRUE
ENSG00000139626.16	ITGB7	0.000479372	0.00441714	12.1942	70.9385	8.96321	118.533	28.1245	43.9435	21.2304	74.046	14.9955	76.8652	18.3284	-2.06228	TRUE	TRUE
ENSG00000151117.9	TMEM86A	0.000481615	0.00443495	12.1855	0.344322	18.2378	1.18073	6.1015	1.44215	14.2503	0.475312	3.42555	0.860628	10.5038	3.46446	TRUE	TRUE
ENSG00000166033.13	HTRA1	0.000482327	0.00443495	12.1828	0.227911	123.165	0.0811564	97.5492	13.387	272.881	0.073756	110.737	3.44245	151.083	5.4154	TRUE	TRUE
ENSG00000168067.12	MAP4K2	0.000482383	0.00443495	12.1826	45.5811	16.8043	46.6304	19.0058	63.0303	24.5348	48.7756	23.3151	51.0044	20.915	-1.28203	TRUE	TRUE
ENSG00000151948.12	GLT1D1	0.000482472	0.00443495	12.1822	110.876	1.19347	18.1377	5.78478	271.11	3.73276	73.2679	4.37535	118.348	3.77159	-4.93518	TRUE	TRUE
ENSG00000158186.13	MRAS	0.000484442	0.00444654	12.1746	1.28177	34.1552	3.67222	20.6651	4.68653	33.9857	0.469766	22.5736	2.52757	27.8449	3.41078	TRUE	TRUE
ENSG00000182158.15	CREB3L2	0.000484517	0.00444654	12.1743	9.03037	19.1137	9.00414	22.0173	5.45079	26.032	9.28548	14.9515	8.1927	20.5286	1.31474	TRUE	TRUE
ENSG00000120963.12	ZNF706	0.000484635	0.00444654	12.1739	40.3074	106.749	61.8055	80.4971	33.9869	101.144	37.081	109.498	43.2952	99.472	1.1982	TRUE	TRUE
ENSG00000186665.9	C17orf58	0.000484902	0.00444654	12.1728	1.67294	6.7016	1.91824	9.50868	2.13442	5.61128	1.17262	3.80026	1.72456	6.40545	1.8341	TRUE	TRUE
ENSG00000197063.11	MAFG	0.000485764	0.00445176	12.1695	14.5221	65.4803	11.4745	43.5199	33.4853	71.9548	13.417	87.3918	18.2247	67.0867	1.87439	TRUE	TRUE
ENSG00000149418.11	ST14	0.000488075	0.00447025	12.1607	4.0558	51.7977	3.89934	19.863	15.5569	45.6586	3.61913	48.0615	6.78279	41.3452	2.59014	TRUE	TRUE
ENSG00000172893.15	DHCR7	0.000488784	0.00447247	12.158	3.63169	7.79061	5.80845	16.5292	3.40549	11.1586	4.29819	20.2099	4.28595	13.9221	1.67674	TRUE	TRUE
ENSG00000133884.10	DPF2	0.000488905	0.00447247	12.1575	43.3112	15.414	42.7652	18.7656	56.1316	17.7336	39.7189	25.0315	45.4818	19.2362	-1.23715	TRUE	TRUE
ENSG00000172915.18	NBEA	0.000489655	0.00447664	12.1547	0.476886	2.36641	0.363675	1.58264	0.0823654	1.72638	0.391709	1.45483	0.328659	1.78257	2.1348	TRUE	TRUE
ENSG00000175287.19	PHYHD1	0.000490012	0.00447721	12.1533	1.00731	4.50733	1.44767	6.19049	0.983043	3.57195	0.85456	4.54013	1.07315	4.70248	2.0334	TRUE	TRUE
ENSG00000110492.15	MDK	0.000490818	0.00448188	12.1502	2.98612	13.4918	2.48292	22.2218	5.21437	7.82857	3.24902	16.2678	3.48311	14.9525	2.07072	TRUE	TRUE
ENSG00000132846.6	ZBED3	0.000492042	0.00449036	12.1456	0.297906	7.55023	0.693457	3.4014	0.853388	2.97559	1.17521	2.59841	0.75499	4.13141	2.30716	TRUE	TRUE
ENSG00000185924.7	RTN4RL1	0.000492859	0.00449495	12.1425	0.321482	0.787987	0.177565	1.27028	0.0792467	0.589971	0.186046	2.32432	0.191085	1.24314	2.2061	TRUE	TRUE
ENSG00000154957.14	ZNF18	0.000493217	0.00449495	12.1411	8.47413	3.63213	8.91841	3.54698	10.8222	3.90621	8.22149	3.28915	9.10905	3.59362	-1.31802	TRUE	TRUE
ENSG00000169744.13	LDB2	0.000493431	0.00449495	12.1403	0.235754	1.55255	0.69907	26.2436	0.236103	5.67078	0.192662	9.24502	0.340897	10.678	4.6115	TRUE	TRUE
ENSG00000010327.10	STAB1	0.000494778	0.00450112	12.1352	11.7493	1537.72	10.3721	572.17	108.365	998.188	1.37776	719.194	32.9661	956.819	4.85497	TRUE	TRUE
ENSG00000220205.9	VAMP2	0.000495125	0.00450112	12.1339	118.193	26.8797	104.202	48.7268	228.298	45.4723	106.885	46.2224	139.394	41.8253	-1.73431	TRUE	TRUE
ENSG00000135835.12	KIAA1614	0.000495171	0.00450112	12.1338	0.393539	2.21254	0.594449	2.63514	0.567098	2.46844	0.411418	1.99182	0.491626	2.32699	2.03641	TRUE	TRUE
ENSG00000185019.17	UBOX5	0.000495547	0.00450112	12.1323	6.06864	1.49483	5.95505	2.5219	6.08127	3.10983	6.45093	2.4262	6.13897	2.38819	-1.32621	TRUE	TRUE
ENSG00000107104.18	KANK1	0.000495588	0.00450112	12.1322	2.98271	59.5066	2.87443	11.1926	0.933649	12.5396	2.70663	17.6054	2.37436	25.211	3.35464	TRUE	TRUE
ENSG00000185432.12	METTL7A	0.00049597	0.00450191	12.1308	18.4106	70.2369	26.1253	44.1045	19.883	45.1482	22.8231	60.082	21.8105	54.8929	1.32762	TRUE	TRUE
ENSG00000172349.17	IL16	0.000497799	0.00451581	12.1239	179.066	36.7795	147.276	39.8503	157.216	71.9183	113.082	57.5469	149.16	51.5238	-1.53172	TRUE	TRUE
ENSG00000183549.10	ACSM5	0.000498677	0.00452049	12.1206	0.149223	6.09179	0.525336	4.30991	0.80615	21.0375	0.361936	2.57851	0.460661	8.50443	3.93988	TRUE	TRUE
ENSG00000179772.8	FOXS1	0.000498909	0.00452049	12.1197	0	1.39904	0	1.21738	0.21868	2.68605	0	0.362206	0.05467	1.41617	3.29317	TRUE	TRUE
ENSG00000189221.9	MAOA	0.000499977	0.00452747	12.1157	0.698497	1.88709	0.0266747	3.79788	0.189483	2.70283	0.136923	5.739	0.262894	3.5317	3.32302	TRUE	TRUE
ENSG00000164821.5	DEFA4	0.000501629	0.00453754	12.1096	68.0632	0	20.3452	0.115689	1.06615	0.162746	181.953	0	67.8568	0.0696085	-8.64627	TRUE	TRUE
ENSG00000108405.4	P2RX1	0.000501686	0.00453754	12.1094	72.0048	13.7758	39.3443	19.2714	116.86	25.3787	67.729	12.0685	73.9845	17.6236	-2.0635	TRUE	TRUE
ENSG00000161940.11	BCL6B	0.000502225	0.00453972	12.1074	0	0.845883	0.0992196	18.0109	0.0587068	2.63694	0.31158	4.59604	0.117377	6.52243	4.92909	TRUE	TRUE
ENSG00000183625.15	CCR3	0.000502872	0.00454039	12.105	48.8238	1.49419	6.74123	1.14803	126.633	2.9092	58.3953	0.524819	60.1482	1.51906	-5.21769	TRUE	TRUE
ENSG00000196932.12	TMEM26	0.000502896	0.00454039	12.1049	0	9.74022	0	1.84652	0.287083	2.2992	0.0202541	1.13947	0.0768342	3.75635	4.44677	TRUE	TRUE
ENSG00000140932.10	CMTM2	0.000505961	0.00456535	12.0936	377.811	2.58899	47.4003	16.9051	760.11	7.17347	131.067	5.03198	329.097	7.92489	-5.35833	TRUE	TRUE
ENSG00000184205.14	TSPYL2	0.000506978	0.00457114	12.0898	21.4731	40.5515	31.0042	87.1195	26.9085	63.0036	22.0415	105.76	25.3568	74.1085	1.54353	TRUE	TRUE
ENSG00000100968.14	NFATC4	0.000507291	0.00457114	12.0887	0	3.53087	0.155287	20.9008	0.300689	3.68952	0.465967	14.4441	0.230486	10.6413	5.02244	TRUE	TRUE
ENSG00000012232.9	EXTL3	0.000507504	0.00457114	12.0879	33.0033	6.07458	15.3749	8.75705	46.1494	6.83076	24.0395	9.37875	29.6418	7.76029	-1.91984	TRUE	TRUE
ENSG00000123892.12	RAB38	0.000508367	0.00457542	12.0847	0.690322	6.94803	0.904929	2.8184	0.220341	3.58146	0.473639	2.18221	0.572308	3.88252	2.56649	TRUE	TRUE
ENSG00000142405.21	NLRP12	0.00050858	0.00457542	12.0839	57.6448	4.52827	11.9734	3.91386	82.8066	5.92507	34.7698	3.1299	46.7987	4.37428	-3.38982	TRUE	TRUE
ENSG00000172115.8	CYCS	0.000509493	0.004576	12.0806	24.4039	453.662	44.4407	143.136	30.7993	168.986	20.8618	102.7	30.1265	217.121	2.84528	TRUE	TRUE
ENSG00000159884.12	CCDC107	0.000509665	0.004576	12.08	13.1466	71.0898	19.8592	25.9412	13.228	36.1939	12.5852	56.3772	14.7047	47.4005	1.68189	TRUE	TRUE
ENSG00000230257.4	NFE4	0.000509841	0.004576	12.0793	23.5213	3.64733	5.88344	1.91841	20.5551	2.54671	16.4859	3.38135	16.6114	2.87345	-2.49063	TRUE	TRUE
ENSG00000198915.11	RASGEF1A	0.000509886	0.004576	12.0792	6.03255	2.41671	6.49723	1.87033	4.86601	1.28945	6.1917	2.90777	5.89687	2.12106	-1.43296	TRUE	TRUE
ENSG00000149591.17	TAGLN	0.000510149	0.004576	12.0782	13.6645	117.543	45.9504	374.322	24.6839	317.423	7.28108	112.996	22.8949	230.571	3.32645	TRUE	TRUE
ENSG00000132205.11	EMILIN2	0.000511884	0.00458886	12.0719	21.56	206.252	22.9206	124.628	68.9431	171.261	10.1686	170.57	30.8981	168.178	2.44059	TRUE	TRUE
ENSG00000151553.15	FAM160B1	0.00051333	0.00459911	12.0666	35.8723	6.99913	14.4938	8.51068	17.6676	6.17882	21.6497	9.0849	22.4208	7.69338	-1.53094	TRUE	TRUE
ENSG00000274286.2	ADRA2B	0.000513738	0.00460005	12.0651	0.0313854	43.6832	0.0616293	9.22825	1.77663	51.3979	0.103693	5.3735	0.493334	27.4207	5.53553	TRUE	TRUE
ENSG00000273291.5	AC092042.3	0.000514172	0.00460123	12.0636	0	0.716676	0	1.7366	0.319845	0.886675	0	1.38449	0.0799613	1.18111	2.83164	TRUE	TRUE
ENSG00000095380.11	NANS	0.0005156	0.0046113	12.0584	19.0494	123.562	27.6618	92.4155	58.0362	130.915	18.9507	107.321	30.9245	113.553	1.87316	TRUE	TRUE
ENSG00000079385.22	CEACAM1	0.000516434	0.00461605	12.0554	43.1751	1.29932	7.05021	3.58799	50.6149	2.44879	28.5501	3.14249	32.3476	2.61965	-3.57662	TRUE	TRUE
ENSG00000178537.10	SLC25A20	0.000517157	0.00461894	12.0528	21.6914	9.97921	26.8524	11.1573	25.0285	10.771	21.6989	7.77563	23.8178	9.92079	-1.25509	TRUE	TRUE
ENSG00000110079.18	MS4A4A	0.000517498	0.00461894	12.0515	6.63476	486.484	5.90366	127.015	13.8756	137.028	0.515996	127.829	6.7325	219.589	5.00691	TRUE	TRUE
ENSG00000204209.13	DAXX	0.000517668	0.00461894	12.0509	38.9451	13.9984	51.9065	17.179	40.5253	15.1389	29.8391	19.4013	40.304	16.4294	-1.28947	TRUE	TRUE
ENSG00000171596.7	NMUR1	0.000518255	0.00461926	12.0488	8.66561	2.00784	11.6987	2.06506	3.35169	2.16967	6.64975	1.51124	7.59143	1.93845	-1.91578	TRUE	TRUE
ENSG00000167562.12	ZNF701	0.000518312	0.00461926	12.0486	12.7345	2.40521	15.0734	5.23341	8.18923	4.19222	13.0181	4.78364	12.2538	4.15362	-1.53819	TRUE	TRUE
ENSG00000108953.17	YWHAE	0.000518913	0.00462191	12.0464	45.7171	188.443	72.2473	153.731	61.6833	130.159	42.145	124.225	55.4482	149.14	1.42582	TRUE	TRUE
ENSG00000131351.15	HAUS8	0.000519932	0.00462722	12.0428	6.42211	33.5058	8.14852	14.7879	8.06265	18.5344	5.7747	18.1523	7.10199	21.2451	1.56744	TRUE	TRUE
ENSG00000107957.16	SH3PXD2A	0.000520421	0.00462722	12.041	2.11182	13.5689	2.89383	13.1017	0.577585	5.57108	2.15538	16.4281	1.93466	12.1674	2.59198	TRUE	TRUE
ENSG00000162496.9	DHRS3	0.000520754	0.00462722	12.0398	7.37497	53.0552	17.2914	33.9611	5.73429	54.2129	8.22035	22.024	9.65525	40.8133	2.06832	TRUE	TRUE
ENSG00000117676.14	RPS6KA1	0.000521024	0.00462722	12.0389	139.69	48.1022	113.56	39.5248	266.533	62.9051	133.201	34.3718	163.246	46.226	-1.81804	TRUE	TRUE
ENSG00000134352.20	IL6ST	0.00052103	0.00462722	12.0389	21.1471	56.6884	36.295	103.203	9.25987	61.6906	22.3636	93.8214	22.2664	78.8508	1.81962	TRUE	TRUE
ENSG00000184611.12	KCNH7	0.000522594	0.0046384	12.0333	1.1652	0.0661404	0.319772	0.141478	0.892942	0.056576	0.763892	0.0265267	0.785453	0.0726803	-2.35831	TRUE	TRUE
ENSG00000125845.7	BMP2	0.00052336	0.00464249	12.0305	1.32212	7.01294	0.205646	8.11132	1.03038	3.06363	0.741712	14.4192	0.824964	8.15178	3.15724	TRUE	TRUE
ENSG00000004478.8	FKBP4	0.000523847	0.00464411	12.0288	11.0921	27.6219	22.1981	36.4836	13.5303	45.4295	10.8597	71.2147	14.42	45.1874	1.64106	TRUE	TRUE
ENSG00000109501.13	WFS1	0.000524252	0.00464499	12.0274	1.20048	3.17144	1.89442	6.85654	0.526462	7.1999	1.85441	5.14509	1.36894	5.59324	1.95447	TRUE	TRUE
ENSG00000181804.15	SLC9A9	0.00052457	0.0046451	12.0262	5.77821	48.6661	10.8028	23.0774	4.42491	33.2672	5.1857	15.5161	6.54792	30.1317	2.18509	TRUE	TRUE
ENSG00000000971.15	CFH	0.000526001	0.00465507	12.0212	6.11184	13.048	3.69848	155.518	1.13296	52.9073	3.07695	66.9047	3.50505	72.0944	4.32379	TRUE	TRUE
ENSG00000198431.16	TXNRD1	0.000526649	0.00465809	12.0189	41.2326	90.388	25.9205	99.6519	44.9104	71.346	26.5947	165.388	34.6646	106.694	1.61914	TRUE	TRUE
ENSG00000243678.11	NME2	0.000528595	0.00467259	12.012	92.8467	285.783	138.597	288.275	144.382	372.039	76.1862	263.605	113.003	302.426	1.41942	TRUE	TRUE
ENSG00000006327.13	TNFRSF12A	0.000530434	0.00468611	12.0055	4.17576	28.1259	1.29279	84.3991	14.7886	59.2525	2.67937	46.8488	5.73413	54.6566	3.23044	TRUE	TRUE
ENSG00000154928.18	EPHB1	0.000533307	0.00470793	11.9954	30.4296	0.247111	7.42517	0.84553	104.415	0.932462	18.4548	2.62177	40.1811	1.16172	-4.99664	TRUE	TRUE
ENSG00000126821.8	SGPP1	0.000533754	0.00470793	11.9939	12.1971	29.713	11.8467	21.3599	7.80408	30.7251	8.65197	19.8068	10.125	25.4012	1.31847	TRUE	TRUE
ENSG00000127955.17	GNAI1	0.000533832	0.00470793	11.9936	1.14846	3.85811	1.34175	6.02671	1.06376	3.83148	1.90679	4.81966	1.36519	4.63399	1.69197	TRUE	TRUE
ENSG00000113369.9	ARRDC3	0.00053443	0.00471048	11.9915	66.6375	115.618	35.5966	127.503	52.0975	111.804	60.2143	130.84	53.6365	121.441	1.17747	TRUE	TRUE
ENSG00000108671.11	PSMD11	0.000534767	0.00471072	11.9904	16.0967	50.014	26.0347	45.1854	13.4445	36.8301	18.579	48.7169	18.5387	45.1866	1.28078	TRUE	TRUE
ENSG00000092964.18	DPYSL2	0.000535432	0.00471384	11.988	5.44162	61.5622	13.6054	31.8169	12.6166	58.4609	3.71588	31.2972	8.84488	45.7843	2.35887	TRUE	TRUE
ENSG00000054219.11	LY75	0.000535807	0.00471442	11.9867	32.132	9.52159	19.452	11.2364	17.8288	10.7436	33.38	10.4794	25.6982	10.4952	-1.28385	TRUE	TRUE
ENSG00000123989.14	CHPF	0.000536894	0.00472125	11.983	3.57084	10.2567	3.38946	68.2221	2.74357	26.9527	6.92974	29.3889	4.1584	33.7051	2.98886	TRUE	TRUE
ENSG00000124299.15	PEPD	0.000538506	0.00473269	11.9774	14.5722	95.3533	24.2588	66.0213	30.8136	99.8478	12.926	49.2371	20.6427	77.6149	1.90559	TRUE	TRUE
ENSG00000115419.12	GLS	0.000539382	0.00473766	11.9743	70.1137	164.337	75.8084	152.727	39.9463	158.181	88.627	177.683	68.6238	163.232	1.24892	TRUE	TRUE
ENSG00000170312.16	CDK1	0.000541905	0.00475707	11.9656	1.11258	31.4319	1.80864	7.60634	0.311104	8.02303	1.16694	7.45515	1.09982	13.6291	3.51635	TRUE	TRUE
ENSG00000182923.17	CEP63	0.000542256	0.0047574	11.9644	68.5499	14.05	28.5515	12.4426	100.351	14.4346	44.2453	11.7838	60.4243	13.1778	-2.1885	TRUE	TRUE
ENSG00000148053.16	NTRK2	0.000544783	0.00477682	11.9558	0	0.307969	0.0260222	16.9858	0.0329825	1.66147	0.0688886	5.78275	0.0319733	6.18451	5.57348	TRUE	TRUE
ENSG00000126603.8	GLIS2	0.000545568	0.00478095	11.9531	1.03206	3.5922	0.282128	33.7101	0.742739	7.12507	1.23163	9.60328	0.82214	13.5077	3.88329	TRUE	TRUE
ENSG00000136141.15	LRCH1	0.000548185	0.00480093	11.9442	5.40397	17.6852	8.83021	13.9108	3.90986	15.4461	6.53907	12.709	6.17078	14.9378	1.26188	TRUE	TRUE
ENSG00000136826.15	KLF4	0.000548712	0.00480093	11.9424	54.016	593.967	53.4716	1216.74	181.316	1732.58	10.2731	712.578	74.7692	1063.96	3.82907	TRUE	TRUE
ENSG00000244486.8	SCARF2	0.000548816	0.00480093	11.942	1.18483	4.6683	1.60679	22.1208	2.09572	8.92411	3.12009	10.241	2.00186	11.4886	2.46297	TRUE	TRUE
ENSG00000183379.9	SYNDIG1L	0.00054911	0.00480093	11.941	0	0.593697	0.0195896	0.459881	0.190185	1.0029	0	0.620718	0.0524436	0.669299	2.33527	TRUE	TRUE
ENSG00000257743.8	MGAM2	0.000550511	0.00481041	11.9363	5.68697	0	0.611371	0.0667237	1.56948	0.115014	2.23599	0.156105	2.52595	0.0844607	-3.83145	TRUE	TRUE
ENSG00000165124.18	SVEP1	0.000550849	0.0048106	11.9351	0.0369926	0.951662	0.0580746	26.7948	0.115937	1.75912	0.188266	19.4505	0.0998174	12.239	5.9484	TRUE	TRUE
ENSG00000280433.1	FP565260.6	0.000551419	0.00481209	11.9332	13.6609	5.90361	9.78217	3.09013	10.0685	3.62075	8.9777	2.7649	10.6223	3.84485	-1.44258	TRUE	TRUE
ENSG00000198520.12	ARMH1	0.000551652	0.00481209	11.9324	31.7742	7.2758	33.9011	12.7219	47.4246	13.0509	32.3182	4.29267	36.3545	9.33531	-1.94996	TRUE	TRUE
ENSG00000142687.18	KIAA0319L	0.00055317	0.00482132	11.9273	87.1956	24.5986	45.3776	26.5124	74.5781	24.0297	52.0224	25.6428	64.7934	25.1959	-1.35917	TRUE	TRUE
ENSG00000187531.14	SIRT7	0.000553344	0.00482132	11.9267	60.6814	20.4459	49.3632	23.0767	108.325	22.9247	51.8308	25.8742	67.5501	23.0804	-1.54519	TRUE	TRUE
ENSG00000134256.12	CD101	0.000553965	0.00482379	11.9246	5.72413	1.80401	19.7533	2.71643	8.06188	3.57463	14.534	1.50972	12.0183	2.4012	-2.2765	TRUE	TRUE
ENSG00000071242.12	RPS6KA2	0.000554262	0.00482379	11.9236	4.24516	7.61722	3.99235	18.4232	3.39078	22.0459	7.4909	20.0385	4.7798	17.0312	1.81174	TRUE	TRUE
ENSG00000278195.2	SSTR3	0.000554608	0.00482405	11.9225	1.53597	0.206058	0.984792	0.0933786	1.27973	0.327164	1.05168	0.0382399	1.21304	0.16621	-2.30228	TRUE	TRUE
ENSG00000066654.14	THUMPD1	0.000555283	0.00482716	11.9202	37.9247	13.6824	40.7486	17.1359	25.7467	13.2358	38.1606	18.2507	35.6451	15.5762	-1.18917	TRUE	TRUE
ENSG00000109625.19	CPZ	0.000557522	0.00484385	11.9127	0.178052	0.63181	0	7.28713	0	1.75346	0.173148	6.69943	0.0877998	4.09296	4.4807	TRUE	TRUE
ENSG00000159339.13	PADI4	0.000559418	0.00485755	11.9064	435.483	3.89905	62.0036	31.9497	207.26	6.48754	212.342	17.5962	229.272	14.9831	-3.92668	TRUE	TRUE
ENSG00000139714.12	MORN3	0.000560653	0.0048655	11.9023	3.81709	1.01399	4.8132	1.05194	3.69695	0.713592	5.03282	1.81866	4.34002	1.14955	-1.82916	TRUE	TRUE
ENSG00000086544.3	ITPKC	0.000561279	0.00486815	11.9002	6.18159	14.6712	5.22301	15.3522	10.8337	22.1809	5.38288	30.9758	6.9053	20.795	1.57664	TRUE	TRUE
ENSG00000067113.17	PLPP1	0.000561936	0.00487108	11.898	2.29784	5.97	2.67675	60.071	0.925385	16.0011	2.24692	38.2531	2.03672	30.0738	3.81982	TRUE	TRUE
ENSG00000106178.6	CCL24	0.000562665	0.00487456	11.8956	0	3.53956	0	39.0082	0.864643	5.76635	0.14612	4.90605	0.252691	13.305	5.24823	TRUE	TRUE
ENSG00000170275.14	CRTAP	0.000562979	0.00487456	11.8946	32.857	269.056	46.622	171.068	94.3371	211.616	25.1363	168.104	49.7381	204.961	2.04073	TRUE	TRUE
ENSG00000137331.12	IER3	0.000563392	0.00487536	11.8932	30.5162	6309.92	13.4966	1621.42	404.709	3639.51	54.3855	1170.35	125.777	3185.3	4.66139	TRUE	TRUE
ENSG00000089220.5	PEBP1	0.000564656	0.00488218	11.889	37.6997	106.285	58.1979	105.879	24.9912	103.481	35.8067	75.508	39.1739	97.7883	1.31757	TRUE	TRUE
ENSG00000162367.11	TAL1	0.000564822	0.00488218	11.8885	12.4212	0.624956	12.9001	3.82059	5.28686	0.904894	18.3751	1.56863	12.2458	1.72977	-2.75429	TRUE	TRUE
ENSG00000129518.9	EAPP	0.000566158	0.00489055	11.8841	33.8639	14.1181	31.0267	14.9868	50.6221	11.0479	26.9049	10.9484	35.6044	12.7753	-1.4715	TRUE	TRUE
ENSG00000163519.14	TRAT1	0.000566433	0.00489055	11.8832	28.583	1.56559	42.2259	1.94508	3.86504	2.44123	21.1252	1.26707	23.9498	1.80474	-3.65836	TRUE	TRUE
ENSG00000146409.12	SLC18B1	0.000567721	0.00489763	11.8789	6.47067	45.5205	9.33051	18.3571	5.05089	24.9406	7.55103	17.9267	7.10077	26.6862	1.89527	TRUE	TRUE
ENSG00000140682.19	TGFB1I1	0.000567897	0.00489763	11.8784	1.85664	6.13902	2.8475	17.9708	0.793952	12.734	3.72416	9.50344	2.30556	11.5868	2.28044	TRUE	TRUE
ENSG00000006607.14	FARP2	0.000568438	0.00489952	11.8766	6.62365	14.1085	7.22231	19.7362	6.75254	18.4124	7.5089	28.4287	7.02685	20.1714	1.50811	TRUE	TRUE
ENSG00000132128.16	LRRC41	0.000568832	0.00490013	11.8753	9.46492	30.2481	16.3106	30.4608	10.6435	25.6048	11.9397	27.2105	12.0897	28.3811	1.22434	TRUE	TRUE
ENSG00000163106.11	HPGDS	0.000569785	0.00490557	11.8722	1.55284	29.6759	0.442457	17.2123	2.20406	23.6287	0.839187	5.28378	1.25964	18.9502	3.80851	TRUE	TRUE
ENSG00000129038.16	LOXL1	0.00057018	0.0049062	11.8709	1.42163	19.1349	0.516977	57.0155	6.34926	20.8784	1.40253	17.0531	2.4226	28.5205	3.50406	TRUE	TRUE
ENSG00000172724.12	CCL19	0.000570631	0.0049073	11.8694	0	4.60757	0.0707188	54.7595	0.598563	3.22981	0	117.884	0.167321	45.1202	7.40225	TRUE	TRUE
ENSG00000142546.14	NOSIP	0.000572031	0.00491656	11.8649	92.5264	43.1153	130.007	39.5015	112.252	50.2559	85.1489	25.446	104.984	39.5797	-1.40507	TRUE	TRUE
ENSG00000109113.20	RAB34	0.000572738	0.00491985	11.8626	4.43267	49.851	9.51945	58.708	23.3023	71.1688	4.86988	47.5899	10.5311	56.8294	2.42089	TRUE	TRUE
ENSG00000283486.2	FAM95C	0.000574931	0.00493567	11.8554	3.97699	0.040017	3.02702	0.118159	0.25998	0.107607	3.53296	0.030678	2.69924	0.0741152	-4.00692	TRUE	TRUE
ENSG00000161091.13	MFSD12	0.000575227	0.00493567	11.8545	40.9822	172.224	61.7406	137.843	89.095	228.57	48.1992	119.16	60.0042	164.449	1.45298	TRUE	TRUE
ENSG00000118762.8	PKD2	0.000577709	0.00495338	11.8465	6.01167	14.4639	7.13331	25.4889	5.0974	11.0052	6.27424	17.6694	6.12915	17.1569	1.47006	TRUE	TRUE
ENSG00000089177.18	KIF16B	0.000578234	0.00495338	11.8448	2.97924	13.276	5.00628	7.14749	2.43911	9.70044	3.42427	8.50341	3.46223	9.65682	1.45363	TRUE	TRUE
ENSG00000169992.10	NLGN2	0.000578333	0.00495338	11.8445	1.17513	2.81267	1.41957	14.0674	0.334362	5.5332	1.04693	6.57241	0.993999	7.24642	2.74743	TRUE	TRUE
ENSG00000100234.11	TIMP3	0.000578595	0.00495338	11.8436	0.250653	2.27563	0.21966	259.689	0.45926	30.2324	0.438325	60.4223	0.341975	88.1549	7.64157	TRUE	TRUE
ENSG00000145708.11	CRHBP	0.000579463	0.00495525	11.8408	0.773341	22.0892	0.520258	6.72603	1.78606	8.85471	0.789881	3.41745	0.967386	10.2718	3.28052	TRUE	TRUE
ENSG00000113070.8	HBEGF	0.000579608	0.00495525	11.8404	2.72893	364.154	7.33958	243.371	43.538	234.639	2.41155	122.36	14.0045	241.131	4.09619	TRUE	TRUE
ENSG00000052126.14	PLEKHA5	0.000579789	0.00495525	11.8398	4.05528	7.338	3.34427	9.91424	1.50707	7.51158	3.77031	11.2759	3.16923	9.00993	1.47849	TRUE	TRUE
ENSG00000180739.14	S1PR5	0.000580464	0.00495822	11.8376	26.5553	0.834493	76.9976	7.61604	20.9929	2.75883	26.5567	3.20278	37.7756	3.60304	-3.35449	TRUE	TRUE
ENSG00000163874.11	ZC3H12A	0.000581568	0.00496486	11.8341	19.1814	257.252	22.9553	183.164	100.874	257.912	39.7828	190.059	45.6984	222.097	2.27847	TRUE	TRUE
ENSG00000180543.5	TSPYL5	0.00058335	0.00497729	11.8284	0.399458	4.76995	1.38574	4.01015	0.609915	6.81507	0.389618	1.99402	0.696182	4.3973	2.49789	TRUE	TRUE
ENSG00000139496.16	NUP58	0.000584271	0.00498235	11.8254	31.9961	92.9504	16.2628	44.9049	16.8697	47.6818	20.2426	53.2926	21.3428	59.7074	1.47983	TRUE	TRUE
ENSG00000126882.13	FAM78A	0.000585198	0.00498746	11.8225	34.3459	13.3797	50.0353	7.0382	24.3622	15.6403	38.035	14.3402	36.6946	12.5996	-1.53471	TRUE	TRUE
ENSG00000029993.15	HMGB3	0.000586532	0.00499603	11.8182	1.90421	14.0327	2.41567	6.9137	4.51967	9.77741	3.36711	18.1246	3.05166	12.2121	1.96589	TRUE	TRUE
ENSG00000122642.11	FKBP9	0.000586948	0.00499677	11.8169	7.98147	16.9081	2.90066	42.8187	4.89555	15.2772	5.26902	17.8562	5.26168	23.215	2.1205	TRUE	TRUE
ENSG00000049860.14	HEXB	0.000588728	0.00500913	11.8113	51.5843	390.688	43.6437	215.715	112.167	333.241	37.598	197.291	61.2483	284.234	2.21249	TRUE	TRUE
ENSG00000127022.15	CANX	0.00058909	0.00500941	11.8101	74.3779	277.747	87.9674	155.34	86.6396	228.502	80.7133	189.388	82.4245	212.744	1.3669	TRUE	TRUE
ENSG00000185585.20	OLFML2A	0.000591643	0.0050283	11.8021	0.151528	0.766812	0.257237	4.27468	0.375285	1.82367	0.201578	1.15166	0.246407	2.0042	2.60274	TRUE	TRUE
ENSG00000167191.12	GPRC5B	0.000594112	0.00504647	11.7943	0.192273	2.46836	0.603814	13.7859	0.10116	4.37874	0.253222	1.55818	0.287617	5.5478	3.86498	TRUE	TRUE
ENSG00000204438.11	GPANK1	0.000596157	0.00506101	11.7879	15.3812	5.22238	11.0994	5.52345	25.6163	3.95678	10.676	3.84473	15.6932	4.63683	-1.73731	TRUE	TRUE
ENSG00000121671.12	CRY2	0.000597999	0.00507382	11.7822	9.0176	23.1969	15.7481	31.6362	11.9284	31.8606	12.8967	25.676	12.3977	28.0924	1.17365	TRUE	TRUE
ENSG00000103194.15	USP10	0.000598606	0.00507454	11.7803	111.955	25.1331	54.0093	40.1596	151.382	23.0383	112.607	32.3604	107.488	30.1728	-1.82943	TRUE	TRUE
ENSG00000143641.10	GALNT2	0.000598751	0.00507454	11.7799	13.3657	38.3678	16.6171	41.0559	25.5259	42.0588	13.1561	51.5964	17.1662	43.2697	1.32874	TRUE	TRUE
ENSG00000135678.12	CPM	0.000599242	0.00507573	11.7783	4.00124	82.6694	2.43122	26.6611	13.2479	33.748	4.80886	73.6166	6.1223	54.1738	3.12474	TRUE	TRUE
ENSG00000181215.15	C4orf50	0.000599558	0.00507573	11.7773	0.565005	0.0567578	0.45443	0.0553446	0.0921185	0.0301083	0.663789	0.0312974	0.443836	0.043377	-1.92336	TRUE	TRUE
ENSG00000137942.16	FNBP1L	0.000603457	0.00510589	11.7653	2.12272	3.95244	1.79177	6.23575	0.720619	3.7028	1.57079	5.88679	1.55147	4.94445	1.61094	TRUE	TRUE
ENSG00000197122.11	SRC	0.000604289	0.00511009	11.7627	5.08281	57.3845	12.1245	41.1432	20.4031	80.1738	7.49737	40.5431	11.2769	54.8111	2.27099	TRUE	TRUE
ENSG00000142733.17	MAP3K6	0.000604779	0.00511139	11.7612	5.0924	13.9382	6.37366	23.3398	9.43625	14.6377	4.99976	39.3798	6.47552	22.8239	1.80167	TRUE	TRUE
ENSG00000204381.11	LAYN	0.000605416	0.0051123	11.7593	0.355998	1.08161	0.578124	4.74133	0.357926	2.46284	0.765698	4.03016	0.514437	3.07899	2.37123	TRUE	TRUE
ENSG00000169860.7	P2RY1	0.000605846	0.0051123	11.7579	1.44715	5.68728	1.59949	2.74403	0.693047	3.08888	1.18648	7.96472	1.23154	4.87123	1.9005	TRUE	TRUE
ENSG00000184588.18	PDE4B	0.000606096	0.0051123	11.7572	46.4999	382.11	24.192	220.502	123.736	373.016	36.3171	256.294	57.6863	307.981	2.41451	TRUE	TRUE
ENSG00000105223.20	PLD3	0.000606254	0.0051123	11.7567	59.9307	792	62.9227	461.567	177.012	508.391	48.8478	246.243	87.1782	502.05	2.52443	TRUE	TRUE
ENSG00000116205.14	TCEANC2	0.000606797	0.0051123	11.755	5.44536	2.36466	4.76588	1.0794	3.24459	1.47288	5.21376	1.50559	4.6674	1.60564	-1.48289	TRUE	TRUE
ENSG00000126259.19	KIRREL2	0.000607037	0.0051123	11.7543	0.0568777	16.5159	0.0156249	0.747709	0.29147	4.31983	0	2.63182	0.090993	6.05382	5.00989	TRUE	TRUE
ENSG00000163815.6	CLEC3B	0.000607239	0.0051123	11.7537	2.13717	22.5699	1.63972	30.7538	12.0526	45.0051	1.37714	27.0034	4.30166	31.333	2.83616	TRUE	TRUE
ENSG00000197256.10	KANK2	0.000611313	0.00514376	11.7412	1.76664	26.7153	0.723963	26.313	3.23899	18.6882	7.19713	18.1878	3.23168	22.4761	2.76047	TRUE	TRUE
ENSG00000183530.14	PRR14L	0.000613607	0.0051602	11.7342	16.0542	6.21088	12.6473	5.37932	10.6786	6.70235	17.0094	4.80317	14.0974	5.77393	-1.27323	TRUE	TRUE
ENSG00000175283.7	DOLK	0.00061496	0.00516872	11.7301	0.879585	8.76062	2.62564	6.75564	1.66399	10.8657	1.47443	3.6631	1.66091	7.51127	2.11182	TRUE	TRUE
ENSG00000067445.21	TRO	0.000615785	0.0051728	11.7276	1.25178	2.91629	0.656662	2.71601	0.402102	3.86475	0.562425	4.33677	0.718242	3.45845	2.12065	TRUE	TRUE
ENSG00000198001.13	IRAK4	0.000616806	0.00517852	11.7246	58.3797	25.4615	49.9535	21.8853	34.9289	18.2119	47.4612	19.327	47.6808	21.2214	-1.16413	TRUE	TRUE
ENSG00000148120.16	AOPEP	0.000617294	0.00517975	11.7231	4.20141	8.0418	3.45705	41.2136	2.5705	14.3471	3.94386	13.9647	3.5432	19.3918	2.41959	TRUE	TRUE
ENSG00000049449.9	RCN1	0.000618622	0.00518804	11.7191	5.23871	15.8981	8.43673	49.7122	5.38682	16.2047	4.80419	23.6591	5.96661	26.3685	2.12531	TRUE	TRUE
ENSG00000140987.20	ZSCAN32	0.000619363	0.00519139	11.7169	9.69563	4.53968	11.2971	3.94758	7.52882	3.13667	9.51518	2.68563	9.50919	3.57739	-1.38573	TRUE	TRUE
ENSG00000110876.9	SELPLG	0.000619793	0.00519213	11.7156	417.919	100.553	245.293	59.3365	818.971	75.6541	261.782	31.0327	435.991	66.6442	-2.70792	TRUE	TRUE
ENSG00000250254.2	PTTG2	0.000620334	0.00519381	11.7139	5.92634	0.331899	1.17338	0	3.42498	0.142404	4.15096	0.531335	3.66892	0.251409	-3.42292	TRUE	TRUE
ENSG00000198734.11	F5	0.000621959	0.00520455	11.7091	29.4595	0.354219	5.62003	3.02581	13.7822	1.65945	17.4553	0.863837	16.5792	1.47583	-3.40387	TRUE	TRUE
ENSG00000182606.16	TRAK1	0.000622439	0.0052057	11.7076	14.9881	57.7348	18.6264	35.0759	19.6543	54.659	14.7485	34.0225	17.0043	45.3731	1.41065	TRUE	TRUE
ENSG00000185633.10	NDUFA4L2	0.000623214	0.00520932	11.7053	0.376904	3.23731	0.0739101	21.6121	1.20777	61.9995	0.344359	12.4419	0.500735	24.8227	5.37459	TRUE	TRUE
ENSG00000145850.9	TIMD4	0.000625995	0.00522969	11.697	0.923589	2.9876	1.11169	7.60186	0.233303	3.349	1.12933	4.90517	0.849478	4.71091	2.3411	TRUE	TRUE
ENSG00000196976.7	LAGE3	0.000628283	0.00524592	11.6903	5.85418	22.11	9.87415	12.4922	6.22521	22.4173	6.25965	13.657	7.0533	17.6691	1.31269	TRUE	TRUE
ENSG00000213937.4	CLDN9	0.000628999	0.00524692	11.6881	5.73336	0.236297	1.05539	0.177684	9.42007	0.732507	6.06789	0.219345	5.56918	0.341458	-3.68279	TRUE	TRUE
ENSG00000169871.13	TRIM56	0.000629092	0.00524692	11.6879	23.9682	8.97259	23.3458	9.62115	34.9724	11.3192	28.4178	13.719	27.6761	10.908	-1.33529	TRUE	TRUE
ENSG00000122870.12	BICC1	0.000630798	0.00525619	11.6828	0.57616	1.52369	0.0776924	8.51119	0.247803	2.08167	0.44241	8.14014	0.336016	5.06417	3.56608	TRUE	TRUE
ENSG00000187642.9	PERM1	0.000630895	0.00525619	11.6825	0.0373001	1.08691	0.0196084	0.160833	0	0.278443	0.0307819	0.377171	0.0219226	0.475839	2.2397	TRUE	TRUE
ENSG00000118513.19	MYB	0.000631775	0.00526064	11.6799	4.47315	0.821705	3.68188	1.31835	1.82067	0.51538	8.80881	0.890792	4.69613	0.886558	-2.28139	TRUE	TRUE
ENSG00000107331.17	ABCA2	0.000632973	0.00526773	11.6764	48.3084	11.333	53.3871	23.6337	39.9607	25.8739	55.9475	15.9988	49.4009	19.2098	-1.35812	TRUE	TRUE
ENSG00000143858.12	SYT2	0.000634247	0.00527545	11.6727	1.37874	0.119476	0.198313	0.0272566	1.13982	0.0792584	0.869326	0.0459256	0.89655	0.0679791	-2.56866	TRUE	TRUE
ENSG00000182108.11	DEXI	0.000635072	0.00527943	11.6703	7.24978	22.6324	15.0564	24.1845	8.47387	23.4703	10.0836	19.862	10.2159	22.5373	1.13383	TRUE	TRUE
ENSG00000135541.21	AHI1	0.000636812	0.0052883	11.6652	6.36526	16.0115	5.92349	28.3302	1.04634	16.7232	3.89233	28.537	4.30685	22.4005	2.35213	TRUE	TRUE
ENSG00000184221.13	OLIG1	0.000636835	0.0052883	11.6651	6.35933	0.0809757	4.03907	0.597219	12.2666	1.00092	12.4915	0.931614	8.78911	0.652682	-3.56193	TRUE	TRUE
ENSG00000177191.2	B3GNT8	0.00063726	0.00528895	11.6639	33.7174	4.9516	10.142	2.5395	66.6442	3.22337	24.8176	1.30891	33.8303	3.00584	-3.44952	TRUE	TRUE
ENSG00000111199.10	TRPV4	0.000638032	0.00529246	11.6616	0.419683	15.8769	0.269729	11.7382	2.02844	21.4428	0.0346625	7.18719	0.688129	14.0613	4.16738	TRUE	TRUE
ENSG00000082269.16	FAM135A	0.000638893	0.00529672	11.6591	3.01072	10.6395	3.25775	7.01157	1.67777	12.1035	2.63805	5.69441	2.64607	8.86225	1.70649	TRUE	TRUE
ENSG00000189068.11	VSTM1	0.000640344	0.0053035	11.6549	22.6573	0.834566	5.6393	0.403477	43.9293	3.64228	29.615	0.377615	25.4602	1.31449	-4.17555	TRUE	TRUE
ENSG00000108799.13	EZH1	0.000640408	0.0053035	11.6547	55.9676	16.3911	47.401	20.3384	58.1065	19.5539	39.5166	26.7629	50.2479	20.7616	-1.27108	TRUE	TRUE
ENSG00000168887.11	C2orf68	0.000641642	0.00531082	11.6511	41.4171	16.7799	28.9562	9.84357	41.9879	17.7386	33.0317	11.1391	36.3482	13.8753	-1.38297	TRUE	TRUE
ENSG00000129194.8	SOX15	0.000645694	0.00534146	11.6394	0.408821	11.7524	0.720611	6.43436	2.21094	14.052	0.584576	3.09775	0.981238	8.83413	3.04664	TRUE	TRUE
ENSG00000158406.4	HIST1H4H	0.000647596	0.00535429	11.6339	19.3919	1.37011	3.31439	1.60814	8.48523	1.87295	9.13064	1.33929	10.0805	1.54762	-2.62735	TRUE	TRUE
ENSG00000111554.14	MDM1	0.000648038	0.00535503	11.6327	18.464	5.06445	21.8745	5.07095	10.8714	7.9054	16.9774	5.62608	17.0468	5.91672	-1.51089	TRUE	TRUE
ENSG00000137216.19	TMEM63B	0.000648952	0.00535967	11.63	7.87364	32.8334	10.4502	21.7247	13.7529	38.1715	12.366	21.2745	11.1107	28.501	1.35119	TRUE	TRUE
ENSG00000026025.16	VIM	0.000651607	0.00537867	11.6224	1281.8	3979.45	636.282	4823.29	1910.36	4628.41	505.98	2906.81	1083.61	4084.49	1.91422	TRUE	TRUE
ENSG00000125730.17	C3	0.000652579	0.00538107	11.6197	6.90095	142.296	5.36491	797.572	69.9324	1169	2.9309	335.634	21.2823	611.124	4.83721	TRUE	TRUE
ENSG00000168071.22	CCDC88B	0.000652605	0.00538107	11.6196	184.089	42.2933	84.6416	33.8899	303.494	39.0312	151.859	52.7266	181.021	41.9853	-2.10557	TRUE	TRUE
ENSG00000154889.17	MPPE1	0.000653921	0.0053863	11.6159	106.969	35.2923	55.2917	27.8832	146.427	31.5834	82.8134	26.5258	97.8754	30.3212	-1.68734	TRUE	TRUE
ENSG00000050820.17	BCAR1	0.000653947	0.0053863	11.6158	0.656213	4.19889	0	40.9643	0.104447	9.49273	0.586469	11.0645	0.336782	16.4301	5.24204	TRUE	TRUE
ENSG00000112763.17	BTN2A1	0.000654462	0.00538763	11.6143	66.735	22.8506	43.4342	20.2509	94.7072	23.3738	49.4084	23.449	63.5712	22.4811	-1.49552	TRUE	TRUE
ENSG00000174611.12	KY	0.000655167	0.00539051	11.6123	7.56983	0.519317	1.37104	0.359388	14.2759	0.673247	5.3759	0.388613	7.14817	0.485141	-3.63076	TRUE	TRUE
ENSG00000120868.13	APAF1	0.000655578	0.00539098	11.6111	68.1716	18.1623	24.6524	11.7044	46.4889	12.6754	40.9361	15.7936	45.0622	14.5839	-1.62088	TRUE	TRUE
ENSG00000168264.10	IRF2BP2	0.000656978	0.00539901	11.6072	62.7859	337.946	87.8655	288.044	138.271	581.3	94.0726	222.311	95.7489	357.4	1.89911	TRUE	TRUE
ENSG00000196199.14	MPHOSPH8	0.000657265	0.00539901	11.6064	74.855	33.053	65.8414	25.0662	49.8932	15.4535	59.9606	31.8128	62.6375	26.3464	-1.24626	TRUE	TRUE
ENSG00000105507.3	CABP5	0.000659157	0.00541098	11.601	1.68527	0	8.11855	0.0359084	0.280305	0	2.66401	0.136768	3.18703	0.0431692	-4.52099	TRUE	TRUE
ENSG00000145354.12	CISD2	0.000659434	0.00541098	11.6002	9.1526	34.2984	9.5553	22.1167	6.28979	22.5175	12.6399	18.7047	9.40939	24.4093	1.36591	TRUE	TRUE
ENSG00000152503.9	TRIM36	0.000659865	0.0054116	11.599	0.807986	5.956	1.21406	3.08262	1.23393	7.38708	0.190958	10.8596	0.861733	6.82132	2.84734	TRUE	TRUE
ENSG00000166783.22	MARF1	0.000667374	0.00547023	11.578	67.779	22.9873	46.036	23.8733	62.7384	29.4315	71.3002	30.9726	61.9634	26.8162	-1.20527	TRUE	TRUE
ENSG00000100450.13	GZMH	0.00066907	0.00547307	11.5733	90.4591	5.03126	296.184	24.2687	41.3281	4.51755	82.9787	4.79088	127.737	9.6521	-3.71245	TRUE	TRUE
ENSG00000092009.10	CMA1	0.000669089	0.00547307	11.5732	0	1.39066	0.15669	21.7493	0.221923	2.14055	0.140863	2.87703	0.129869	7.03938	4.95691	TRUE	TRUE
ENSG00000205502.4	C2CD4B	0.000669525	0.00547307	11.572	0	1.56647	0.0550073	68.4148	0.443089	15.6849	0.287792	12.3617	0.196472	24.507	6.37503	TRUE	TRUE
ENSG00000132589.16	FLOT2	0.000669683	0.00547307	11.5716	280.481	42.7167	141.693	58.1658	711.43	59.9817	228.02	39.9413	340.406	50.2014	-2.75901	TRUE	TRUE
ENSG00000118855.20	MFSD1	0.000669726	0.00547307	11.5714	78.8007	405.263	75.4329	164.801	69.6313	199.759	62.7487	190.155	71.6534	239.994	1.74248	TRUE	TRUE
ENSG00000154655.15	L3MBTL4	0.000669878	0.00547307	11.571	1.05833	8.08547	1.65516	4.30882	1.39682	10.6971	1.49498	3.7304	1.40132	6.70544	2.18046	TRUE	TRUE
ENSG00000105371.10	ICAM4	0.000670874	0.00547826	11.5683	1.61509	77.4686	5.73857	22.5215	6.30861	63.3232	3.40364	15.7756	4.26648	44.7722	3.36128	TRUE	TRUE
ENSG00000102181.21	CD99L2	0.000678771	0.00553977	11.5465	7.10494	24.5515	12.3767	27.7685	11.1341	27.3351	8.31016	17.2697	9.73146	24.2312	1.30733	TRUE	TRUE
ENSG00000161921.15	CXCL16	0.000680908	0.00555423	11.5407	50.86	536.799	26.5364	352.17	175.72	663.072	29.1179	371.77	70.5586	480.953	2.76726	TRUE	TRUE
ENSG00000243989.9	ACY1	0.00068261	0.00556428	11.536	2.65774	16.9223	4.49676	11.0974	4.76625	15.9056	3.30101	7.44969	3.80544	12.8437	1.7287	TRUE	TRUE
ENSG00000125378.16	BMP4	0.000682871	0.00556428	11.5353	0.147745	0.699412	0.378314	7.72416	0.424631	6.3729	0.156044	4.88866	0.276684	4.92128	3.73663	TRUE	TRUE
ENSG00000213999.17	MEF2B	0.000683435	0.0055659	11.5338	4.68256	1.47623	3.98242	1.2228	4.52513	0.774655	4.44642	1.08425	4.40913	1.13948	-1.86311	TRUE	TRUE
ENSG00000173926.6	2020-03-03	0.000684125	0.00556853	11.5319	3.01881	5.99333	3.61264	26.6365	2.37402	25.0898	5.22578	25.1197	3.55781	20.7098	2.50821	TRUE	TRUE
ENSG00000117481.10	NSUN4	0.000684495	0.00556857	11.5309	4.64856	16.9073	10.7337	19.6555	7.4842	15.315	6.50758	19.6186	7.34352	17.8741	1.27186	TRUE	TRUE
ENSG00000115468.12	EFHD1	0.000685322	0.00557232	11.5286	0.426483	1.87203	0.272845	6.65965	0	6.65012	0.344946	4.21372	0.261068	4.84888	3.77676	TRUE	TRUE
ENSG00000129255.16	MPDU1	0.000690844	0.00561422	11.5137	16.3448	157.173	24.0319	79.1521	34.2874	153.256	10.784	62.9061	21.362	113.122	2.39929	TRUE	TRUE
ENSG00000118785.14	SPP1	0.000692147	0.0056218	11.5102	0.663163	1655.93	0.855997	1825.6	178.429	3346.05	3.73691	1055	45.9213	1970.65	5.4203	TRUE	TRUE
ENSG00000133317.14	LGALS12	0.000693238	0.00562766	11.5073	6.17903	0.571399	7.40702	1.5296	12.0897	3.39955	20.6243	0.71542	11.575	1.55399	-2.8194	TRUE	TRUE
ENSG00000206047.2	DEFA1	0.000695342	0.0056386	11.5017	3730.3	0	1148.84	14.1803	55.274	0.231833	8747.88	3.77117	3420.58	4.54581	-9.52413	TRUE	TRUE
ENSG00000036672.16	USP2	0.00069545	0.0056386	11.5014	0	0.881999	0.0896378	3.46848	0.159088	1.10255	0.392748	2.21676	0.160368	1.91745	2.9539	TRUE	TRUE
ENSG00000141458.13	NPC1	0.000695698	0.0056386	11.5007	29.0926	93.6321	50.4702	63.9676	28.1248	85.4981	42.3191	123.228	37.5016	91.5815	1.28583	TRUE	TRUE
ENSG00000137441.8	FGFBP2	0.00069882	0.00566089	11.4924	74.0996	1.15048	180.134	17.0184	33.6666	3.90012	56.0617	3.53405	85.9905	6.40077	-3.72717	TRUE	TRUE
ENSG00000083857.14	FAT1	0.000700799	0.0056739	11.4871	0.639503	4.00367	0.236266	23.3471	1.3	8.79361	1.6764	7.86748	0.963043	11.003	3.38467	TRUE	TRUE
ENSG00000038274.17	MAT2B	0.000703456	0.00569238	11.4801	92.4168	40.8938	83.0072	27.6653	74.3911	23.0458	61.2177	21.5883	77.7582	28.2983	-1.45505	TRUE	TRUE
ENSG00000170848.15	PSG6	0.000703982	0.00569361	11.4787	0.845088	0.0460011	0.145703	0.0277254	1.00899	0	0.705866	0.0698801	0.676411	0.0359017	-2.51426	TRUE	TRUE
ENSG00000188322.7	SBK1	0.000706821	0.00571353	11.4712	5.89492	0.479557	17.9374	1.50049	2.28872	0.542903	8.45289	0.641466	8.64347	0.791105	-3.29454	TRUE	TRUE
ENSG00000164683.17	HEY1	0.000708054	0.00572046	11.468	1.5842	7.65743	0.844551	10.3001	2.26178	3.13973	1.13171	5.93842	1.45556	6.75892	2.14055	TRUE	TRUE
ENSG00000067840.12	PDZD4	0.000708473	0.00572081	11.4669	22.4703	0.62325	23.9294	4.95422	9.95085	1.19282	22.0771	3.6674	19.6069	2.60942	-2.86264	TRUE	TRUE
ENSG00000197037.11	ZSCAN25	0.000709225	0.00572384	11.4649	8.58973	4.6327	13.0552	4.39878	8.53092	4.06096	13.1593	3.93937	10.8338	4.25795	-1.32707	TRUE	TRUE
ENSG00000115041.13	KCNIP3	0.000710168	0.00572841	11.4624	0.0420144	0.438323	0.221481	0.920913	0.0433791	0.924754	0	1.76513	0.0767186	1.01228	2.654	TRUE	TRUE
ENSG00000168040.4	FADD	0.000714165	0.0057576	11.452	22.9953	3.76808	12.2817	4.81515	8.83831	5.54736	10.5895	3.47019	13.6762	4.4002	-1.61412	TRUE	TRUE
ENSG00000050767.17	COL23A1	0.000716047	0.00576971	11.4471	0.289564	2.62308	0.150665	2.15834	0.246918	0.611034	0.443554	2.49539	0.282675	1.97196	2.4368	TRUE	TRUE
ENSG00000075790.10	BCAP29	0.000717142	0.00577548	11.4443	14.5113	36.0598	14.1982	43.7392	10.1968	22.4122	11.4138	30.4239	12.58	33.1588	1.39118	TRUE	TRUE
ENSG00000157240.4	FZD1	0.000721973	0.00581131	11.4318	1.34821	15.8504	3.66078	20.9753	4.08189	28.1652	0.470149	15.0558	2.39026	20.0117	3.01367	TRUE	TRUE
ENSG00000185947.15	ZNF267	0.000726576	0.00584527	11.42	28.7492	169.404	14.9761	75.6118	38.5098	153.232	20.4299	72.3492	25.6662	117.649	2.19216	TRUE	TRUE
ENSG00000019102.12	VSIG2	0.000727555	0.00585005	11.4175	8.80458	0.170885	20.3497	1.13086	1.96886	0.748485	12.6604	0.320823	10.9459	0.592764	-3.995	TRUE	TRUE
ENSG00000181036.14	FCRL6	0.00072957	0.00585993	11.4124	35.207	2.42609	91.3725	8.69099	13.4542	4.41209	33.3371	2.21825	43.3427	4.43685	-3.25935	TRUE	TRUE
ENSG00000275832.5	ARHGAP23	0.000729843	0.00585993	11.4117	0.294222	1.25718	0.116481	35.5792	0.330512	7.06063	0.549397	10.0686	0.322653	13.4914	5.00708	TRUE	TRUE
ENSG00000080371.6	RAB21	0.000729939	0.00585993	11.4114	43.4523	121.483	28.5088	94.0688	49.139	75.7607	36.7635	115.579	39.4659	101.723	1.36373	TRUE	TRUE
ENSG00000162739.14	SLAMF6	0.000731997	0.00587143	11.4062	31.3706	3.52477	51.8266	4.16079	6.43176	2.4607	27.9038	4.07157	29.3832	3.55446	-3.01216	TRUE	TRUE
ENSG00000197561.7	ELANE	0.000732151	0.00587143	11.4058	53.1318	0.461073	23.4875	0.344047	2.07059	0.539994	97.2772	0.541636	43.9918	0.471688	-6.26914	TRUE	TRUE
ENSG00000121797.10	CCRL2	0.00073253	0.00587143	11.4048	1.3087	398.577	2.15084	60.2526	21.0357	161.286	2.08977	60.8032	6.64626	170.23	4.6581	TRUE	TRUE
ENSG00000166444.19	ST5	0.000733056	0.00587256	11.4035	3.20816	14.4814	6.22497	17.5128	4.7785	22.9471	7.60735	12.9521	5.45474	16.9734	1.61995	TRUE	TRUE
ENSG00000145147.20	SLIT2	0.000733624	0.00587401	11.4021	0	0.310914	0.0535742	23.2515	0.0902044	5.35354	0.0559761	7.3504	0.0499387	9.06658	5.93394	TRUE	TRUE
ENSG00000158825.6	CDA	0.000736491	0.00589386	11.3948	241.69	2.84385	49.7316	30.5993	354.858	9.66995	155.71	6.85944	200.498	12.4931	-3.99359	TRUE	TRUE
ENSG00000102878.16	HSF4	0.000738918	0.00590791	11.3887	10.1668	25.3204	6.49254	18.0718	6.90877	17.7186	5.33484	15.4275	7.22575	19.1346	1.39266	TRUE	TRUE
ENSG00000077713.19	SLC25A43	0.000739023	0.00590791	11.3884	2.93716	17.4443	5.51925	12.1739	3.40373	8.64147	2.13459	8.9591	3.49868	11.8047	1.72599	TRUE	TRUE
ENSG00000259823.6	LYPD8	0.000742417	0.00593193	11.3799	0.761147	0	0.516167	0.263187	0.445828	0	1.09805	0	0.705299	0.0657968	-2.28011	TRUE	TRUE
ENSG00000050344.9	NFE2L3	0.000742957	0.00593313	11.3786	4.6976	13.516	7.72579	14.7681	2.93599	13.1284	7.63937	17.1455	5.74969	14.6395	1.33326	TRUE	TRUE
ENSG00000101343.14	CRNKL1	0.000744197	0.00593991	11.3755	16.1682	7.78283	16.7135	7.22039	24.5372	5.51613	13.8633	3.98056	17.8206	6.12498	-1.52548	TRUE	TRUE
ENSG00000203485.13	INF2	0.000747249	0.00596114	11.3679	25.3313	83.1867	40.5778	59.1873	12.8854	51.9451	27.8004	83.144	26.6487	69.3658	1.37683	TRUE	TRUE
ENSG00000057252.13	SOAT1	0.000749079	0.00597261	11.3633	17.783	51.5927	18.0092	31.8271	15.757	41.6378	10.4869	50.6094	15.509	43.9168	1.49567	TRUE	TRUE
ENSG00000104419.14	NDRG1	0.000750776	0.005983	11.3591	48.6121	119.847	55.311	402.642	84.4931	166.076	32.7036	269.707	55.2799	239.568	2.1136	TRUE	TRUE
ENSG00000115486.12	GGCX	0.000751514	0.00598575	11.3573	12.6688	21.7392	10.4343	23.9537	12.3274	24.8562	8.37021	32.6817	10.9502	25.8077	1.22931	TRUE	TRUE
ENSG00000138650.9	PCDH10	0.000752705	0.0059921	11.3544	0	0.755002	0.014526	1.03228	0.107629	7.00713	0.143011	1.49846	0.0662915	2.57322	4.00679	TRUE	TRUE
ENSG00000188906.16	LRRK2	0.000753254	0.00599333	11.353	258.532	12.6215	33.5324	12.23	200.464	16.7059	98.1151	16.507	147.661	14.5161	-3.33764	TRUE	TRUE
ENSG00000164483.17	SAMD3	0.000754227	0.00599793	11.3506	42.5773	4.03881	84.952	7.67111	11.8852	3.25127	45.0814	8.19248	46.124	5.78841	-2.97269	TRUE	TRUE
ENSG00000258643.5	BCL2L2-PABPN1	0.000756357	0.00601174	11.3454	0.457212	15.7853	2.46596	15.6323	1.71235	10.4366	2.84306	7.90727	1.86965	12.4404	2.67057	TRUE	TRUE
ENSG00000122861.16	PLAU	0.000757892	0.00602028	11.3416	2.1366	882.445	0.398882	317.535	48.258	1015.22	3.13008	131.891	13.4809	586.773	5.4334	TRUE	TRUE
ENSG00000150281.6	CTF1	0.000758368	0.00602028	11.3405	0.424958	4.01131	0.449419	1.41853	0.86276	3.85775	0.697574	2.04467	0.608678	2.83306	2.04921	TRUE	TRUE
ENSG00000142347.19	MYO1F	0.000758619	0.00602028	11.3398	959.271	177.359	396.523	127.597	1928.58	214.064	780.465	118.835	1016.21	159.464	-2.67114	TRUE	TRUE
ENSG00000167664.8	TMIGD2	0.000760293	0.00603041	11.3357	10.8467	0.633095	11.6295	1.19412	2.72028	1.75012	4.61699	0.83038	7.45336	1.10193	-2.65177	TRUE	TRUE
ENSG00000066056.14	TIE1	0.000762876	0.00604775	11.3294	0.368184	2.26796	0.803417	33.8881	0.548855	6.02547	0.350619	5.67671	0.517768	11.9646	4.28757	TRUE	TRUE
ENSG00000101425.13	BPI	0.00076356	0.00605002	11.3278	119.554	0.293699	25.6769	3.83966	7.66909	0.749832	172.877	1.11072	81.4443	1.49848	-5.67281	TRUE	TRUE
ENSG00000204634.12	TBC1D8	0.000764723	0.00605608	11.325	10.0263	31.2147	18.3724	34.004	11.2836	32.3502	11.3405	92.8792	12.7557	47.612	1.89195	TRUE	TRUE
ENSG00000186517.14	ARHGAP30	0.000769119	0.00608773	11.3143	231.232	82.0226	164.898	59.3972	334.531	80.9587	155.012	55.1454	221.418	69.381	-1.67274	TRUE	TRUE
ENSG00000042317.17	SPATA7	0.00076996	0.00608816	11.3123	1.4267	10.3646	2.22929	5.23907	1.22701	8.44336	2.61876	5.48123	1.87544	7.38207	1.92126	TRUE	TRUE
ENSG00000038219.13	BOD1L1	0.000769975	0.00608816	11.3122	112.565	31.9282	50.6938	35.758	98.4708	21.4383	88.1776	42.8115	87.4768	32.984	-1.40441	TRUE	TRUE
ENSG00000106538.10	RARRES2	0.00077089	0.00608953	11.31	1.48742	6.08838	0.236146	178.745	0.263153	7.48123	0.584401	57.1109	0.642781	62.3563	6.39377	TRUE	TRUE
ENSG00000105287.12	PRKD2	0.000770948	0.00608953	11.3099	85.426	14.0911	64.5545	36.0398	202.038	18.9582	83.1906	24.2058	108.802	23.3237	-2.21699	TRUE	TRUE
ENSG00000183688.4	RFLNB	0.00077269	0.00610012	11.3057	145.554	9.05108	38.3977	27.8903	128.705	11.4743	101.803	5.1848	103.615	13.4001	-2.94158	TRUE	TRUE
ENSG00000076662.10	ICAM3	0.000773093	0.00610014	11.3047	600.983	11.2976	229.779	75.3213	1903.7	54.6965	438.178	42.1129	793.159	45.8571	-4.10943	TRUE	TRUE
ENSG00000120341.18	SEC16B	0.000775074	0.00611259	11.3	0.34685	1.3529	0.17213	1.40457	0.445534	2.29712	0.133091	1.53471	0.274401	1.64732	2.22249	TRUE	TRUE
ENSG00000111344.11	RASAL1	0.000776231	0.00611855	11.2972	0.463998	1.31445	0.332912	1.17319	0.234357	2.90353	0.333954	1.30372	0.341305	1.67372	2.00693	TRUE	TRUE
ENSG00000147526.20	TACC1	0.00077954	0.00614145	11.2893	70.7754	132.335	52.2151	105.007	48.8531	137.388	64.3199	181.999	59.0409	139.182	1.23578	TRUE	TRUE
ENSG00000179218.13	CALR	0.000783062	0.006166	11.281	134.271	513.318	208.635	382.796	214.525	520.704	134.666	364.238	173.024	445.264	1.36318	TRUE	TRUE
ENSG00000168209.5	DDIT4	0.000787177	0.0061952	11.2712	51.5899	506.568	48.5708	172.956	116.362	207.68	69.2993	281.28	71.4555	292.121	2.02992	TRUE	TRUE
ENSG00000205639.11	MFSD2B	0.000789164	0.00620763	11.2665	3.18675	0.159865	3.96912	0.197602	0.641368	0.0533071	6.48542	0.443508	3.57067	0.213571	-3.54918	TRUE	TRUE
ENSG00000105708.9	ZNF14	0.000790874	0.00621353	11.2625	3.79841	1.4156	6.23195	1.30198	3.10317	0.945413	4.55769	2.71596	4.4228	1.59474	-1.41616	TRUE	TRUE
ENSG00000181649.8	PHLDA2	0.000791122	0.00621353	11.2619	0	51.9265	0.497081	82.1506	8.55288	87.3546	0.387138	45.9974	2.35928	66.8573	4.76694	TRUE	TRUE
ENSG00000213347.10	MXD3	0.00079114	0.00621353	11.2619	103.297	14.4667	30.6566	9.39622	231.638	8.44366	64.458	10.2694	107.512	10.644	-3.32424	TRUE	TRUE
ENSG00000130475.14	FCHO1	0.000792912	0.00622145	11.2578	51.407	10.0151	41.8744	21.8962	91.2395	25.048	62.7488	17.8931	61.8174	18.7131	-1.71861	TRUE	TRUE
ENSG00000105849.6	TWISTNB	0.000792965	0.00622145	11.2576	4.98413	152.099	6.72999	42.0051	3.78747	17.6166	5.30702	32.7632	5.20215	61.121	3.52938	TRUE	TRUE
ENSG00000156113.23	KCNMA1	0.00079735	0.00625262	11.2474	0.0347952	22.2062	2.68267	33.9721	1.31456	22.8875	0.566332	41.7475	1.14959	30.2033	4.59995	TRUE	TRUE
ENSG00000130669.17	PAK4	0.000798195	0.00625348	11.2454	3.0788	12.6834	5.96631	17.1134	4.97828	12.1522	5.85927	8.98679	4.97067	12.7339	1.33972	TRUE	TRUE
ENSG00000186891.14	TNFRSF18	0.000798281	0.00625348	11.2452	12.153	18.566	6.08001	25.303	3.9754	17.0766	8.88758	17.9747	7.774	19.7301	1.33252	TRUE	TRUE
ENSG00000136997.19	MYC	0.000798698	0.00625352	11.2443	37.3184	68.1482	44.0065	222.939	10.3038	108.172	21.6182	189.31	28.3117	147.142	2.37364	TRUE	TRUE
ENSG00000107833.10	NPM3	0.000799127	0.00625366	11.2433	2.24938	12.486	6.25633	11.6662	4.38205	16.5832	3.92031	10.5896	4.20202	12.8312	1.58777	TRUE	TRUE
ENSG00000196743.9	GM2A	0.000799678	0.00625476	11.242	17.6944	106.022	13.7925	46.0091	26.1888	102.219	12.5412	45.4482	17.5542	74.9245	2.08735	TRUE	TRUE
ENSG00000213390.11	ARHGAP19	0.00080018	0.00625547	11.2408	19.9928	7.65794	10.9057	4.07344	13.447	5.161	13.5716	3.19847	14.4793	5.02271	-1.50894	TRUE	TRUE
ENSG00000113555.5	PCDH12	0.000802272	0.0062686	11.236	1.07466	13.734	1.39586	5.6897	1.28699	9.21789	1.73575	3.06072	1.37332	7.92558	2.44554	TRUE	TRUE
ENSG00000170525.21	PFKFB3	0.000803418	0.00627433	11.2333	57.7832	1028.42	31.2059	509.539	275.505	1074.68	79.4284	558.809	110.981	792.863	2.83565	TRUE	TRUE
ENSG00000180233.11	ZNRF2	0.00080502	0.00628361	11.2296	17.1909	49.1881	16.4934	26.4813	12.1205	37.3441	19.7943	31.2662	16.3998	36.0699	1.13234	TRUE	TRUE
ENSG00000135519.8	KCNH3	0.000805496	0.00628411	11.2285	5.8531	0.147871	2.16081	0.734228	6.21903	0.799278	5.37975	1.09062	4.90317	0.692998	-2.65745	TRUE	TRUE
ENSG00000137267.6	TUBB2A	0.000806454	0.00628582	11.2263	2.47278	30.3544	6.68844	71.3733	9.12368	83.9484	20.1521	71.4399	9.60926	64.279	2.72916	TRUE	TRUE
ENSG00000158615.9	PPP1R15B	0.000806541	0.00628582	11.2261	60.7645	557.122	35.1826	221.127	98.5664	335.404	60.5255	183.984	63.7598	324.409	2.34528	TRUE	TRUE
ENSG00000133193.12	FAM104A	0.000808038	0.00628874	11.2227	23.0366	12.1438	24.8744	11.3236	22.8559	8.64585	34.6658	7.83446	26.3582	9.98694	-1.39123	TRUE	TRUE
ENSG00000154639.19	CXADR	0.000808055	0.00628874	11.2226	0.156959	0.34147	0.0959969	1.62157	0.102497	1.95262	0.223451	2.94971	0.144726	1.71634	2.8918	TRUE	TRUE
ENSG00000198283.2	OR5B21	0.000808157	0.00628874	11.2224	0.143482	3.57435	0.11221	1.70458	0.120859	2.72233	0.210879	0.600635	0.146857	2.15047	3.18848	TRUE	TRUE
ENSG00000184500.15	PROS1	0.00080865	0.00628936	11.2213	6.31318	22.7071	7.09842	35.7234	1.28098	16.4556	5.31295	23.8031	5.00138	24.6723	2.27977	TRUE	TRUE
ENSG00000183513.9	COA5	0.000810938	0.00630394	11.216	39.203	10.916	40.7584	13.8404	19.978	12.3012	28.4688	13.0555	32.1021	12.5283	-1.3505	TRUE	TRUE
ENSG00000138772.13	ANXA3	0.000811851	0.00630781	11.2139	118.906	1.52095	13.6481	11.0887	78.3669	1.65859	77.7038	3.63892	72.1561	4.47678	-3.98071	TRUE	TRUE
ENSG00000165617.14	DACT1	0.000812809	0.00631203	11.2118	0.199089	6.30888	2.34206	20.8113	0.40367	10.6271	0.520696	3.8668	0.866378	10.4035	3.44214	TRUE	TRUE
ENSG00000181045.15	SLC26A11	0.000813261	0.00631231	11.2107	15.4979	43.3248	26.2938	26.6052	9.26743	38.2216	12.2852	32.0729	15.8361	35.0561	1.14148	TRUE	TRUE
ENSG00000130147.16	SH3BP4	0.000821691	0.0063723	11.1916	0.261896	1.70109	1.15309	10.7898	0.864245	10.6515	0.623329	11.2419	0.725641	8.59608	3.39678	TRUE	TRUE
ENSG00000141580.16	WDR45B	0.000821827	0.0063723	11.1913	34.9885	216.363	36.314	108.99	64.8322	184.611	32.3922	96.3661	42.1317	151.582	1.84465	TRUE	TRUE
ENSG00000139974.15	SLC38A6	0.000823556	0.00638246	11.1874	3.95637	47.9165	6.53887	16.5082	3.51805	20.9803	5.13721	12.9551	4.78763	24.59	2.33672	TRUE	TRUE
ENSG00000143067.5	ZNF697	0.000824329	0.00638519	11.1856	1.09256	10.1857	0.377706	3.5197	2.07512	5.24048	0.456191	7.68759	1.00039	6.65836	2.61866	TRUE	TRUE
ENSG00000243811.10	APOBEC3D	0.000825629	0.006392	11.1827	8.03886	2.11108	15.2575	2.10741	4.60479	2.3362	5.7707	2.72447	8.41796	2.31979	-1.81562	TRUE	TRUE
ENSG00000065150.21	IPO5	0.000830331	0.00642514	11.1722	18.8516	42.3301	31.1013	50.639	10.7379	47.944	15.7748	42.704	19.1164	45.9043	1.25943	TRUE	TRUE
ENSG00000110900.15	TSPAN11	0.000830974	0.00642685	11.1707	0	0.232335	0	5.74725	0	0.478332	0.0772945	2.80239	0.0193236	2.31508	4.33912	TRUE	TRUE
ENSG00000129422.14	MTUS1	0.000831989	0.00642826	11.1685	2.44469	3.72631	2.81134	19.8347	1.06253	12.9009	1.23239	18.9502	1.88774	13.853	2.81138	TRUE	TRUE
ENSG00000172175.15	MALT1	0.000832001	0.00642826	11.1684	23.6076	61.27	32.3545	60.6422	10.2503	53.2756	24.7747	59.6747	22.7468	58.7156	1.36421	TRUE	TRUE
ENSG00000165879.9	FRAT1	0.000835114	0.00644632	11.1615	63.3802	6.78641	17.4398	7.9246	88.1103	9.90805	40.9128	7.12671	52.4608	7.93644	-2.70936	TRUE	TRUE
ENSG00000106144.20	CASP2	0.000835186	0.00644632	11.1614	24.2378	7.6809	30.4551	9.62954	13.9178	9.53111	30.6266	13.2665	24.8093	10.027	-1.29848	TRUE	TRUE
ENSG00000103479.16	RBL2	0.000836413	0.00645251	11.1586	186.573	42.3323	237.152	52.5207	59.6325	41.5894	178.802	47.1703	165.54	45.9032	-1.84824	TRUE	TRUE
ENSG00000133874.2	RNF122	0.000839085	0.00646841	11.1527	14.6204	34.949	10.5486	39.933	20.6704	30.5712	11.8868	28.2733	14.4316	33.4316	1.20633	TRUE	TRUE
ENSG00000103449.11	SALL1	0.000839324	0.00646841	11.1522	0	0.158195	0.0246389	0.190776	0.0511504	0.22537	0	0.16101	0.0189473	0.183838	1.25474	TRUE	TRUE
ENSG00000128284.19	APOL3	0.000840122	0.00646944	11.1504	58.2385	16.6561	93.3911	22.9341	33.6057	25.6523	61.9436	28.9161	61.7947	23.5396	-1.38861	TRUE	TRUE
ENSG00000105053.11	VRK3	0.000840726	0.00646944	11.1491	40.0469	17.4522	40.0591	22.9292	62.53	18.1572	37.9867	18.0047	45.1557	19.1358	-1.2343	TRUE	TRUE
ENSG00000187244.11	BCAM	0.000840734	0.00646944	11.1491	2.35092	4.41392	0.745587	66.9118	1.09708	16.8059	1.60522	13.3131	1.4497	25.3612	4.03824	TRUE	TRUE
ENSG00000253873.6	PCDHGA11	0.000843095	0.00648433	11.1439	0.217316	1.29854	0.188177	1.14986	0.0548564	0.928485	0.318628	0.918884	0.194744	1.07394	1.99383	TRUE	TRUE
ENSG00000116962.15	NID1	0.000845075	0.00649552	11.1395	1.40873	7.95812	3.04834	26.7086	4.65569	15.5043	0.794835	26.3659	2.4769	19.1342	2.89997	TRUE	TRUE
ENSG00000142621.19	FHAD1	0.000845404	0.00649552	11.1388	0.807242	10.9294	1.33708	3.31325	0.9026	6.76553	0.701701	2.55854	0.937154	5.89169	2.53033	TRUE	TRUE
ENSG00000160191.18	PDE9A	0.000846355	0.00649745	11.1367	0.68223	3.40851	1.33571	4.31505	1.44114	6.94367	0.889248	2.66875	1.08708	4.33399	1.90119	TRUE	TRUE
ENSG00000008710.19	PKD1	0.000846509	0.00649745	11.1364	25.5408	53.9286	47.3269	85.1727	18.3095	87.9517	37.717	69.5205	32.2235	74.1434	1.19968	TRUE	TRUE
ENSG00000140961.14	OSGIN1	0.000847029	0.00649816	11.1352	1.35436	20.8031	1.85966	20.0662	6.97553	11.5964	4.53947	27.4256	3.68226	19.9728	2.40792	TRUE	TRUE
ENSG00000065243.20	PKN2	0.000847683	0.0064999	11.1338	76.8142	15.8507	27.6792	18.2383	49.1851	20.0177	47.0075	16.8817	50.1715	17.7471	-1.49405	TRUE	TRUE
ENSG00000112303.14	VNN2	0.000848515	0.006503	11.132	932.325	34.0237	126.669	66.4188	999.218	60.2881	389.475	35.8549	611.922	49.1464	-3.63549	TRUE	TRUE
ENSG00000198964.14	SGMS1	0.000849713	0.00650891	11.1294	16.4508	77.2788	11.2227	35.6913	11.15	37.2735	16.7698	28.6193	13.8983	44.7157	1.67875	TRUE	TRUE
ENSG00000181544.15	FANCB	0.000852972	0.00653058	11.1223	2.05704	0.747544	1.76575	0.373644	3.07284	0.634352	2.67256	0.284586	2.39205	0.510032	-2.03038	TRUE	TRUE
ENSG00000118564.15	FBXL5	0.000854547	0.00653935	11.1189	234.335	57.5874	95.1895	51.8376	260.582	41.7387	131.671	39.1402	180.444	47.576	-1.92102	TRUE	TRUE
ENSG00000116903.7	EXOC8	0.000861049	0.00658183	11.1048	17.8369	7.17953	12.3456	6.66147	19.8205	7.25963	19.8281	9.50539	17.4578	7.6515	-1.17956	TRUE	TRUE
ENSG00000187513.9	GJA4	0.000861184	0.00658183	11.1045	0.1448	0.871169	0.128815	17.6444	0.271435	4.93515	0	2.69564	0.136262	6.53659	4.81198	TRUE	TRUE
ENSG00000260428.3	SCX	0.000861396	0.00658183	11.104	0.789891	1.99537	1.19913	4.32941	0.768446	3.62284	1.2076	3.07473	0.991267	3.25559	1.62056	TRUE	TRUE
ENSG00000134824.14	FADS2	0.000862096	0.00658387	11.1025	5.3333	11.0854	6.13683	17.9735	4.51658	22.0457	4.42598	10.3878	5.10317	15.3731	1.5723	TRUE	TRUE
ENSG00000160710.17	ADAR	0.000865199	0.00660273	11.0959	234.847	62.5755	120.058	62.909	240.771	70.4768	152.599	49.2275	187.069	61.2972	-1.6081	TRUE	TRUE
ENSG00000130522.6	JUND	0.000865434	0.00660273	11.0954	258.279	898.763	173.571	1627.17	637.397	1484.6	306.994	887.86	344.06	1224.6	1.83127	TRUE	TRUE
ENSG00000133858.16	ZFC3H1	0.000866054	0.00660415	11.094	56.9498	740.017	40.2853	174.835	53.6316	438.901	49.1525	166.79	50.0048	380.136	2.92387	TRUE	TRUE
ENSG00000150347.16	ARID5B	0.000867445	0.00660664	11.0911	8.5089	35.9358	15.2988	66.6964	2.78823	28.5353	12.053	76.7242	9.66224	51.9729	2.41525	TRUE	TRUE
ENSG00000011114.15	BTBD7	0.00086776	0.00660664	11.0904	11.0255	36.8298	11.3124	23.1563	13.9396	31.5317	12.3724	25.2179	12.1624	29.1839	1.25586	TRUE	TRUE
ENSG00000249992.2	TMEM158	0.000868041	0.00660664	11.0898	4.35877	11.3816	3.96948	33.8302	1.8608	17.0448	6.98245	11.2612	4.29287	18.3795	2.07269	TRUE	TRUE
[truncated: 17,967 more rows]
