# Supplementary material for: Single-cell RNA sequencing identifies an Il1rn+/Trem1+ macrophage subpopulation as a cellular target for mitigating the progression of thoracic aortic aneurysm and dissection
Source: Cell Discov. 2022 Feb 8;8:11. doi: 10.1038/s41421-021-00362-2 (PMC8821555; doi:10.1038/s41421-021-00362-2)
Supplement: Supplementary file 11 — Supplementary Table S10 [file 41421_2021_362_MOESM11_ESM.xlsx]

## Sheet: Sheet1
Table S10. The differentially expressed genes between CD11b positive cells and CD11b negative cells of aortic tissue in human TAAD patients.
target_id	ext_gene.x	pval	qval	test_stat	AD1051TN	AD1051TP	AD1139TN	AD1139TP	AD1201TN	AD1201TP	AD1316TN	AD1316TP	cd11bneg	cd11bpos	Log2FC	StatSig	BioSig
ENSG00000204020.5	LIPN	1.16479e-08	8.04414e-05	32.5448	0	11.892	0	24.8944	0	18.9421	0	11.0417	0	16.6925	7.39168	TRUE	TRUE
ENSG00000103569.10	AQP9	1.47028e-08	8.04414e-05	32.0922	1.44709	282.804	0.41285	211.916	0.836329	138.808	0.758737	149.378	0.863752	195.727	7.6667	TRUE	TRUE
ENSG00000171051.8	FPR1	2.91225e-08	8.04414e-05	30.7651	1.25123	266.831	1.34249	246.615	4.05042	310.892	2.51721	225.234	2.29034	262.393	6.77892	TRUE	TRUE
ENSG00000116701.14	NCF2	3.10259e-08	8.04414e-05	30.6423	1.54621	166.991	1.24782	107.206	2.15701	109.847	2.40659	69.6113	1.83941	113.414	5.87111	TRUE	TRUE
ENSG00000186431.19	FCAR	3.2071e-08	8.04414e-05	30.578	0.543753	49.5295	0.240243	88.4054	0.546438	84.8098	0.959177	133.164	0.572403	88.9771	7.04959	TRUE	TRUE
ENSG00000258227.7	CLEC5A	3.87562e-08	8.04414e-05	30.2107	0.292834	51.8739	0.222813	92.6514	0.284847	150.822	0.100974	65.4146	0.225367	90.1904	8.11636	TRUE	TRUE
ENSG00000172243.17	CLEC7A	4.44544e-08	8.04414e-05	29.9447	2.77631	290.467	3.39775	175.817	4.16186	328.759	2.02377	157.582	3.08992	238.156	6.22285	TRUE	TRUE
ENSG00000204577.11	LILRB3	4.83476e-08	8.04414e-05	29.7819	1.15947	156.363	1.35049	85.1926	2.53047	124.501	1.11197	77.4446	1.5381	110.875	6.08207	TRUE	TRUE
ENSG00000115919.15	KYNU	4.96708e-08	8.04414e-05	29.7296	0.774452	123.446	1.57762	78.9342	2.32278	95.9764	2.449	114.625	1.78096	103.245	5.77986	TRUE	TRUE
ENSG00000140678.16	ITGAX	5.10836e-08	8.04414e-05	29.6752	2.97488	556.302	4.81346	381.927	10.674	531.427	6.1039	445.674	6.14156	478.833	6.26177	TRUE	TRUE
ENSG00000135094.11	SDS	6.12607e-08	8.76974e-05	29.3231	2.11181	165.861	0.837474	79.7782	1.77859	160.197	0.9212	98.6623	1.41227	126.125	6.38313	TRUE	TRUE
ENSG00000124882.4	EREG	7.77106e-08	9.7191e-05	28.8623	2.54358	1027.16	3.52096	367.209	5.34106	436.537	7.48277	526.057	4.72209	589.24	6.9333	TRUE	TRUE
ENSG00000197632.9	SERPINB2	8.02364e-08	9.7191e-05	28.8004	0.264853	70.9951	0.12485	74.2996	0.227829	75.8727	0.919186	121.558	0.38418	85.6813	7.46898	TRUE	TRUE
ENSG00000197405.8	C5AR1	8.6981e-08	9.7835e-05	28.644	7.72475	1318.11	2.5076	508.155	9.1417	762.797	5.46764	965.414	6.21042	888.62	7.13785	TRUE	TRUE
ENSG00000130830.15	MPP1	1.00436e-07	0.000105438	28.3656	13.4837	357.371	14.994	191.532	18.3838	237.541	11.7651	280.546	14.6567	266.748	4.17658	TRUE	TRUE
ENSG00000186407.7	CD300E	1.18788e-07	0.000114883	28.0407	0.288817	96.4895	1.15905	144.448	1.14058	100.616	0.672642	89.8591	0.815272	107.853	6.88199	TRUE	TRUE
ENSG00000124731.13	TREM1	1.24024e-07	0.000114883	27.9573	0.759148	219.386	2.41854	338.024	3.34647	492.044	1.75275	286.79	2.06923	334.061	7.26722	TRUE	TRUE
ENSG00000163694.15	RBM47	1.33264e-07	0.000116584	27.8182	1.27131	259.858	2.93391	106.811	2.94461	145.385	2.78865	110.903	2.48462	155.739	5.91396	TRUE	TRUE
ENSG00000059377.17	TBXAS1	1.54323e-07	0.00012317	27.5344	4.84312	291.056	3.71313	98.2353	4.0082	195.675	5.67705	131.791	4.56037	179.189	5.2657	TRUE	TRUE
ENSG00000085514.16	PILRA	1.56436e-07	0.00012317	27.5081	2.40332	173.815	1.81657	82.3302	3.73418	166.313	2.85764	73.9007	2.70293	124.09	5.46947	TRUE	TRUE
ENSG00000161921.15	CXCL16	1.7533e-07	0.00012674	27.2876	15.5352	545.045	16.9465	341.166	30.2821	677.576	22.6996	370.62	21.3659	483.602	4.494	TRUE	TRUE
ENSG00000167703.14	SLC43A2	1.84352e-07	0.00012674	27.1906	7.05814	187.592	13.3166	123.2	10.9079	225.969	9.43256	147.189	10.1788	170.987	4.05699	TRUE	TRUE
ENSG00000129450.8	SIGLEC9	1.85116e-07	0.00012674	27.1826	0.41154	41.0838	0.111536	22.9229	0.551891	39.024	0.258787	26.2059	0.333438	32.3091	6.22443	TRUE	TRUE
ENSG00000198814.12	GK	1.94415e-07	0.00012756	27.0879	6.1968	247.773	3.03395	161.991	5.1053	235.574	11.8534	265.708	6.54737	227.761	5.09923	TRUE	TRUE
ENSG00000143110.11	C1orf162	2.16581e-07	0.000136128	26.8792	2.87318	164.162	5.09678	90.6438	4.34474	158.438	7.78369	121.618	5.0246	133.715	4.70666	TRUE	TRUE
ENSG00000235568.6	NFAM1	2.44792e-07	0.000136128	26.6426	0.635425	37.4649	1.05586	18.3765	1.25857	33.1649	0.695789	21.809	0.911411	27.7038	4.78084	TRUE	TRUE
ENSG00000160883.11	HK3	2.5711e-07	0.000136128	26.5477	0.306504	77.5696	0.277268	52.3955	0.707642	49.2279	0.0707435	35.659	0.340539	53.713	6.93254	TRUE	TRUE
ENSG00000163220.11	S100A9	2.58134e-07	0.000136128	26.54	9.01382	323.218	6.03346	1352.8	9.4362	743.461	6.32245	405.097	7.70148	706.144	6.50028	TRUE	TRUE
ENSG00000146094.14	DOK3	2.63339e-07	0.000136128	26.5015	2.52002	76.028	4.88758	82.2929	4.19935	108.08	6.19295	58.367	4.44997	81.1919	4.15918	TRUE	TRUE
ENSG00000019169.10	MARCO	2.67565e-07	0.000136128	26.4707	0.262934	46.2999	0.108535	41.7815	0.142735	19.8097	0.502177	20.2881	0.254095	32.0448	6.5043	TRUE	TRUE
ENSG00000018280.17	SLC11A1	2.67985e-07	0.000136128	26.4677	1.67428	190.836	0.529508	220.727	2.61827	421.784	2.63121	489.755	1.86332	330.775	7.39685	TRUE	TRUE
ENSG00000119535.17	CSF3R	3.06721e-07	0.000150935	26.2069	2.24476	130.33	1.32655	201.568	5.21787	298.476	3.45623	141.787	3.06135	193.04	5.93296	TRUE	TRUE
ENSG00000128604.20	IRF5	3.3323e-07	0.000159011	26.0469	1.31813	82.8405	2.0897	40.4526	2.43693	73.9206	3.81893	53.2582	2.41592	62.618	4.63972	TRUE	TRUE
ENSG00000166928.11	MS4A14	3.43961e-07	0.000159304	25.9857	0.405588	34.2603	0.0921209	15.8415	0.208268	31.6294	0.453085	43.909	0.289765	31.4101	6.33706	TRUE	TRUE
ENSG00000158714.11	SLAMF8	3.62601e-07	0.000163139	25.8838	0.872125	60.8667	2.09753	38.2413	1.99115	40.632	2.32967	44.3057	1.82262	46.0114	4.58398	TRUE	TRUE
ENSG00000175489.10	LRRC25	4.05928e-07	0.000175175	25.6659	0.372227	66.1155	0.551978	36.9851	0.526037	52.5338	0.932505	17.6707	0.595687	43.3263	5.96399	TRUE	TRUE
ENSG00000169896.18	ITGAM	4.11601e-07	0.000175175	25.6392	1.05852	176.445	1.39048	142.614	4.01988	195.11	3.13294	92.084	2.40046	151.563	5.92254	TRUE	TRUE
ENSG00000127507.18	ADGRE2	4.48077e-07	0.000178218	25.4753	4.1001	163.498	6.25154	106.265	5.46504	147.882	8.80252	74.2074	6.1548	122.963	4.29829	TRUE	TRUE
ENSG00000105609.16	LILRB5	4.49973e-07	0.000178218	25.4672	0.416265	118.724	0.267337	48.1497	0.833405	43.4646	0.376422	28.1782	0.473357	59.6291	6.70286	TRUE	TRUE
ENSG00000038945.15	MSR1	4.52703e-07	0.000178218	25.4555	2.26866	637.643	1.06979	268.374	6.15652	494.082	1.97144	321.074	2.8666	430.293	7.1807	TRUE	TRUE
ENSG00000167850.4	CD300C	5.49323e-07	0.000207653	25.0824	0.32404	42.4753	0.442642	56.1975	1.47567	53.184	0.540933	27.1416	0.695822	44.7496	5.81651	TRUE	TRUE
ENSG00000160255.18	ITGB2	5.53847e-07	0.000207653	25.0666	28.5157	976.967	31.9941	533.149	41.0418	841.571	36.927	383.922	34.6196	683.902	4.30018	TRUE	TRUE
ENSG00000158869.11	FCER1G	5.73503e-07	0.000210022	24.9993	4.81137	1180.46	5.71828	633.837	19.6825	1254.14	5.68451	533.882	8.97416	900.579	6.6331	TRUE	TRUE
ENSG00000143226.13	FCGR2A	6.65826e-07	0.000223091	24.7116	8.56857	1739.31	4.80923	619.839	19.2171	1615.09	8.62839	659.358	10.3058	1158.4	6.79872	TRUE	TRUE
ENSG00000121594.12	CD80	6.67185e-07	0.000223091	24.7077	0.248988	27.5398	0.590677	22.3225	0.76587	39.2764	1.00024	24.4092	0.651444	28.3869	5.24449	TRUE	TRUE
ENSG00000169429.11	CXCL8	6.67525e-07	0.000223091	24.7067	59.2879	23674.7	146.405	7190.17	123.236	14093.8	97.1724	6070.31	106.525	12757.2	6.90263	TRUE	TRUE
ENSG00000163735.7	CXCL5	6.80016e-07	0.000223091	24.6709	0.411691	256.811	0.590396	82.5391	0.248787	48.6949	1.01437	245.488	0.566312	158.383	7.89392	TRUE	TRUE
ENSG00000166927.13	MS4A7	6.88499e-07	0.000223091	24.6471	3.8358	758.444	1.75496	286.884	7.39026	573.304	2.51134	259.885	3.87309	469.629	6.88542	TRUE	TRUE
ENSG00000260314.3	MRC1	6.94194e-07	0.000223091	24.6312	0.855465	480.9	1.21481	111.994	2.12333	97.174	1.8162	205.44	1.50245	223.877	7.12693	TRUE	TRUE
ENSG00000124491.15	F13A1	7.25798e-07	0.000228339	24.5454	3.93249	1276.47	5.67878	446.929	10.0785	499.226	2.6436	383.799	5.58334	651.605	6.84134	TRUE	TRUE
ENSG00000170909.13	OSCAR	7.46752e-07	0.000228339	24.4906	1.07629	36.7767	0.457	36.2045	1.5252	59.8755	0.598464	23.301	0.914238	39.0394	5.27015	TRUE	TRUE
ENSG00000115956.10	PLEK	7.5446e-07	0.000228339	24.4708	5.41472	1043.34	5.0044	366.082	12.1324	906.116	6.011	303.485	7.14063	654.755	6.49892	TRUE	TRUE
ENSG00000146070.17	PLA2G7	7.76114e-07	0.000228339	24.4162	0.681533	35.3076	0.276478	14.7343	0.378798	10.4404	0.252003	18.6287	0.397203	19.7777	5.32117	TRUE	TRUE
ENSG00000117154.12	IGSF21	7.89134e-07	0.000228339	24.3842	0.604351	47.7435	0.168792	38.9773	0.48773	98.1391	0.0744084	77.3802	0.33382	65.56	7.24177	TRUE	TRUE
ENSG00000103313.12	MEFV	7.97524e-07	0.000228339	24.3638	0.443842	19.8607	0.834332	12.8303	0.821099	17.0036	1.5312	15.9138	0.907619	16.4021	4.03362	TRUE	TRUE
ENSG00000112394.17	SLC16A10	8.40581e-07	0.000232232	24.2625	0.834773	151.664	0.280755	80.6785	0.831142	107.435	2.43235	268.387	1.09476	152.041	6.99255	TRUE	TRUE
ENSG00000186818.12	LILRB4	8.43453e-07	0.000232232	24.256	1.27407	139.558	1.26649	123.939	2.3893	186.652	2.80718	47.0882	1.93426	124.309	5.93445	TRUE	TRUE
ENSG00000114013.16	CD86	8.55368e-07	0.000232232	24.229	0.883899	207.133	1.5253	110.476	3.93537	178.075	2.79262	90.166	2.2843	146.463	5.94181	TRUE	TRUE
ENSG00000239642.6	MEIKIN	8.78053e-07	0.000234351	24.1785	0	5.01885	0	12.0203	0.114211	20.585	0	9.58364	0.0285526	11.8019	6.53269	TRUE	TRUE
ENSG00000187474.5	FPR3	9.18517e-07	0.000241065	24.0918	0.445185	177.109	0.303754	99.2186	1.4546	97.8987	0.463704	42.1844	0.666812	104.103	7.0863	TRUE	TRUE
ENSG00000163814.8	CDCP1	9.42009e-07	0.000242074	24.0431	2.63393	24.4453	1.12582	24.0974	1.17319	17.3736	0.893035	23.7946	1.45649	22.4278	3.85533	TRUE	TRUE
ENSG00000181577.16	C6orf223	9.53109e-07	0.000242074	24.0206	0.0637895	6.34351	0.0721479	3.74527	0.0753785	7.51209	0.144998	2.18751	0.0890785	4.94709	4.7384	TRUE	TRUE
ENSG00000142347.19	MYO1F	1.02143e-06	0.000248964	23.8873	16.1348	180.083	11.1528	123.61	17.6419	218.746	24.0503	118.467	17.245	160.227	3.20842	TRUE	TRUE
ENSG00000153310.19	FAM49B	1.04472e-06	0.000248964	23.8439	14.2717	235.89	17.2389	137.539	13.4488	212.329	25.9579	137.468	17.7294	180.807	3.34292	TRUE	TRUE
ENSG00000161929.15	SCIMP	1.04729e-06	0.000248964	23.8392	0.837932	35.9272	0.852277	18.2979	0.934568	30.0285	2.01277	15.868	1.15939	25.0304	4.31864	TRUE	TRUE
ENSG00000167851.15	CD300A	1.05391e-06	0.000248964	23.8271	1.53035	121.439	3.18181	61.5549	4.05994	105.16	2.94643	49.0481	2.92963	84.3006	4.80004	TRUE	TRUE
ENSG00000112137.17	PHACTR1	1.05929e-06	0.000248964	23.8173	9.32718	349.022	10.6471	151.94	6.50615	189.494	15.7214	143.43	10.5504	208.472	4.29156	TRUE	TRUE
ENSG00000164733.21	CTSB	1.08938e-06	0.000251072	23.7633	279.733	5861.11	345.6	2517.89	362.216	4131.09	206.754	3277.99	298.576	3947.02	3.72415	TRUE	TRUE
ENSG00000101916.11	TLR8	1.10014e-06	0.000251072	23.7444	0.189017	23.998	0.0940734	8.46136	0.128551	12.8206	0.25701	5.56709	0.167163	12.7118	5.58361	TRUE	TRUE
ENSG00000166825.14	ANPEP	1.12133e-06	0.000252251	23.7077	66.1003	577.712	42.4281	536.379	47.3685	273.595	70.7228	655.486	56.6549	510.793	3.1702	TRUE	TRUE
ENSG00000134755.17	DSC2	1.15384e-06	0.000255908	23.6527	0.326929	33.0095	0.662681	11.6019	0.319897	20.3057	0.427266	10.6788	0.434193	18.899	5.15242	TRUE	TRUE
ENSG00000171766.16	GATM	1.25779e-06	0.000271022	23.4867	1.90555	88.9029	1.51973	43.4143	3.22273	81.2519	2.1565	31.7753	2.20113	61.3361	4.73867	TRUE	TRUE
ENSG00000136286.16	MYO1G	1.27043e-06	0.000271022	23.4675	8.65703	134.041	9.81485	87.5138	11.0886	131.625	17.9376	78.558	11.8745	107.935	3.17346	TRUE	TRUE
ENSG00000132965.9	ALOX5AP	1.28736e-06	0.000271022	23.442	8.88035	201.407	11.9916	231.701	11.8568	395.443	29.7132	298.954	15.6105	281.876	4.16577	TRUE	TRUE
ENSG00000131042.14	LILRB2	1.30783e-06	0.000271022	23.4117	1.0082	230.663	0.604531	190.146	2.86444	172.487	3.0805	86.3805	1.88942	169.919	6.41721	TRUE	TRUE
ENSG00000198223.16	CSF2RA	1.32525e-06	0.000271022	23.3862	3.80114	108.426	1.23904	52.799	4.51317	103.128	3.55888	91.9412	3.27806	89.0735	4.72235	TRUE	TRUE
ENSG00000198223.16_PAR_Y	CSF2RA	1.32525e-06	0.000271022	23.3862	3.80114	108.426	1.23904	52.799	4.51317	103.128	3.55888	91.9412	3.27806	89.0735	4.72235	TRUE	TRUE
ENSG00000112303.14	VNN2	1.39228e-06	0.000281081	23.2913	0.723101	34.5463	1.51685	64.3435	2.59922	61.6068	2.31367	35.7439	1.78821	49.0601	4.7024	TRUE	TRUE
ENSG00000204472.13	AIF1	1.47595e-06	0.0002942	23.1791	2.41095	747.964	3.42612	239.047	6.36782	406.405	2.44481	153.218	3.66242	386.659	6.68363	TRUE	TRUE
ENSG00000268500.5	AC018755.2	1.64519e-06	0.000323835	22.9704	0.282826	12.7002	0.193804	8.47271	0.42425	14.0542	0.582207	6.57665	0.370772	10.451	4.4862	TRUE	TRUE
ENSG00000204482.10	LST1	1.75771e-06	0.000341711	22.8432	2.0793	236.273	4.44158	118.563	4.81597	227.403	3.27729	72.349	3.65353	163.647	5.44708	TRUE	TRUE
ENSG00000086730.17	LAT2	1.82077e-06	0.000349655	22.7754	3.30373	153.011	5.0116	81.0755	7.53042	170.677	8.8649	80.2525	6.17766	121.254	4.27285	TRUE	TRUE
ENSG00000214212.9	C19orf38	1.86225e-06	0.000353311	22.7322	0.217148	31.343	0.432519	18.9241	0.898875	31.8078	0.845299	13.9262	0.59846	24.0003	5.10873	TRUE	TRUE
ENSG00000066336.11	SPI1	1.93784e-06	0.000363275	22.6557	1.76046	375.574	3.64938	269.781	11.0384	477.778	4.97281	184.426	5.35526	326.89	5.90545	TRUE	TRUE
ENSG00000171659.15	GPR34	2.06137e-06	0.000380024	22.537	0.996008	139.966	0.657359	24.9241	1.07047	58.3764	0.558877	40.5286	0.820679	65.9488	6.16469	TRUE	TRUE
ENSG00000101336.14	HCK	2.07545e-06	0.000380024	22.5239	0.915573	230.055	2.3972	131.586	4.61721	198.433	2.30611	79.1377	2.55902	159.803	5.91016	TRUE	TRUE
ENSG00000117009.12	KMO	2.14693e-06	0.000388595	22.4589	0.693157	128.344	0.413118	23.1953	0.444451	22.8515	0.589045	42.7513	0.534943	54.2854	6.42045	TRUE	TRUE
ENSG00000136689.18	IL1RN	2.3613e-06	0.000390953	22.2761	1.91234	1316.42	1.32141	514.124	6.65114	683.063	0.823587	242.021	2.67712	688.907	7.95478	TRUE	TRUE
ENSG00000110077.14	MS4A6A	2.25364e-06	0.000390953	22.3657	6.23989	1395.64	2.97439	367.937	11.9587	613.792	4.34016	346.057	6.37829	680.857	6.71581	TRUE	TRUE
ENSG00000198019.13	FCGR1B	2.27533e-06	0.000390953	22.3473	0.347746	52.4881	0.905585	48.7378	1.68668	76.9198	0.659276	24.5309	0.899821	50.6691	5.66614	TRUE	TRUE
ENSG00000151650.8	VENTX	2.27642e-06	0.000390953	22.3464	0.426379	32.4801	0.14655	25.5306	1.12709	64.6406	0.527525	27.6823	0.556886	37.5834	5.84214	TRUE	TRUE
ENSG00000167613.16	LAIR1	2.30331e-06	0.000390953	22.3238	4.83731	491.305	2.05619	163.631	8.81798	413.851	6.63233	184.661	5.58595	313.362	5.78474	TRUE	TRUE
ENSG00000182566.13	CLEC4G	2.30818e-06	0.000390953	22.3198	0	4.66978	0	2.54352	0.0530222	2.62694	0.0529638	7.82341	0.0264965	4.41591	5.15785	TRUE	TRUE
ENSG00000175352.11	NRIP3	2.3396e-06	0.000390953	22.2938	2.5548	33.4677	3.42007	35.4513	2.95738	64.2485	4.53401	24.5737	3.36657	39.4353	3.51156	TRUE	TRUE
ENSG00000135077.9	HAVCR2	2.34773e-06	0.000390953	22.2871	2.94723	133.556	1.61404	84.9433	5.11764	161.411	7.70735	89.6824	4.34657	117.398	4.7238	TRUE	TRUE
ENSG00000105352.10	CEACAM4	2.38416e-06	0.000390953	22.2576	0.203826	17.7812	0.151504	6.31684	0.260749	12.1462	0.60685	16.5417	0.305732	13.1965	5.03437	TRUE	TRUE
ENSG00000108932.12	SLC16A6	2.40823e-06	0.000390953	22.2383	0.697514	15.8604	0.881758	8.97584	1.0251	12.0341	1.84706	13.3494	1.11286	12.5549	3.38322	TRUE	TRUE
ENSG00000158457.6	TSPAN33	2.44036e-06	0.000392127	22.2128	2.0772	90.6258	1.77941	45.764	2.30622	104.251	5.39496	42.3109	2.88945	70.7379	4.56657	TRUE	TRUE
ENSG00000133800.9	LYVE1	2.61091e-06	0.00041114	22.0832	4.59344	371.944	6.33763	146.698	8.33195	101.741	9.65441	333.203	7.22936	238.397	5.02414	TRUE	TRUE
ENSG00000155629.15	PIK3AP1	2.59328e-06	0.00041114	22.0962	2.51211	152.812	3.22889	62.0509	4.15382	111.283	4.73685	45.4859	3.65792	92.9081	4.62935	TRUE	TRUE
ENSG00000244482.10	LILRA6	2.76734e-06	0.000431453	21.9715	0.370236	101.037	0.474359	41.0163	1.17242	73.5349	0.105927	40.7957	0.530735	64.0959	6.6693	TRUE	TRUE
ENSG00000105967.16	TFEC	2.7947e-06	0.000431453	21.9526	0.574399	74.3814	0.316505	33.9004	0.783542	44.3424	2.09061	30.8102	0.941265	45.8586	5.46393	TRUE	TRUE
ENSG00000110079.18	MS4A4A	2.88375e-06	0.000439128	21.8924	1.44851	493.957	0.377346	123.046	1.9306	140.025	2.39922	127.433	1.53892	221.115	7.07656	TRUE	TRUE
ENSG00000163235.16	TGFA	2.90019e-06	0.000439128	21.8815	0.378109	12.1078	0.71112	12.0115	0.582188	14.1721	1.15847	9.34913	0.707473	11.9101	3.89469	TRUE	TRUE
ENSG00000171777.16	RASGRP4	2.94438e-06	0.000441573	21.8525	0.752395	34.4966	1.1241	16.8393	1.215	32.8179	1.66123	11.9094	1.18818	24.0158	4.22657	TRUE	TRUE
ENSG00000100599.16	RIN3	2.97687e-06	0.000442234	21.8314	15.3552	78.237	10.4915	56.3327	14.468	111.629	14.0713	78.0848	13.5965	81.071	2.56716	TRUE	TRUE
ENSG00000091106.19	NLRC4	3.05111e-06	0.000449026	21.7841	0.238377	5.16525	0.281662	2.97946	0.202538	3.3243	0.32833	5.9227	0.262727	4.34793	3.61618	TRUE	TRUE
ENSG00000015285.10	WAS	3.11372e-06	0.000451309	21.7452	5.90564	131.078	7.29764	98.8708	10.486	140.259	16.0087	73.5172	9.9245	110.931	3.46936	TRUE	TRUE
ENSG00000182782.8	HCAR2	3.12394e-06	0.000451309	21.7389	0.335426	97.2884	0.136024	89.4599	1.65137	167.764	0.401102	44.766	0.630981	99.8196	7.09479	TRUE	TRUE
ENSG00000151726.14	ACSL1	3.18583e-06	0.000456065	21.7013	16.6998	563.94	30.8463	274.833	18.3308	395.594	49.2712	693.35	28.787	481.929	4.06063	TRUE	TRUE
ENSG00000174125.8	TLR1	3.37641e-06	0.00047338	21.5898	3.39105	59.7347	1.90125	29.9958	2.4695	64.8284	2.99528	25.4092	2.68927	44.992	4.01491	TRUE	TRUE
ENSG00000139832.5	RAB20	3.3783e-06	0.00047338	21.5887	5.26716	239.323	5.63665	67.1423	10.2759	141.192	7.13247	105.937	7.07803	138.399	4.27014	TRUE	TRUE
ENSG00000141480.18	ARRB2	3.39696e-06	0.00047338	21.5782	22.8618	493.494	14.6564	234.632	27.5144	387.675	46.1098	259.407	27.7856	343.802	3.6244	TRUE	TRUE
ENSG00000182578.13	CSF1R	3.58231e-06	0.000494616	21.4763	5.46229	970.665	3.02866	347.389	14.406	696.307	4.88984	214.728	6.94669	557.272	6.30555	TRUE	TRUE
ENSG00000105501.12	SIGLEC5	3.61217e-06	0.000494616	21.4604	0	7.97574	0	4.50692	0	10.573	0.147947	4.93122	0.0369866	6.99672	5.69505	TRUE	TRUE
ENSG00000137474.22	MYO7A	3.68738e-06	0.000496843	21.4209	0.805107	68.3713	1.90292	17.6302	1.57682	34.7165	1.26318	29.9184	1.38701	37.6591	4.66634	TRUE	TRUE
ENSG00000099985.4	OSM	3.69154e-06	0.000496843	21.4187	2.3845	471.781	2.39716	161.177	5.67999	292.983	1.92035	80.3923	3.0955	251.583	6.29942	TRUE	TRUE
ENSG00000043462.12	LCP2	3.75851e-06	0.00050157	21.3842	13.817	1028.46	22.4878	461.329	32.1858	1104.66	30.0945	349.728	24.6463	736.045	4.89471	TRUE	TRUE
ENSG00000104043.14	ATP8B4	3.83242e-06	0.000502567	21.3469	0.745303	50.1793	2.84191	33.1379	1.90779	53.7492	3.60253	42.6036	2.27438	44.9175	4.24486	TRUE	TRUE
ENSG00000177575.12	CD163	3.86597e-06	0.000502567	21.3302	4.36669	1991.35	0.893803	423.994	8.94367	478.998	4.25055	1490.01	4.61368	1096.09	7.86142	TRUE	TRUE
ENSG00000155659.15	VSIG4	3.87436e-06	0.000502567	21.326	1.866	787.015	0.406286	186.677	5.36805	375.788	1.04142	341.751	2.17044	422.808	7.54123	TRUE	TRUE
ENSG00000275395.6	FCGBP	3.89704e-06	0.000502567	21.3148	1.81066	292.879	0.563722	183.263	5.92118	744.441	1.02285	248.657	2.3296	367.31	7.24053	TRUE	TRUE
ENSG00000164935.6	DCSTAMP	3.95977e-06	0.000502567	21.2842	0	16.8986	0.325392	15.5227	0.0873515	10.9854	0.128856	5.69595	0.1354	12.2757	5.71625	TRUE	TRUE
ENSG00000166523.8	CLEC4E	3.9727e-06	0.000502567	21.278	0.316414	17.3011	0.260616	46.2149	0.528041	29.3841	1.33034	102.025	0.608853	48.7312	6.10617	TRUE	TRUE
ENSG00000011600.11	TYROBP	3.98938e-06	0.000502567	21.2699	9.15852	2020.06	8.42674	1165.75	48.6515	2733.02	9.69116	750.895	18.982	1667.43	6.44936	TRUE	TRUE
ENSG00000086300.15	SNX10	4.03427e-06	0.000504188	21.2485	1.82036	54.0638	3.5602	22.8144	2.35191	58.77	1.95372	26.4912	2.42155	40.5349	4.01034	TRUE	TRUE
ENSG00000162711.17	NLRP3	4.23449e-06	0.000522228	21.1557	2.29454	677.689	1.34651	167.363	7.58543	540.31	5.72069	262.55	4.23679	411.978	6.57015	TRUE	TRUE
ENSG00000087266.17	SH3BP2	4.25614e-06	0.000522228	21.1459	21.206	111.165	23.5012	103.895	28.3524	173.769	33.1767	127.61	26.5591	129.11	2.27701	TRUE	TRUE
ENSG00000168769.13	TET2	4.27811e-06	0.000522228	21.136	9.49146	68.8502	7.19272	40.35	6.78052	40.5176	10.9059	59.2301	8.59265	52.237	2.58996	TRUE	TRUE
ENSG00000162747.11	FCGR3B	4.58138e-06	0.000554947	21.0048	1.33689	22.5508	0.510182	29.6085	0.703066	23.5693	2.13428	13.1569	1.1711	22.2214	4.13427	TRUE	TRUE
ENSG00000150681.10	RGS18	4.75044e-06	0.000569978	20.9354	0.20467	17.7677	0.120252	9.27714	0.216215	13.6218	0.459878	6.07824	0.250254	11.6862	5.07256	TRUE	TRUE
ENSG00000111679.17	PTPN6	4.77787e-06	0.000569978	20.9243	4.94307	120.332	10.0427	96.1083	12.4611	126.561	10.7497	69.9152	9.54917	103.229	3.4207	TRUE	TRUE
ENSG00000180061.10	TMEM150B	4.92114e-06	0.000580041	20.8677	0.342986	43.8601	0.223669	8.95813	0.0889216	20.3717	0.384757	8.25336	0.260083	20.3608	5.82839	TRUE	TRUE
ENSG00000142185.16	TRPM2	4.93589e-06	0.000580041	20.862	0.852335	64.0161	0.463674	17.7186	1.12212	60.692	1.51135	21.2453	0.987368	40.918	5.23735	TRUE	TRUE
ENSG00000118640.11	VAMP8	5.02103e-06	0.000585675	20.8292	8.37877	392.525	13.8867	147.257	13.2876	243.423	12.7753	111.055	12.0821	223.565	4.19851	TRUE	TRUE
ENSG00000165457.14	FOLR2	5.16241e-06	0.000597739	20.7761	3.22815	1063.09	1.04464	312.382	7.73683	493.908	1.05187	215.435	3.26537	521.204	7.27521	TRUE	TRUE
ENSG00000178226.11	PRSS36	5.2521e-06	0.000602811	20.7431	0.45669	24.8232	0.503366	9.6383	0.429179	18.2894	0.418635	6.65116	0.451968	14.8505	4.75947	TRUE	TRUE
ENSG00000090382.6	LYZ	5.32028e-06	0.000602811	20.7184	6.78529	1269.92	13.9246	1396.68	24.7302	1217.96	8.8271	301.416	13.5668	1046.49	6.25888	TRUE	TRUE
ENSG00000141497.14	ZMYND15	5.32106e-06	0.000602811	20.7181	1.67188	33.4616	0.692443	16.1463	2.34865	35.9112	0.860423	19.3809	1.39335	26.225	4.13981	TRUE	TRUE
ENSG00000139572.4	GPR84	5.38406e-06	0.000605591	20.6956	0.292645	277.906	0.520012	89.6147	2.81356	307.372	0.901084	76.5055	1.13183	187.849	7.2534	TRUE	TRUE
ENSG00000151651.16	ADAM8	5.52793e-06	0.000616833	20.6451	6.8554	91.1212	13.8231	195.498	17.0854	258.375	17.4487	161.366	13.8032	176.59	3.66774	TRUE	TRUE
ENSG00000111252.10	SH2B3	5.56412e-06	0.000616833	20.6326	20.6374	195.24	27.0324	135.685	41.0973	229.308	36.8183	192.717	31.3964	188.238	2.58006	TRUE	TRUE
ENSG00000161944.16	ASGR2	5.60152e-06	0.000616833	20.6198	0.503536	8.71218	0.111338	7.9497	0.11204	14.5474	0.22596	4.60557	0.238219	8.95371	4.74248	TRUE	TRUE
ENSG00000163734.4	CXCL3	5.79384e-06	0.000633581	20.5551	38.4029	5599.49	60.6547	1114.11	28.6778	2116.86	56.2512	1074.7	45.9966	2476.29	5.74743	TRUE	TRUE
ENSG00000136295.15	TTYH3	6.01671e-06	0.000648713	20.4829	46.4525	333.953	18.8706	175.986	31.9495	231.334	22.2898	210.735	29.8906	238.002	2.989	TRUE	TRUE
ENSG00000117676.14	RPS6KA1	6.03538e-06	0.000648713	20.4769	3.01299	48.841	4.66581	38.2898	4.51249	64.2811	8.88916	34.2654	5.27011	46.4193	3.11481	TRUE	TRUE
ENSG00000112299.8	VNN1	6.05581e-06	0.000648713	20.4705	0.71458	5.84959	0.480972	5.302	0.411742	9.3677	0.285454	3.90811	0.473187	6.10685	3.43678	TRUE	TRUE
ENSG00000167618.10	LAIR2	6.19479e-06	0.000653111	20.4271	0.799169	45.3194	1.73123	18.1696	1.24027	41.509	1.41916	14.057	1.29746	29.7637	4.41752	TRUE	TRUE
ENSG00000108179.14	PPIF	6.19807e-06	0.000653111	20.426	19.9959	499.267	49.4805	453.844	39.4907	865.301	60.6857	373.659	42.4132	548.018	3.6885	TRUE	TRUE
ENSG00000051523.11	CYBA	6.22129e-06	0.000653111	20.4189	240.798	1771.86	304.573	1480.19	297.429	2172.17	309.221	1022.34	288.005	1611.64	2.48395	TRUE	TRUE
ENSG00000106266.11	SNX8	6.39985e-06	0.000667407	20.3647	9.3077	88.7272	16.2368	90.5934	24.5146	105.986	18.9406	142.814	17.2499	107.03	2.62636	TRUE	TRUE
ENSG00000152766.6	ANKRD22	6.61908e-06	0.000683336	20.3003	0.134739	4.58409	0.260646	3.71985	0.147094	11.0609	0.321509	4.50692	0.215997	5.96793	4.26322	TRUE	TRUE
ENSG00000239998.6	LILRA2	6.63939e-06	0.000683336	20.2944	0.615105	12.1882	0.406534	23.5417	0.344092	34.0573	0.359335	5.56755	0.431267	18.8387	5.15576	TRUE	TRUE
ENSG00000138463.9	SLC49A4	6.69971e-06	0.000683655	20.2771	4.12162	29.0143	4.13528	15.9698	3.7395	26.2568	3.06448	18.0629	3.76522	22.3259	2.53655	TRUE	TRUE
ENSG00000140379.8	BCL2A1	6.72932e-06	0.000683655	20.2687	9.06199	2214.08	8.34208	472.862	15.6064	1096.82	10.931	292.491	10.9854	1019.07	6.52259	TRUE	TRUE
ENSG00000110057.8	UNC93B1	6.88435e-06	0.000694922	20.2251	12.5316	128.979	15.7734	84.9316	20.7122	133.515	11.4112	66.6317	15.1071	103.514	2.76841	TRUE	TRUE
ENSG00000138670.17	RASGEF1B	7.00763e-06	0.000702861	20.1912	12.1405	383.361	19.5374	192.626	20.1243	315.266	44.0198	245.159	23.9555	284.103	3.56248	TRUE	TRUE
ENSG00000184730.11	APOBR	7.40924e-06	0.000738439	20.0846	1.08357	18.763	0.89003	6.94544	1.20084	12.502	2.22705	13.297	1.35037	12.8769	3.16145	TRUE	TRUE
ENSG00000140519.14	RHCG	7.53726e-06	0.00074447	20.0518	0	18.2569	0.137383	4.70106	0.123834	7.9614	0.184967	11.5186	0.111546	10.6095	5.66177	TRUE	TRUE
ENSG00000059728.11	MXD1	7.56431e-06	0.00074447	20.0449	8.02892	337.612	11.6041	128.549	11.2038	206.754	29.9472	215.54	15.196	222.114	3.86072	TRUE	TRUE
ENSG00000135838.13	NPL	7.79363e-06	0.000762275	19.9878	2.49058	253.348	2.26359	62.015	2.28203	82.392	2.86811	41.4034	2.47607	109.79	5.41474	TRUE	TRUE
ENSG00000134109.11	EDEM1	7.87122e-06	0.000762963	19.9689	20.0465	211.171	26.6128	129.483	22.836	208.754	38.8538	114.576	27.0873	165.996	2.61101	TRUE	TRUE
ENSG00000100077.15	GRK3	7.89757e-06	0.000762963	19.9625	1.71469	33.5108	1.27287	16.0008	2.0761	22.877	3.95087	17.4243	2.25363	22.4532	3.26038	TRUE	TRUE
ENSG00000203710.11	CR1	8.03787e-06	0.000770201	19.9288	0.290813	106.715	0.431169	48.1521	0.410081	23.1304	1.85952	29.9197	0.747895	51.9792	5.94068	TRUE	TRUE
ENSG00000012779.11	ALOX5	8.07031e-06	0.000770201	19.9211	3.93709	298.945	13.8357	217.762	12.7072	389.551	21.8357	211.621	13.0789	279.47	4.40691	TRUE	TRUE
ENSG00000214787.10	MS4A4E	8.12278e-06	0.000770539	19.9087	1.45132	76.5813	1.48056	25.1893	1.01236	38.3196	3.92282	30.1734	1.96677	42.5659	4.36764	TRUE	TRUE
ENSG00000106003.13	LFNG	8.2647e-06	0.00077063	19.8756	8.21539	65.8107	8.30126	49.8471	17.2105	72.6332	15.5732	77.4594	12.3251	66.4376	2.42092	TRUE	TRUE
ENSG00000155465.18	SLC7A7	8.26674e-06	0.00077063	19.8752	3.9763	124.14	3.96615	35.2818	3.91733	85.8508	4.55672	37.2579	4.10412	70.6326	4.0725	TRUE	TRUE
ENSG00000136634.7	IL10	8.27425e-06	0.00077063	19.8734	1.00288	394.799	0.580982	77.604	1.15274	99.7628	4.67801	120.168	1.85365	173.083	6.46998	TRUE	TRUE
ENSG00000181634.8	TNFSF15	8.31949e-06	0.00077063	19.863	0.432923	78.4445	0.33072	27.8496	0.554539	22.9301	0.338683	8.64811	0.414216	34.4681	6.07092	TRUE	TRUE
ENSG00000129667.12	RHBDF2	8.5214e-06	0.000784717	19.8172	12.8023	230.954	13.3001	111.39	22.8358	244.457	34.199	280.576	20.7843	216.844	3.37683	TRUE	TRUE
ENSG00000134955.11	SLC37A2	8.65009e-06	0.000790586	19.7885	1.01358	99.008	0.843952	46.7946	4.46196	92.4862	1.96047	38.3143	2.06999	69.1508	4.99607	TRUE	TRUE
ENSG00000122122.10	SASH3	8.69362e-06	0.000790586	19.7789	5.39762	52.8762	7.18765	52.2279	10.6976	66.2444	11.3871	35.2697	8.6675	51.6546	2.56145	TRUE	TRUE
ENSG00000163932.15	PRKCD	8.84892e-06	0.000790586	19.7451	15.1656	90.6125	14.3578	61.0273	20.985	103.839	17.2119	69.4025	16.9301	81.2204	2.25553	TRUE	TRUE
ENSG00000115271.11	GCA	8.85373e-06	0.000790586	19.744	10.6672	67.4352	10.6825	64.0268	6.98366	61.6101	9.92306	37.206	9.56409	57.5695	2.5771	TRUE	TRUE
ENSG00000116017.11	ARID3A	8.87035e-06	0.000790586	19.7405	2.66659	35.0764	4.14878	15.7142	3.85916	32.095	4.57543	32.3397	3.81249	28.8063	2.88523	TRUE	TRUE
ENSG00000197629.6	MPEG1	8.95127e-06	0.000790586	19.7231	1.09448	320.367	2.29178	120.711	2.99103	147.799	4.52634	54.782	2.72591	160.915	5.83234	TRUE	TRUE
ENSG00000257335.8	MGAM	8.96419e-06	0.000790586	19.7203	0.191803	2.70229	0.211309	10.8416	0.170435	5.30164	0.264833	13.3805	0.209595	8.0565	4.7195	TRUE	TRUE
ENSG00000275385.2	CCL18	8.98679e-06	0.000790586	19.7155	0.806236	327.682	0.323607	42.7763	0.469051	37.0777	0.365976	33.8758	0.491218	110.353	7.54553	TRUE	TRUE
ENSG00000026297.15	RNASET2	9.08356e-06	0.000793891	19.6951	28.7041	465.985	41.3434	226.226	33.0221	393.211	61.0517	208.562	41.0303	323.496	2.97592	TRUE	TRUE
ENSG00000137393.9	RNF144B	9.12518e-06	0.000793891	19.6863	1.96997	100.046	2.42008	26.2628	3.3814	80.9667	5.11886	118.066	3.22258	81.3354	4.61528	TRUE	TRUE
ENSG00000060558.4	GNA15	9.1889e-06	0.000795042	19.673	2.4938	113.874	6.65973	87.8318	9.51359	153.456	10.534	80.1832	7.30029	108.836	3.87976	TRUE	TRUE
ENSG00000010610.10	CD4	9.29073e-06	0.00079668	19.652	6.35162	349.229	13.7112	159.875	15.9347	258.374	14.7207	116.173	12.6796	220.913	4.11222	TRUE	TRUE
ENSG00000129226.14	CD68	9.31186e-06	0.00079668	19.6476	41.2442	1592.7	38.2946	668.619	75.7062	1329.56	25.1295	484.213	45.0936	1018.77	4.49471	TRUE	TRUE
ENSG00000167207.13	NOD2	9.3702e-06	0.00079668	19.6357	0.433449	21.7447	1.78471	23.9208	1.80791	40.533	2.09048	35.8343	1.52914	30.5082	4.23174	TRUE	TRUE
ENSG00000173372.17	C1QA	9.41021e-06	0.00079668	19.6276	11.4633	3684.11	2.29846	768.299	21.6896	1334.41	2.69617	830.856	9.53688	1654.42	7.42363	TRUE	TRUE
ENSG00000133805.15	AMPD3	9.70141e-06	0.000810368	19.5693	3.36092	193.424	3.68245	47.884	5.00784	201.928	9.92592	174.496	5.49428	154.433	4.78782	TRUE	TRUE
ENSG00000165168.7	CYBB	9.71382e-06	0.000810368	19.5669	1.20013	419.387	1.8295	171.283	4.07291	274.778	8.25954	106.032	3.84052	242.87	5.94625	TRUE	TRUE
ENSG00000177535.8	OR2B11	9.72627e-06	0.000810368	19.5644	0.244169	17.7055	0.0887624	7.51672	0.387711	15.4757	0.825126	11.7021	0.386442	13.1	4.76213	TRUE	TRUE
ENSG00000147416.11	ATP6V1B2	9.95567e-06	0.000825115	19.5199	37.9631	190.046	57.7004	141.435	35.0858	225.107	39.3288	239.916	42.5196	199.126	2.22482	TRUE	TRUE
ENSG00000187116.14	LILRA5	1.04081e-05	0.000858099	19.435	0.212148	17.6437	0.417661	60.2103	1.01647	39.3374	1.1978	17.4674	0.71102	33.6647	5.37963	TRUE	TRUE
ENSG00000167996.16	FTH1	1.04655e-05	0.000858337	19.4245	1889.62	14729.9	2229.3	9995.07	1996.26	17389.1	3422.96	10144.6	2384.54	13064.7	2.45384	TRUE	TRUE
ENSG00000187796.14	CARD9	1.06736e-05	0.000870863	19.3869	0.78304	39.6092	0.696822	10.3334	1.18505	33.2767	0.747652	10.587	0.85314	23.4516	4.62699	TRUE	TRUE
ENSG00000179331.3	RAB39A	1.08315e-05	0.000877342	19.3589	0.344566	5.42007	0.20249	2.66976	0.2753	4.93366	0.214147	3.24141	0.259126	4.06622	3.53618	TRUE	TRUE
ENSG00000216490.4	IFI30	1.08723e-05	0.000877342	19.3517	12.1353	1332.92	37.7542	1237.19	63.973	2127.35	26.2426	548.22	35.0263	1311.42	5.22255	TRUE	TRUE
ENSG00000065615.14	CYB5R4	1.09626e-05	0.000877342	19.3359	6.94423	52.053	8.22978	31.23	6.99406	36.8299	8.4268	32.5265	7.64872	38.1599	2.3038	TRUE	TRUE
ENSG00000163823.4	CCR1	1.09758e-05	0.000877342	19.3336	0.316021	98.9638	1.229	56.7011	0.551565	59.1966	0.409469	13.5513	0.626515	57.1032	6.29896	TRUE	TRUE
ENSG00000128271.22	ADORA2A	1.13383e-05	0.000899293	19.2716	7.70314	27.5749	6.36377	38.0513	8.316	45.3515	9.13749	30.0113	7.8801	35.2473	2.14712	TRUE	TRUE
ENSG00000177675.8	CD163L1	1.13647e-05	0.000899293	19.2671	0.635602	121.189	1.55115	34.5948	1.03784	28.8427	0.213349	32.3402	0.859485	54.2416	5.82365	TRUE	TRUE
ENSG00000090659.18	CD209	1.16376e-05	0.000909499	19.2218	0.345163	135.971	0.150196	38.0841	1.62786	36.0634	0.220661	31.648	0.585971	60.4415	6.46363	TRUE	TRUE
ENSG00000143153.13	ATP1B1	1.16586e-05	0.000909499	19.2184	11.9493	92.8264	11.331	51.3462	11.8631	109.727	11.6312	49.5409	11.6937	75.8601	2.68723	TRUE	TRUE
ENSG00000174130.12	TLR6	1.16669e-05	0.000909499	19.217	0.979245	8.85862	0.571204	5.59997	0.380918	7.53704	0.926427	5.69836	0.714449	6.9235	3.10829	TRUE	TRUE
ENSG00000183734.4	ASCL2	1.19733e-05	0.000928786	19.1675	0.0358433	5.43697	0.0328068	2.56186	0.0348125	5.42927	0.251942	1.62281	0.0888512	3.76273	4.3543	TRUE	TRUE
ENSG00000142512.15	SIGLEC10	1.23081e-05	0.000950076	19.1149	0.627968	41.8066	1.87945	15.6693	1.72789	42.788	2.70694	40.3101	1.73556	35.1435	4.26306	TRUE	TRUE
ENSG00000102038.15	SMARCA1	1.2625e-05	0.000969783	19.0664	49.0668	2.55628	24.3729	6.42509	28.5712	4.38405	23.052	5.20731	31.2657	4.64318	-2.72526	TRUE	TRUE
ENSG00000091317.8	CMTM6	1.29776e-05	0.000992028	19.0138	30.9756	182.159	36.0793	137.659	28.6253	170.378	34.7437	125.236	32.606	153.858	2.23491	TRUE	TRUE
ENSG00000137491.15	SLCO2B1	1.35831e-05	0.0010333	18.9268	2.60692	674.704	14.4318	206.359	8.36705	395.168	2.76683	227.155	7.04315	375.847	5.71782	TRUE	TRUE
ENSG00000141540.11	TTYH2	1.3686e-05	0.00103612	18.9124	8.10016	33.9784	9.76601	49.8842	10.5449	50.9726	6.60258	33.511	8.75342	42.0865	2.25248	TRUE	TRUE
ENSG00000053918.17	KCNQ1	1.38884e-05	0.00104642	18.8844	0.789846	64.9085	2.38043	37.0344	3.15473	68.0484	3.01081	30.3141	2.33395	50.0763	4.36563	TRUE	TRUE
ENSG00000213654.10	GPSM3	1.41129e-05	0.00105826	18.8538	9.43642	117.14	16.3785	108.262	15.5835	159.603	26.885	78.2903	17.0708	115.824	2.75514	TRUE	TRUE
ENSG00000125454.12	SLC25A19	1.42651e-05	0.00106461	18.8333	3.97961	130.522	12.3475	76.096	8.9774	88.0909	10.6692	66.907	8.99342	90.4039	3.31509	TRUE	TRUE
ENSG00000169385.3	RNASE2	1.43338e-05	0.00106469	18.8242	0.411409	38.3126	0	7.56093	0	26.6254	0	8.22212	0.102852	20.1802	6.6435	TRUE	TRUE
ENSG00000113532.13	ST8SIA4	1.44299e-05	0.00106523	18.8114	4.12019	60.8238	7.48067	34.516	5.08799	57.9411	10.8649	40.4243	6.88843	48.4263	2.79573	TRUE	TRUE
ENSG00000149781.12	FERMT3	1.45804e-05	0.00106523	18.7917	9.09551	244.109	13.9151	180.786	37.461	262.604	16.5179	144.417	19.2474	207.979	3.42692	TRUE	TRUE
ENSG00000203747.11	FCGR3A	1.45859e-05	0.00106523	18.7909	4.63051	1128.92	1.04792	294.5	11.9553	987.847	2.08602	254.713	4.92993	666.495	7.05013	TRUE	TRUE
ENSG00000186583.12	SPATC1	1.46116e-05	0.00106523	18.7876	0.084706	5.20974	0.118719	2.47257	0.374329	4.37778	0.275662	3.43497	0.213354	3.87376	3.66464	TRUE	TRUE
ENSG00000085265.11	FCN1	1.47477e-05	0.00106783	18.7699	0.227499	5.61082	0.408813	39.1713	0.593039	22.1014	0.316998	9.58992	0.386587	19.1184	5.30364	TRUE	TRUE
ENSG00000169508.7	GPR183	1.4783e-05	0.00106783	18.7653	24.4361	3136.78	33.5725	679.378	46.4849	2174.33	98.8625	1148.66	50.839	1784.79	5.13092	TRUE	TRUE
ENSG00000182853.12	VMO1	1.48601e-05	0.0010685	18.7554	0.872083	74.5858	3.89986	134.811	6.53665	318.133	2.00772	128.569	3.32908	164.025	5.58083	TRUE	TRUE
ENSG00000162723.10	SLAMF9	1.49406e-05	0.00106917	18.7451	0.126195	5.61722	0	3.97407	0	5.08339	0.226258	2.49405	0.0881131	4.29218	4.54527	TRUE	TRUE
ENSG00000168995.13	SIGLEC7	1.50052e-05	0.00106917	18.7369	0.177449	42.7543	0	12.2165	0.39411	30.0027	0.481256	12.4208	0.263204	24.3486	6.07283	TRUE	TRUE
ENSG00000146232.16	NFKBIE	1.52162e-05	0.00107125	18.7103	6.74599	157.311	15.2183	78.9366	12.2031	205.03	17.8348	88.2044	13.0005	132.37	3.33797	TRUE	TRUE
ENSG00000173391.9	OLR1	1.52313e-05	0.00107125	18.7084	2.49914	1436.98	1.19932	248.63	11.3267	1604.05	1.41255	323.915	4.10943	903.395	7.74575	TRUE	TRUE
ENSG00000126264.10	HCST	1.52385e-05	0.00107125	18.7075	4.5725	108.401	7.1259	82.4097	13.4541	170.501	11.8535	62.9723	9.2515	106.071	3.50505	TRUE	TRUE
ENSG00000162614.18	NEXN	1.53632e-05	0.00107522	18.6919	55.0484	7.42537	33.2046	8.10478	47.9458	5.2379	40.0108	14.9264	44.0524	8.92362	-2.29071	TRUE	TRUE
ENSG00000132205.11	EMILIN2	1.5818e-05	0.00109723	18.6363	3.94529	209.42	13.248	120.734	18.4603	175.007	15.1315	170.042	12.6963	168.801	3.72238	TRUE	TRUE
ENSG00000076944.16	STXBP2	1.58583e-05	0.00109723	18.6314	5.09649	140.969	12.6941	111.111	10.9736	146.928	24.2708	105.644	13.2588	126.163	3.24057	TRUE	TRUE
ENSG00000137462.8	TLR2	1.5932e-05	0.00109723	18.6226	7.62061	387.86	0.594823	146.717	4.24672	311.543	6.23563	420.313	4.67444	316.608	6.05168	TRUE	TRUE
ENSG00000095970.16	TREM2	1.60409e-05	0.00109723	18.6096	0.16632	100.589	0.158959	34.2441	1.83166	178.314	0.0726255	48.3553	0.557391	90.3757	7.10464	TRUE	TRUE
ENSG00000088827.12	SIGLEC1	1.61023e-05	0.00109723	18.6023	0.440383	130.179	0.0499554	32.7325	0.93873	79.622	0.132381	28.5164	0.390362	67.7623	7.11262	TRUE	TRUE
ENSG00000153395.10	LPCAT1	1.61634e-05	0.00109723	18.5951	34.9381	206.109	30.8335	105.284	37.8243	134.811	30.7301	142.961	33.5815	147.291	2.12962	TRUE	TRUE
ENSG00000141506.13	PIK3R5	1.61654e-05	0.00109723	18.5949	7.84755	229.718	10.7225	118.089	12.2493	210.434	35.1187	249.963	16.4845	202.051	3.60752	TRUE	TRUE
ENSG00000142583.18	SLC2A5	1.6246e-05	0.00109796	18.5854	1.65848	25.2766	6.27051	43.6649	3.32966	34.2996	3.19086	64.0007	3.61238	41.8105	3.4969	TRUE	TRUE
ENSG00000205269.6	TMEM170B	1.64182e-05	0.00110486	18.5653	0.843391	10.7451	0.820157	9.40683	1.26626	11.444	0.62421	4.48356	0.888506	9.01987	3.20569	TRUE	TRUE
ENSG00000152213.4	ARL11	1.668e-05	0.00111683	18.5351	0.278774	12.9966	0.191602	4.97055	0.253832	9.58966	0.719971	3.63199	0.361045	7.7972	4.09836	TRUE	TRUE
ENSG00000043591.6	ADRB1	1.67379e-05	0.00111683	18.5285	0.391072	1.97608	0.343982	2.35474	0.250986	5.32362	0.427871	2.50563	0.353477	3.04002	2.79167	TRUE	TRUE
ENSG00000159189.12	C1QC	1.71128e-05	0.00113702	18.4863	12.5946	3747.19	2.27119	871.657	34.8738	2027.33	3.46805	923.713	13.3019	1892.47	7.14177	TRUE	TRUE
ENSG00000105383.15	CD33	1.73551e-05	0.00114828	18.4595	0.912462	84.9448	0.586166	22.9686	2.48054	50.2671	1.12438	19.0956	1.27589	44.319	5.01274	TRUE	TRUE
ENSG00000134815.19	DHX34	1.74553e-05	0.00115008	18.4486	8.88164	28.3088	7.44935	21.6166	8.26898	32.5478	5.56963	39.6219	7.5424	30.5238	2.00256	TRUE	TRUE
ENSG00000104763.19	ASAH1	1.80304e-05	0.00118302	18.3868	52.5889	571.773	67.632	236.157	70.7587	347.523	54.779	305.419	61.4397	365.218	2.56957	TRUE	TRUE
ENSG00000171860.5	C3AR1	1.81222e-05	0.00118411	18.3771	1.78759	192.794	1.68934	47.5738	3.30811	128.686	2.75859	32.3772	2.38591	100.358	5.33667	TRUE	TRUE
ENSG00000172081.14	MOB3A	1.8282e-05	0.00118962	18.3604	16.8861	101.131	23.2895	92.2488	30.6103	99.4539	25.1695	80.8869	23.9888	93.4301	1.95706	TRUE	TRUE
ENSG00000177885.15	GRB2	1.84982e-05	0.00119873	18.338	31.1114	277.461	53.9409	166.129	47.0826	228.653	38.8123	158.583	42.7368	207.707	2.27832	TRUE	TRUE
ENSG00000100365.16	NCF4	1.86469e-05	0.00119926	18.3227	1.49561	216.991	3.52749	98.273	3.74446	137.305	10.1644	64.5267	4.733	129.274	4.74248	TRUE	TRUE
ENSG00000115009.13	CCL20	1.86588e-05	0.00119926	18.3215	9.26155	3557.44	8.64757	260.081	4.84991	550.473	14.8974	722.713	9.4141	1272.68	7.0637	TRUE	TRUE
ENSG00000138964.17	PARVG	1.92597e-05	0.00123198	18.2611	11.603	210.968	15.0348	115.584	11.9286	162.764	38.353	131.109	19.2298	155.106	3.00528	TRUE	TRUE
ENSG00000065989.16	PDE4A	1.93243e-05	0.00123198	18.2548	16.3266	60.8241	12.3787	59.5474	24.7827	82.8554	19.4579	97.2214	18.2365	75.1121	2.03625	TRUE	TRUE
ENSG00000147206.17	NXF3	1.97766e-05	0.00125574	18.2107	0.209104	8.0062	0.124255	3.44471	0.181336	5.29835	0.441971	5.12094	0.239167	5.46755	4.03698	TRUE	TRUE
ENSG00000028277.21	POU2F2	1.99363e-05	0.00125968	18.1954	3.17885	61.1035	5.55752	35.4901	3.80813	58.2912	9.26477	28.4526	5.45232	45.8343	3.04841	TRUE	TRUE
ENSG00000176597.12	B3GNT5	1.99988e-05	0.00125968	18.1894	6.21094	221.982	15.4186	100.355	6.28878	302.25	21.8308	179.857	12.4373	201.111	4.00441	TRUE	TRUE
ENSG00000131669.10	NINJ1	2.01723e-05	0.00126555	18.173	33.5995	1426.23	64.317	525.316	78.3421	1400.24	41.304	445.424	54.3906	949.303	4.12294	TRUE	TRUE
ENSG00000175857.8	GAPT	2.04703e-05	0.00127915	18.145	0.196302	14.3851	0.800076	9.17355	0.753132	27.0291	1.15391	10.3941	0.725855	15.2454	4.21578	TRUE	TRUE
ENSG00000060982.15	BCAT1	2.15395e-05	0.00134064	18.0481	15.2555	54.2258	6.90022	38.7723	14.3062	50.1201	10.7152	71.9071	11.7943	53.7563	2.17885	TRUE	TRUE
ENSG00000121933.19	TMIGD3	2.18238e-05	0.00134557	18.0231	0.575758	35.5015	0.191293	5.77161	0.127933	19.6449	0.687329	42.5522	0.395578	25.8676	5.71145	TRUE	TRUE
ENSG00000125637.16	PSD4	2.18489e-05	0.00134557	18.0209	5.33247	31.0224	8.33302	32.7952	6.17105	26.6933	11.8347	30.731	7.91782	30.3104	1.92328	TRUE	TRUE
ENSG00000123338.13	NCKAP1L	2.1875e-05	0.00134557	18.0187	7.41581	137.813	7.57756	76.9368	8.57272	129.407	24.4079	77.1224	11.9935	105.32	3.12384	TRUE	TRUE
ENSG00000176571.12	CNBD1	2.22126e-05	0.00135366	17.9895	0.184249	5.38688	0.144792	2.04636	0	4.0003	0	4.2987	0.0822602	3.93306	4.4678	TRUE	TRUE
ENSG00000165025.15	SYK	2.22675e-05	0.00135366	17.9848	0.913001	115.48	1.99743	55.9681	2.90542	94.3532	5.53459	35.5113	2.83761	75.3281	4.68239	TRUE	TRUE
ENSG00000173369.16	C1QB	2.23167e-05	0.00135366	17.9806	9.93114	3408.4	2.33694	761.704	29.7386	1971.69	1.97374	765.545	10.9951	1726.83	7.28215	TRUE	TRUE
ENSG00000182022.18	CHST15	2.23503e-05	0.00135366	17.9777	9.67202	27.0718	11.914	34.3618	8.82609	41.2424	10.0615	42.8204	10.1184	36.3741	1.8357	TRUE	TRUE
ENSG00000062282.15	DGAT2	2.28372e-05	0.00137785	17.9367	1.10776	4.60638	0.884226	18.3279	0.737237	17.5874	1.52431	15.769	1.06338	14.0727	3.60671	TRUE	TRUE
ENSG00000104774.13	MAN2B1	2.32782e-05	0.00139909	17.9003	80.7414	353.023	51.4427	225.24	76.2045	417.914	56.3431	213.354	66.1829	302.383	2.19014	TRUE	TRUE
ENSG00000136167.14	LCP1	2.35293e-05	0.0014088	17.8799	36.2119	384.206	41.2037	317.963	37.3104	328.455	78.6746	177.754	48.3501	302.095	2.64091	TRUE	TRUE
ENSG00000054277.14	OPN3	2.41176e-05	0.00143612	17.8329	6.49512	62.4466	2.74775	27.989	2.01403	26.945	5.63314	51.6489	4.22251	42.2574	3.29267	TRUE	TRUE
ENSG00000088826.18	SMOX	2.4168e-05	0.00143612	17.8289	12.8921	47.5915	11.7126	43.4972	15.0247	55.675	11.0363	35.7355	12.6664	45.6248	1.84062	TRUE	TRUE
ENSG00000131398.14	KCNC3	2.43035e-05	0.00143875	17.8183	0.268828	4.64925	0.387828	3.17461	0.402112	11.3205	0.308617	2.30713	0.341847	5.36286	3.62804	TRUE	TRUE
ENSG00000112149.10	CD83	2.45331e-05	0.0014469	17.8004	14.2206	1873.22	43.5016	880.78	42.4161	2303.36	89.5064	704.591	47.4112	1440.49	4.92225	TRUE	TRUE
ENSG00000188820.13	CALHM6	2.49331e-05	0.001465	17.7696	0.675878	68.1695	2.03396	32.1967	1.04263	105.43	2.03305	19.9885	1.44638	56.4462	5.19246	TRUE	TRUE
ENSG00000110031.12	LPXN	2.52688e-05	0.00147921	17.7442	10.8004	157	11.7942	67.0672	11.9718	138.064	26.7481	94.2816	15.3286	114.103	2.88793	TRUE	TRUE
ENSG00000105246.6	EBI3	2.58427e-05	0.0015072	17.7015	0.067657	24.5348	0.518302	25.2723	0.972401	88.2161	1.26075	39.479	0.704777	44.3755	5.78828	TRUE	TRUE
ENSG00000171700.14	RGS19	2.61889e-05	0.00152176	17.6762	8.81405	69.6506	7.40835	50.9947	12.5822	99.0753	7.18484	32.7981	8.99735	63.1297	2.79708	TRUE	TRUE
ENSG00000125753.14	VASP	2.63629e-05	0.00152512	17.6636	35.1445	176.077	49.2007	192.722	55.9758	206.183	37.5829	130.315	44.476	176.324	1.98471	TRUE	TRUE
ENSG00000165685.8	TMEM52B	2.64404e-05	0.00152512	17.658	1.17222	109.988	0.30779	23.4995	1.58488	94.6291	0.34584	22.5502	0.852682	62.6667	6.04186	TRUE	TRUE
ENSG00000112799.9	LY86	2.6589e-05	0.00152682	17.6473	0.533993	155.034	1.36863	51.8669	3.044	156.391	4.16905	52.363	2.27892	103.914	5.45032	TRUE	TRUE
ENSG00000023171.18	GRAMD1B	2.66638e-05	0.00152682	17.642	3.06472	20.1199	3.04543	11.4916	3.15699	17.6838	6.19934	25.9005	3.86662	18.7989	2.25232	TRUE	TRUE
ENSG00000186517.14	ARHGAP30	2.68875e-05	0.00152906	17.6261	5.1244	83.2825	8.61488	57.5412	10.1995	82.7296	18.4179	54.9747	10.5892	69.632	2.70567	TRUE	TRUE
ENSG00000137831.15	UACA	2.68972e-05	0.00152906	17.6254	124.333	16.0641	95.3939	30.2652	124.224	15.2377	63.5022	19.3743	101.863	20.2353	-2.32599	TRUE	TRUE
ENSG00000184216.14	IRAK1	2.71599e-05	0.00153844	17.6069	28.4141	185.648	38.1796	105.185	45.3713	185.803	43.6038	141.974	38.8922	154.652	1.98871	TRUE	TRUE
ENSG00000116544.12	DLGAP3	2.7493e-05	0.00155173	17.5837	0.136401	2.81101	0.137807	1.88464	0.332392	3.07096	0.3249	1.30971	0.232875	2.26908	2.83127	TRUE	TRUE
ENSG00000158517.15	NCF1	2.78279e-05	0.00156384	17.5607	3.65267	52.2868	4.51286	59.1915	4.54956	83.1558	14.8427	43.021	6.88944	59.4138	3.08997	TRUE	TRUE
ENSG00000150337.13	FCGR1A	2.7987e-05	0.00156384	17.5499	2.43459	314.948	0.516034	137.533	4.84737	211.853	0.881968	49.8927	2.16999	178.557	6.29836	TRUE	TRUE
ENSG00000234511.10	C5orf58	2.80175e-05	0.00156384	17.5478	0.551756	13.7795	1.13171	8.6322	0.617257	24.0203	1.44316	8.77689	0.93597	13.8022	3.74626	TRUE	TRUE
ENSG00000171310.11	CHST11	2.81048e-05	0.00156384	17.5419	14.7408	151.99	22.3595	103.8	31.3062	195.989	39.0102	108.726	26.8542	140.126	2.37918	TRUE	TRUE
ENSG00000184602.6	SNN	2.85592e-05	0.00157875	17.5114	7.57496	138.485	16.5448	68.1623	12.6152	108.399	24.2737	99.168	15.2522	103.554	2.75526	TRUE	TRUE
ENSG00000145416.13	2020-03-01	2.85733e-05	0.00157875	17.5105	2.94405	81.9185	1.39945	35.142	1.71056	66.1947	4.33778	19.1555	2.59796	50.6027	4.23212	TRUE	TRUE
ENSG00000124126.14	PREX1	2.8905e-05	0.0015915	17.4885	32.2765	151.531	20.3395	97.666	36.1705	186.213	37.4678	110.12	31.5636	136.383	2.10782	TRUE	TRUE
ENSG00000115112.8	TFCP2L1	2.98787e-05	0.00163937	17.4255	0.295268	2.39299	0.0781752	2.54838	0.41619	4.88895	0.237418	7.09261	0.256763	4.23073	3.60157	TRUE	TRUE
ENSG00000151062.15	CACNA2D4	3.01997e-05	0.00165123	17.4052	1.2341	22.4333	2.37964	25.2609	2.2679	65.0246	5.62466	71.047	2.87657	45.9415	3.95121	TRUE	TRUE
ENSG00000129673.9	AANAT	3.03835e-05	0.00165553	17.3937	0.282605	6.53022	0.162802	2.67297	0.386976	10.5577	0.765735	9.71237	0.399529	7.36833	3.90214	TRUE	TRUE
ENSG00000173083.15	HPSE	3.10478e-05	0.00168584	17.3526	1.9931	23.6508	1.06638	12.8328	0.903658	22.8768	3.21576	10.7678	1.79473	17.5321	3.21814	TRUE	TRUE
ENSG00000184574.10	LPAR5	3.11539e-05	0.00168584	17.3461	0.241144	8.92187	0.279335	7.05584	0.654677	15.7006	1.31944	6.74507	0.623649	9.60585	3.74549	TRUE	TRUE
ENSG00000163131.11	CTSS	3.14037e-05	0.00169354	17.3309	11.6107	1132.68	48.5419	538.706	36.6619	738.942	49.0976	408.716	36.478	704.76	4.26829	TRUE	TRUE
ENSG00000167600.14	CYP2S1	3.17285e-05	0.00170239	17.3114	0.32241	19.4444	1.22327	28.0764	2.8908	32.7346	1.97506	33.3715	1.60288	28.4067	4.06525	TRUE	TRUE
ENSG00000165879.9	FRAT1	3.1839e-05	0.00170239	17.3048	2.00096	6.89066	1.78891	7.67698	1.95586	10.1248	2.33813	7.10465	2.02096	7.94927	1.92414	TRUE	TRUE
ENSG00000144677.15	CTDSPL	3.18922e-05	0.00170239	17.3016	22.342	3.51193	27.378	6.97613	28.5279	4.2799	21.9743	6.825	25.0555	5.39824	-2.19384	TRUE	TRUE
ENSG00000134070.5	IRAK2	3.21678e-05	0.00170597	17.2852	4.28389	117.52	7.44036	46.5114	6.97411	149.582	15.8563	93.4354	8.63867	101.762	3.54306	TRUE	TRUE
ENSG00000142657.21	PGD	3.21759e-05	0.00170597	17.2847	32.246	144.422	33.9653	91.0209	33.6022	95.3097	37.6189	137.256	34.3581	117.002	1.76485	TRUE	TRUE
ENSG00000165312.6	OTUD1	3.24401e-05	0.00171421	17.2692	10.3137	395.2	15.2523	229.85	22.2494	630.249	27.3848	127.149	18.8001	345.612	4.19311	TRUE	TRUE
ENSG00000198720.13	ANKRD13B	3.25956e-05	0.00171666	17.2601	21.1154	1.62073	11.6937	3.33898	19.2387	2.4816	11.3702	3.5687	15.8545	2.7525	-2.48366	TRUE	TRUE
ENSG00000103187.8	COTL1	3.27245e-05	0.00171771	17.2526	56.7889	305.642	81.5385	295.903	64.8992	435.979	105.831	211.199	77.2643	312.181	2.0131	TRUE	TRUE
ENSG00000130775.16	THEMIS2	3.31691e-05	0.00173526	17.227	4.89638	291.722	5.92301	150.65	11.3302	225.209	34.1811	195.308	14.0827	215.723	3.92765	TRUE	TRUE
ENSG00000072694.20	FCGR2B	3.3746e-05	0.001759	17.1942	0.764967	193.451	2.20328	133.613	4.41384	307.468	6.39071	60.476	3.4432	173.752	5.61666	TRUE	TRUE
ENSG00000184060.11	ADAP2	3.39256e-05	0.001759	17.1841	2.59913	186.068	2.86288	60.6087	4.22661	155.63	2.43301	26.5474	3.03041	107.213	5.09934	TRUE	TRUE
ENSG00000163013.11	FBXO41	3.39991e-05	0.001759	17.18	1.33765	9.606	1.18704	6.3615	1.29389	10.4881	3.3048	6.75558	1.78084	8.30279	2.15949	TRUE	TRUE
ENSG00000167604.14	NFKBID	3.40697e-05	0.001759	17.1761	10.5375	410.506	22.5342	144.055	20.8168	384.416	47.1677	247.34	25.264	296.579	3.54805	TRUE	TRUE
ENSG00000162511.8	LAPTM5	3.48192e-05	0.00178464	17.1348	40.5067	1665.42	75.1304	1218.55	82.5135	2111.48	304.331	1720.91	125.62	1679.09	3.73947	TRUE	TRUE
ENSG00000151948.12	GLT1D1	3.48968e-05	0.00178464	17.1305	0.392257	1.21181	0.167648	5.60403	0.172282	3.81441	0.250379	4.36181	0.245642	3.74801	3.47676	TRUE	TRUE
ENSG00000148498.16	PARD3	3.49062e-05	0.00178464	17.13	19.2109	1.13461	19.1536	3.71473	15.8037	1.16988	15.1181	3.22715	17.3216	2.31159	-2.85282	TRUE	TRUE
ENSG00000099331.13	MYO9B	3.57227e-05	0.00182047	17.0861	77.7612	309.434	73.5622	200.139	100.643	308.003	72.8898	337.109	81.2141	288.671	1.82835	TRUE	TRUE
ENSG00000168214.20	RBPJ	3.62611e-05	0.00184195	17.0577	35.091	147.052	38.293	100.906	32.2417	106.606	37.016	133.041	35.6604	121.901	1.77046	TRUE	TRUE
ENSG00000105963.15	ADAP1	3.63943e-05	0.00184277	17.0507	1.80324	55.7764	3.53157	31.4714	5.65781	60.381	1.87222	22.832	3.21621	42.6152	3.68714	TRUE	TRUE
ENSG00000145979.18	TBC1D7	3.69168e-05	0.00186323	17.0237	10.9585	32.1653	5.1888	23.4158	6.78268	32.4765	4.38543	34.118	6.82884	30.5439	2.14491	TRUE	TRUE
ENSG00000196209.13	SIRPB2	3.77439e-05	0.0018796	16.9816	0.0739103	10.8886	0.133714	6.98319	0.894861	23.0562	0.508357	22.987	0.402711	15.9788	4.99928	TRUE	TRUE
ENSG00000183019.7	MCEMP1	3.77833e-05	0.0018796	16.9796	0	5.24208	0.09458	62.1638	0.60799	50.0396	0.0923473	39.8247	0.198729	39.3175	7.04386	TRUE	TRUE
ENSG00000166920.12	C15orf48	3.78169e-05	0.0018796	16.9779	0.162937	259.921	2.26421	156.636	3.73255	293.357	0.963574	64.2789	1.78082	193.548	6.68594	TRUE	TRUE
ENSG00000166527.8	CLEC4D	3.78535e-05	0.0018796	16.9761	0	3.93385	0	7.68622	0.0471872	2.00824	0.296074	8.03007	0.0858153	5.4146	4.89131	TRUE	TRUE
ENSG00000111729.14	CLEC4A	3.79639e-05	0.0018796	16.9706	2.34515	44.0513	1.75714	19.1097	2.0192	26.9816	2.40859	10.7159	2.13252	25.2146	3.50323	TRUE	TRUE
ENSG00000140749.9	IGSF6	3.80183e-05	0.0018796	16.9678	1.44655	89.1695	1.31155	36.6773	1.49385	59.1432	2.77745	12.9668	1.75735	49.4892	4.73871	TRUE	TRUE
ENSG00000089639.11	GMIP	3.81094e-05	0.0018796	16.9633	18.9097	64.784	9.27403	52.257	12.7807	78.9573	22.7752	50.5678	15.9349	61.6415	1.94503	TRUE	TRUE
ENSG00000166145.14	SPINT1	3.81961e-05	0.0018796	16.959	1.3233	12.8635	0.685977	6.12354	1.62557	14.108	1.71899	7.16872	1.33846	10.0659	2.82115	TRUE	TRUE
ENSG00000120280.6	CXorf21	3.83688e-05	0.00188222	16.9504	0.220387	24.3642	1.00267	14.1983	0.869006	22.12	0.75146	7.02769	0.710881	16.9276	4.39224	TRUE	TRUE
ENSG00000173744.17	AGFG1	3.8659e-05	0.00189057	16.9361	22.0992	122.266	32.4568	80.8166	21.723	79.4981	29.7966	95.5191	26.5189	94.525	1.82977	TRUE	TRUE
ENSG00000204103.4	MAFB	3.89377e-05	0.00189831	16.9225	59.5679	256.024	34.3008	163.392	21.657	296.854	67.8001	293.773	45.8314	252.511	2.45936	TRUE	TRUE
ENSG00000147894.16	C9orf72	3.92844e-05	0.00190503	16.9057	7.52414	92.8569	11.6249	46.6695	5.50343	64.6365	18.974	76.9259	10.9066	70.2722	2.67664	TRUE	TRUE
ENSG00000182253.15	SYNM	3.93873e-05	0.00190503	16.9007	24.6362	1.38998	7.9529	1.98279	25.7072	1.30336	9.10403	1.48857	16.8501	1.54117	-3.36849	TRUE	TRUE
ENSG00000163221.9	S100A12	3.94386e-05	0.00190503	16.8982	0	6.23726	0.313166	114.012	0.359635	22.4314	0.176331	34.792	0.212283	44.3682	7.15378	TRUE	TRUE
ENSG00000167914.12	GSDMA	3.97387e-05	0.00191123	16.8838	0.130097	5.38845	0.042956	1.76821	0.117681	3.72206	0.471087	4.28867	0.190455	3.79185	3.74407	TRUE	TRUE
ENSG00000109323.11	MANBA	3.98097e-05	0.00191123	16.8804	22.5197	134.281	16.3742	49.4839	15.6756	116.735	22.7138	125.532	19.3208	106.508	2.45664	TRUE	TRUE
ENSG00000100558.9	PLEK2	4.01068e-05	0.00191652	16.8663	1.10036	11.3247	0.422547	8.70444	1.07562	18.7957	0.981789	5.16128	0.89508	10.9965	3.47915	TRUE	TRUE
ENSG00000158062.20	UBXN11	4.02066e-05	0.00191652	16.8616	15.2281	91.8716	22.98	63.7325	23.0068	70.0529	15.3958	55.5321	19.1527	70.2973	1.87046	TRUE	TRUE
ENSG00000128340.15	RAC2	4.0285e-05	0.00191652	16.8579	23.0386	124.708	32.4477	162.863	31.6738	172.904	37.0968	75.6386	31.0642	134.028	2.10565	TRUE	TRUE
ENSG00000087086.15	FTL	4.04473e-05	0.00191844	16.8503	1969.24	23638.2	2124.26	8861.83	1908.94	16673.9	1756.29	7859.68	1939.68	14258.4	2.87786	TRUE	TRUE
ENSG00000152229.18	PSTPIP2	4.06116e-05	0.00192045	16.8426	3.42957	28.7601	4.29302	15.1199	3.0174	16.0333	6.8004	30.2538	4.3851	22.5418	2.33578	TRUE	TRUE
ENSG00000161640.15	SIGLEC11	4.08697e-05	0.00192329	16.8306	0.304176	10.6202	0.0895789	3.61343	0.155612	9.63452	0.739384	4.55452	0.322188	7.10568	4.09318	TRUE	TRUE
ENSG00000132334.16	PTPRE	4.09158e-05	0.00192329	16.8284	8.20582	176.711	23.6557	121.551	22.9392	153.132	23.2683	102.294	19.5173	138.422	2.81992	TRUE	TRUE
ENSG00000141655.17	TNFRSF11A	4.17435e-05	0.00195635	16.7904	0.266733	16.6354	0.747789	9.52903	0.780136	13.3718	1.18589	5.09904	0.745138	11.1588	3.73572	TRUE	TRUE
ENSG00000134028.14	ADAMDEC1	4.25802e-05	0.00198965	16.7528	0.29791	24.4779	0.163745	11.7146	0	4.03436	0.0464754	8.83201	0.127033	12.2647	5.76718	TRUE	TRUE
ENSG00000153551.14	CMTM7	4.33883e-05	0.00202141	16.7171	6.1248	47.9162	11.0902	45.8089	9.45191	43.0853	18.2086	37.0197	11.2189	43.4575	1.94419	TRUE	TRUE
ENSG00000108556.10	CHRNE	4.36205e-05	0.00202623	16.707	1.89551	8.69708	2.57614	8.6258	2.57552	13.4209	2.15279	6.58646	2.29999	9.33256	1.97462	TRUE	TRUE
ENSG00000101307.15	SIRPB1	4.46216e-05	0.00206485	16.6639	0.433081	5.18694	0.928729	26.2667	1.08231	33.6633	1.13964	20.9531	0.89594	21.5175	4.44	TRUE	TRUE
ENSG00000196083.10	IL1RAP	4.49845e-05	0.00206485	16.6486	5.62056	52.7319	12.2621	36.8559	11.8474	43.1287	12.0768	45.4972	10.4517	44.5534	2.08129	TRUE	TRUE
ENSG00000169554.21	ZEB2	4.50554e-05	0.00206485	16.6456	78.4066	376.412	63.763	193.899	61.7535	264.681	56.9953	232.325	65.2296	266.829	2.03065	TRUE	TRUE
ENSG00000171208.10	NETO2	4.50798e-05	0.00206485	16.6445	1.55802	18.0703	2.94336	10.3123	1.29904	12.7182	3.8641	18.0603	2.41613	14.7903	2.56509	TRUE	TRUE
ENSG00000179583.19	CIITA	4.51076e-05	0.00206485	16.6434	3.8994	196.682	13.8704	127.595	9.11641	208.397	22.6397	110.434	12.3815	160.777	3.68809	TRUE	TRUE
ENSG00000141401.12	IMPA2	4.58547e-05	0.00209297	16.6122	5.63463	37.402	4.57948	20.5755	4.91196	29.1855	4.12977	14.1557	4.81396	25.3297	2.37155	TRUE	TRUE
ENSG00000187720.14	THSD4	4.73123e-05	0.00214106	16.5529	17.6358	1.64467	17.7576	4.08265	23.0578	1.99579	9.95839	3.40207	17.1024	2.7813	-2.57782	TRUE	TRUE
ENSG00000093072.18	ADA2	4.73372e-05	0.00214106	16.5519	5.48043	175.224	12.0937	85.4151	8.44296	125.36	18.2105	62.0931	11.0569	112.023	3.32907	TRUE	TRUE
ENSG00000100280.16	AP1B1	4.75088e-05	0.00214106	16.545	15.9718	236.791	22.7731	101.353	31.7286	214.25	21.2456	97.8838	22.9298	162.569	2.82037	TRUE	TRUE
ENSG00000159720.12	ATP6V0D1	4.75383e-05	0.00214106	16.5438	35.9816	234.954	49.9955	159.39	64.6021	230.497	36.3755	144.759	46.7387	192.4	2.03908	TRUE	TRUE
ENSG00000143546.10	S100A8	4.76342e-05	0.00214106	16.54	7.83238	61.248	5.75958	1079.23	4.55437	391.992	3.93062	248.34	5.51924	445.203	6.30827	TRUE	TRUE
ENSG00000145107.15	TM4SF19	4.77242e-05	0.00214106	16.5364	0.629506	8.99664	0.308354	3.46242	0.44257	8.2032	0.671685	3.47101	0.513029	6.03332	3.32264	TRUE	TRUE
ENSG00000183307.4	TMEM121B	4.85139e-05	0.00217031	16.5053	0.0607046	1.42778	0.0872904	0.922645	0.0401753	2.256	0.135868	0.579388	0.0810095	1.29645	2.94763	TRUE	TRUE
ENSG00000115590.14	IL1R2	4.87685e-05	0.00217552	16.4954	1.33329	48.9098	1.09201	53.6554	1.59885	45.5992	7.57551	206.661	2.89992	88.7064	4.88767	TRUE	TRUE
ENSG00000174837.15	ADGRE1	4.89652e-05	0.00217552	16.4878	0.330986	18.7222	0.227479	7.10346	0.588087	31.3434	0.369448	3.92771	0.379	15.2742	5.00434	TRUE	TRUE
ENSG00000136305.11	CIDEB	4.9045e-05	0.00217552	16.4847	3.68764	36.9215	7.56803	23.7898	6.40427	38.9395	6.63249	18.649	6.07311	29.575	2.26518	TRUE	TRUE
ENSG00000111199.10	TRPV4	4.92442e-05	0.00217823	16.477	1.01416	16.1208	2.15894	11.3715	2.15537	21.9118	1.34512	7.16494	1.6684	14.1423	3.00966	TRUE	TRUE
ENSG00000255823.5	MTRNR2L8	4.95695e-05	0.00218647	16.4645	0.298439	28.1833	0.241568	5.27426	0.278548	32.3751	1.44211	17.6842	0.565165	20.8792	4.9791	TRUE	TRUE
ENSG00000105697.9	HAMP	4.99024e-05	0.00219198	16.4518	0.942471	20.1632	1.06388	16.6352	0.681947	91.8893	0.487656	9.25575	0.793988	34.4859	5.27378	TRUE	TRUE
ENSG00000205710.4	C17orf107	4.99728e-05	0.00219198	16.4491	4.17051	31.7662	4.07727	14.3879	6.20231	25.5835	5.55535	15.0473	5.00136	21.6962	2.09512	TRUE	TRUE
ENSG00000113742.14	CPEB4	5.04991e-05	0.00220658	16.4293	14.9238	102.635	17.613	46.4969	16.0517	89.1521	26.2688	76.4925	18.7143	78.6941	2.06626	TRUE	TRUE
ENSG00000122859.5	NEUROG3	5.05858e-05	0.00220658	16.426	0	1.06922	0	0.355742	0.0431189	2.94079	0.0440171	2.39859	0.021784	1.69108	3.87844	TRUE	TRUE
ENSG00000126759.13	CFP	5.16192e-05	0.00223623	16.3877	1.1058	11.7885	2.23365	45.341	3.26915	51.832	2.25912	20.7757	2.21693	32.4343	3.81167	TRUE	TRUE
ENSG00000164039.15	BDH2	5.16552e-05	0.00223623	16.3864	78.4394	12.2201	57.4594	20.198	45.8693	11.2998	48.0416	18.1646	57.4524	15.4706	-1.88605	TRUE	TRUE
ENSG00000069424.15	KCNAB2	5.17818e-05	0.00223623	16.3817	14.5588	187.024	17.3338	70.1022	20.008	95.1428	32.8938	112.784	21.1986	116.263	2.44981	TRUE	TRUE
ENSG00000124466.9	LYPD3	5.18336e-05	0.00223623	16.3798	2.79487	42.7686	6.74443	30.7923	5.16572	130.513	2.37277	45.4244	4.26945	62.3745	3.83775	TRUE	TRUE
ENSG00000177105.10	RHOG	5.21773e-05	0.00224491	16.3673	33.6272	174.246	36.511	127.714	59.06	233.701	41.4076	122.013	42.6514	164.418	1.9442	TRUE	TRUE
ENSG00000254470.3	AP5B1	5.25341e-05	0.0022541	16.3544	7.36496	26.3784	7.00099	17.2755	8.48784	28.9005	5.85757	22.486	7.17784	23.7601	1.71302	TRUE	TRUE
ENSG00000197872.11	FAM49A	5.40325e-05	0.00231209	16.3011	5.38882	160.219	12.2164	58.218	7.4064	96.3807	20.8404	145.465	11.463	115.071	3.31619	TRUE	TRUE
ENSG00000163154.6	TNFAIP8L2	5.4417e-05	0.00232223	16.2877	0.80811	23.1145	0.540292	8.13327	0.412175	17.7693	0.535645	3.6619	0.574055	13.1697	4.29913	TRUE	TRUE
ENSG00000110446.11	SLC15A3	5.46068e-05	0.00232403	16.2811	15.0548	330.183	33.964	226.375	42.6822	541.728	15.999	157.711	26.925	313.999	3.53885	TRUE	TRUE
ENSG00000116337.18	AMPD2	5.61147e-05	0.00238178	16.2295	70.5906	198.132	49.3137	194.582	82.3587	224.073	54.567	178.311	64.2075	198.775	1.6288	TRUE	TRUE
ENSG00000213949.10	ITGA1	5.69196e-05	0.00240944	16.2025	57.1819	3.65821	34.6662	11.2027	60.2377	5.47106	28.0082	7.52023	45.0235	6.96304	-2.67552	TRUE	TRUE
ENSG00000277632.2	CCL3	5.82304e-05	0.00244803	16.1594	23.5731	6095.94	9.73602	1276.32	93.5035	7443.17	20.0367	925.883	36.7123	3935.33	6.74019	TRUE	TRUE
ENSG00000139354.11	GAS2L3	5.85254e-05	0.00244803	16.1498	3.238	46.3343	1.40064	18.2867	1.57414	32.5683	1.31944	10.8826	1.88306	27.018	3.77345	TRUE	TRUE
ENSG00000139132.14	FGD4	5.85488e-05	0.00244803	16.149	5.22085	64.5121	4.66806	28.0028	8.34366	53.3095	13.6775	57.5542	7.97752	50.8446	2.65695	TRUE	TRUE
ENSG00000134108.13	ARL8B	5.86294e-05	0.00244803	16.1464	31.8297	232.71	43.7331	98.4061	37.402	199.758	39.0674	137.149	38.0081	167.006	2.13259	TRUE	TRUE
ENSG00000116815.16	CD58	5.87904e-05	0.00244803	16.1412	20.9202	86.8389	19.9065	64.2963	32.2109	78.7949	20.5966	78.069	23.4085	76.9998	1.71354	TRUE	TRUE
ENSG00000102794.10	ACOD1	5.88603e-05	0.00244803	16.139	0	18.7159	0	4.30919	0.0841746	5.74176	0.158552	2.01085	0.0606816	7.69443	5.60017	TRUE	TRUE
ENSG00000076382.17	SPAG5	5.89195e-05	0.00244803	16.1371	7.34458	65.6726	15.6072	57.2198	6.44006	54.2346	17.7987	51.4153	11.7977	57.1356	2.26623	TRUE	TRUE
ENSG00000196735.12	HLA-DQA1	5.91219e-05	0.00244951	16.1306	11.9112	2169.58	72.5431	1033.75	40.4785	1640.44	94.1604	751.524	54.7733	1398.82	4.67207	TRUE	TRUE
ENSG00000104728.16	ARHGEF10	5.9266e-05	0.00244951	16.126	57.4881	6.63274	33.8912	9.59771	58.0927	4.82874	23.051	6.24467	43.1307	6.82597	-2.64197	TRUE	TRUE
ENSG00000179344.16	HLA-DQB1	5.95919e-05	0.00245653	16.1156	15.4755	2213.71	120.708	1755.75	61.5605	2398.88	132.918	1165.9	82.6655	1883.56	4.50836	TRUE	TRUE
ENSG00000118785.14	SPP1	5.98193e-05	0.00245946	16.1084	11.4911	1681.37	139.063	1768.56	27.7583	3419.24	12.2671	1051.74	47.645	1980.23	5.37424	TRUE	TRUE
ENSG00000089820.15	ARHGAP4	6.0041e-05	0.00246215	16.1014	19.3538	342.747	36.0944	168.755	33.4999	224.472	68.1003	168.475	39.2621	226.112	2.5228	TRUE	TRUE
ENSG00000100122.7	CRYBB1	6.04512e-05	0.00246886	16.0885	0.360679	13.1852	0.701195	4.80606	0.145731	12.1819	0.501306	3.68407	0.427228	8.4643	4.02184	TRUE	TRUE
ENSG00000115008.5	IL1A	6.05182e-05	0.00246886	16.0864	0.78081	321.539	0.192145	33.7143	1.19789	145.793	1.22753	26.2061	0.849592	131.813	7.11806	TRUE	TRUE
ENSG00000100003.18	SEC14L2	6.09516e-05	0.00248012	16.0729	18.4765	2.72382	9.87908	3.08705	18.4423	3.02727	20.8057	4.66715	16.9009	3.37632	-2.28998	TRUE	TRUE
ENSG00000163121.10	NEURL3	6.11669e-05	0.00248246	16.0662	0.213239	8.13652	0.259574	2.85617	0.253644	14.5497	0.227699	1.92488	0.238539	6.86682	4.36311	TRUE	TRUE
ENSG00000165029.16	ABCA1	6.19285e-05	0.00250691	16.0427	17.0137	207.605	18.8139	75.0018	10.0356	98.9565	28.7746	111.85	18.6594	123.353	2.71828	TRUE	TRUE
ENSG00000189067.12	LITAF	6.22193e-05	0.00251223	16.0339	60.3869	752.704	116.659	492.768	109.759	896.03	161.553	398.101	112.09	634.901	2.50082	TRUE	TRUE
ENSG00000066294.14	CD84	6.38412e-05	0.00255818	15.9852	2.45078	136.218	3.32504	37.8715	2.89349	93.3491	11.6172	53.9746	5.07163	80.3533	3.95946	TRUE	TRUE
ENSG00000122786.20	CALD1	6.39026e-05	0.00255818	15.9833	495.868	28.2136	405.247	97.4879	578.141	41.6639	240.419	67.5177	429.919	58.7208	-2.87	TRUE	TRUE
ENSG00000104093.13	DMXL2	6.39279e-05	0.00255818	15.9826	24.5277	177.006	11.3969	77.6678	10.2052	69.4763	21.0466	114.138	16.7941	109.572	2.6986	TRUE	TRUE
ENSG00000171049.9	FPR2	6.40074e-05	0.00255818	15.9802	0	14.1409	0.323316	30.5988	0.257468	18.8239	0.928895	29.0664	0.37742	23.1575	5.60629	TRUE	TRUE
ENSG00000072786.13	STK10	6.42721e-05	0.00256226	15.9724	15.971	146.053	36.4905	96.3688	26.4232	117.327	37.632	107.5	29.1292	116.812	1.99994	TRUE	TRUE
ENSG00000152207.7	CYSLTR2	6.4607e-05	0.00256911	15.9626	0.821622	8.4859	1.01307	10.8721	1.1676	6.84577	0.567135	4.80605	0.892358	7.75246	2.98421	TRUE	TRUE
ENSG00000131355.15	ADGRE3	6.57166e-05	0.00260665	15.9303	0.0942631	0.862071	0.0651514	5.05287	0.072843	4.20806	0	1.515	0.0580644	2.9095	4.25094	TRUE	TRUE
ENSG00000156966.7	B3GNT7	6.74825e-05	0.00266997	15.8802	2.17285	10.41	1.41105	7.89235	2.93019	7.36931	3.1033	9.01332	2.40435	8.67125	1.80835	TRUE	TRUE
ENSG00000172380.6	GNG12	6.82535e-05	0.00269371	15.8587	120.877	11.0339	75.6411	27.2031	81.944	9.43964	62.0278	19.7766	85.1224	16.8633	-2.32881	TRUE	TRUE
ENSG00000150782.12	IL18	6.84715e-05	0.00269555	15.8526	1.00124	131.633	3.64237	38.1105	7.04618	67.4952	2.55078	57.183	3.56014	73.6055	4.3318	TRUE	TRUE
ENSG00000026508.18	CD44	6.86964e-05	0.0026957	15.8464	174.025	1347.62	415.522	1265.97	217.113	1233.99	389.092	1136.29	298.938	1245.97	2.05899	TRUE	TRUE
ENSG00000137841.12	PLCB2	6.88176e-05	0.0026957	15.8431	6.79206	134.274	7.4181	53.8676	13.607	136.728	14.2705	51.1515	10.5219	94.0051	3.14723	TRUE	TRUE
ENSG00000146192.15	FGD2	6.94838e-05	0.00271504	15.8249	0.730909	85.9346	1.92084	49.2289	2.58701	78.5146	10.033	77.6428	3.81794	72.8302	4.21835	TRUE	TRUE
ENSG00000102218.6	RP2	6.97074e-05	0.00271703	15.8188	8.84124	42.8401	10.6551	24.8371	8.9843	32.6504	10.0062	29.6561	9.62171	32.4959	1.74541	TRUE	TRUE
ENSG00000145428.14	RNF175	6.99517e-05	0.00271983	15.8122	1.32922	13.3293	1.32434	5.13759	0.331043	9.37782	1.20786	9.6731	1.04811	9.37945	3.04554	TRUE	TRUE
ENSG00000132405.19	TBC1D14	7.08347e-05	0.00274117	15.7884	17.6016	84.1911	17.1668	50.5254	23.6239	57.4357	15.6615	60.6484	18.5134	63.2001	1.76586	TRUE	TRUE
ENSG00000147443.13	DOK2	7.08488e-05	0.00274117	15.788	5.82808	159.941	9.34625	75.2583	11.4914	89.2689	20.8169	51.8166	11.8707	94.0712	2.97578	TRUE	TRUE
ENSG00000104885.18	DOT1L	7.13117e-05	0.00275195	15.7757	11.8409	97.4571	29.8045	68.1945	14.2058	114.719	19.4942	63.9771	18.8364	86.0868	2.18631	TRUE	TRUE
ENSG00000104432.14	IL7	7.14771e-05	0.00275195	15.7713	3.37075	23.6865	5.70124	20.2149	2.0744	21.4971	2.07666	11.7365	3.30576	19.2838	2.5088	TRUE	TRUE
ENSG00000143622.11	RIT1	7.25313e-05	0.00278573	15.7436	17.7176	76.4735	18.1231	51.3824	21.6438	77.7453	32.2735	112.851	22.4395	79.6131	1.82236	TRUE	TRUE
ENSG00000077454.16	LRCH4	7.28417e-05	0.00279085	15.7356	39.4232	140.074	32.1287	91.1655	48.2084	139.635	43.8484	106.16	40.9022	119.259	1.54153	TRUE	TRUE
ENSG00000130766.5	SESN2	7.42479e-05	0.00283127	15.6994	7.23132	63.5876	11.563	33.926	14.0274	66.9688	18.789	54.1125	12.9027	54.6487	2.07402	TRUE	TRUE
ENSG00000102032.13	RENBP	7.43247e-05	0.00283127	15.6974	2.16894	118.516	5.75501	38.8045	6.28329	68.668	8.68121	38.8577	5.72211	66.2116	3.50965	TRUE	TRUE
ENSG00000169413.3	RNASE6	7.44363e-05	0.00283127	15.6946	0.454387	256.712	1.9711	70.8781	4.10519	135.734	6.30883	79.8499	3.20988	135.793	5.35955	TRUE	TRUE
ENSG00000104972.15	LILRB1	7.5791e-05	0.00287131	15.6605	0.239207	74.8872	1.53685	85.5933	1.56355	73.6902	3.96268	27.4393	1.82557	65.4025	5.08819	TRUE	TRUE
ENSG00000159339.13	PADI4	7.58535e-05	0.00287131	15.6589	0.573797	3.95894	0.175856	30.9514	0.145074	6.62945	0.793443	17.5417	0.422042	14.7704	4.83213	TRUE	TRUE
ENSG00000110841.14	PPFIBP1	7.75994e-05	0.00290188	15.6159	77.7186	9.79302	85.9645	31.3838	71.2999	11.3706	71.7085	20.4904	76.6729	18.2594	-2.06407	TRUE	TRUE
ENSG00000100055.21	CYTH4	7.7634e-05	0.00290188	15.6151	4.84644	347.44	9.5604	154.763	10.4476	228.055	14.1275	53.063	9.74547	195.83	4.31474	TRUE	TRUE
ENSG00000183963.18	SMTN	7.77677e-05	0.00290188	15.6118	119.878	12.725	49.9928	16.2778	76.844	13.267	50.2034	17.947	74.2294	15.0542	-2.29422	TRUE	TRUE
ENSG00000164197.12	RNF180	7.80583e-05	0.00290188	15.6047	12.0296	1.27205	6.7645	1.95706	9.81228	1.21553	5.87042	2.55244	8.61919	1.74927	-2.23724	TRUE	TRUE
ENSG00000255398.3	HCAR3	7.808e-05	0.00290188	15.6042	0.296895	60.1728	0.206158	56.0858	1.24106	136.687	0	28.1242	0.436028	70.2674	7.03645	TRUE	TRUE
ENSG00000112378.12	PERP	7.80881e-05	0.00290188	15.604	11.6605	1.5457	10.6048	3.90079	9.87112	1.10045	9.49798	1.29872	10.4086	1.96142	-2.34986	TRUE	TRUE
ENSG00000135338.14	LCA5	7.81588e-05	0.00290188	15.6023	4.23371	0.571264	2.1017	0.756741	3.82073	0.77115	2.52115	0.563076	3.16932	0.665558	-2.09441	TRUE	TRUE
ENSG00000182327.8	GLTPD2	7.81811e-05	0.00290188	15.6018	1.21712	6.64067	0.349234	5.27168	1.23311	10.7823	0.320029	8.1749	0.779873	7.71738	3.15132	TRUE	TRUE
ENSG00000129538.14	RNASE1	7.83197e-05	0.00290188	15.5984	17.7061	3984.65	125.235	784.694	64.8086	1789.46	41.7379	1070.1	62.3719	1907.23	4.9322	TRUE	TRUE
ENSG00000134516.17	DOCK2	7.85384e-05	0.00290316	15.5932	6.0912	119.221	10.1016	68.7769	8.50259	102.284	25.4957	62.3832	12.5478	88.1663	2.80298	TRUE	TRUE
ENSG00000186088.16	GSAP	8.01553e-05	0.00295582	15.5546	3.22096	62.2475	6.84507	44.6532	4.44093	65.2865	17.1553	51.7244	7.91556	55.9779	2.80656	TRUE	TRUE
ENSG00000253958.2	CLDN23	8.03386e-05	0.00295582	15.5503	1.34864	5.9139	0.771994	3.88866	1.05834	5.02058	1.11711	3.17347	1.07402	4.49915	1.96991	TRUE	TRUE
ENSG00000160219.12	GAB3	8.24778e-05	0.00302549	15.5006	3.54036	20.5864	3.90013	11.8283	4.06719	19.1675	6.28497	12.9657	4.44816	16.137	1.83593	TRUE	TRUE
ENSG00000028137.19	TNFRSF1B	8.26165e-05	0.00302549	15.4975	16.1782	426.368	58.1792	328.572	40.1463	486.871	95.3935	388.932	52.4743	407.686	2.95538	TRUE	TRUE
ENSG00000245848.3	CEBPA	8.3156e-05	0.00303819	15.4851	0.472326	36.4278	2.95801	24.9844	2.60378	55.0489	2.22913	16.9642	2.06581	33.3563	3.9493	TRUE	TRUE
ENSG00000166250.12	CLMP	8.34501e-05	0.00304187	15.4785	44.2346	2.99989	26.3407	8.03703	43.246	3.46751	22.2304	8.14491	34.0129	5.66233	-2.56559	TRUE	TRUE
ENSG00000182511.12	FES	8.37149e-05	0.00304448	15.4725	25.9073	147.787	39.3051	79.9993	26.1384	85.0469	40.2546	134.729	32.9014	111.89	1.76278	TRUE	TRUE
ENSG00000142405.21	NLRP12	8.40795e-05	0.00305069	15.4643	0.690272	4.59783	0.194746	3.79157	0.128305	6.05468	0.72542	3.12021	0.434686	4.39107	3.0703	TRUE	TRUE
ENSG00000188042.8	ARL4C	8.49115e-05	0.00305978	15.4457	40.6637	181.14	60.835	204.971	53.9246	160.848	85.9075	202.819	60.3327	187.445	1.63383	TRUE	TRUE
ENSG00000181631.7	P2RY13	8.49316e-05	0.00305978	15.4452	0.185569	19.5544	0.0925251	3.59527	0.169557	23.5255	0.300021	2.70196	0.186918	12.3443	5.4387	TRUE	TRUE
ENSG00000180448.10	ARHGAP45	8.51808e-05	0.00305978	15.4397	14.6936	170.748	28.5223	119.175	31.7758	189.924	59.3304	158.147	33.5805	159.499	2.24446	TRUE	TRUE
ENSG00000205744.10	DENND1C	8.52302e-05	0.00305978	15.4386	4.92977	27.0032	7.46091	31.7985	7.70324	34.6586	14.9055	28.1386	8.74985	30.3997	1.78507	TRUE	TRUE
ENSG00000159374.17	M1AP	8.53905e-05	0.00305978	15.435	0.106112	5.80258	0.127712	1.36403	0.147179	5.12485	0.388218	2.33021	0.192305	3.65542	3.68343	TRUE	TRUE
ENSG00000004948.15	CALCR	8.56318e-05	0.00305978	15.4297	0	0.991896	0.0221655	0.860401	0.114066	2.96318	0.112649	2.57712	0.0622202	1.84815	3.58608	TRUE	TRUE
ENSG00000079102.16	RUNX1T1	8.57587e-05	0.00305978	15.4269	16.9032	1.87234	10.0081	2.87936	11.8943	0.909545	9.49399	1.6961	12.0749	1.83934	-2.65027	TRUE	TRUE
ENSG00000115183.15	TANC1	8.60757e-05	0.00305978	15.4199	28.2651	1.77019	17.1961	6.46284	33.2496	3.5013	23.6785	5.86554	25.5973	4.39997	-2.51363	TRUE	TRUE
ENSG00000160791.13	CCR5	8.62389e-05	0.00305978	15.4163	2.828	58.0981	2.52024	22.15	3.33513	51.9585	3.56594	13.4434	3.06233	36.4125	3.52933	TRUE	TRUE
ENSG00000175567.10	UCP2	8.6273e-05	0.00305978	15.4156	12.3358	318.897	32.1033	261.937	20.1038	328.585	31.9089	93.4806	24.1129	250.725	3.37283	TRUE	TRUE
ENSG00000130066.16	SAT1	8.66663e-05	0.00306682	15.407	559.657	7169.77	1322.22	3709.12	479.23	5945.78	1433.34	6016.53	948.613	5710.3	2.58955	TRUE	TRUE
ENSG00000165140.10	FBP1	8.97704e-05	0.00316954	15.3405	0.831988	28.1375	4.78808	45.9133	2.81014	49.991	1.35846	18.3092	2.44717	35.5877	3.80846	TRUE	TRUE
ENSG00000156711.17	MAPK13	9.04416e-05	0.00318609	15.3264	9.55213	129.503	12.1399	29.8063	8.78651	71.9725	7.57255	65.1262	9.51277	74.1019	2.94843	TRUE	TRUE
ENSG00000127863.15	TNFRSF19	9.10874e-05	0.00320168	15.313	4.69466	0.330153	4.68281	1.34229	6.16613	0.812091	4.97522	1.0263	5.1297	0.877708	-2.41925	TRUE	TRUE
ENSG00000163697.17	APBB2	9.13771e-05	0.00320471	15.307	43.1752	6.7657	39.1844	16.1181	38.9185	7.73244	34.0197	11.247	38.8245	10.4658	-1.88128	TRUE	TRUE
ENSG00000180353.11	HCLS1	9.22763e-05	0.00322906	15.2885	17.1183	461.273	40.9902	241.998	31.5762	274.48	88.4924	448.935	44.5443	356.672	2.99845	TRUE	TRUE
ENSG00000155307.18	SAMSN1	9.28618e-05	0.00324234	15.2766	18.0758	380.729	24.757	192.424	17.266	177.439	78.3065	333.48	34.6013	271.018	2.96586	TRUE	TRUE
ENSG00000107263.18	RAPGEF1	9.3213e-05	0.0032474	15.2694	20.1678	204.367	50.5413	180.444	40.3047	282.61	70.2416	232.539	45.3139	224.99	2.3093	TRUE	TRUE
ENSG00000117410.14	ATP6V0B	9.39563e-05	0.00325406	15.2544	55.1312	295.191	74.7627	197.343	86.772	367.071	57.487	168.807	68.5382	257.103	1.90582	TRUE	TRUE
ENSG00000077092.19	RARB	9.39969e-05	0.00325406	15.2536	4.9916	0.80403	5.75145	1.0023	4.89461	0.816035	4.07943	1.03285	4.92927	0.913805	-2.31057	TRUE	TRUE
ENSG00000092929.11	UNC13D	9.40241e-05	0.00325406	15.2531	11.63	49.0427	14.1516	37.5231	15.7494	46.4988	21.6593	44.8582	15.7976	44.4807	1.48761	TRUE	TRUE
ENSG00000103642.12	LACTB	9.46497e-05	0.00326853	15.2405	11.1536	77.3875	13.1593	45.3006	11.2129	57.8177	28.463	57.3479	15.9972	59.4634	1.88762	TRUE	TRUE
ENSG00000156273.16	BACH1	9.5322e-05	0.00327989	15.2272	26.1569	146.082	39.3758	100.467	29.0607	104.979	35.0725	81.8886	32.4165	108.354	1.73784	TRUE	TRUE
ENSG00000104312.8	RIPK2	9.53953e-05	0.00327989	15.2257	11.9723	120.774	18.525	85.4641	20.1965	180.665	33.397	74.5873	21.0227	115.373	2.45068	TRUE	TRUE
ENSG00000065485.20	PDIA5	9.79939e-05	0.00335524	15.175	70.0337	5.00652	33.3485	9.5372	36.0397	5.53664	20.472	4.62588	39.9735	6.17656	-2.6746	TRUE	TRUE
ENSG00000189171.14	S100A13	9.8013e-05	0.00335524	15.1746	127.3	9.14594	173.482	32.2948	116.066	12.5223	75.2717	19.1422	123.03	18.2763	-2.74426	TRUE	TRUE
ENSG00000120457.12	KCNJ5	9.90118e-05	0.00337398	15.1555	0.378249	25.9082	0.184368	5.87506	0.646544	14.7838	0.372564	3.17256	0.395431	12.4349	4.66112	TRUE	TRUE
ENSG00000171794.4	UTF1	9.91956e-05	0.00337398	15.152	0	0.357409	0	0.581562	0.0969854	2.17639	0	1.4158	0.0242463	1.13279	3.31065	TRUE	TRUE
ENSG00000143776.18	CDC42BPA	9.92033e-05	0.00337398	15.1518	22.6705	4.91642	26.2446	10.7858	25.2672	4.76351	19.3945	7.19345	23.3942	6.91478	-1.74383	TRUE	TRUE
ENSG00000198053.11	SIRPA	0.000100161	0.00339921	15.1337	14.7657	136.444	29.8311	69.4324	20.9257	130.826	13.2911	72.4583	19.7034	102.29	2.37026	TRUE	TRUE
ENSG00000121797.10	CCRL2	0.000101009	0.0034206	15.1178	1.08103	404.7	4.62523	58.3699	3.03148	164.814	6.45032	60.615	3.79701	172.125	5.46578	TRUE	TRUE
ENSG00000143995.20	MEIS1	0.00010219	0.0034532	15.0958	17.816	1.2406	19.648	5.61764	30.9244	1.91403	17.987	3.49257	21.5939	3.06621	-2.77646	TRUE	TRUE
ENSG00000122862.5	SRGN	0.000104554	0.0035255	15.0526	166.503	5520.11	377.181	3252.47	348.282	4716.93	1027.46	3301.96	479.856	4197.87	3.12872	TRUE	TRUE
ENSG00000156381.9	ANKRD9	0.00010605	0.0035683	15.0258	11.1446	68.5708	30.3959	46.6533	19.4839	66.1366	15.7333	70.8321	19.1894	63.0482	1.71093	TRUE	TRUE
ENSG00000112655.16	PTK7	0.000106814	0.00358635	15.0123	30.9067	2.26452	18.648	6.45168	15.8178	3.50927	15.2981	4.50056	20.1677	4.18151	-2.24299	TRUE	TRUE
ENSG00000178719.17	GRINA	0.000107386	0.00359787	15.0022	84.322	335.987	80.8188	200.334	92.6947	435.374	49.9856	237.71	76.9553	302.351	1.97274	TRUE	TRUE
ENSG00000154380.17	ENAH	0.00010783	0.00360509	14.9944	120.377	8.62854	67.6682	17.3813	65.1571	4.66928	41.7621	8.86494	73.741	9.88601	-2.88644	TRUE	TRUE
ENSG00000092067.5	CEBPE	0.00010892	0.00363382	14.9754	0	2.8282	0.0418439	0.386409	0	0.763951	0.0462767	0.584067	0.0220302	1.14066	3.3458	TRUE	TRUE
ENSG00000104974.12	LILRA1	0.000109924	0.00365838	14.9581	0	5.7267	0.136845	12.3155	0.19176	13.8342	0.210287	2.5542	0.134723	8.60765	5.21325	TRUE	TRUE
ENSG00000223865.11	HLA-DPB1	0.000110121	0.00365838	14.9547	31.9653	3452.17	189.776	1629.88	168.486	4883.36	209.418	1656.04	149.911	2905.36	4.27562	TRUE	TRUE
ENSG00000144843.11	ADPRH	0.000110468	0.00365942	14.9488	5.26605	61.9288	6.19414	18.4422	8.58385	51.4761	3.76096	36.9512	5.95125	42.1996	2.80534	TRUE	TRUE
ENSG00000145685.14	LHFPL2	0.000110667	0.00365942	14.9454	28.9739	171.57	45.272	71.8352	37.1705	125.93	27.6079	123.661	34.7561	123.249	1.82327	TRUE	TRUE
ENSG00000128641.19	MYO1B	0.000111201	0.00365942	14.9363	36.7858	2.11022	35.3989	10.2402	38.8974	3.1738	29.7308	6.22782	35.2032	5.43801	-2.67236	TRUE	TRUE
ENSG00000113494.17	PRLR	0.000111329	0.00365942	14.9342	0.0749364	4.12085	0.0597429	0.714866	0.149338	1.42714	0.199481	2.40598	0.120874	2.16721	3.35962	TRUE	TRUE
ENSG00000102575.13	ACP5	0.000111507	0.00365942	14.9311	2.52906	235.066	5.6827	63.2029	6.77176	88.1777	7.07925	34.3049	5.51569	105.188	4.22873	TRUE	TRUE
ENSG00000137309.19	HMGA1	0.000111546	0.00365942	14.9305	16.0674	108.479	31.0583	71.0587	17.2638	134.732	34.5842	74.4534	24.7435	97.1807	1.96929	TRUE	TRUE
ENSG00000160712.13	IL6R	0.000112702	0.00368963	14.911	3.0042	115.91	17.4059	64.0979	6.72846	89.3272	13.0145	88.6492	10.0383	89.4961	3.14363	TRUE	TRUE
ENSG00000187775.16	DNAH17	0.000113186	0.0036978	14.903	2.73076	12.5906	2.97338	10.094	1.70598	12.8629	4.07583	8.64082	2.87149	11.0471	1.90741	TRUE	TRUE
ENSG00000095637.22	SORBS1	0.000113972	0.00371579	14.8899	101.34	4.3118	38.618	12.4355	68.5084	5.28462	37.299	11.7188	61.4413	8.43769	-2.84964	TRUE	TRUE
ENSG00000188897.9	AC099489.1	0.000114806	0.00373524	14.8761	1.12616	12.1943	1.17681	4.80881	1.61956	6.05971	2.0509	8.56979	1.49336	7.90816	2.3294	TRUE	TRUE
ENSG00000140932.10	CMTM2	0.000115397	0.00374588	14.8665	0.240593	2.62876	0.128092	16.3769	0.738942	7.33038	0.291179	5.01641	0.349702	7.83811	4.14176	TRUE	TRUE
ENSG00000142197.12	DOP1B	0.000115654	0.00374588	14.8623	4.19293	17.113	3.68228	11.7972	5.68332	17.6096	3.64286	12.1874	4.30035	14.6768	1.74765	TRUE	TRUE
ENSG00000110324.10	IL10RA	0.000116375	0.00374588	14.8505	10.5836	348.93	20.5395	162.653	21.0442	375.166	64.6086	206.406	29.194	273.289	3.22228	TRUE	TRUE
ENSG00000085276.19	MECOM	0.000116421	0.00374588	14.8498	17.8746	2.23084	12.9604	5.98865	10.7121	2.89252	14.4504	2.03452	13.9994	3.28663	-2.05771	TRUE	TRUE
ENSG00000160145.15	KALRN	0.000116539	0.00374588	14.8479	49.433	4.74137	24.0549	9.03896	43.8861	5.74468	49.9708	15.5117	41.8362	8.75917	-2.24295	TRUE	TRUE
ENSG00000163162.9	RNF149	0.00011665	0.00374588	14.8461	49.4494	251.061	69.2796	204.52	47.312	294.918	122.65	257.987	72.1728	252.122	1.80317	TRUE	TRUE
ENSG00000170542.6	SERPINB9	0.000116799	0.00374588	14.8437	10.3155	552.103	25.7113	164.96	18.8688	422.936	65.7871	363.948	30.1707	375.987	3.63507	TRUE	TRUE
ENSG00000186635.14	ARAP1	0.000117152	0.0037475	14.838	58.8154	220.155	86.0088	203.834	86.487	195.177	69.6235	206.467	75.2337	206.408	1.45483	TRUE	TRUE
ENSG00000106066.15	CPVL	0.000117325	0.0037475	14.8352	3.0902	426.73	27.9184	257.545	12.8796	284.921	10.729	125.574	13.6543	273.693	4.31513	TRUE	TRUE
ENSG00000113269.14	RNF130	0.000118278	0.00377028	14.8199	61.0836	345.384	53.5364	162.034	58.0951	301.097	41.4661	153.172	53.5453	240.422	2.16464	TRUE	TRUE
ENSG00000164040.18	PGRMC2	0.000119502	0.00380162	14.8005	48.9682	15.7561	64.1474	20.4439	45.5767	11.824	40.9291	16.7089	49.9054	16.1833	-1.61869	TRUE	TRUE
ENSG00000198542.14	ITGBL1	0.000120357	0.00381959	14.7871	262.925	12.5798	316.941	69.247	398.26	23.7104	198.198	38.3838	294.081	35.9802	-3.02742	TRUE	TRUE
ENSG00000187955.12	COL14A1	0.000121077	0.00381959	14.7758	683.756	28.1216	287.59	86.2855	627.965	39.6226	234.094	78.885	458.351	58.2287	-2.97449	TRUE	TRUE
ENSG00000170458.14	CD14	0.000121119	0.00381959	14.7752	7.07158	2766.91	37.3749	1018.98	48.0051	2551.05	10.1773	304.395	25.6572	1660.33	6.01044	TRUE	TRUE
ENSG00000178789.9	CD300LB	0.000121246	0.00381959	14.7732	0.0371925	34.3953	0.656458	34.0612	1.75135	61.7215	0.258283	16.4062	0.675821	36.6461	5.56572	TRUE	TRUE
ENSG00000077150.20	NFKB2	0.00012128	0.00381959	14.7727	59.0206	469.291	120.384	238.853	91.8449	352.395	112.078	320.44	95.832	345.245	1.84795	TRUE	TRUE
ENSG00000170425.3	ADORA2B	0.000121729	0.00382534	14.7657	2.02031	16.8515	1.69782	6.96254	1.72553	14.8359	1.30514	5.58648	1.6872	11.0591	2.64245	TRUE	TRUE
ENSG00000015475.18	BID	0.000121948	0.00382534	14.7623	5.00684	97.0851	15.2654	62.6225	10.2276	114.231	16.8575	51.8201	11.8393	81.4395	2.77178	TRUE	TRUE
ENSG00000115041.13	KCNIP3	0.000123005	0.00385024	14.7461	10.1218	0.445056	3.74113	0.892138	5.34012	0.944982	6.82285	1.75967	6.50649	1.01046	-2.57272	TRUE	TRUE
ENSG00000132514.13	CLEC10A	0.000123382	0.00385024	14.7403	0.120512	90.8958	1.19244	83.9738	3.64544	135.974	0.668361	25.9474	1.40669	84.1979	5.80604	TRUE	TRUE
ENSG00000104903.5	LYL1	0.000123476	0.00385024	14.7388	2.61148	33.6987	5.70472	24.118	8.20369	36.5254	5.65066	18.9413	5.54264	28.3209	2.33251	TRUE	TRUE
ENSG00000165633.13	VSTM4	0.000123778	0.00385204	14.7342	20.1639	1.50762	14.0607	3.879	15.6774	1.21342	7.58194	1.94973	14.371	2.13744	-2.69324	TRUE	TRUE
ENSG00000163739.5	CXCL1	0.000124269	0.0038597	14.7268	7.55568	1406.61	51.8143	292.793	9.38252	395.199	17.9392	280.088	21.6729	593.673	4.7693	TRUE	TRUE
ENSG00000123689.6	G0S2	0.000124559	0.00386108	14.7224	7.51247	1219.01	83.4789	762.734	54.1432	1044.98	34.6779	504.924	44.9531	882.913	4.29274	TRUE	TRUE
ENSG00000146376.11	ARHGAP18	0.000125881	0.0038894	14.7025	15.9397	106.768	8.64472	50.5209	13.2417	55.0323	10.6196	39.593	12.1114	62.9787	2.36892	TRUE	TRUE
ENSG00000108960.9	MMD	0.000125966	0.0038894	14.7012	3.7646	31.2805	5.12098	12.0621	3.30673	22.2673	5.33618	14.8046	4.38212	20.1036	2.17236	TRUE	TRUE
ENSG00000106823.12	ECM2	0.000126265	0.00389098	14.6967	152.877	5.56248	76.9539	20.4914	104.981	7.08062	43.2991	9.11909	94.5279	10.5634	-3.1496	TRUE	TRUE
ENSG00000133246.12	PRAM1	0.000127255	0.0039114	14.682	2.458	13.8765	0.606659	10.9662	0.533963	25.0667	1.07943	5.79888	1.16951	13.927	3.46586	TRUE	TRUE
ENSG00000077585.14	GPR137B	0.000127482	0.0039114	14.6787	21.1421	157.858	13.3509	56.318	12.9328	117.614	13.4349	55.6743	15.2152	96.866	2.66252	TRUE	TRUE
ENSG00000173848.19	NET1	0.000127673	0.0039114	14.6758	99.6466	14.1836	62.3669	24.9003	58.7139	15.7616	54.4954	28.2541	68.8057	20.7749	-1.72285	TRUE	TRUE
ENSG00000163001.11	CFAP36	0.000128575	0.00392859	14.6626	58.8659	17.5015	55.259	20.4471	48.9843	11.9505	38.8232	12.3947	50.4831	15.5734	-1.69033	TRUE	TRUE
ENSG00000139178.11	C1RL	0.000128733	0.00392859	14.6602	83.4451	12.9755	67.0354	23.3428	78.3893	19.8684	53.1955	27.7899	70.5163	20.9941	-1.74316	TRUE	TRUE
ENSG00000133612.19	AGAP3	0.000129214	0.00393565	14.6532	48.2569	322.429	70.6996	140.638	68.3083	284.348	73.0215	179.598	65.0716	231.753	1.8309	TRUE	TRUE
ENSG00000135862.6	LAMC1	0.000129901	0.00394893	14.6432	229.934	17.9934	139.751	37.6314	153.615	13.2221	77.5724	28.1891	150.218	24.259	-2.62549	TRUE	TRUE
ENSG00000185507.21	IRF7	0.000131589	0.00398506	14.6189	27.8373	107.22	41.6379	107.205	42.4793	140.286	57.3746	106.631	42.3323	115.336	1.44385	TRUE	TRUE
ENSG00000282608.1	ADORA3	0.000131595	0.00398506	14.6188	0.253833	13.2238	0.100141	1.301	0.216125	6.22337	0.22606	4.74427	0.19904	6.37311	4.43605	TRUE	TRUE
ENSG00000149418.11	ST14	0.000132077	0.00399197	14.6119	0.547875	52.5933	1.45115	19.2423	1.34112	46.6573	7.07067	47.9127	2.6027	41.6014	3.94762	TRUE	TRUE
ENSG00000125538.12	IL1B	0.000132875	0.00400838	14.6006	21.9255	12053.9	3.76861	1786.05	75.9931	7751.94	3.95914	765.096	26.4116	5589.24	7.71991	TRUE	TRUE
ENSG00000160410.15	SHKBP1	0.000133223	0.00401121	14.5956	44.3787	108.814	33.1173	116.591	40.7967	141.883	24.0189	74.5806	35.5779	110.467	1.63182	TRUE	TRUE
ENSG00000111817.17	DSE	0.000133781	0.00402033	14.5878	32.2691	321.058	67.2996	171.192	46.497	370.016	32.6886	157.643	44.6886	254.978	2.50973	TRUE	TRUE
ENSG00000134042.13	MRO	0.000134915	0.00404668	14.5719	0.150694	22.7812	0.149552	3.97098	0.227178	14.2937	0.594991	3.16132	0.280604	11.0518	4.87284	TRUE	TRUE
ENSG00000144369.13	FAM171B	0.000135646	0.00406087	14.5617	7.91458	1.11761	5.37739	1.88266	3.37827	0.742429	5.7933	1.52084	5.61589	1.31588	-2.01327	TRUE	TRUE
ENSG00000185262.9	UBALD2	0.00013638	0.00407508	14.5515	36.6824	215.407	51.7772	109.323	45.6517	166.632	90.0507	207.067	56.0405	174.607	1.63782	TRUE	TRUE
ENSG00000143119.14	CD53	0.000136714	0.00407735	14.5469	34.3153	609.575	40.025	440.807	39.2199	606.651	182.54	459.91	74.025	529.236	2.83615	TRUE	TRUE
ENSG00000014257.16	ACPP	0.000137506	0.00409129	14.536	0.372706	7.37239	0.81445	5.40683	0.780925	9.3938	1.31815	3.40374	0.821557	6.39419	2.817	TRUE	TRUE
ENSG00000205363.5	INSYN1	0.000137701	0.00409129	14.5333	5.37618	0.327256	4.23883	0.841454	5.86481	0.277775	2.1019	0.50838	4.39543	0.488716	-2.93281	TRUE	TRUE
ENSG00000161955.16	TNFSF13	0.00013846	0.00410607	14.523	11.6962	230.567	15.7329	66.1698	17.5367	160.945	6.96488	66.9026	12.9827	131.146	3.32655	TRUE	TRUE
ENSG00000135334.9	AKIRIN2	0.000138787	0.00410804	14.5185	27.4505	89.2036	36.2392	99.5189	30.4872	130.064	56.7491	100.516	37.7315	104.825	1.4717	TRUE	TRUE
ENSG00000182885.17	ADGRG3	0.000139819	0.00412601	14.5046	0.490808	8.45281	0.503418	70.6518	1.89993	50.0199	2.56186	62.6022	1.364	47.9317	5.03599	TRUE	TRUE
ENSG00000079150.18	FKBP7	0.000139973	0.00412601	14.5025	61.4852	5.00572	33.6222	10.0441	37.4969	6.61228	18.9732	7.70608	37.8944	7.34205	-2.35201	TRUE	TRUE
ENSG00000184922.14	FMNL1	0.00014018	0.00412601	14.4997	18.7862	211.761	54.5175	278.848	44.2992	374.677	87.2407	291.591	51.2109	289.219	2.49533	TRUE	TRUE
ENSG00000231389.7	HLA-DPA1	0.000141206	0.00414801	14.486	30.4146	3996.49	254.06	2387.52	160.5	5749.52	280.681	2362.96	181.414	3624.12	4.31952	TRUE	TRUE
ENSG00000242574.9	HLA-DMB	0.000141454	0.00414801	14.4827	4.13058	761.131	33.9788	301.925	17.5051	697.805	27.1348	219.382	20.6873	495.061	4.57412	TRUE	TRUE
ENSG00000033327.13	GAB2	0.000142006	0.00414941	14.4754	25.0403	73.8346	19.7044	57.6772	33.6288	76.4086	15.1374	75.3788	23.3777	70.8248	1.595	TRUE	TRUE
ENSG00000189184.11	PCDH18	0.000142212	0.00414941	14.4726	29.3071	1.28026	18.6391	3.98439	15.8676	1.89349	8.33977	2.41322	18.0384	2.39284	-2.86319	TRUE	TRUE
ENSG00000136040.9	PLXNC1	0.000142293	0.00414941	14.4715	5.88943	57.8082	14.6794	31.8803	5.25992	56.0745	10.3075	36.7254	9.03406	45.6221	2.32356	TRUE	TRUE
ENSG00000103249.18	CLCN7	0.000142791	0.00415625	14.465	45.7772	116.859	32.6152	88.8651	52.3188	130.466	36.9267	114.332	41.9095	112.63	1.42409	TRUE	TRUE
ENSG00000104783.14	KCNN4	0.000143974	0.0041824	14.4494	4.35977	29.1824	8.60045	64.861	15.3382	58.2756	10.2233	80.52	9.63044	58.2097	2.58316	TRUE	TRUE
ENSG00000108924.14	HLF	0.000144221	0.0041824	14.4462	5.86737	0.694213	6.78512	1.73029	8.60078	2.02427	7.66639	1.58876	7.22992	1.50938	-2.18729	TRUE	TRUE
ENSG00000161091.13	MFSD12	0.000145642	0.00420464	14.4277	39.7967	174.869	46.6537	133.536	68.5926	233.57	33.3271	118.791	47.0925	165.192	1.80838	TRUE	TRUE
ENSG00000276231.4	PIK3R6	0.000145673	0.00420464	14.4273	0.814837	18.5593	1.28014	9.98774	1.28412	10.5922	1.40471	3.70836	1.19595	10.7119	3.06054	TRUE	TRUE
ENSG00000114993.17	RTKN	0.000146199	0.00420464	14.4205	18.9165	1.81302	17.014	4.46308	24.2018	5.175	13.1308	3.12392	18.3158	3.64375	-2.29839	TRUE	TRUE
ENSG00000123240.17	OPTN	0.000146221	0.00420464	14.4203	89.0659	17.1281	93.7495	37.0157	116.965	14.8828	63.1142	23.233	90.7237	23.0649	-1.97113	TRUE	TRUE
ENSG00000185482.8	STAC3	0.000146323	0.00420464	14.4189	2.05034	24.8845	1.32965	6.4311	1.12292	9.74174	1.1815	6.72515	1.4211	11.9456	2.98532	TRUE	TRUE
ENSG00000163803.13	PLB1	0.000146671	0.00420619	14.4145	8.4717	54.1026	2.20451	25.3504	5.13744	41.9693	4.60151	20.2939	5.10379	35.4291	2.77137	TRUE	TRUE
ENSG00000170624.13	SGCD	0.000146911	0.00420619	14.4114	17.2317	0.608554	9.4267	1.9921	15.5068	1.07632	5.70904	2.15013	11.9686	1.45678	-2.95462	TRUE	TRUE
ENSG00000175711.8	B3GNTL1	0.000147304	0.00420979	14.4064	4.6778	13.7921	4.27428	14.3495	6.00604	21.286	5.57179	15.0465	5.13248	16.1185	1.63208	TRUE	TRUE
ENSG00000128849.10	CGNL1	0.000149868	0.00427532	14.3739	15.8513	1.48348	17.1783	4.01887	22.5364	1.28429	7.62464	2.11434	15.7977	2.22525	-2.77336	TRUE	TRUE
ENSG00000174306.21	ZHX3	0.000150668	0.00429035	14.3638	17.7715	4.79382	13.9303	4.48539	25.1835	4.12892	23.9321	7.78117	20.2044	5.29732	-1.91147	TRUE	TRUE
ENSG00000197535.14	MYO5A	0.000152009	0.00431866	14.3472	8.98958	84.8846	15.088	38.9206	10.2934	52.0942	18.2299	41.7965	13.1502	54.424	2.04087	TRUE	TRUE
ENSG00000176788.9	BASP1	0.00015221	0.00431866	14.3447	89.9428	274.281	76.5211	164.861	54.5237	191.909	42.7357	243.5	65.9308	218.638	1.72799	TRUE	TRUE
ENSG00000204287.14	HLA-DRA	0.000153003	0.00433335	14.3349	58.9555	11473.4	593.838	6713.49	381.171	16325.7	569.185	5720.92	400.787	10058.4	4.64907	TRUE	TRUE
ENSG00000198837.10	DENND4B	0.00015332	0.00433452	14.331	27.7995	93.7869	37.0281	88.8677	35.9875	100.428	39.8686	68.123	35.1709	87.8014	1.31741	TRUE	TRUE
ENSG00000120820.12	GLT8D2	0.000153861	0.00434203	14.3244	107.67	4.64862	81.3598	18.8876	84.5078	8.24242	48.9138	16.7792	80.6129	12.1395	-2.72126	TRUE	TRUE
ENSG00000010327.10	STAB1	0.000154914	0.00436066	14.3115	7.34162	1561.34	53.1427	554.292	92.5126	1020.02	35.6453	716.968	47.1606	963.157	4.34921	TRUE	TRUE
ENSG00000180233.11	ZNRF2	0.000155075	0.00436066	14.3096	7.89408	49.9437	13.7151	25.6539	7.46073	38.161	15.7863	31.1694	11.2141	36.232	1.68312	TRUE	TRUE
ENSG00000165507.9	DEPP1	0.000155532	0.0043657	14.304	244.394	14.4185	102.292	36.7945	278.61	35.3466	143.499	39.5736	192.199	31.5333	-2.60383	TRUE	TRUE
ENSG00000168306.13	ACOX2	0.000156239	0.00437776	14.2955	35.5267	2.68684	12.0527	4.09083	22.0881	4.13269	11.9902	3.77599	20.4144	3.67159	-2.44339	TRUE	TRUE
ENSG00000122367.19	LDB3	0.000158473	0.00443246	14.2688	4.56261	0.223208	1.95777	0.405103	8.18943	0.950152	5.02985	0.403349	4.93491	0.495453	-3.07991	TRUE	TRUE
ENSG00000196664.5	TLR7	0.000160067	0.00446507	14.2499	0.199064	41.0711	0.0471514	7.62554	0.324761	29.2968	0.234776	2.56936	0.201438	20.1407	6.06925	TRUE	TRUE
ENSG00000174004.6	NRROS	0.000160206	0.00446507	14.2483	0.613508	75.3286	2.42985	36.9288	4.17094	105.998	6.5	37.1014	3.42857	63.8393	4.17954	TRUE	TRUE
ENSG00000070961.15	ATP2B1	0.000160972	0.00447756	14.2393	15.7913	220.611	44.129	198.845	18.6392	171.216	55.1228	151.953	33.4206	185.656	2.47029	TRUE	TRUE
ENSG00000016864.18	GLT8D1	0.000161223	0.00447756	14.2364	77.8506	18.9896	65.1895	19.972	59.6634	17.1695	38.3207	15.2311	60.2561	17.8405	-1.75028	TRUE	TRUE
ENSG00000138193.15	PLCE1	0.000162037	0.00448851	14.2269	6.51501	1.18416	6.16517	2.57445	6.23905	1.01419	6.35184	2.41292	6.31777	1.79643	-1.75878	TRUE	TRUE
ENSG00000172939.9	OXSR1	0.000162639	0.00448851	14.2199	17.8829	63.6537	22.5441	53.1519	17.3512	54.6484	23.182	52.9183	20.24	56.093	1.46607	TRUE	TRUE
ENSG00000107821.14	KAZALD1	0.000162715	0.00448851	14.219	31.8152	1.50072	12.1897	2.80166	20.9619	1.79192	7.19235	2.0908	18.0398	2.04628	-3.07925	TRUE	TRUE
ENSG00000105894.12	PTN	0.000162757	0.00448851	14.2186	85.0471	4.11883	22.1346	5.61773	85.1769	3.28157	77.5768	13.9154	67.4839	6.73339	-3.30601	TRUE	TRUE
ENSG00000134901.13	POGLUT2	0.000164771	0.00453415	14.1954	26.0254	0.729791	13.4654	3.31203	13.2071	1.5672	8.34731	1.81589	15.2613	1.85623	-2.97316	TRUE	TRUE
ENSG00000187605.15	TET3	0.000164988	0.00453415	14.1929	5.83195	29.7837	2.57953	10.7919	3.43308	16.2772	5.3355	20.1994	4.29501	19.263	2.13937	TRUE	TRUE
ENSG00000140548.10	ZNF710	0.000165601	0.00454307	14.186	6.35486	50.0322	5.13212	21.1861	8.52481	46.1947	6.08305	19.8168	6.52371	34.3074	2.37701	TRUE	TRUE
ENSG00000131711.15	MAP1B	0.000166908	0.00457095	14.1712	103.292	4.70476	33.0202	10.7753	62.1886	5.01363	65.0839	18.152	65.8963	9.66144	-2.75722	TRUE	TRUE
ENSG00000102879.15	CORO1A	0.000167895	0.00458318	14.1601	37.8091	192.081	46.0124	195.041	69.1407	341.135	83.0973	151.058	59.0149	219.829	1.89544	TRUE	TRUE
ENSG00000149269.9	PAK1	0.000168133	0.00458318	14.1574	22.6686	84.6427	12.828	55.335	17.93	96.65	13.5387	41.8257	16.7413	69.6133	2.04943	TRUE	TRUE
ENSG00000162599.17	NFIA	0.000168228	0.00458318	14.1564	54.7362	10.4461	28.7228	15.2746	40.6415	11.0087	31.4345	14.8718	38.8837	12.9003	-1.58433	TRUE	TRUE
ENSG00000089472.16	HEPH	0.000168813	0.00459118	14.1498	54.3944	2.4728	22.8066	6.81304	37.2951	3.94722	15.0018	4.87735	32.3745	4.5276	-2.81097	TRUE	TRUE
ENSG00000164050.13	PLXNB1	0.000169285	0.00459252	14.1446	39.9875	2.3593	26.5217	9.06756	29.0947	3.253	30.5382	7.11296	31.5355	5.44821	-2.51145	TRUE	TRUE
ENSG00000169083.17	AR	0.000169445	0.00459252	14.1428	9.25682	0.4094	3.32869	0.863653	7.71588	0.875082	2.77741	0.745485	5.7697	0.723405	-2.83361	TRUE	TRUE
ENSG00000197757.8	HOXC6	0.000172808	0.00467562	14.1058	13.6675	0.740098	5.79703	1.62433	6.65682	1.34629	4.78311	1.32143	7.72611	1.25803	-2.52678	TRUE	TRUE
ENSG00000108387.15	SEPTIN4	0.000173451	0.00467882	14.0988	48.5179	3.2023	30.4332	8.29845	65.2569	6.38297	20.0299	6.28884	41.0595	6.04314	-2.74418	TRUE	TRUE
ENSG00000163719.19	MTMR14	0.000173621	0.00467882	14.097	15.4719	53.7367	16.8288	44.4553	18.1554	63.0922	24.9319	40.8391	18.847	50.5308	1.41805	TRUE	TRUE
ENSG00000180921.7	FAM83H	0.000173818	0.00467882	14.0949	0.526262	2.07851	0.59628	1.64697	0.716057	4.23998	0.45142	1.64637	0.572505	2.40296	1.89602	TRUE	TRUE
ENSG00000111907.21	TPD52L1	0.000174789	0.00469435	14.0844	30.7209	2.75576	40.8419	10.7589	43.7573	3.84207	32.8183	9.39514	37.0346	6.68796	-2.45171	TRUE	TRUE
ENSG00000170276.6	HSPB2	0.000174991	0.00469435	14.0822	58.1474	3.91489	24.2615	5.79154	56.2543	3.63944	15.7158	5.20525	38.5948	4.63778	-3.02985	TRUE	TRUE
ENSG00000173020.11	GRK2	0.000176192	0.00471853	14.0693	42.3393	206.414	56.1143	153.337	76.8559	257.003	75.8564	138.042	62.7914	188.699	1.58591	TRUE	TRUE
ENSG00000119900.9	OGFRL1	0.000177195	0.00473734	14.0587	7.25518	73.9295	10.6257	47.261	6.11001	97.9297	26.6777	86.3125	12.6672	76.3582	2.58223	TRUE	TRUE
ENSG00000025039.15	RRAGD	0.000178257	0.00475269	14.0474	2.62307	28.1466	2.22004	12.1686	3.36368	15.2941	4.60181	9.88486	3.20215	16.3736	2.31867	TRUE	TRUE
ENSG00000069956.12	MAPK6	0.000178373	0.00475269	14.0462	16.0623	116.981	18.9647	56.5907	15.2495	91.5877	32.4056	63.5196	20.6705	82.1697	1.98583	TRUE	TRUE
ENSG00000118855.20	MFSD1	0.000178769	0.00475519	14.042	39.7915	411.488	61.5152	159.651	48.8735	204.128	29.2025	189.566	44.8457	241.208	2.42462	TRUE	TRUE
ENSG00000164654.16	MIOS	0.000179982	0.00477151	14.0293	9.64108	29.9639	10.7789	25.5953	7.47112	23.3357	14.3921	28.6901	10.5708	26.8963	1.33909	TRUE	TRUE
ENSG00000002587.10	HS3ST1	0.000179988	0.00477151	14.0293	1.39531	106.124	4.31041	21.0062	3.99281	95.1244	1.9828	20.8227	2.92033	60.7694	4.33294	TRUE	TRUE
ENSG00000159314.11	ARHGAP27	0.000180541	0.00477278	14.0235	10.5742	77.2626	21.1913	52.1672	15.0685	92.3815	23.4579	37.4103	17.573	64.8054	1.87679	TRUE	TRUE
ENSG00000157064.11	NMNAT2	0.000180642	0.00477278	14.0224	1.26209	0.236651	1.40463	0.466694	2.28845	0.164791	2.06423	0.133706	1.75485	0.250461	-2.40398	TRUE	TRUE
ENSG00000198932.13	GPRASP1	0.000181601	0.00479008	14.0125	10.793	1.51026	14.4736	4.44604	12.085	1.95806	7.92225	3.03638	11.3185	2.73768	-2.00858	TRUE	TRUE
ENSG00000168938.6	PPIC	0.000182379	0.00480255	14.0044	154.416	7.70083	68.7123	20.4688	104.634	9.72054	41.2998	11.8638	92.2656	12.4385	-2.88099	TRUE	TRUE
ENSG00000127666.9	TICAM1	0.000183434	0.00481857	13.9936	8.2345	48.9589	16.6511	38.7782	18.3805	67.8099	11.1719	36.0112	13.6095	47.8895	1.80754	TRUE	TRUE
ENSG00000101298.15	SNPH	0.000183599	0.00481857	13.9919	3.18118	0.422207	2.22904	1.01768	4.13806	0.535918	1.97528	0.596229	2.88089	0.643008	-2.00429	TRUE	TRUE
ENSG00000198169.9	ZNF251	0.000185886	0.00487046	13.9686	21.0512	4.14042	26.3382	9.65084	19.4162	6.71063	23.0609	7.83889	22.4666	7.0852	-1.65109	TRUE	TRUE
ENSG00000197971.15	MBP	0.000186354	0.00487461	13.9639	15.8161	71.623	33.0547	63.3788	22.5274	79.5133	23.7426	52.9011	23.7852	66.8541	1.48705	TRUE	TRUE
ENSG00000106688.12	SLC1A1	0.000186743	0.00487668	13.96	8.58028	0.325321	1.99501	0.374541	5.29818	0.523813	3.19412	0.746263	4.7669	0.492484	-3.03815	TRUE	TRUE
ENSG00000110911.16	SLC11A2	0.000187388	0.00487742	13.9535	32.533	168.27	29.4653	57.3302	28.601	125.719	22.5	115.764	28.2748	116.771	2.04223	TRUE	TRUE
ENSG00000135604.10	STX11	0.000187391	0.00487742	13.9535	2.43145	157.017	12.0198	78.6363	8.99891	190.983	17.3895	82.4391	10.2099	127.269	3.62691	TRUE	TRUE
ENSG00000187808.5	SOWAHD	0.000187917	0.00488242	13.9482	0.131653	2.59352	0.155794	1.37228	0.0839401	3.05608	0.686799	1.87478	0.264546	2.22416	2.67254	TRUE	TRUE
ENSG00000087589.16	CASS4	0.000188203	0.00488242	13.9453	1.29085	14.045	1.56883	13.5511	1.49235	12.3822	5.1844	8.34582	2.38411	12.0811	2.29384	TRUE	TRUE
ENSG00000179051.14	RCC2	0.00018884	0.0048909	13.939	17.2546	91.1956	28.031	50.6183	23.7503	115.166	30.084	67.8812	24.78	81.2153	1.70854	TRUE	TRUE
ENSG00000076770.14	MBNL3	0.000189249	0.00489345	13.9349	2.61561	13.7046	3.11429	9.27062	2.72123	11.4748	5.64838	11.7616	3.52488	11.5529	1.68469	TRUE	TRUE
ENSG00000127990.19	SGCE	0.000189818	0.00489412	13.9293	92.0142	5.76488	86.0354	20.7838	70.6871	5.98877	40.2076	12.7875	72.2361	11.3312	-2.66173	TRUE	TRUE
ENSG00000172037.14	LAMB2	0.000189933	0.00489412	13.9281	515.681	58.4861	365.158	120.291	500.92	52.5832	204.119	70.9407	396.469	75.5752	-2.38968	TRUE	TRUE
ENSG00000163629.13	PTPN13	0.000190477	0.00489412	13.9228	18.841	1.11706	16.1374	4.43999	14.6835	1.2086	23.3214	4.88944	18.2458	2.91377	-2.60581	TRUE	TRUE
ENSG00000185947.15	ZNF267	0.000190519	0.00489412	13.9224	5.00958	172.006	15.3858	73.2492	6.48543	156.584	24.1814	72.1252	12.7656	118.491	3.20441	TRUE	TRUE
ENSG00000131446.16	MGAT1	0.000191016	0.0048989	13.9175	73.7893	792.482	142.261	353.433	163.574	575.77	88.7084	342.406	117.083	516.023	2.13895	TRUE	TRUE
ENSG00000144749.13	LRIG1	0.000192387	0.00492593	13.904	78.5073	6.25786	45.3747	15.1535	89.4007	9.71732	31.5353	8.61747	61.2045	9.93655	-2.61073	TRUE	TRUE
ENSG00000160307.10	S100B	0.000193074	0.00492593	13.8973	1.02416	15.096	1.88722	7.37875	0.87346	3.94639	1.60912	13.2701	1.34849	9.92281	2.79067	TRUE	TRUE
ENSG00000072832.15	CRMP1	0.000193441	0.00492593	13.8937	22.8438	1.24684	11.0835	3.3487	17.9827	1.64828	7.38193	2.74435	14.823	2.24704	-2.66862	TRUE	TRUE
ENSG00000149115.14	TNKS1BP1	0.000193593	0.00492593	13.8923	68.2756	6.81571	60.6345	17.4559	74.2447	8.26968	80.8632	26.9488	71.0045	14.8725	-2.24762	TRUE	TRUE
ENSG00000147488.11	ST18	0.000193634	0.00492593	13.8919	0.0634969	6.6361	0.305004	8.00264	0.877469	10.0078	0.233709	2.57283	0.36992	6.80484	3.87712	TRUE	TRUE
ENSG00000196743.9	GM2A	0.000195231	0.00495362	13.8764	15.8009	107.65	15.2341	44.5715	17.4692	104.455	12.1138	45.3075	15.1545	75.4961	2.30908	TRUE	TRUE
ENSG00000136636.13	KCTD3	0.000195352	0.00495362	13.8753	40.8999	9.82266	28.6518	11.5922	22.9805	8.05074	31.2418	11.1366	30.9435	10.1505	-1.59859	TRUE	TRUE
ENSG00000129116.19	PALLD	0.000196401	0.00497223	13.8652	179.611	16.2231	151.376	53.4938	143.804	24.6926	93.4496	30.0831	142.06	31.1231	-2.18683	TRUE	TRUE
ENSG00000177707.11	NECTIN3	0.000196989	0.00497911	13.8596	12.4412	1.71471	9.24979	3.47198	14.3473	3.95771	11.5104	1.98004	11.8872	2.78111	-2.05679	TRUE	TRUE
ENSG00000109320.13	NFKB1	0.000197473	0.0049793	13.855	24.8819	697.623	85.2543	304.702	51.8878	778.974	125.04	411.498	71.7659	548.199	2.93158	TRUE	TRUE
ENSG00000130755.13	GMFG	0.000197629	0.0049793	13.8535	15.6381	258.895	45.3297	153.382	24.9465	211.225	42.4021	109.755	32.0791	183.314	2.51091	TRUE	TRUE
ENSG00000186074.19	CD300LF	0.000198507	0.00499344	13.8452	0.436794	33.1728	0.233794	16.3247	1.47531	43.0195	0.289048	4.21068	0.608736	24.1819	5.09849	TRUE	TRUE
ENSG00000196396.10	PTPN1	0.000199184	0.00499457	13.8388	22.0365	197.896	46.564	118.713	28.7143	152.3	70.5905	210.28	41.9763	169.797	2.01358	TRUE	TRUE
ENSG00000185950.9	IRS2	0.000199323	0.00499457	13.8375	8.15455	77.0014	19.2311	60.0226	8.52606	81.1006	33.8421	118.058	17.4384	84.0457	2.26237	TRUE	TRUE
ENSG00000118655.7	DCLRE1B	0.000200045	0.00499457	13.8307	2.05192	17.1059	2.13467	7.27026	2.78478	11.7104	1.57411	6.21991	2.13637	10.5766	2.25522	TRUE	TRUE
ENSG00000125898.13	FAM110A	0.00020012	0.00499457	13.83	6.62225	41.2035	3.36978	26.6285	9.69444	33.5586	5.08036	17.0642	6.19171	29.6137	2.23961	TRUE	TRUE
ENSG00000145014.17	TMEM44	0.000200448	0.00499457	13.8269	22.1707	3.34571	19.9456	7.50885	20.3193	5.46274	17.2919	7.76851	19.9319	6.02145	-1.71035	TRUE	TRUE
ENSG00000137693.14	YAP1	0.000200455	0.00499457	13.8268	83.0401	3.98808	60.7045	19.0246	92.7681	5.43761	41.6621	10.1698	69.5437	9.65504	-2.83577	TRUE	TRUE
ENSG00000169231.13	THBS3	0.000201257	0.00500662	13.8193	92.5248	18.0904	87.7271	32.1749	93.1794	20.9976	48.429	22.277	80.4651	23.385	-1.77842	TRUE	TRUE
ENSG00000110811.20	P3H3	0.000202136	0.00502056	13.8111	126.994	6.71287	49.5368	12.4471	116.522	6.94314	29.3812	8.47053	80.6085	8.64341	-3.20645	TRUE	TRUE
ENSG00000170396.8	ZNF804A	0.00020312	0.00502937	13.802	0	2.68747	0.116682	1.28387	0.0773093	2.58703	0.0930154	1.05379	0.0717518	1.90304	3.54379	TRUE	TRUE
ENSG00000140092.14	FBLN5	0.000203129	0.00502937	13.8019	483.578	25.1338	247.595	73.6418	463.779	37.2882	152.046	44.8363	336.749	45.225	-2.89372	TRUE	TRUE
ENSG00000168476.12	REEP4	0.000203912	0.00504083	13.7947	10.5687	49.2628	7.78816	24.8359	13.2049	49.8978	11.4086	23.5472	10.7426	36.8859	1.77026	TRUE	TRUE
ENSG00000104894.12	CD37	0.000204531	0.0050414	13.789	15.1991	189.239	27.1505	200.36	27.7062	246.233	97.4214	240.92	41.8693	219.188	2.38542	TRUE	TRUE
ENSG00000100092.23	SH3BP1	0.000204576	0.0050414	13.7886	8.30107	63.3135	5.40437	44.1208	11.0365	85.127	4.55775	22.2857	7.32493	53.7118	2.85747	TRUE	TRUE
ENSG00000134061.5	CD180	0.000206515	0.00506742	13.7709	0.235187	11.9393	0.620666	4.85207	0.329849	5.24733	0.920108	2.56921	0.526452	6.15199	3.31904	TRUE	TRUE
ENSG00000178031.17	ADAMTSL1	0.000206609	0.00506742	13.77	43.7978	3.05918	34.8895	9.25973	21.42	1.91324	26.9023	5.16816	31.7524	4.85008	-2.68588	TRUE	TRUE
ENSG00000254087.8	LYN	0.00020691	0.00506742	13.7673	1.64978	126.082	7.95867	71.2607	6.80886	129.662	16.8609	74.5934	8.31955	100.4	3.5773	TRUE	TRUE
ENSG00000115762.16	PLEKHB2	0.000207154	0.00506742	13.7651	16.0873	119.686	35.3722	86.641	26.3962	118.743	49.2401	107.164	31.774	108.059	1.7627	TRUE	TRUE
ENSG00000154188.10	ANGPT1	0.00020724	0.00506742	13.7643	27.0533	2.57207	11.5553	3.54136	33.5736	2.05264	8.89102	2.97317	20.2683	2.78481	-2.81978	TRUE	TRUE
ENSG00000196730.13	DAPK1	0.000207833	0.00507377	13.7589	13.3198	141.109	15.4338	40.7348	16.0405	77.7757	11.3946	54.1103	14.0472	78.4324	2.47278	TRUE	TRUE
ENSG00000254122.2	PCDHGB7	0.000208918	0.00507377	13.7491	13.6843	1.92702	9.64491	3.54073	17.9254	2.6537	6.84523	3.1162	12.0249	2.80941	-2.05918	TRUE	TRUE
ENSG00000173890.17	GPR160	0.000209061	0.00507377	13.7478	2.34472	18.5316	4.06833	16.6243	1.14274	14.157	4.16113	11.7904	2.92923	15.2758	2.34364	TRUE	TRUE
ENSG00000153246.13	PLA2R1	0.000209179	0.00507377	13.7468	35.68	1.49635	18.6191	3.65297	31.651	2.87512	9.30122	4.00375	23.8128	3.00705	-2.94417	TRUE	TRUE
ENSG00000277277.3	FAM243B	0.000209271	0.00507377	13.746	1.29386	0	0.427735	0.154106	1.16539	0	0.686539	0	0.893381	0.0385264	-2.84219	TRUE	TRUE
ENSG00000183484.12	GPR132	0.000209434	0.00507377	13.7445	5.08766	375.563	5.52968	57.2432	6.8157	232.047	27.2616	125.344	11.1737	197.549	4.13192	TRUE	TRUE
ENSG00000148288.13	GBGT1	0.000210269	0.00507897	13.737	3.88904	66.7563	6.18236	25.9805	11.3534	54.2989	7.08816	25.6841	7.12824	43.1799	2.58198	TRUE	TRUE
ENSG00000151135.10	TMEM263	0.000211124	0.00507897	13.7294	76.5407	10.3484	41.7043	18.5682	40.7125	11.1766	35.2302	15.3193	48.5469	13.8531	-1.80176	TRUE	TRUE
ENSG00000131351.15	HAUS8	0.0002112	0.00507897	13.7287	4.73145	34.0205	6.69389	14.3258	6.01302	18.9399	6.93942	18.0961	6.09444	21.3456	1.79163	TRUE	TRUE
ENSG00000130956.14	HABP4	0.000211204	0.00507897	13.7287	44.1505	4.3791	27.6542	7.85697	34.6903	2.89022	16.6916	7.38665	30.7966	5.62824	-2.43129	TRUE	TRUE
ENSG00000203668.2	CHML	0.000211261	0.00507897	13.7282	5.27007	29.6754	2.70432	11.072	3.11351	14.7988	5.63055	14.103	4.17961	17.4123	2.03282	TRUE	TRUE
ENSG00000131389.17	SLC6A6	0.000212582	0.00509719	13.7165	17.4924	67.3705	41.3288	71.5669	24.0995	91.1445	30.6716	125.546	28.3981	88.907	1.64305	TRUE	TRUE
ENSG00000197249.13	SERPINA1	0.000212721	0.00509719	13.7152	31.0412	277.597	0.929849	245.418	5.42473	549.549	1.56529	175.21	9.74027	311.944	4.98691	TRUE	TRUE
ENSG00000130224.15	LRCH2	0.00021299	0.00509719	13.7129	4.31417	0.213912	2.59531	1.09641	2.40033	0.435459	2.77053	0.533351	3.02008	0.569783	-2.21982	TRUE	TRUE
ENSG00000276085.1	CCL3L1	0.000213614	0.00510437	13.7074	11.9556	2104.8	1.81541	471.125	54.6992	5110.88	4.7532	491.723	18.3058	2044.63	6.7956	TRUE	TRUE
ENSG00000115756.13	HPCAL1	0.000214181	0.00510437	13.7024	14.9122	101.66	27.4038	79.0073	27.7473	75.802	30.3114	51.5915	25.0937	77.0153	1.61396	TRUE	TRUE
ENSG00000130598.16	TNNI2	0.000214262	0.00510437	13.7017	1.34442	12.9461	1.6181	4.18967	0.637268	8.70827	0.872385	5.05571	1.11804	7.72493	2.68351	TRUE	TRUE
ENSG00000196139.14	AKR1C3	0.000215241	0.00511995	13.6931	76.5516	4.17757	44.0964	14.2301	40.2853	9.74389	37.5013	13.3971	49.6087	10.3872	-2.24487	TRUE	TRUE
ENSG00000156675.16	RAB11FIP1	0.000215608	0.00512093	13.6899	7.02044	26.6767	8.0931	29.3973	13.7482	32.495	12.83	26.7741	10.4229	28.8358	1.45932	TRUE	TRUE
ENSG00000133657.15	ATP13A3	0.0002164	0.00512478	13.683	64.5203	197.704	90.4557	195.362	44.1076	163.488	58.6201	223.86	64.4259	195.103	1.59703	TRUE	TRUE
ENSG00000108405.4	P2RX1	0.000216421	0.00512478	13.6829	1.46796	13.9874	3.44821	18.6692	4.4424	25.9338	4.7528	12.0312	3.52784	17.6554	2.29107	TRUE	TRUE
ENSG00000100311.17	PDGFB	0.000218111	0.00515706	13.6682	1.40458	121.42	12.7545	55.6931	9.62765	272.248	5.72786	132.044	7.37864	145.351	4.28162	TRUE	TRUE
ENSG00000110318.15	CEP126	0.00021923	0.005167	13.6586	11.1825	0.664047	6.00691	2.11135	6.33187	0.840634	4.13439	1.79681	6.91391	1.35321	-2.27098	TRUE	TRUE
ENSG00000116991.10	SIPA1L2	0.000219298	0.005167	13.6581	7.59193	38.4437	9.98952	26.9146	12.1187	38.3541	12.2478	22.5781	10.487	31.5727	1.58095	TRUE	TRUE
ENSG00000182687.4	GALR2	0.000219758	0.005167	13.6541	0.353278	6.78965	0.270516	2.20785	0.143494	2.61969	0.888523	2.21588	0.413953	3.45827	2.79147	TRUE	TRUE
ENSG00000188396.3	TCTEX1D4	0.000219844	0.005167	13.6534	5.84751	20.5454	9.66571	21.4934	6.68156	49.0366	6.88651	17.5823	7.27032	27.1644	1.88722	TRUE	TRUE
ENSG00000161911.11	TREML1	0.000220893	0.00518211	13.6445	0	3.50029	0.0593176	2.49641	0.141096	17.2962	0.3998	2.22458	0.150053	6.37937	4.69555	TRUE	TRUE
ENSG00000132688.11	NES	0.000221325	0.00518211	13.6408	15.6697	2.76078	22.0631	6.74444	33.4117	3.33247	13.0173	2.84656	21.0404	3.92106	-2.39436	TRUE	TRUE
ENSG00000128284.19	APOL3	0.000221766	0.00518211	13.637	47.685	16.9119	63.4597	22.2175	87.4358	26.2134	83.4484	28.8266	70.5072	23.5424	-1.57844	TRUE	TRUE
ENSG00000197555.9	SIPA1L1	0.000221905	0.00518211	13.6359	37.683	60.2061	32.9553	115.154	33.3779	98.6503	35.9197	167.769	34.984	110.445	1.65575	TRUE	TRUE
ENSG00000113758.13	DBN1	0.000222133	0.00518211	13.6339	86.8582	4.38856	82.4208	17.47	125.959	11.7121	37.8298	6.6683	83.2668	10.0597	-3.03661	TRUE	TRUE
ENSG00000130052.13	STARD8	0.000223171	0.00519864	13.6252	3.72225	49.6098	8.95267	27.61	7.54321	37.6059	13.9751	33.2879	8.5483	37.0284	2.10203	TRUE	TRUE
ENSG00000184304.15	PRKD1	0.000223631	0.00520165	13.6213	12.5383	1.22106	12.0983	3.47932	17.103	1.33242	7.38882	3.26393	12.2821	2.32418	-2.35269	TRUE	TRUE
ENSG00000110047.18	EHD1	0.000225889	0.00524642	13.6025	43.0753	778.694	108.302	430.641	124.979	597.091	90.4665	288.844	91.7056	523.818	2.51269	TRUE	TRUE
ENSG00000023902.14	PLEKHO1	0.00022666	0.00525657	13.5961	35.0315	153.946	46.5958	89.0631	37.519	163.752	55.9068	96.5862	43.7633	125.837	1.52161	TRUE	TRUE
ENSG00000067141.17	NEO1	0.000227221	0.00526183	13.5914	27.1256	2.44011	13.4785	5.8816	26.3643	3.70996	10.9465	3.88782	19.4787	3.97987	-2.26269	TRUE	TRUE
ENSG00000187240.16	DYNC2H1	0.000228532	0.00528443	13.5806	18.3682	2.24873	10.0213	3.35462	9.15544	2.37055	9.52665	5.42179	11.7679	3.34892	-1.78285	TRUE	TRUE
ENSG00000163430.12	FSTL1	0.00022918	0.00528676	13.5753	705.699	32.9835	655.394	176.336	1080.57	78.6987	506.957	121.175	737.154	102.298	-2.84797	TRUE	TRUE
ENSG00000128815.19	WDFY4	0.000229305	0.00528676	13.5743	1.06102	27.3974	3.20312	27.0956	3.86937	37.3382	8.2343	27.9834	4.09195	29.9537	2.84185	TRUE	TRUE
ENSG00000116962.15	NID1	0.000229726	0.00528872	13.5708	74.1189	8.08037	55.4744	25.874	76.9392	15.8434	85.4553	26.2843	72.9969	19.0205	-1.93469	TRUE	TRUE
ENSG00000182050.13	MGAT4C	0.000231919	0.00533143	13.553	1.29279	0.065693	0.679879	0.0507656	1.59175	0.0790063	0.5185	0.0683842	1.02073	0.0659623	-2.75551	TRUE	TRUE
ENSG00000160062.15	ZBTB8A	0.000233086	0.00535044	13.5436	7.55837	0.754881	4.58692	1.97071	4.14199	0.805505	7.39385	2.25619	5.92028	1.44682	-1.96053	TRUE	TRUE
ENSG00000111664.10	GNB3	0.000235453	0.00539134	13.5246	9.43937	0.542817	3.57332	1.13919	11.0756	0.788164	3.51502	1.24873	6.90083	0.929726	-2.76527	TRUE	TRUE
ENSG00000103496.15	STX4	0.000235552	0.00539134	13.5238	61.5947	656.731	118.332	232.793	72.6772	417.852	66.7095	255.228	79.8283	390.651	2.28947	TRUE	TRUE
ENSG00000136867.11	SLC31A2	0.000236241	0.0053918	13.5184	1.04413	90.0285	12.4972	49.8257	4.04703	63.7082	4.4436	70.7693	5.508	68.5829	3.61439	TRUE	TRUE
ENSG00000205090.9	TMEM240	0.000236257	0.0053918	13.5182	9.44373	0.352749	4.90055	0.415079	5.64112	0.302415	1.40644	0.344955	5.34796	0.3538	-3.58559	TRUE	TRUE
ENSG00000151693.11	ASAP2	0.000236779	0.00539589	13.5141	36.1342	4.51375	31.2992	11.6248	52.2725	5.46536	19.3985	4.57534	34.7761	6.54482	-2.39194	TRUE	TRUE
ENSG00000163909.8	HEYL	0.000240406	0.00547062	13.4856	27.7409	1.42483	21.3991	6.1224	31.5355	2.39196	21.7708	6.89517	25.6116	4.20859	-2.57713	TRUE	TRUE
ENSG00000184226.15	PCDH9	0.000240809	0.0054719	13.4824	1.80255	0.402854	2.07211	0.696787	2.81807	0.470248	1.9637	0.851081	2.16411	0.605242	-1.68275	TRUE	TRUE
ENSG00000100320.23	RBFOX2	0.000241813	0.00548679	13.4746	83.2045	4.36448	46.707	15.7477	58.0907	4.38397	31.3353	8.81841	54.8344	8.32863	-2.70434	TRUE	TRUE
ENSG00000019582.15	CD74	0.000243209	0.00550083	13.4638	164.228	20107.9	1720.48	11538.5	923.028	26893.4	1353.19	9712.77	1040.23	17063.2	4.03578	TRUE	TRUE
ENSG00000136250.12	AOAH	0.000242845	0.00550083	13.4666	4.46738	196.441	4.05744	63.143	7.60643	123.48	13.1322	31.7648	7.31587	103.707	3.80715	TRUE	TRUE
ENSG00000160593.19	JAML	0.00024348	0.00550083	13.4617	5.86582	151.867	10.7269	105.158	8.86382	137.854	21.4791	38.6984	11.7339	108.394	3.19662	TRUE	TRUE
ENSG00000042493.16	CAPG	0.000243957	0.0055037	13.4581	51.7921	314.09	40.6125	207.881	78.3935	338.238	19.6098	180.869	47.602	260.27	2.44844	TRUE	TRUE
ENSG00000178814.17	OPLAH	0.000244882	0.00551668	13.4509	3.4046	12.7725	1.61339	7.70569	2.0266	15.9536	1.24666	6.26392	2.07281	10.6739	2.30991	TRUE	TRUE
ENSG00000138756.17	BMP2K	0.000252114	0.00567149	13.3964	12.3045	121.215	16.7287	57.8443	8.47943	83.7256	11.7278	33.7162	12.3101	74.1254	2.5804	TRUE	TRUE
ENSG00000111644.8	ACRBP	0.000253059	0.00568462	13.3893	2.16516	32.2855	1.04662	6.28684	1.08002	12.1456	1.18305	7.09823	1.36871	14.454	3.3088	TRUE	TRUE
ENSG00000185883.12	ATP6V0C	0.000255128	0.00571122	13.3741	102.223	380.904	168.292	363.462	190.211	506.67	133.464	327.551	148.547	394.647	1.40903	TRUE	TRUE
ENSG00000076043.10	REXO2	0.000255363	0.00571122	13.3723	130.895	31.4383	137.328	42.7206	147.405	22.1821	68.2666	37.8618	120.974	33.5507	-1.84718	TRUE	TRUE
ENSG00000174945.13	AMZ1	0.000255562	0.00571122	13.3709	0.854186	7.30542	1.49866	3.62974	1.5347	7.87337	2.1603	13.9183	1.51196	8.1817	2.36111	TRUE	TRUE
ENSG00000115107.20	STEAP3	0.000255694	0.00571122	13.3699	3.91221	12.0423	6.14105	14.3479	5.64702	17.8207	3.88343	10.5338	4.89593	13.6862	1.4644	TRUE	TRUE
ENSG00000149380.12	P4HA3	0.000258225	0.0057596	13.3514	15.2391	1.66551	9.34243	4.00665	17.7445	1.58462	7.33607	2.82414	12.4155	2.52023	-2.25595	TRUE	TRUE
ENSG00000134830.6	C5AR2	0.000258988	0.00576843	13.3459	0.895916	32.9111	1.59193	13.8884	2.7543	38.6072	6.21942	91.4364	2.86539	44.2108	3.90136	TRUE	TRUE
ENSG00000143257.11	NR1I3	0.000261055	0.00580001	13.331	0.626936	10.9233	0.976348	2.70834	1.49315	9.62498	0.94001	6.64958	1.00911	7.47656	2.77214	TRUE	TRUE
ENSG00000197457.10	STMN3	0.000261142	0.00580001	13.3304	31.3804	3.62239	40.1289	10.3909	51.7891	4.32882	18.8104	5.45507	35.5272	5.94929	-2.55814	TRUE	TRUE
ENSG00000168071.22	CCDC88B	0.000261774	0.00580585	13.3258	7.70805	42.943	10.2581	32.831	11.4275	39.885	25.0612	52.5634	13.6137	42.0556	1.6201	TRUE	TRUE
ENSG00000089041.17	P2RX7	0.000262638	0.00581682	13.3197	2.94169	51.8048	1.50528	15.3702	4.66877	69.7573	1.74903	15.3652	2.71619	38.0744	3.76078	TRUE	TRUE
ENSG00000167995.16	BEST1	0.000263536	0.0058241	13.3133	1.74185	17.4492	3.24493	13.9294	4.84265	17.8252	4.03456	9.65962	3.466	14.7158	2.05476	TRUE	TRUE
ENSG00000166340.17	TPP1	0.000263765	0.0058241	13.3116	60.7397	444.815	60.9251	179.228	68.6797	317.472	44.0619	161.443	58.6016	275.74	2.23236	TRUE	TRUE
ENSG00000168679.18	SLC16A4	0.000264076	0.0058241	13.3094	22.4509	1.54997	16.7696	3.63835	23.9691	2.64906	7.99061	4.56629	17.795	3.10092	-2.483	TRUE	TRUE
ENSG00000172348.14	RCAN2	0.000265404	0.00584509	13.3	30.9677	1.23398	16.2764	5.40092	47.6297	2.7931	13.4547	3.29399	27.0821	3.1805	-3.05067	TRUE	TRUE
ENSG00000124593.16	AL365205.1	0.000265889	0.00584509	13.2966	17.8457	4.1155	11.5794	4.96374	12.0766	3.13529	9.32139	2.36231	12.7058	3.64421	-1.77406	TRUE	TRUE
ENSG00000010671.15	BTK	0.000266257	0.00584509	13.294	1.20245	70.2491	4.9859	44.3105	3.06581	48.678	11.8216	40.2553	5.26894	50.8732	3.24703	TRUE	TRUE
ENSG00000130508.11	PXDN	0.000266513	0.00584509	13.2922	168.554	6.0964	42.6378	16.9269	85.7377	7.35283	46.6267	12.3853	85.8889	10.6904	-2.99441	TRUE	TRUE
ENSG00000261594.4	TPBGL	0.000267165	0.00584569	13.2876	0.141504	1.58974	0.274752	1.80019	0.385766	0.901732	0.139645	0.935917	0.235417	1.30689	2.06849	TRUE	TRUE
ENSG00000174123.11	TLR10	0.000267282	0.00584569	13.2868	0.119211	1.94231	0.38269	3.47918	0.142072	6.01506	0.619772	1.95519	0.315936	3.34793	3.0513	TRUE	TRUE
ENSG00000025708.14	TYMP	0.000267658	0.00584578	13.2842	32.2968	735.516	157.93	570.957	132.426	811.618	65.9517	423.933	97.1511	635.506	2.70835	TRUE	TRUE
ENSG00000164294.14	GPX8	0.000268243	0.00585045	13.2801	56.5528	3.47396	24.8454	7.78965	46.3063	4.54756	14.6723	3.41088	35.5942	4.80551	-2.86321	TRUE	TRUE
ENSG00000137752.24	CASP1	0.000268669	0.00585164	13.2771	6.02455	136.435	12.5116	62.8575	12.8595	137.21	11.2214	37.1965	10.6543	93.4246	3.12044	TRUE	TRUE
ENSG00000163624.6	CDS1	0.000272139	0.00591903	13.253	0.0906916	2.04389	0.293123	0.972913	0.0829991	1.02934	0.208542	1.10025	0.168839	1.2866	2.36674	TRUE	TRUE
ENSG00000204257.15	HLA-DMA	0.000272568	0.00592019	13.2501	10.6731	1044.5	84.2424	500.536	34.9136	1088.94	68.0008	361.336	49.4575	748.827	3.91765	TRUE	TRUE
ENSG00000203727.4	SAMD5	0.000274666	0.00595754	13.2357	2.67476	0.391249	1.8414	0.704371	2.91597	0.594907	1.8398	0.581713	2.31798	0.56806	-1.85575	TRUE	TRUE
ENSG00000150764.14	DIXDC1	0.000275046	0.00595757	13.2331	27.1759	1.93779	20.3303	5.74522	39.6601	3.44203	10.5727	2.8351	24.4347	3.49003	-2.77276	TRUE	TRUE
ENSG00000100276.10	RASL10A	0.000275988	0.00596457	13.2267	0.282468	7.61501	1.23451	4.45245	0.982713	7.65135	1.55994	4.23805	1.01491	5.98922	2.44933	TRUE	TRUE
ENSG00000171608.16	PIK3CD	0.000276127	0.00596457	13.2258	9.12662	45.3684	11.1008	43.3792	15.2083	64.2687	18.895	27.0687	13.5827	45.0213	1.72146	TRUE	TRUE
ENSG00000164107.8	HAND2	0.000279186	0.00601827	13.2051	16.7109	1.18519	4.68433	1.41088	13.1602	0.993051	4.71682	1.3475	9.81806	1.23416	-2.89413	TRUE	TRUE
ENSG00000074219.13	TEAD2	0.000279378	0.00601827	13.2038	29.6091	2.65137	29.1029	10.3259	25.8263	2.31339	23.0819	5.40035	26.905	5.17276	-2.3566	TRUE	TRUE
ENSG00000185862.7	EVI2B	0.000282107	0.00606878	13.1856	7.47251	156.597	10.0334	68.2397	8.51569	110.86	32.6418	67.8864	14.6659	100.896	2.77396	TRUE	TRUE
ENSG00000181467.5	RAP2B	0.000283477	0.00608993	13.1765	12.425	41.8351	6.85363	28.4751	8.89687	41.5964	11.092	19.9506	9.81689	32.9643	1.73731	TRUE	TRUE
ENSG00000122642.11	FKBP9	0.00028581	0.00613168	13.1612	103.936	17.1679	115.185	41.4808	114.888	15.6113	58.7689	17.8009	98.1942	23.0152	-2.08826	TRUE	TRUE
ENSG00000120327.6	PCDHB14	0.000286242	0.00613258	13.1583	7.26073	0.390867	6.01122	1.86259	10.0074	0.886002	3.87311	1.01878	6.7881	1.03956	-2.59563	TRUE	TRUE
ENSG00000089060.11	SLC8B1	0.000287558	0.00615241	13.1497	22.4705	101.634	33.1271	60.0248	32.9378	90.0799	25.4128	63.6068	28.487	78.8364	1.46533	TRUE	TRUE
ENSG00000136010.14	ALDH1L2	0.000289283	0.00616779	13.1385	22.8952	1.0743	8.98275	2.97742	12.7526	1.76369	10.2555	4.60694	13.7215	2.60559	-2.3529	TRUE	TRUE
ENSG00000118407.15	FILIP1	0.000289536	0.00616779	13.1369	9.06713	0.470143	8.31627	2.34109	4.98355	0.408183	5.51609	1.02056	6.97076	1.05999	-2.60775	TRUE	TRUE
ENSG00000132359.15	RAP1GAP2	0.000290047	0.00616779	13.1336	1.03072	8.78334	2.37565	7.60489	2.62713	11.0353	3.81181	8.80447	2.46133	9.057	1.83798	TRUE	TRUE
ENSG00000147862.17	NFIB	0.000290266	0.00616779	13.1322	55.7784	2.52008	46.331	14.6523	41.3001	3.70448	42.7692	10.3619	46.5447	7.80968	-2.56002	TRUE	TRUE
ENSG00000083720.13	OXCT1	0.000290703	0.00616779	13.1294	29.4732	4.13314	20.5963	9.02141	18.3195	5.73444	20.4376	10.0552	22.2066	7.23604	-1.6044	TRUE	TRUE
ENSG00000141526.16	SLC16A3	0.000290855	0.00616779	13.1284	30.8817	228.562	33.8693	204.59	120.403	283.92	48.4123	237.07	58.3915	238.536	2.02851	TRUE	TRUE
ENSG00000189221.9	MAOA	0.000291132	0.00616779	13.1266	9.64117	1.91608	8.94657	3.67921	15.5683	2.76195	13.2707	5.72124	11.8567	3.51962	-1.72391	TRUE	TRUE
ENSG00000115657.14	ABCB6	0.00029141	0.00616779	13.1248	16.9468	2.67623	12.1648	4.08986	23.1344	4.10136	10.9576	6.01234	15.8009	4.21995	-1.88002	TRUE	TRUE
ENSG00000081026.19	MAGI3	0.000293288	0.0061992	13.1128	7.30744	1.35672	8.35494	3.45596	5.04474	1.49591	6.70248	1.839	6.8524	2.0369	-1.70199	TRUE	TRUE
ENSG00000126246.10	IGFLR1	0.000294233	0.00621084	13.1068	2.37963	75.2406	6.25404	39.5072	7.913	79.5339	10.2525	23.9566	6.6998	54.5596	3.00691	TRUE	TRUE
ENSG00000148516.21	ZEB1	0.00029491	0.0062168	13.1024	64.1279	3.9689	48.2385	18.3762	48.321	8.43634	53.7723	16.7661	53.6149	11.8869	-2.16387	TRUE	TRUE
ENSG00000164535.15	DAGLB	0.000295324	0.0062172	13.0998	8.88435	24.2559	9.86172	21.4617	11.6149	44.4595	14.5601	48.5336	11.2303	34.6777	1.61798	TRUE	TRUE
ENSG00000104918.8	RETN	0.000296057	0.00622432	13.0952	0.148634	55.9608	0.128974	2.33571	0	8.21661	0	2.53943	0.069402	17.2631	6.67943	TRUE	TRUE
ENSG00000183853.18	KIRREL1	0.000296502	0.00622536	13.0924	52.0854	2.60401	35.8721	10.2265	63.264	4.29106	18.4592	5.59839	42.4202	5.67999	-2.87901	TRUE	TRUE
ENSG00000185561.10	TLCD2	0.000297802	0.00623292	13.0842	5.0371	1.13745	4.94919	1.75137	5.68951	1.58075	3.77587	2.32484	4.86292	1.6986	-1.46431	TRUE	TRUE
ENSG00000070018.9	LRP6	0.000297982	0.00623292	13.083	15.7258	0.862326	11.145	4.28782	16.0413	1.81795	9.37024	2.82043	13.0706	2.44713	-2.37037	TRUE	TRUE
ENSG00000153902.14	LGI4	0.00029805	0.00623292	13.0826	7.96588	0.385028	5.65509	2.45848	9.45444	1.59155	8.53717	0.956191	7.90314	1.34781	-2.46669	TRUE	TRUE
ENSG00000171729.14	TMEM51	0.00029881	0.00623813	13.0778	2.25313	66.7184	7.62995	18.8813	3.30548	39.1512	4.58109	19.9001	4.44241	36.1627	2.99696	TRUE	TRUE
ENSG00000158473.6	CD1D	0.000299091	0.00623813	13.0761	0.152152	5.76286	1.18329	7.26328	0.732388	12.3203	0.837581	4.8087	0.726353	7.53878	3.20851	TRUE	TRUE
ENSG00000198483.13	ANKRD35	0.000302159	0.00629377	13.057	8.1423	0.617511	4.00837	1.00963	10.1301	0.741965	2.78095	1.34829	6.26543	0.929351	-2.62852	TRUE	TRUE
ENSG00000149177.13	PTPRJ	0.000303996	0.00631802	13.0456	4.1476	52.6756	5.10283	22.4919	7.12389	42.9883	12.6926	22.9186	7.26672	35.2686	2.26337	TRUE	TRUE
ENSG00000164764.11	SBSPON	0.000304318	0.00631802	13.0436	2.51634	0.457665	2.43434	0.743426	2.01042	0.443019	2.38441	0.595545	2.33638	0.559914	-1.88439	TRUE	TRUE
ENSG00000176595.4	KBTBD11	0.000304527	0.00631802	13.0423	0.261486	3.84032	1.11984	3.36225	0.933511	6.48583	1.13331	5.15217	0.862038	4.71014	2.32191	TRUE	TRUE
ENSG00000137809.17	ITGA11	0.000305187	0.00632339	13.0383	45.0572	2.47239	18.1311	4.5503	71.4898	4.57195	15.7026	5.15006	37.5952	4.18617	-3.13662	TRUE	TRUE
ENSG00000072682.18	P4HA2	0.000306571	0.00634372	13.0298	93.8306	9.77716	39.4478	13.8714	88.0708	14.296	31.8481	11.5046	63.2993	12.3623	-2.3469	TRUE	TRUE
ENSG00000240771.8	ARHGEF25	0.00030756	0.00634684	13.0238	76.1183	2.86862	26.4455	7.14934	54.1851	3.06385	15.5416	5.1918	43.0726	4.5684	-3.20912	TRUE	TRUE
ENSG00000184588.18	PDE4B	0.000307684	0.00634684	13.023	14.1504	387.98	44.5572	213.612	33.3141	381.176	95.54	255.5	46.8904	309.567	2.72028	TRUE	TRUE
ENSG00000157445.15	CACNA2D3	0.000307931	0.00634684	13.0215	0.226143	15.1723	0.383824	2.68099	0.270428	6.26193	0.328825	1.5944	0.302305	6.4274	4.02015	TRUE	TRUE
ENSG00000100284.21	TOM1	0.000308692	0.00635421	13.0169	28.7204	134.701	55.2314	104.006	41.6558	141.429	26.4258	85.3523	38.0083	116.372	1.6118	TRUE	TRUE
ENSG00000125505.17	MBOAT7	0.000309283	0.00635789	13.0133	35.2353	57.272	22.7262	103.065	24.2509	99.3252	15.006	58.1594	24.3046	79.4555	1.70481	TRUE	TRUE
ENSG00000181381.13	DDX60L	0.000309678	0.00635789	13.0109	13.7151	72.3408	12.2696	30.7877	10.2836	35.8921	14.4762	34.4534	12.6861	43.3685	1.76539	TRUE	TRUE
ENSG00000120063.10	GNA13	0.000311557	0.00638368	12.9996	16.369	257.258	25.8102	128.533	21.0948	247.332	86.4514	251.83	37.4313	221.238	2.56009	TRUE	TRUE
ENSG00000107099.15	DOCK8	0.000311745	0.00638368	12.9985	6.35857	72.1771	8.30462	42.9358	9.2646	84.7372	25.181	43.2335	12.2772	60.7709	2.29807	TRUE	TRUE
ENSG00000118762.8	PKD2	0.000315088	0.00644375	12.9785	59.3745	14.6861	78.6234	24.6925	111.384	11.2459	42.3073	17.6147	72.9223	17.0598	-2.0893	TRUE	TRUE
ENSG00000011422.12	PLAUR	0.000315518	0.00644418	12.9759	33.0463	3888.82	362.442	1857.62	118.666	4019.91	48.7515	970.374	140.727	2684.18	4.25254	TRUE	TRUE
ENSG00000196569.12	LAMA2	0.000316562	0.00645713	12.9698	71.4119	3.59691	53.1948	15.1541	56.1467	6.0029	64.3332	18.4541	61.2716	10.802	-2.49298	TRUE	TRUE
ENSG00000186469.8	GNG2	0.000317993	0.00647793	12.9613	14.7262	84.1984	20.691	66.9716	13.1836	56.7327	33.6498	47.3975	20.5626	63.825	1.62936	TRUE	TRUE
ENSG00000136274.9	NACAD	0.000319331	0.00648843	12.9535	6.85684	0.636843	3.25527	1.09031	7.94319	0.683188	2.44127	0.349092	5.12414	0.689859	-2.72553	TRUE	TRUE
ENSG00000174804.4	FZD4	0.000319333	0.00648843	12.9534	36.3842	1.59957	19.703	7.41913	39.0453	3.98855	23.5207	7.19814	29.6633	5.05135	-2.53051	TRUE	TRUE
ENSG00000169860.7	P2RY1	0.000320453	0.00648924	12.9469	1.69096	5.77464	0.964929	2.65829	0.846076	3.15644	0.877384	7.94006	1.09484	4.88236	2.06002	TRUE	TRUE
ENSG00000174307.7	PHLDA3	0.000320541	0.00648924	12.9464	49.7387	3.68004	55.2429	13.0131	101.089	4.2934	26.7326	7.29812	58.2008	7.07116	-3.02324	TRUE	TRUE
ENSG00000087510.7	TFAP2C	0.000320659	0.00648924	12.9457	0.0298323	1.04524	0.150637	1.49159	0.168184	1.90185	0.449007	3.21639	0.199415	1.91377	2.74968	TRUE	TRUE
ENSG00000186522.15	SEPTIN10	0.000321021	0.00648924	12.9436	72.2693	11.6019	66.2671	23.9025	59.8836	9.75743	38.4547	18.5068	59.2187	15.9422	-1.88662	TRUE	TRUE
ENSG00000136866.13	ZFP37	0.000322642	0.00651364	12.9342	3.19807	0.107383	1.80547	0.469364	1.89445	0.254987	1.28692	0.500529	2.04623	0.333066	-2.30915	TRUE	TRUE
ENSG00000204262.14	COL5A2	0.000323255	0.00651766	12.9306	554.601	22.8532	106.612	30.9766	232.646	17.5911	104.497	30.8092	249.589	25.5575	-3.28268	TRUE	TRUE
ENSG00000162924.14	REL	0.000326156	0.00655626	12.9139	16.0956	228.225	24.8605	114.94	15.5125	200.006	77.0486	219.157	33.3793	190.582	2.50983	TRUE	TRUE
ENSG00000198055.11	GRK6	0.000326224	0.00655626	12.9135	18.3989	43.071	23.7566	63.941	27.6948	55.318	20.281	51.6111	22.5328	53.4853	1.24342	TRUE	TRUE
ENSG00000213889.10	PPM1N	0.000326445	0.00655626	12.9122	1.39666	10.6327	1.77217	8.13226	1.08514	4.46949	0.69764	4.74602	1.2379	6.99512	2.40686	TRUE	TRUE
ENSG00000159399.9	HK2	0.000326835	0.00655626	12.91	9.51308	43.6502	16.5391	40.7907	17.538	59.7828	17.0901	33.0496	15.1701	44.3183	1.54045	TRUE	TRUE
ENSG00000166813.15	KIF7	0.000327289	0.00655702	12.9074	17.7245	1.20944	15.6953	3.69419	17.7729	1.0567	7.36943	2.67994	14.6405	2.16007	-2.70535	TRUE	TRUE
ENSG00000119457.8	SLC46A2	0.000328675	0.00657611	12.8995	0.129079	3.70034	0.264326	1.48063	0.101971	4.29328	0.133009	0.616288	0.157096	2.52264	3.35064	TRUE	TRUE
ENSG00000050327.15	ARHGEF5	0.000329847	0.00657611	12.8928	6.38909	1.70875	5.58743	2.31329	6.01947	0.993069	5.64492	2.05876	5.91023	1.76847	-1.68556	TRUE	TRUE
ENSG00000135407.10	AVIL	0.000330069	0.00657611	12.8916	22.4892	2.77883	20.444	6.78426	12.4645	3.77223	10.6521	4.12367	16.5125	4.36474	-1.89562	TRUE	TRUE
ENSG00000125868.16	DSTN	0.000330304	0.00657611	12.8902	458.613	57.3611	356.623	124.928	689.66	78.5164	209.68	63.8445	428.644	81.1625	-2.39945	TRUE	TRUE
ENSG00000049759.18	NEDD4L	0.000331618	0.00657611	12.8828	4.39747	21.5114	5.41805	13.119	5.3681	33.6318	9.79313	21.3742	6.24419	22.4091	1.827	TRUE	TRUE
ENSG00000121310.17	ECHDC2	0.000332109	0.00657611	12.88	139.02	15.7019	123.681	44.4677	130.444	18.6609	100.288	45.4386	123.358	31.0673	-1.98592	TRUE	TRUE
ENSG00000143702.16	CEP170	0.000332127	0.00657611	12.8799	41.7697	101.743	30.9667	74.1606	30.9958	99.2841	35.4453	74.641	34.7944	87.4572	1.32723	TRUE	TRUE
ENSG00000148541.13	FAM13C	0.000332409	0.00657611	12.8783	19.5915	1.61812	11.2553	2.72982	15.3322	2.06626	5.3725	0.948857	12.8879	1.84076	-2.74247	TRUE	TRUE
ENSG00000172403.11	SYNPO2	0.000332661	0.00657611	12.8769	48.3031	3.97902	27.4278	10.045	43.4303	5.24717	15.4059	4.47843	33.6418	5.9374	-2.48254	TRUE	TRUE
ENSG00000141698.17	NT5C3B	0.000332751	0.00657611	12.8764	49.3012	10.1131	31.9186	14.1497	47.0749	11.1909	32.541	20.32	40.2089	13.9434	-1.5212	TRUE	TRUE
ENSG00000276070.5	CCL4L2	0.000334109	0.00657611	12.8688	13.0827	1803.02	5.37443	275.75	55.0112	3626.4	30.8527	448.643	26.0802	1538.45	5.87695	TRUE	TRUE
ENSG00000081377.17	CDC14B	0.000334165	0.00657611	12.8685	34.0871	2.14786	15.2021	4.95587	16.6603	4.24616	11.1662	5.98138	19.279	4.33282	-2.12819	TRUE	TRUE
ENSG00000008256.16	CYTH3	0.000335052	0.00657611	12.8635	90.4067	15.3115	70.2195	37.454	69.0418	24.7577	68.9082	28.116	74.644	26.4098	-1.49543	TRUE	TRUE
ENSG00000169398.19	PTK2	0.000335372	0.00657611	12.8617	78.0683	12.6281	54.6411	30.2927	104.677	21.5171	53.9185	18.3093	72.8262	20.6868	-1.81077	TRUE	TRUE
ENSG00000085733.16	CTTN	0.000335462	0.00657611	12.8612	272.028	10.6505	224.349	56.6442	238.804	17.7319	119.386	34.2347	213.642	29.8154	-2.83691	TRUE	TRUE
ENSG00000142549.9	IGLON5	0.000335549	0.00657611	12.8607	0.327293	1.85754	0.151558	1.30288	0.229568	2.85214	0.894801	2.63515	0.400805	2.16193	2.17523	TRUE	TRUE
ENSG00000172530.20	BANP	0.000335573	0.00657611	12.8606	14.6545	64.3683	19.9568	38.9634	17.8748	53.0811	29.7107	64.1472	20.5492	55.14	1.41963	TRUE	TRUE
ENSG00000099194.6	SCD	0.000335759	0.00657611	12.8596	6.04776	32.5253	3.24586	18.3567	5.77669	38.6099	3.29532	12.3616	4.59141	25.4634	2.44598	TRUE	TRUE
ENSG00000204219.11	TCEA3	0.000337942	0.00661065	12.8474	44.6208	2.41014	25.2854	6.47743	34.9181	2.79484	10.3912	2.93782	28.8039	3.65506	-2.94436	TRUE	TRUE
ENSG00000168487.19	BMP1	0.000338418	0.00661174	12.8448	125.317	13.6753	68.0494	26.034	75.5869	13.8459	44.4467	20.2956	78.35	18.4627	-2.07937	TRUE	TRUE
ENSG00000005243.10	COPZ2	0.000341269	0.00664577	12.8291	140.879	14.7785	104.769	30.8239	161.712	19.2365	48.2545	16.2437	113.903	20.2707	-2.48451	TRUE	TRUE
ENSG00000006042.12	TMEM98	0.000341412	0.00664577	12.8283	108.468	4.33129	75.8738	18.6632	92.548	5.78774	36.0171	12.5215	78.2267	10.326	-2.90933	TRUE	TRUE
ENSG00000168792.5	ABHD15	0.000341425	0.00664577	12.8282	5.56711	22.0197	6.07334	13.6987	8.81568	24.7237	6.58309	14.2421	6.75981	18.671	1.45227	TRUE	TRUE
ENSG00000158286.13	RNF207	0.00034244	0.00665013	12.8227	23.267	1.47362	11.6835	4.15428	15.4865	1.75623	9.31418	3.62085	14.9378	2.75124	-2.39893	TRUE	TRUE
ENSG00000135049.15	AGTPBP1	0.000342494	0.00665013	12.8224	9.24892	39.1963	6.9245	21.5632	5.86869	30.3982	14.0532	22.3814	9.02384	28.3848	1.64248	TRUE	TRUE
ENSG00000104870.13	FCGRT	0.000343423	0.00665995	12.8173	136.478	1071.39	181.11	427.769	173.929	710.251	106.884	393.095	149.6	650.627	2.11997	TRUE	TRUE
ENSG00000177932.7	ZNF354C	0.000344028	0.00666347	12.814	5.64347	1.3468	3.71732	1.94159	3.98271	1.29525	3.66804	1.55775	4.25288	1.53535	-1.41238	TRUE	TRUE
ENSG00000115252.18	PDE1A	0.000345604	0.00668578	12.8055	37.1071	1.38456	13.5966	3.67361	21.602	0.837515	8.32462	2.8015	20.1576	2.1743	-3.15497	TRUE	TRUE
ENSG00000110719.10	TCIRG1	0.000349336	0.00674904	12.7854	142.41	297.738	84.4897	271.509	150.852	342.286	77.1102	256.981	113.716	292.128	1.3604	TRUE	TRUE
ENSG00000189046.11	ALKBH2	0.000349954	0.00674904	12.7821	17.0833	4.5057	21.5725	8.00724	18.4153	4.09749	13.7774	6.05831	17.7121	5.66719	-1.62692	TRUE	TRUE
ENSG00000186310.10	NAP1L3	0.00035016	0.00674904	12.781	14.2774	0.689072	3.50156	1.3661	8.92277	0.936072	3.61399	0.571226	7.57894	0.890617	-2.95451	TRUE	TRUE
ENSG00000049449.9	RCN1	0.000351006	0.00675709	12.7765	109.378	16.1423	126.098	48.1588	84.9286	16.5592	72.1777	23.5859	98.1454	26.1115	-1.90619	TRUE	TRUE
ENSG00000187372.11	PCDHB13	0.000351502	0.00675837	12.7738	3.84149	0.36496	3.20648	1.53748	3.90148	0.460363	3.32672	0.980878	3.56904	0.83592	-1.97095	TRUE	TRUE
ENSG00000160326.14	SLC2A6	0.00035283	0.00677563	12.7668	1.98853	9.35216	4.32992	18.3659	5.97857	18.3329	3.84051	13.0253	4.03438	14.7691	1.84657	TRUE	TRUE
ENSG00000144560.15	VGLL4	0.000355324	0.0068152	12.7536	74.9349	24.5889	69.7561	34.0363	61.9198	19.1019	58.7142	20.0106	66.3313	24.4344	-1.43705	TRUE	TRUE
ENSG00000157800.18	SLC37A3	0.000359729	0.0068913	12.7306	35.7362	5.36447	52.819	18.7934	48.2327	9.46472	32.3119	9.32964	42.2749	10.7381	-1.96711	TRUE	TRUE
ENSG00000078124.12	ACER3	0.000363947	0.00695147	12.7088	5.07442	37.2271	13.1885	25.6558	7.23037	35.932	11.6949	23.702	9.29704	30.6292	1.70933	TRUE	TRUE
ENSG00000196653.12	ZNF502	0.000364088	0.00695147	12.708	3.12742	0.410088	2.81685	0.877044	3.2168	0.449348	1.83136	0.635805	2.74811	0.593071	-2.03893	TRUE	TRUE
ENSG00000100979.15	PLTP	0.000364194	0.00695147	12.7075	147.09	1584.44	97.2182	402.311	134.943	422.194	61.3166	979.02	110.142	846.991	2.94184	TRUE	TRUE
ENSG00000188886.3	ASTL	0.000364697	0.00695264	12.7049	0.873798	111.988	1.19189	23.7226	2.42316	126.631	5.09407	15.3266	2.39573	69.4171	4.79984	TRUE	TRUE
ENSG00000152784.15	PRDM8	0.00036914	0.00702884	12.6823	6.07371	24.3069	6.21565	23.7391	4.47991	10.6123	6.34464	17.4117	5.77848	19.0175	1.70138	TRUE	TRUE
ENSG00000135625.8	EGR4	0.000370708	0.00705018	12.6743	0.0309548	3.60727	0.22186	2.67049	0.118703	10.3296	0.703528	2.32761	0.268761	4.73373	3.71238	TRUE	TRUE
ENSG00000108639.7	SYNGR2	0.000371456	0.00705587	12.6706	20.0483	295.026	63.1505	218.072	70.0628	355.999	57.4049	164.595	52.6666	258.423	2.2926	TRUE	TRUE
ENSG00000173040.13	EVC2	0.000372233	0.00705955	12.6667	7.55865	0.386599	8.69405	1.95775	10.4446	0.949443	4.85581	1.71707	7.88827	1.25271	-2.56203	TRUE	TRUE
ENSG00000072274.13	TFRC	0.000372593	0.00705955	12.6649	14.3917	528.136	67.1871	211.117	21.6649	228.906	68.661	365.483	42.9762	333.41	2.95277	TRUE	TRUE
ENSG00000182983.15	ZNF662	0.000372994	0.00705955	12.6628	16.381	1.30238	5.54125	2.40038	7.20025	2.76348	8.33915	2.90944	9.3654	2.34392	-1.95347	TRUE	TRUE
ENSG00000163421.9	PROK2	0.000373498	0.00706059	12.6603	0.179978	3.16775	0	38.7726	0.219505	8.85401	0.502666	5.28894	0.225537	14.0208	5.43886	TRUE	TRUE
ENSG00000236383.8	CCDC200	0.000374391	0.00706341	12.6559	14.3655	47.3093	4.47525	19.1961	7.49194	50.8448	8.45306	39.9208	8.69644	39.3177	2.16385	TRUE	TRUE
ENSG00000213445.10	SIPA1	0.000374909	0.00706341	12.6533	41.3793	109.592	41.0313	96.1656	59.2252	141.101	52.2464	93.0591	48.4706	109.979	1.18039	TRUE	TRUE
ENSG00000109576.14	AADAT	0.000374993	0.00706341	12.6529	13.4073	0.709042	2.56475	1.00556	4.45379	0.423959	3.33452	0.683705	5.94009	0.705567	-2.90649	TRUE	TRUE
ENSG00000062822.14	POLD1	0.000375643	0.00706721	12.6496	11.7017	30.487	9.12886	21.9932	13.8838	41.438	7.47549	24.8341	10.5475	29.6881	1.48423	TRUE	TRUE
ENSG00000141756.18	FKBP10	0.000376368	0.00707239	12.646	515.535	19.25	145.731	42.2955	391.862	30.0606	106.615	31.5693	289.936	30.7938	-3.23084	TRUE	TRUE
ENSG00000163958.14	ZDHHC19	0.000377128	0.00707823	12.6422	0.118885	2.32792	0.332808	1.51081	0.117211	1.26462	0.137698	1.46735	0.176651	1.64267	2.65517	TRUE	TRUE
ENSG00000152315.5	KCNK13	0.000378533	0.00709615	12.6353	0	6.26232	0	2.99853	0.22795	5.47183	0.295787	2.26995	0.130934	4.25066	4.23568	TRUE	TRUE
ENSG00000198873.12	GRK5	0.000379027	0.00709695	12.6329	13.0401	4.74582	16.4258	7.55421	21.7631	4.73383	12.8579	5.87093	16.0217	5.7262	-1.46838	TRUE	TRUE
ENSG00000146409.12	SLC18B1	0.000380379	0.00711077	12.6262	8.33708	46.2197	6.06594	17.7835	4.07161	25.4862	6.29676	17.8712	6.19285	26.8401	2.09797	TRUE	TRUE
ENSG00000181019.13	NQO1	0.000380956	0.00711077	12.6234	20.3532	7.46756	27.041	10.9729	22.0831	5.62047	23.3805	8.43087	23.2145	8.12294	-1.5035	TRUE	TRUE
ENSG00000153904.20	DDAH1	0.000381119	0.00711077	12.6226	13.4129	1.51142	23.3446	6.44801	26.5475	2.45494	12.0026	3.12904	18.8269	3.38585	-2.44085	TRUE	TRUE
ENSG00000170571.12	EMB	0.000389789	0.00726391	12.5805	14.3379	112.105	11.522	57.1285	11.2182	63.4403	36.9249	61.1185	18.5007	73.4481	1.98333	TRUE	TRUE
ENSG00000123454.12	DBH	0.000390296	0.00726476	12.5781	0.70391	0.0699765	1.00066	0.280856	1.08913	0.0308856	1.19357	0.0257069	0.996817	0.101856	-2.44192	TRUE	TRUE
ENSG00000106299.8	WASL	0.000391283	0.00727454	12.5734	36.5177	9.57702	28.696	15.0321	26.1238	8.63469	24.3561	12.0713	28.9234	11.3288	-1.34454	TRUE	TRUE
ENSG00000128791.12	TWSG1	0.000393857	0.00730165	12.5611	53.2433	15.4702	46.6661	20.8567	56.974	18.0261	32.1659	15.0453	47.2623	17.3496	-1.44055	TRUE	TRUE
ENSG00000131188.12	PRR7	0.000394083	0.00730165	12.56	8.4317	14.4952	5.52881	19.9393	6.7427	18.6595	6.25641	11.6815	6.73991	16.1939	1.25228	TRUE	TRUE
ENSG00000163453.11	IGFBP7	0.000394724	0.00730165	12.557	3976.44	242.887	3178.36	937.097	5605.39	412.216	1839.52	616.769	3649.93	552.242	-2.72427	TRUE	TRUE
ENSG00000118257.16	NRP2	0.000394973	0.00730165	12.5558	11.6992	202.044	33.1054	67.2295	20.6573	155.248	22.4277	81.1258	21.9724	126.412	2.51895	TRUE	TRUE
ENSG00000117020.18	AKT3	0.00039506	0.00730165	12.5554	38.3555	9.19403	33.2061	15.7205	28.2398	11.0851	29.5928	16.6384	32.3485	13.1595	-1.29113	TRUE	TRUE
ENSG00000142224.16	IL19	0.000399522	0.00736238	12.5344	0.255053	4.33497	0.28127	2.12003	0.265399	2.1126	0.928686	1.93887	0.432602	2.62662	2.35598	TRUE	TRUE
ENSG00000078687.17	TNRC6C	0.000399688	0.00736238	12.5337	21.5057	4.52952	18.703	9.23685	28.222	3.2293	16.9498	7.53601	21.3451	6.13292	-1.78267	TRUE	TRUE
ENSG00000196263.8	ZNF471	0.000399748	0.00736238	12.5334	22.4196	3.13154	7.55676	3.57711	11.0808	3.61813	9.74384	4.79753	12.7003	3.78108	-1.72164	TRUE	TRUE
ENSG00000118804.8	STBD1	0.000402045	0.00739603	12.5227	4.57626	0.211358	3.83423	0.627351	4.29084	0.227436	2.55861	1.269	3.81499	0.583787	-2.51739	TRUE	TRUE
ENSG00000175895.4	PLEKHF2	0.000404484	0.00743221	12.5114	7.23936	27.996	8.70426	16.4381	7.3213	25.9675	12.9116	23.5176	9.04413	23.4798	1.36663	TRUE	TRUE
ENSG00000178662.16	CSRNP3	0.000405172	0.00743619	12.5082	1.7667	0.0459353	0.638744	0.147407	0.591311	0.0583903	1.58923	0.255474	1.1465	0.126802	-2.45838	TRUE	TRUE
ENSG00000198355.5	PIM3	0.000406353	0.0074479	12.5028	35.3571	620.256	144.523	348.052	82.4169	649.872	139.679	316.833	100.494	483.754	2.26603	TRUE	TRUE
ENSG00000152684.11	PELO	0.000407143	0.0074479	12.4991	15.4883	4.92258	18.187	8.76855	26.845	7.4496	17.1442	5.82213	19.4161	6.74072	-1.51245	TRUE	TRUE
ENSG00000171791.13	BCL2	0.000407436	0.0074479	12.4978	4.30595	22.2215	7.26166	22.7969	6.27738	38.2789	14.6174	27.2604	8.11559	27.6394	1.7555	TRUE	TRUE
ENSG00000196878.15	LAMB3	0.000407923	0.0074479	12.4955	3.85557	15.7535	3.12476	23.4051	8.34533	30.5527	1.49656	21.2807	4.20555	22.748	2.4078	TRUE	TRUE
ENSG00000213903.9	LTB4R	0.000408366	0.0074479	12.4935	8.3433	15.5161	4.91253	15.6297	6.44466	23.2806	10.0937	17.6864	7.44854	18.0282	1.26397	TRUE	TRUE
ENSG00000167208.15	SNX20	0.000408648	0.0074479	12.4922	1.63732	15.2551	2.59325	16.3683	2.08206	23.4831	4.64461	6.43527	2.73931	15.3855	2.4473	TRUE	TRUE
ENSG00000163069.12	SGCB	0.000409864	0.0074588	12.4867	49.9999	2.00724	35.9444	11.0974	47.4373	4.02535	17.9052	5.0567	37.8217	5.54668	-2.74755	TRUE	TRUE
ENSG00000169169.14	CPT1C	0.000410194	0.0074588	12.4852	16.7092	1.40345	11.1361	3.85104	10.7446	1.84743	7.13991	3.54603	11.4325	2.66199	-2.06192	TRUE	TRUE
ENSG00000048342.16	CC2D2A	0.000411887	0.00747754	12.4775	28.9491	7.09037	16.5927	7.09043	17.863	4.97229	13.0915	5.60433	19.1241	6.18936	-1.61193	TRUE	TRUE
ENSG00000019144.19	PHLDB1	0.000412624	0.00747754	12.4741	196.979	55.0076	232.309	79.292	225.811	32.25	123.398	51.7883	194.624	54.5845	-1.83223	TRUE	TRUE
ENSG00000158717.11	RNF166	0.000412649	0.00747754	12.474	30.7815	126.232	37.0724	108.824	44.6537	177.402	76.2198	102.91	47.1819	128.842	1.44736	TRUE	TRUE
ENSG00000162733.19	DDR2	0.000415838	0.00752107	12.4597	52.6593	2.47778	41.0252	12.309	48.6643	5.01906	29.8481	10.8274	43.0492	7.6583	-2.47552	TRUE	TRUE
ENSG00000162738.6	VANGL2	0.00041608	0.00752107	12.4586	1.84011	0.119458	1.66833	0.59275	1.47219	0.312628	1.34758	0.252482	1.58205	0.31933	-2.00407	TRUE	TRUE
ENSG00000167037.18	SGSM1	0.000416807	0.00752107	12.4553	2.26426	0.231816	1.45152	0.366725	4.3795	0.329862	1.59503	0.787347	2.42258	0.428938	-2.25373	TRUE	TRUE
ENSG00000120915.14	EPHX2	0.000416962	0.00752107	12.4546	14.7309	0.942033	13.3378	3.73825	11.0275	0.83469	8.18986	2.67227	11.8215	2.04681	-2.4733	TRUE	TRUE
ENSG00000162927.14	PUS10	0.000418939	0.0075481	12.4458	6.22412	13.6417	4.64721	11.4562	2.61227	15.7195	7.1229	17.3285	5.15162	14.5365	1.47873	TRUE	TRUE
ENSG00000197506.8	SLC28A3	0.000420382	0.00755233	12.4393	0	0.427441	0.0470534	0.672921	0.0364761	0.393981	0.0887753	0.393461	0.0430762	0.471951	1.99911	TRUE	TRUE
ENSG00000172548.14	NIPAL4	0.000420605	0.00755233	12.4384	0.313042	34.7855	0.106489	2.43891	0.146401	10.1838	0.853642	5.10464	0.354894	13.1282	4.86194	TRUE	TRUE
ENSG00000159322.17	ADPGK	0.000420613	0.00755233	12.4383	35.5406	116.042	41.6856	83.0291	32.9525	125.214	44.9416	73.4293	38.7801	99.4286	1.35608	TRUE	TRUE
ENSG00000144366.16	GULP1	0.000422588	0.00757914	12.4296	29.336	2.52782	24.9588	8.56903	33.1751	3.64795	12.1165	4.11016	24.8966	4.71374	-2.3765	TRUE	TRUE
ENSG00000078246.17	TULP3	0.00042344	0.00758578	12.4258	28.0241	4.96941	24.0736	9.73132	26.6982	4.94263	12.7378	4.861	22.8834	6.12609	-1.8842	TRUE	TRUE
ENSG00000088280.19	ASAP3	0.000423991	0.00758703	12.4234	24.8142	2.83259	40.9028	12.4578	34.9396	5.89375	26.8498	6.98518	31.8766	7.04232	-2.16255	TRUE	TRUE
ENSG00000106868.16	SUSD1	0.000425857	0.00760596	12.4152	6.11783	32.6386	11.0212	22.2699	7.02957	22.9782	6.52466	18.4627	7.67332	24.0873	1.63765	TRUE	TRUE
ENSG00000113721.14	PDGFRB	0.000426438	0.00760596	12.4126	478.052	17.5654	172.395	53.7656	330.711	17.278	133.132	53.0362	278.573	35.4113	-2.97222	TRUE	TRUE
ENSG00000168389.17	MFSD2A	0.000426498	0.00760596	12.4124	1.36366	57.5762	8.82901	24.9166	2.15812	85.3172	9.57865	59.9255	5.48236	56.9339	3.35287	TRUE	TRUE
ENSG00000152556.17	PFKM	0.000427526	0.00761566	12.4079	59.721	11.2544	34.8107	14.6756	41.6092	10.7145	22.9548	9.84057	39.7739	11.6213	-1.76632	TRUE	TRUE
ENSG00000141968.8	VAV1	0.000429093	0.00763495	12.401	5.35197	76.4578	13.2104	65.5309	10.0657	93.3443	28.4203	47.7888	14.2621	70.7804	2.30312	TRUE	TRUE
ENSG00000185522.9	LMNTD2	0.000431067	0.00766142	12.3925	1.69894	4.48784	2.07751	7.49607	1.45226	8.20097	3.117	5.93112	2.08643	6.529	1.60021	TRUE	TRUE
ENSG00000101871.14	MID1	0.000432455	0.00767741	12.3865	21.3049	0.83988	18.7788	6.90949	25.8556	2.76902	24.6926	4.08101	22.658	3.64985	-2.60147	TRUE	TRUE
ENSG00000169155.10	ZBTB43	0.000433178	0.00768071	12.3834	6.3323	22.6541	7.99473	15.4527	6.18678	22.6871	11.7689	21.5839	8.07067	20.5945	1.34072	TRUE	TRUE
ENSG00000162783.11	IER5	0.000433616	0.00768071	12.3815	28.2106	373.103	69.6175	207.211	73.8478	427.035	102.325	225.687	68.5003	308.259	2.16832	TRUE	TRUE
ENSG00000187189.11	TSPYL4	0.000434215	0.00768269	12.3789	13.9645	2.86879	12.9677	6.98586	16.6387	3.87339	12.8639	6.93499	14.1087	5.16576	-1.43206	TRUE	TRUE
ENSG00000159164.10	SV2A	0.00043562	0.00769181	12.3729	13.6112	0.682567	3.91641	1.14513	10.5563	0.885974	2.75172	0.839025	7.70892	0.888174	-2.98229	TRUE	TRUE
ENSG00000085662.14	AKR1B1	0.000435708	0.00769181	12.3725	49.4915	191.168	49.8202	89.1082	59.7291	205.403	33.4314	133.011	48.1181	154.672	1.6825	TRUE	TRUE
ENSG00000109436.8	TBC1D9	0.00043657	0.00769839	12.3688	9.4834	56.636	19.6798	34.3838	12.3712	41.3351	21.1786	43.8664	15.6783	44.0553	1.48465	TRUE	TRUE
ENSG00000183798.5	EMILIN3	0.000437869	0.00770834	12.3632	0.312418	0.0262341	0.808419	0.0759206	0.533228	0.0443374	0.502501	0.0374749	0.539141	0.0459917	-2.13025	TRUE	TRUE
ENSG00000251493.5	FOXD1	0.000438192	0.00770834	12.3619	16.8588	2.17694	10.4414	4.847	15.8047	2.92636	11.9484	5.32067	13.7633	3.81774	-1.82318	TRUE	TRUE
ENSG00000119699.7	TGFB3	0.000438603	0.00770834	12.3601	128.591	5.82078	89.7782	24.3081	67.3515	8.37005	39.2181	10.4595	81.2348	12.2396	-2.72058	TRUE	TRUE
ENSG00000070778.13	PTPN21	0.000440071	0.00772553	12.3539	13.3538	1.22	13.6249	4.55294	22.9546	2.78736	9.27333	3.39187	14.8017	2.98804	-2.27071	TRUE	TRUE
ENSG00000121060.18	TRIM25	0.000441539	0.00774267	12.3477	20.3545	104.773	28.3118	85.3496	27.0022	120.923	54.062	71.2898	32.4326	95.5838	1.55639	TRUE	TRUE
ENSG00000269190.6	FBXO17	0.000448224	0.00785114	12.3196	45.6406	2.01195	18.3667	5.7162	37.4738	3.52837	15.8154	6.56056	29.3241	4.45427	-2.69171	TRUE	TRUE
ENSG00000119630.14	PGF	0.000450791	0.00788734	12.309	22.1707	2.35975	20.0813	8.17635	39.8004	3.26092	14.35	3.92755	24.1006	4.43114	-2.4171	TRUE	TRUE
ENSG00000159450.12	TCHH	0.000452025	0.00789536	12.3039	0.0454804	9.37285	0.228456	1.20642	0.279098	13.7108	0.467809	9.9297	0.255211	8.55496	4.60678	TRUE	TRUE
ENSG00000163736.4	PPBP	0.000452329	0.00789536	12.3026	0.0818726	2.72035	0	2.01511	0.074457	0.633919	0.221175	0.921829	0.094376	1.5728	3.10534	TRUE	TRUE
ENSG00000134571.11	MYBPC3	0.000452754	0.00789536	12.3008	0.140734	2.23767	0.0314098	1.10439	0.183047	3.32699	0	1.35035	0.0887977	2.00485	3.4788	TRUE	TRUE
ENSG00000197548.12	ATG7	0.000454771	0.00791336	12.2925	14.0959	59.8586	17.5765	37.4815	19.2577	57.7284	13.5707	34.4484	16.1252	47.3792	1.54906	TRUE	TRUE
ENSG00000119655.10	NPC2	0.000454854	0.00791336	12.2922	185.036	890.767	222.208	473.149	151.921	718.26	150.201	369.006	177.341	612.796	1.7883	TRUE	TRUE
ENSG00000167470.12	MIDN	0.00045544	0.00791336	12.2898	58.7895	368.91	167.903	322.178	134	462.146	111.428	243.568	118.03	349.201	1.56409	TRUE	TRUE
ENSG00000162520.15	SYNC	0.000456017	0.00791336	12.2874	19.6621	2.04505	11.308	2.81512	13.413	2.31372	6.3092	0.845951	12.6731	2.00496	-2.60124	TRUE	TRUE
ENSG00000164106.8	SCRG1	0.000456298	0.00791336	12.2863	7.51007	0.998488	10.8646	2.68691	5.42189	0.948727	7.8008	3.09331	7.89935	1.93186	-1.97708	TRUE	TRUE
ENSG00000125384.7	PTGER2	0.00045942	0.00795434	12.2736	3.88386	37.245	8.40519	24.6367	3.93053	34.5015	15.7449	30.1742	7.99111	31.6393	1.97186	TRUE	TRUE
ENSG00000081041.9	CXCL2	0.000459672	0.00795434	12.2725	130.963	7686.06	702.291	1991.13	218.405	3588.81	450.412	1736.51	375.518	3750.63	3.31983	TRUE	TRUE
ENSG00000126251.6	GPR42	0.000462184	0.00798904	12.2624	0	11.3769	0	1.56926	0.0903379	1.09316	0	0.403435	0.0225845	3.6107	4.91984	TRUE	TRUE
ENSG00000081923.14	ATP8B1	0.000462759	0.00799021	12.26	25.5002	1.57446	18.8747	8.64155	19.8197	3.23786	14.181	3.45823	19.5939	4.22802	-2.18597	TRUE	TRUE
ENSG00000104067.16	TJP1	0.000464306	0.00799939	12.2538	30.3771	2.7727	44.2316	14.6193	34.5767	4.18269	36.9516	8.76604	36.5342	7.58518	-2.25304	TRUE	TRUE
ENSG00000171533.11	MAP6	0.000464307	0.00799939	12.2538	8.04528	0.447321	5.07571	1.27831	3.51851	0.327741	3.22565	1.17946	4.96629	0.808208	-2.47983	TRUE	TRUE
ENSG00000171298.13	GAA	0.000464892	0.00800071	12.2515	104.947	325.54	60.1335	172.806	76.1345	319.395	39.3339	177.858	70.1374	248.9	1.82583	TRUE	TRUE
ENSG00000106785.15	TRIM14	0.000466829	0.0080232	12.2437	3.76957	24.0848	6.15325	17.2627	6.29486	37.077	13.0166	20.2296	7.30856	24.6635	1.74095	TRUE	TRUE
ENSG00000163879.11	DNALI1	0.000467217	0.0080232	12.2422	14.3535	1.42213	13.3331	3.48247	14.5135	0.811901	5.08121	1.35966	11.8203	1.76904	-2.67305	TRUE	TRUE
ENSG00000130035.8	GALNT8	0.000467983	0.0080276	12.2391	2.59225	0.119938	3.30852	0.503669	2.08606	0.0595235	0.98362	0.235063	2.24261	0.229548	-2.82956	TRUE	TRUE
ENSG00000021355.13	SERPINB1	0.000468867	0.008034	12.2356	30.6453	270.856	86.1134	221.995	69.5732	326.523	57.0625	151.019	60.8486	242.598	1.9935	TRUE	TRUE
ENSG00000110046.13	ATG2A	0.000470782	0.00805805	12.228	13.4359	23.5848	12.0909	41.7732	14.6276	40.3775	22.6892	48.2222	15.7109	38.4894	1.28729	TRUE	TRUE
ENSG00000163531.15	NFASC	0.000472699	0.00807775	12.2204	8.33297	0.47695	5.69897	2.61308	14.7175	0.950147	7.93015	1.74046	9.16988	1.44516	-2.5848	TRUE	TRUE
ENSG00000134775.15	FHOD3	0.000473416	0.00807775	12.2176	7.52406	0.376682	9.801	1.86087	7.43999	1.07245	3.2883	0.783761	7.01334	1.02344	-2.6626	TRUE	TRUE
ENSG00000100600.15	LGMN	0.000473472	0.00807775	12.2173	80.4545	1380.54	82.7442	401.051	68.8723	634.974	79.6053	211.262	77.919	656.956	3.07412	TRUE	TRUE
ENSG00000054793.14	ATP9A	0.000474713	0.00809016	12.2125	19.4846	1.55037	14.8502	4.73868	22.948	1.79028	6.62609	1.9795	15.9772	2.51471	-2.6203	TRUE	TRUE
ENSG00000091656.19	ZFHX4	0.000477852	0.00812625	12.2002	8.72823	1.10819	6.35319	2.37426	5.29988	0.486229	5.91466	1.62881	6.57399	1.39937	-2.15419	TRUE	TRUE
ENSG00000102287.19	GABRE	0.000477863	0.00812625	12.2001	11.2151	2.21128	28.1373	7.15239	18.9957	3.51076	19.6203	4.83289	19.4921	4.42683	-2.1137	TRUE	TRUE
ENSG00000078098.14	FAP	0.000480036	0.0081544	12.1917	219.986	8.6389	106.783	35.1569	104.758	10.0718	48.7388	13.5981	120.066	16.8664	-2.82428	TRUE	TRUE
ENSG00000164713.10	BRI3	0.000480656	0.00815613	12.1893	84.2031	231.79	71.0211	149.509	97.9284	231.785	59.3338	159.854	78.1216	193.235	1.30546	TRUE	TRUE
ENSG00000128011.4	LRFN1	0.000481917	0.00816247	12.1844	1.04622	1.9271	0.625201	1.94638	0.47471	2.95047	0.53524	1.61962	0.670343	2.11089	1.52106	TRUE	TRUE
ENSG00000164237.9	CMBL	0.000482725	0.00816247	12.1812	27.1697	3.47513	10.7458	2.91995	14.6618	2.35781	6.88335	2.70402	14.8651	2.86423	-2.33588	TRUE	TRUE
ENSG00000196782.12	MAML3	0.000482959	0.00816247	12.1803	1.95254	10.6874	2.79082	5.44506	1.8224	10.9682	2.16462	6.27261	2.1826	8.34331	1.88713	TRUE	TRUE
ENSG00000110934.12	BIN2	0.000483103	0.00816247	12.1798	6.62019	92.6205	8.05092	40.6659	8.9912	68.6472	19.6625	29.2543	10.8312	57.797	2.40503	TRUE	TRUE
ENSG00000153208.17	MERTK	0.000484764	0.00818175	12.1734	14.5252	197.377	4.86389	30.7546	10.4374	59.5672	9.79067	94.1026	9.90427	95.4504	3.25565	TRUE	TRUE
ENSG00000118004.17	COLEC11	0.000486243	0.00819794	12.1677	4.81318	0.38298	2.0076	0.921924	7.92184	0.873445	3.868	0.827029	4.65266	0.751345	-2.48092	TRUE	TRUE
ENSG00000164684.13	ZNF704	0.000487512	0.00821054	12.1628	22.4021	4.36069	15.3891	6.08629	21.5268	2.88203	11.292	5.97021	17.6525	4.8248	-1.84988	TRUE	TRUE
ENSG00000151376.16	ME3	0.000488689	0.00822157	12.1583	27.9116	6.32772	34.716	14.1002	36.3807	13.2785	26.7272	8.37912	31.4339	10.5214	-1.56993	TRUE	TRUE
ENSG00000111058.8	ACSS3	0.000490582	0.00824417	12.1511	17.149	1.15047	7.72738	2.54284	7.39701	1.05421	8.55405	4.05253	10.2069	2.20001	-2.16389	TRUE	TRUE
ENSG00000152154.11	TMEM178A	0.00049108	0.00824417	12.1492	7.96281	0.609397	5.75164	2.24274	5.56367	0.519907	3.56221	0.773827	5.71008	1.03647	-2.354	TRUE	TRUE
ENSG00000113088.6	GZMK	0.000492022	0.00825118	12.1457	10.2766	1.79355	14.1513	5.58653	9.86816	2.76491	28.3476	1.75675	15.6609	2.97543	-2.35749	TRUE	TRUE
ENSG00000102466.15	FGF14	0.000492747	0.00825455	12.1429	3.44094	0.16314	2.75842	1.03921	3.48991	0.529706	2.99264	0.488981	3.17048	0.555259	-2.31936	TRUE	TRUE
ENSG00000129255.16	MPDU1	0.000494104	0.00825921	12.1378	24.367	159.587	33.4237	76.679	30.4099	156.608	21.104	62.7114	27.3262	113.896	2.05536	TRUE	TRUE
ENSG00000155755.19	TMEM237	0.000494678	0.00825921	12.1356	47.9666	7.87961	27.6588	8.72767	35.3407	3.9539	16.264	7.1485	31.8075	6.92742	-2.18283	TRUE	TRUE
ENSG00000109272.4	PF4V1	0.000494777	0.00825921	12.1352	0	1.77833	0.104361	0.74954	0.239469	0.972925	0	1.99117	0.0859575	1.37299	2.9857	TRUE	TRUE
ENSG00000075240.17	GRAMD4	0.000495123	0.00825921	12.1339	12.6092	54.9978	17.456	35.1253	17.3042	37.3722	25.16	57.053	18.1324	46.1371	1.34255	TRUE	TRUE
ENSG00000185630.18	PBX1	0.000498267	0.00829446	12.1221	35.2503	3.16568	41.5741	12.2746	32.8497	6.00287	18.2612	6.105	31.9838	6.88705	-2.19909	TRUE	TRUE
ENSG00000122870.12	BICC1	0.000498289	0.00829446	12.1221	32.9206	1.5471	31.0443	8.24525	21.9739	2.12721	26.1825	8.11494	28.0303	5.00862	-2.46112	TRUE	TRUE
ENSG00000183742.13	MACC1	0.000500203	0.00830829	12.1149	0.207313	8.13295	0.266564	2.53885	0.500569	16.4091	1.16671	4.90575	0.535288	7.99666	3.67184	TRUE	TRUE
ENSG00000103647.12	CORO2B	0.000500473	0.00830829	12.1139	11.0772	0.375847	4.40985	1.34525	9.53753	0.551856	4.71715	1.93886	7.43542	1.05295	-2.70836	TRUE	TRUE
ENSG00000096996.16	IL12RB1	0.000500703	0.00830829	12.113	2.99744	14.3954	3.24936	12.8868	5.46017	27.8118	5.82054	12.4163	4.38188	16.8776	1.92146	TRUE	TRUE
ENSG00000181458.10	TMEM45A	0.000502708	0.00833278	12.1056	56.4569	4.77126	70.8138	21.0167	50.3489	10.4117	39.1941	15.951	54.2034	13.0377	-2.04733	TRUE	TRUE
ENSG00000167173.19	C15orf39	0.000503396	0.00833541	12.103	10.5179	25.8428	12.88	36.1857	19.3216	44.0082	12.4099	28.5981	13.7823	33.6587	1.28201	TRUE	TRUE
ENSG00000182963.10	GJC1	0.000505673	0.00835647	12.0946	9.32184	1.48031	2.41341	1.06393	5.25313	1.03063	4.8041	1.55928	5.44812	1.28354	-2.00364	TRUE	TRUE
ENSG00000079215.14	SLC1A3	0.000506017	0.00835647	12.0934	1.84258	120.212	6.62427	17.1349	3.74274	67.9579	8.41342	144.138	5.15575	87.3608	4.05667	TRUE	TRUE
ENSG00000071553.17	ATP6AP1	0.000506536	0.00835647	12.0914	63.6421	265.164	76.5611	159.421	106.533	262.235	48.8113	164.383	73.8868	212.801	1.52484	TRUE	TRUE
ENSG00000072135.13	PTPN18	0.00050679	0.00835647	12.0905	40.6799	118.291	26.1468	62.2018	40.8098	95.1786	26.118	74.6128	33.4386	87.5709	1.38627	TRUE	TRUE
ENSG00000105696.9	TMEM59L	0.000509515	0.00838526	12.0805	3.03106	0.290294	3.60139	0.867563	4.08067	0.329796	1.70694	0.380025	3.10502	0.466919	-2.49912	TRUE	TRUE
ENSG00000091986.15	CCDC80	0.000509601	0.00838526	12.0802	1376.58	73.1368	1714.79	343.427	1104.58	54.03	671.588	201.145	1216.88	167.935	-2.85648	TRUE	TRUE
ENSG00000180767.10	CHST13	0.000512964	0.00843177	12.0679	0.177265	22.7575	0	0.657581	0.0558838	8.58976	0	1.77377	0.0582873	8.44465	5.7544	TRUE	TRUE
ENSG00000171763.19	SPATA5L1	0.000513736	0.00843567	12.0651	7.78337	53.5467	5.10758	17.9377	7.27905	40.5332	5.9852	16.3875	6.5388	32.1013	2.27812	TRUE	TRUE
ENSG00000102393.10	GLA	0.000514902	0.00843641	12.0609	33.6917	569.851	106.793	259.709	45.4617	475.426	98.9007	245.035	71.2117	387.505	2.44238	TRUE	TRUE
ENSG00000145779.8	TNFAIP8	0.000515724	0.00843641	12.0579	23.9586	368.155	15.8283	92.0326	20.508	230.483	34.3436	82.6492	23.6596	193.33	3.02523	TRUE	TRUE
ENSG00000164318.18	EGFLAM	0.000516117	0.00843641	12.0565	12.4663	1.01647	13.684	4.19871	26.0549	2.62607	8.61257	2.31129	15.2044	2.53813	-2.53636	TRUE	TRUE
ENSG00000151117.9	TMEM86A	0.000516171	0.00843641	12.0563	1.65262	18.518	1.52739	5.91086	1.05304	14.562	0.912255	3.41494	1.28632	10.6014	2.94847	TRUE	TRUE
ENSG00000105339.10	DENND3	0.00051646	0.00843641	12.0553	26.1948	131.824	34.9618	119.151	35.6448	181.376	93.4218	268.88	47.5558	175.308	1.87999	TRUE	TRUE
ENSG00000184014.8	DENND5A	0.000517947	0.00845193	12.0499	48.1515	217.915	100.286	158.694	77.7254	244.444	72.5747	169.693	74.6844	197.687	1.40314	TRUE	TRUE
ENSG00000173451.7	THAP2	0.00051937	0.00846637	12.0448	6.39764	537.063	24.469	99.2625	8.78144	255.206	26.7895	99.9291	16.6094	247.865	3.8914	TRUE	TRUE
ENSG00000122707.12	RECK	0.000522564	0.00849776	12.0334	27.9365	4.88619	34.6141	12.2335	28.3755	5.8255	15.9341	5.39177	26.715	7.08423	-1.90014	TRUE	TRUE
ENSG00000181409.14	AATK	0.000522882	0.00849776	12.0322	0.967749	56.2081	1.96973	7.10842	3.15609	15.1324	2.08969	17.9767	2.04582	24.1064	3.49579	TRUE	TRUE
ENSG00000147010.18	SH3KBP1	0.000522914	0.00849776	12.0321	18.6154	86.586	23.9698	49.965	26.5263	90.6495	25.3071	46.2498	23.6046	68.3626	1.53015	TRUE	TRUE
ENSG00000109472.14	CPE	0.000526392	0.00854546	12.0198	342.652	17.5648	532.498	122.325	365.71	25.3987	227.063	55.045	366.981	55.0833	-2.73379	TRUE	TRUE
ENSG00000149124.11	GLYAT	0.000527842	0.00856018	12.0146	0.370178	1.60537	0.249961	1.08398	0.293972	3.66274	0.396395	2.57502	0.327626	2.23178	2.44701	TRUE	TRUE
ENSG00000008441.16	NFIX	0.000530821	0.00859962	12.0042	148.402	9.10464	79.4343	30.1086	123.865	12.5717	46.3329	14.8824	99.5085	16.6668	-2.57066	TRUE	TRUE
ENSG00000169902.15	TPST1	0.000532475	0.00860854	11.9984	32.2482	10.8313	49.6068	13.041	39.0633	5.79359	33.4777	18.0642	38.599	11.9325	-1.68536	TRUE	TRUE
ENSG00000143196.5	DPT	0.000532972	0.00860854	11.9966	233.511	13.0982	194.757	39.516	118.715	6.48278	67.6194	14.2843	153.65	18.3453	-3.05926	TRUE	TRUE
ENSG00000102962.5	CCL22	0.000533011	0.00860854	11.9965	0.480685	8.31082	0.708264	13.9886	3.40262	60.6371	1.06236	12.2395	1.41348	23.794	3.98071	TRUE	TRUE
ENSG00000122863.6	CHST3	0.000534042	0.00861116	11.9929	15.3878	0.538408	12.9591	3.76944	19.0212	1.58582	10.5087	2.85658	14.4692	2.18756	-2.67104	TRUE	TRUE
ENSG00000102445.18	RUBCNL	0.000534267	0.00861116	11.9921	3.46516	54.4624	12.1275	89.0268	3.56752	92.0416	24.9126	68.4827	11.0182	76.0034	2.77504	TRUE	TRUE
ENSG00000156136.10	DCK	0.00053727	0.0086455	11.9817	9.15044	37.8558	8.63744	20.4367	11.1147	29.603	9.90625	20.7206	9.7022	27.154	1.47529	TRUE	TRUE
ENSG00000266964.5	FXYD1	0.000537737	0.0086455	11.98	120.838	7.82226	93.8608	21.447	167.495	8.3609	34.0347	12.5706	104.057	12.5502	-3.04153	TRUE	TRUE
ENSG00000047849.21	MAP4	0.000538468	0.0086455	11.9775	159.2	42.0659	117.191	55.7716	197.038	39.0691	80.0688	39.4053	138.375	44.078	-1.64822	TRUE	TRUE
ENSG00000077420.16	APBB1IP	0.000539106	0.0086455	11.9753	3.87988	62.9404	6.31828	30.2199	8.36366	58.3824	8.50927	17.2824	6.76777	42.2063	2.62296	TRUE	TRUE
ENSG00000164188.8	RANBP3L	0.000539455	0.0086455	11.9741	1.8132	0.0895429	1.38936	0.394465	1.78108	0.0763904	4.12427	0.609402	2.27698	0.29245	-2.59855	TRUE	TRUE
ENSG00000107562.16	CXCL12	0.000539773	0.0086455	11.973	547.318	68.9295	402.841	143.814	342.815	78.0883	207.395	108.009	375.093	99.7101	-1.91037	TRUE	TRUE
ENSG00000182240.16	BACE2	0.000540241	0.0086455	11.9714	112.579	10.6155	90.8251	36.8617	85.9896	13.0814	61.6914	27.116	87.7714	21.9187	-1.99667	TRUE	TRUE
ENSG00000110721.12	CHKA	0.000543015	0.00868108	11.9618	7.58104	38.8932	8.87405	20.039	6.52691	34.8965	18.3608	51.878	10.3357	36.4267	1.80742	TRUE	TRUE
ENSG00000127083.7	OMD	0.000544849	0.00870156	11.9555	77.0807	4.09353	92.3779	26.2378	158.3	13.3457	60.4276	15.9386	97.0466	14.9039	-2.69483	TRUE	TRUE
ENSG00000111344.11	RASAL1	0.000548399	0.00874938	11.9434	0.125813	1.33464	0.290545	1.13653	0.297983	2.96704	0.531086	1.29969	0.311357	1.68447	2.11704	TRUE	TRUE
ENSG00000164619.10	BMPER	0.000550181	0.00876129	11.9374	28.3602	2.46326	7.38532	1.93123	7.53331	1.6946	7.29876	2.45705	12.6444	2.13653	-2.51053	TRUE	TRUE
ENSG00000158882.15	TOMM40L	0.000550258	0.00876129	11.9371	5.07276	33.5244	10.1939	14.7828	8.90161	31.1382	4.56359	28.0355	7.18296	26.8702	1.88877	TRUE	TRUE
ENSG00000162944.11	RFTN2	0.000552193	0.00878322	11.9306	18.325	1.26837	5.48097	2.12986	15.217	1.39542	5.79459	3.06638	11.2044	1.96501	-2.45266	TRUE	TRUE
ENSG00000142173.15	COL6A2	0.000553278	0.00879159	11.9269	3471.05	147.392	1312.06	387.208	2293.94	151.237	764.979	286.704	1960.51	243.135	-3.01088	TRUE	TRUE
ENSG00000013375.16	PGM3	0.000553919	0.00879291	11.9248	52.611	9.11869	48.3989	19.5176	38.4816	8.9384	25.8491	16.6954	41.3352	13.5675	-1.6001	TRUE	TRUE
ENSG00000183098.11	GPC6	0.000554834	0.00879855	11.9217	40.4841	2.0808	19.2852	6.86947	20.07	1.02788	14.6785	3.7793	23.6295	3.43936	-2.74512	TRUE	TRUE
ENSG00000106819.13	ASPN	0.000557147	0.00882636	11.914	280.897	10.6122	71.4631	20.4926	192.469	13.04	43.2138	9.5431	147.011	13.422	-3.44353	TRUE	TRUE
ENSG00000151617.17	EDNRA	0.000558876	0.00884485	11.9082	21.7681	1.46226	13.2076	3.13012	10.2897	1.07727	4.70674	1.35053	12.493	1.75504	-2.7631	TRUE	TRUE
ENSG00000157077.14	ZFYVE9	0.000560627	0.00885662	11.9024	7.99788	0.504076	9.61412	2.97287	9.32438	1.45371	6.44567	1.98479	8.34551	1.72886	-2.20724	TRUE	TRUE
ENSG00000184988.8	TMEM106A	0.000560745	0.00885662	11.902	8.16519	42.9053	2.77899	14.378	7.29205	41.2031	4.96626	22.3718	5.80062	30.2145	2.36107	TRUE	TRUE
ENSG00000126860.11	EVI2A	0.000562609	0.00887716	11.8958	8.47837	130.293	11.2709	37.8135	5.63052	77.1991	20.358	47.623	11.4344	73.2321	2.6685	TRUE	TRUE
ENSG00000152104.12	PTPN14	0.000563613	0.0088841	11.8925	10.6898	0.830937	9.52813	4.45713	15.5381	2.39727	12.0455	2.5673	11.9504	2.56316	-2.17787	TRUE	TRUE
ENSG00000106992.19	AK1	0.000564489	0.00888901	11.8896	43.1218	4.56759	18.0859	5.79013	48.8263	3.09693	12.2595	4.90129	30.5734	4.58899	-2.70964	TRUE	TRUE
ENSG00000120093.11	HOXB3	0.000565405	0.00889454	11.8866	41.0198	1.84327	18.3489	8.10202	35.3295	3.48273	18.9463	5.60558	28.4111	4.7584	-2.55297	TRUE	TRUE
ENSG00000139629.16	GALNT6	0.00056609	0.00889643	11.8843	1.43397	35.8602	4.42089	21.903	6.48988	30.8526	5.00456	14.4453	4.33733	25.7653	2.54326	TRUE	TRUE
ENSG00000185615.15	PDIA2	0.000571088	0.00896603	11.8679	5.01957	0.178586	1.07373	0.35964	2.06983	0.158513	0.904336	0.176015	2.26687	0.218188	-2.89502	TRUE	TRUE
ENSG00000107551.21	RASSF4	0.000573518	0.00898913	11.86	19.1484	287.603	6.75441	97.2195	24.8665	402.172	49.8848	146.841	25.1635	233.459	3.20866	TRUE	TRUE
ENSG00000196914.9	ARHGEF12	0.000573701	0.00898913	11.8594	46.8923	11.2728	49.1974	25.4685	44.0628	16.8534	40.0038	20.9149	45.0391	18.6274	-1.26923	TRUE	TRUE
ENSG00000106178.6	CCL24	0.000575088	0.0090019	11.8549	0	3.59393	0	37.7893	0.816438	5.89248	0.255318	4.89086	0.267939	13.0416	5.15854	TRUE	TRUE
ENSG00000072840.13	EVC	0.000575723	0.0090029	11.8529	34.5348	1.71167	21.9858	6.59193	29.4141	1.83438	12.6967	4.58914	24.6578	3.68178	-2.71075	TRUE	TRUE
ENSG00000170540.15	ARL6IP1	0.000577571	0.00902143	11.8469	61.1386	252.506	82.108	147.122	66.6291	233.67	109.204	186.08	79.7698	204.845	1.35951	TRUE	TRUE
ENSG00000163040.14	CCDC74A	0.000578055	0.00902143	11.8454	17.56	1.12455	8.67269	2.58465	7.43905	1.20686	3.95693	1.64744	9.40715	1.64088	-2.4492	TRUE	TRUE
ENSG00000185532.19	PRKG1	0.000579063	0.00902248	11.8421	46.0169	1.91519	12.0127	4.2633	27.6226	1.66085	13.7514	6.25007	24.8509	3.52235	-2.78409	TRUE	TRUE
ENSG00000178623.12	GPR35	0.000579268	0.00902248	11.8414	2.98227	26.0032	4.55942	15.2112	7.71128	44.1685	2.91954	13.7269	4.54313	24.7774	2.42167	TRUE	TRUE
ENSG00000130037.5	KCNA5	0.000581122	0.00904241	11.8355	1.73348	0.26546	0.953078	0.249392	6.05351	0.481077	2.46569	0.211034	2.80144	0.301741	-2.85243	TRUE	TRUE
ENSG00000151067.22	CACNA1C	0.000582246	0.00905096	11.8319	37.4743	1.25918	14.8027	5.65792	24.0854	1.421	15.321	5.01568	22.9209	3.33845	-2.74311	TRUE	TRUE
ENSG00000149557.14	FEZ1	0.000586151	0.00910268	11.8195	80.6672	8.19796	54.7796	17.1359	88.078	9.38357	27.0741	9.29364	62.6497	11.0028	-2.49869	TRUE	TRUE
ENSG00000170390.16	DCLK2	0.000587824	0.00911966	11.8141	12.8202	0.736427	8.44782	3.00977	10.7524	1.83935	5.43594	0.712436	9.3641	1.5745	-2.49874	TRUE	TRUE
ENSG00000176974.20	SHMT1	0.000588746	0.00912126	11.8112	5.16752	33.0625	4.17193	8.3732	3.80278	15.1276	4.18152	16.612	4.33094	18.2938	2.05354	TRUE	TRUE
ENSG00000156886.12	ITGAD	0.000589085	0.00912126	11.8102	0.302464	15.8942	0.189769	5.14982	1.09282	11.887	1.66569	4.45358	0.812686	9.34617	3.37154	TRUE	TRUE
ENSG00000138078.15	PREPL	0.000590769	0.00913643	11.8048	47.4258	7.67699	19.4829	10.4386	30.6172	5.89249	16.5137	7.31869	28.5099	7.83169	-1.85081	TRUE	TRUE
ENSG00000163359.15	COL6A3	0.000591225	0.00913643	11.8034	939.614	36.1769	304.225	97.9707	375.601	28.3036	400.517	145.051	504.989	76.8756	-2.71407	TRUE	TRUE
ENSG00000123342.16	MMP19	0.000599326	0.00913649	11.7781	84.2578	2639.63	52.5097	279.324	58.8845	378.228	80.738	1165.68	69.0975	1115.72	4.01124	TRUE	TRUE
ENSG00000180871.8	CXCR2	0.000593701	0.00913649	11.7956	0.617181	1.63738	0.252373	11.8816	0.879335	8.62173	0.97796	13.7396	0.681713	8.97009	3.53641	TRUE	TRUE
ENSG00000186318.16	BACE1	0.000594114	0.00913649	11.7943	42.5852	13.9458	31.815	14.0472	50.8557	11.2353	23.9256	12.7095	37.2954	12.9845	-1.51501	TRUE	TRUE
ENSG00000232810.4	TNF	0.00059415	0.00913649	11.7942	4.02498	295.011	10.7781	66.3843	9.07705	500.814	16.2239	56.5232	10.026	229.683	4.50414	TRUE	TRUE
ENSG00000170899.11	GSTA4	0.000594868	0.00913649	11.792	67.8052	4.50785	18.9051	6.86032	29.1175	3.52549	14.1437	5.61568	32.4929	5.12734	-2.64041	TRUE	TRUE
ENSG00000104765.16	BNIP3L	0.000595739	0.00913649	11.7892	68.9906	215.9	50.7663	118.418	78.2791	126.265	52.6929	192.984	62.6822	163.392	1.38079	TRUE	TRUE
ENSG00000166971.17	AKTIP	0.000595938	0.00913649	11.7886	34.0172	8.64923	27.8247	14.9794	44.3419	8.86505	19.8622	9.22984	31.5115	10.4309	-1.58582	TRUE	TRUE
ENSG00000169895.6	SYAP1	0.000596715	0.00913649	11.7862	12.9583	50.9339	21.1874	50.5594	15.9856	41.0687	26.3994	44.617	19.1327	46.7947	1.28587	TRUE	TRUE
ENSG00000275302.2	CCL4	0.000598631	0.00913649	11.7802	65.8519	5202.82	50.8406	650.425	140.092	5104.88	148.782	702.788	101.392	2915.23	4.84423	TRUE	TRUE
ENSG00000090097.21	PCBP4	0.000598972	0.00913649	11.7792	43.8966	3.7856	24.692	10.1958	57.2425	7.76785	18.9239	7.50008	36.1888	7.31234	-2.29152	TRUE	TRUE
ENSG00000173542.8	MOB1B	0.000599437	0.00913649	11.7777	9.71666	28.0121	6.4676	12.5387	5.32682	27.0776	7.49903	19.2599	7.25253	21.7221	1.56948	TRUE	TRUE
ENSG00000034152.19	MAP2K3	0.000599656	0.00913649	11.777	29.138	387.826	135.934	226.671	69.832	497.922	74.7194	254.959	77.4059	341.845	2.14138	TRUE	TRUE
ENSG00000130707.18	ASS1	0.000600441	0.00913649	11.7746	67.231	4.74784	66.16	22.4457	97.5599	11.2372	37.6416	11.7741	67.1481	12.5512	-2.41022	TRUE	TRUE
ENSG00000180611.7	MB21D2	0.00060142	0.00913649	11.7716	2.87765	34.3353	11.0024	20.7584	4.97372	31.6925	8.88409	27.8608	6.93446	28.6618	2.03164	TRUE	TRUE
ENSG00000035403.17	VCL	0.000601709	0.00913649	11.7707	122.554	8.98619	91.6062	33.1467	122.483	17.9247	50.1869	21.3678	96.7074	20.3564	-2.24257	TRUE	TRUE
ENSG00000154277.13	UCHL1	0.000601794	0.00913649	11.7704	77.0522	3.89835	40.2026	13.0137	39.6362	3.43053	19.7894	6.02897	44.1701	6.59289	-2.72563	TRUE	TRUE
ENSG00000174099.11	MSRB3	0.00060255	0.00913649	11.7681	78.5885	5.24388	63.8403	21.5778	91.7786	6.83412	29.7276	8.57097	65.9837	10.5567	-2.63254	TRUE	TRUE
ENSG00000155158.20	TTC39B	0.000602699	0.00913649	11.7676	14.1525	4.46988	11.672	6.19366	12.8453	4.34476	16.2381	6.56572	13.727	5.3935	-1.33169	TRUE	TRUE
ENSG00000112769.20	LAMA4	0.000602946	0.00913649	11.7669	209.058	9.95438	104.379	34.7992	159.447	15.229	53.9255	18.9426	131.702	19.7313	-2.73253	TRUE	TRUE
ENSG00000180773.15	SLC36A4	0.000603128	0.00913649	11.7663	11.2519	42.9623	11.9485	22.6911	5.80018	30.4474	16.0356	45.2903	11.2591	35.3478	1.64185	TRUE	TRUE
ENSG00000115380.20	EFEMP1	0.000604147	0.00913649	11.7632	1555.06	58.0957	823.523	224.582	1958.95	147.28	482.844	177.84	1205.09	151.949	-2.98665	TRUE	TRUE
ENSG00000100221.10	JOSD1	0.000604851	0.00913649	11.761	38.4993	139.579	68.2042	128.275	51.3497	131.665	87.7952	121.844	61.4621	130.341	1.08328	TRUE	TRUE
ENSG00000152128.13	TMEM163	0.000604992	0.00913649	11.7606	0.0895859	3.43125	0.77454	6.90545	0.624965	15.2475	1.04838	8.08456	0.634367	8.41719	3.53581	TRUE	TRUE
ENSG00000123572.17	NRK	0.000605154	0.00913649	11.7601	2.68826	0.254234	2.38348	0.902217	8.20361	0.583973	2.41276	0.632731	3.92203	0.593289	-2.5364	TRUE	TRUE
ENSG00000184500.15	PROS1	0.000605949	0.00913973	11.7576	79.3392	23.0559	82.4512	34.6072	58.5878	16.8155	47.2178	23.7294	66.899	24.552	-1.44244	TRUE	TRUE
ENSG00000042980.13	ADAM28	0.000607507	0.0091489	11.7528	1.31875	128.002	8.28658	160.045	5.70711	194.848	39.1265	155.75	13.6097	159.661	3.54265	TRUE	TRUE
ENSG00000123570.4	RAB9B	0.000607719	0.0091489	11.7522	1.91012	0.0345389	0.696279	0.202043	2.00702	0	0.567312	0.0544994	1.29518	0.0727702	-3.01353	TRUE	TRUE
ENSG00000128524.5	ATP6V1F	0.00060975	0.00916885	11.746	78.8138	332.674	93.9354	256.245	131.718	402.157	60.0464	180.671	91.1284	292.936	1.68353	TRUE	TRUE
ENSG00000083857.14	FAT1	0.000610209	0.00916885	11.7446	66.6924	4.06517	85.1013	22.6176	87.8991	8.98596	33.9915	7.84312	68.4211	10.878	-2.64194	TRUE	TRUE
ENSG00000101188.5	NTSR1	0.000612053	0.00918779	11.739	0.0178985	0.333323	0.0460832	0.255473	0.0856854	0.952484	0	0.372228	0.0374168	0.478377	2.07345	TRUE	TRUE
ENSG00000115468.12	EFHD1	0.000612986	0.00918928	11.7361	26.6995	1.90078	23.4994	6.45156	82.4609	6.79558	20.2152	4.20067	38.2188	4.83715	-2.9563	TRUE	TRUE
ENSG00000137101.12	CD72	0.000613319	0.00918928	11.7351	5.17277	133.901	3.22524	28.8917	3.2114	81.1594	22.5117	187.087	8.53029	107.76	3.64361	TRUE	TRUE
ENSG00000168961.17	LGALS9	0.000615446	0.00921239	11.7287	5.16147	286.631	32.156	131.896	20.1654	233.342	23.4765	84.6055	20.2398	184.119	3.17904	TRUE	TRUE
ENSG00000204252.14	HLA-DOA	0.000617011	0.00922704	11.7239	1.22764	182.457	15.1814	79.2598	7.58366	214.061	14.6118	78.0339	9.65113	138.453	3.82872	TRUE	TRUE
ENSG00000101955.15	SRPX	0.000617758	0.00922944	11.7217	96.7971	3.69797	60.8502	13.8722	59.6041	5.13628	109.253	28.6936	81.6262	12.85	-2.65785	TRUE	TRUE
ENSG00000090104.12	RGS1	0.000618397	0.00923023	11.7198	95.6906	3541.31	122.23	809.248	149.643	2978.69	555.643	1528.38	230.802	2214.41	3.26164	TRUE	TRUE
ENSG00000106624.11	AEBP1	0.000619738	0.00924148	11.7157	1916.34	78.982	650.2	201.766	1950.74	114.407	436.625	191.996	1238.48	146.788	-3.0759	TRUE	TRUE
ENSG00000160209.19	PDXK	0.000621285	0.0092558	11.7111	47.654	165.072	46.0053	82.9254	55.3753	175.306	73.0079	147.206	55.5106	142.627	1.35983	TRUE	TRUE
ENSG00000115226.10	FNDC4	0.000623106	0.00927093	11.7056	32	1.94394	18.0129	7.12687	23.9423	2.84027	12.2386	4.94366	21.5485	4.21368	-2.32727	TRUE	TRUE
ENSG00000167371.21	PRRT2	0.000624345	0.00927093	11.702	39.3079	1.49589	14.291	3.50754	30.9046	1.43408	6.38865	2.03798	22.723	2.11887	-3.36259	TRUE	TRUE
ENSG00000166401.15	SERPINB8	0.000624389	0.00927093	11.7018	7.43475	95.4431	25.3603	45.0176	10.9805	51.599	11.6478	50.8732	13.8558	60.7333	2.12399	TRUE	TRUE
ENSG00000145850.9	TIMD4	0.000625241	0.00927093	11.6993	0	3.03349	0.253087	7.36433	0.071468	3.42226	0.897623	4.88999	0.305545	4.67752	3.55833	TRUE	TRUE
ENSG00000064042.18	LIMCH1	0.000625245	0.00927093	11.6993	46.3822	3.15849	38.0599	10.7581	51.6758	3.60754	13.6691	4.024	37.4467	5.38703	-2.77459	TRUE	TRUE
ENSG00000168546.11	GFRA2	0.000625957	0.00927275	11.6972	0.446651	21.3333	0.393772	12.757	1.45656	7.53061	0.178879	2.58443	0.618966	11.0513	3.95515	TRUE	TRUE
ENSG00000148483.9	TMEM236	0.000628566	0.00930265	11.6894	0.531563	5.53142	0.328849	1.3163	0.472984	1.7363	0.531803	1.93386	0.4663	2.62947	2.26898	TRUE	TRUE
ENSG00000115504.14	EHBP1	0.000629247	0.009304	11.6874	23.4624	8.36438	39.9854	12.0129	23.3243	5.8178	20.6192	8.95582	26.8478	8.78773	-1.60028	TRUE	TRUE
ENSG00000178498.16	DTX3	0.000630469	0.00930843	11.6838	52.1585	2.871	22.3387	7.53591	44.5337	3.9402	12.933	5.10959	32.991	4.86418	-2.73681	TRUE	TRUE
ENSG00000110237.5	ARHGEF17	0.000630729	0.00930843	11.683	124.137	6.11954	43.6188	13.9589	114.756	10.0873	31.083	9.94905	78.3987	10.0287	-2.95422	TRUE	TRUE
ENSG00000185483.12	ROR1	0.000635668	0.00937253	11.6685	15.4	0.623849	8.37356	3.86424	10.6736	1.11612	6.18953	1.39834	10.1592	1.75064	-2.47082	TRUE	TRUE
ENSG00000283526.1	PRRT1B	0.000636368	0.00937408	11.6665	0	2.23491	0.229645	0.819681	0.149005	1.05449	0.151036	1.49867	0.132422	1.40194	2.69201	TRUE	TRUE
ENSG00000106018.14	VIPR2	0.000637659	0.00938431	11.6627	2.19393	0.279263	4.79293	0.98604	5.42489	0.521527	2.8474	0.912297	3.81479	0.674782	-2.33707	TRUE	TRUE
ENSG00000171724.3	VAT1L	0.0006393	0.00939401	11.6579	3.18207	0.120227	1.2168	0.400346	6.5939	0.130471	0.951809	0.206726	2.98615	0.214443	-3.29494	TRUE	TRUE
ENSG00000088876.12	ZNF343	0.000639511	0.00939401	11.6573	9.39632	3.63478	7.66473	2.95754	8.30353	3.24058	8.20876	3.07773	8.39334	3.22766	-1.35182	TRUE	TRUE
ENSG00000086619.14	ERO1B	0.000640315	0.00939705	11.655	6.42432	28.3306	8.49597	18.6394	5.47383	28.1907	13.7394	22.2783	8.53337	24.3597	1.50241	TRUE	TRUE
ENSG00000166507.18	NDST2	0.000641893	0.00940038	11.6504	19.5569	77.5943	32.3981	54.4502	31.4491	52.6516	25.6278	49.6547	27.258	58.5877	1.1011	TRUE	TRUE
ENSG00000011478.12	QPCTL	0.000642254	0.00940038	11.6493	7.22212	15.5249	5.432	15.0919	9.3343	19.8809	9.66955	29.73	7.91449	20.0569	1.33059	TRUE	TRUE
ENSG00000197355.11	UAP1L1	0.000642887	0.00940038	11.6475	13.2738	31.3366	4.81932	19.6612	10.449	27.4339	12.1004	41.8441	10.1606	30.0689	1.55594	TRUE	TRUE
ENSG00000120885.22	CLU	0.000642929	0.00940038	11.6474	1801.55	108.313	2161.35	592.498	1666.4	114.983	974.919	267.36	1651.05	270.789	-2.6077	TRUE	TRUE
ENSG00000128973.13	CLN6	0.000644648	0.00941231	11.6424	11.4672	50.565	11.1245	25.5024	13.0926	43.1228	16.6327	23.8495	13.0793	35.7599	1.4441	TRUE	TRUE
ENSG00000061676.15	NCKAP1	0.000645047	0.00941231	11.6413	65.4386	2.50179	71.2325	21.6261	53.8694	5.54357	44.0011	9.77775	58.6354	9.8623	-2.55968	TRUE	TRUE
ENSG00000007384.15	RHBDF1	0.000645538	0.00941231	11.6398	93.6918	4.09969	40.6634	14.87	104.855	7.63997	28.0104	9.31986	66.8052	8.98237	-2.88098	TRUE	TRUE
ENSG00000157927.17	RADIL	0.000647934	0.00943508	11.633	5.86391	0.411272	4.70449	1.2553	12.4113	1.02197	2.77485	1.02966	6.43865	0.929551	-2.66698	TRUE	TRUE
ENSG00000121440.15	PDZRN3	0.000648299	0.00943508	11.6319	38.8651	1.57481	13.4848	3.60644	22.5715	0.797603	13.731	4.62951	22.1631	2.65209	-3.01605	TRUE	TRUE
ENSG00000061938.19	TNK2	0.000649048	0.00943726	11.6298	29.3963	68.2556	23.7083	56.1971	39.5679	90.2788	36.5123	68.2656	32.2962	70.7493	1.12893	TRUE	TRUE
ENSG00000262246.6	CORO7	0.000649849	0.00943963	11.6275	29.5928	134.143	27.5069	100.181	41.7564	147.171	73.975	88.0033	43.2078	117.374	1.43965	TRUE	TRUE
ENSG00000120256.11	LRP11	0.0006505	0.00943963	11.6256	18.4594	5.51241	27.9969	10.8399	31.8345	4.99731	15.6511	6.54473	23.4855	6.97358	-1.73739	TRUE	TRUE
ENSG00000163145.12	C1QTNF7	0.000651009	0.00943963	11.6242	8.6717	0.568867	11.4967	2.95297	7.30117	0.362707	4.78414	0.486096	8.06343	1.09266	-2.77499	TRUE	TRUE
ENSG00000181444.13	ZNF467	0.000653172	0.00946227	11.618	2.83148	17.7966	6.25073	13.0666	3.35946	16.931	4.50503	7.13011	4.23667	13.7311	1.67325	TRUE	TRUE
ENSG00000159128.14	IFNGR2	0.000654282	0.00946965	11.6148	59.7382	297.509	70.0885	117.86	74.8494	236.669	53.5148	157.357	64.5477	202.349	1.64689	TRUE	TRUE
ENSG00000109103.11	UNC119	0.000655474	0.00947819	11.6114	12.6997	30.4439	11.0793	27.2984	17.1653	37.7877	13.9696	26.3622	13.7285	30.4731	1.14462	TRUE	TRUE
ENSG00000143416.21	SELENBP1	0.000656858	0.00948949	11.6075	85.2957	3.86904	32.9408	8.41478	54.4487	4.56288	13.2993	4.27777	46.4961	5.28112	-3.11423	TRUE	TRUE
ENSG00000170962.13	PDGFD	0.000659183	0.00950669	11.6009	70.2996	3.46242	60.1305	19.5563	65.5291	4.77459	51.2705	18.5896	61.8074	11.5957	-2.40413	TRUE	TRUE
ENSG00000237541.4	HLA-DQA2	0.000659256	0.00950669	11.6007	4.31086	476.836	9.38861	133.677	30.1987	1149.65	38.061	209.199	20.4898	492.34	4.57995	TRUE	TRUE
ENSG00000135406.14	PRPH	0.000661431	0.00952932	11.5946	5.31815	0.180082	2.72269	1.03092	5.68581	0.34341	2.43755	0.613562	4.04105	0.541994	-2.68936	TRUE	TRUE
ENSG00000250722.6	SELENOP	0.000662377	0.00953424	11.592	60.4143	3120.65	227.701	931.888	61.1685	834.16	126.616	572.297	118.975	1364.75	3.5188	TRUE	TRUE
ENSG00000184702.20	SEPTIN5	0.000664383	0.00955437	11.5863	68.938	2.49594	22.8992	7.50338	60.0053	4.97284	14.8653	3.02807	41.6769	4.50006	-3.18298	TRUE	TRUE
ENSG00000116032.5	GRIN3B	0.000666894	0.0095792	11.5793	0.324454	1.24561	0.388083	1.99389	0.67162	2.38064	0.690795	1.56694	0.518738	1.79677	1.61615	TRUE	TRUE
ENSG00000169826.8	CSGALNACT2	0.000667326	0.0095792	11.5781	29.8612	157.377	42.1446	71.7165	30.3978	77.4426	30.7958	87.8674	33.2998	98.6009	1.56322	TRUE	TRUE
ENSG00000264522.6	OTUD7B	0.000670165	0.00961119	11.5702	8.3886	0.705242	9.80026	3.9546	12.4363	0.984024	9.19088	2.64201	9.95402	2.07147	-2.21103	TRUE	TRUE
ENSG00000181885.18	CLDN7	0.000671622	0.00962332	11.5662	4.45836	13.4126	1.77598	7.02131	4.5058	11.8435	1.47699	12.1156	3.05428	11.0983	1.82789	TRUE	TRUE
ENSG00000109667.12	SLC2A9	0.000673185	0.00963695	11.5619	2.18578	25.4703	4.18089	10.1802	3.84094	24.3203	1.48267	9.7537	2.92257	17.4311	2.53607	TRUE	TRUE
ENSG00000173535.14	TNFRSF10C	0.000675568	0.00964573	11.5553	3.78397	9.99259	5.02271	20.0145	5.22616	13.6098	4.10714	9.43571	4.53499	13.2632	1.52762	TRUE	TRUE
ENSG00000145730.20	PAM	0.000675928	0.00964573	11.5543	311.036	31.7045	177.465	63.6592	250.698	51.0188	96.7045	39.0282	208.976	46.3527	-2.17019	TRUE	TRUE
ENSG00000084636.18	COL16A1	0.000676161	0.00964573	11.5537	251.104	10.0604	349.603	72.146	252.451	10.3286	175.213	38.4607	257.093	32.7489	-2.96893	TRUE	TRUE
ENSG00000181788.4	SIAH2	0.000676248	0.00964573	11.5534	22.9079	99.0156	23.2366	37.22	25.8119	65.3688	33.6652	61.7932	26.4054	65.8494	1.31507	TRUE	TRUE
ENSG00000100211.10	CBY1	0.000677357	0.00964801	11.5504	30.0221	5.22151	19.1683	7.72975	33.5618	4.69138	11.2139	4.20513	23.4915	5.46194	-2.08461	TRUE	TRUE
ENSG00000117984.14	CTSD	0.000678135	0.00964801	11.5482	255.477	2789.37	263.1	950.145	510.38	2017.15	150.988	934.535	294.986	1672.8	2.50314	TRUE	TRUE
ENSG00000128383.13	APOBEC3A	0.000678246	0.00964801	11.5479	0.401795	5.66978	1.07207	71.2799	0.690328	22.4494	3.85297	25.3287	1.50429	31.182	4.28532	TRUE	TRUE
ENSG00000164828.18	SUN1	0.000678992	0.00964841	11.5459	107.677	39.5366	156.481	77.1383	144.55	36.8738	109.292	58.8009	129.5	53.0874	-1.28491	TRUE	TRUE
ENSG00000132849.20	PATJ	0.000680331	0.00964841	11.5422	9.20155	3.11576	8.66514	4.46916	8.991	2.6951	15.4917	5.36351	10.5874	3.91088	-1.41391	TRUE	TRUE
ENSG00000125841.13	NRSN2	0.000680431	0.00964841	11.542	30.5973	3.32782	20.3892	6.0882	34.4181	5.00781	9.67865	4.1746	23.7708	4.64961	-2.32937	TRUE	TRUE
ENSG00000242689.3	CNTF	0.000681054	0.00964841	11.5403	0.738943	5.47896	1.38498	3.7696	0.857545	8.84298	1.76984	3.0751	1.18783	5.29166	2.06579	TRUE	TRUE
ENSG00000146072.6	TNFRSF21	0.000681338	0.00964841	11.5395	5.0512	51.0492	11.3854	26.3894	10.5842	24.1317	3.36686	57.0402	7.59691	39.6526	2.3687	TRUE	TRUE
ENSG00000177432.8	NAP1L5	0.000682291	0.00965322	11.5369	9.1745	1.87781	12.8081	3.76125	5.12637	1.28154	8.40906	2.83026	8.87951	2.43772	-1.82311	TRUE	TRUE
ENSG00000169397.3	RNASE3	0.000684039	0.00966927	11.5321	0	4.84665	0	0.58148	0	1.33308	0.239579	0.779303	0.0598948	1.88513	3.63404	TRUE	TRUE
ENSG00000121068.14	TBX2	0.000685462	0.0096807	11.5283	41.875	1.15658	15.1074	4.65315	71.9688	3.09191	14.647	2.84431	35.8995	2.93649	-3.5675	TRUE	TRUE
ENSG00000140968.11	IRF8	0.000688273	0.00971169	11.5206	2.74417	378.362	21.0469	141.304	18.2598	386.8	51.2492	234.704	23.325	285.293	3.60683	TRUE	TRUE
ENSG00000187498.16	COL4A1	0.000690179	0.00972985	11.5155	1076.94	37.9268	233.203	76.8697	642.687	63.885	182.836	49.9398	533.918	57.1553	-3.22141	TRUE	TRUE
ENSG00000113361.13	CDH6	0.000691285	0.00973672	11.5125	5.86267	0.31113	3.25611	1.67745	5.89892	0.795124	2.97136	0.371648	4.49726	0.788837	-2.37078	TRUE	TRUE
ENSG00000161642.17	ZNF385A	0.000694498	0.00977158	11.5039	8.67624	61.2841	22.1941	74.0271	27.2789	137.467	15.0532	45.3896	18.3006	79.542	2.11378	TRUE	TRUE
ENSG00000134460.17	IL2RA	0.000695001	0.00977158	11.5026	1.19044	168.341	6.02764	32.3245	3.96503	72.2803	13.4589	56.374	6.16051	82.3299	3.71882	TRUE	TRUE
ENSG00000080854.15	IGSF9B	0.000696424	0.00977824	11.4988	3.62261	0.147215	1.52253	1.01418	6.53657	0.425704	3.60445	0.344393	3.82154	0.482873	-2.75017	TRUE	TRUE
ENSG00000086015.21	MAST2	0.000696716	0.00977824	11.498	59.3211	19.4575	47.9073	24.6407	44.0052	17.1321	43.2226	20.4934	48.614	20.4309	-1.24654	TRUE	TRUE
ENSG00000063660.9	GPC1	0.00069836	0.00979259	11.4936	81.8105	3.71927	27.9123	10.8832	54.7313	6.20529	22.9352	9.34413	46.8473	7.53797	-2.61978	TRUE	TRUE
ENSG00000161281.11	COX7A1	0.000700335	0.00980796	11.4884	87.6874	7.06038	69.1301	17.5875	233.424	16.1134	42.0009	11.6991	108.061	13.1151	-3.03292	TRUE	TRUE
ENSG00000125846.15	ZNF133	0.000700702	0.00980796	11.4874	17.1237	5.4262	8.31331	3.02923	13.1345	2.76979	8.52666	4.14708	11.7745	3.84307	-1.59048	TRUE	TRUE
ENSG00000102024.18	PLS3	0.000704392	0.00984079	11.4776	342.948	15.8549	175.292	50.6523	309.113	21.0978	69.0273	19.3363	224.095	26.7353	-3.06255	TRUE	TRUE
ENSG00000169967.16	MAP3K2	0.000704599	0.00984079	11.4771	23.0372	65.1993	23.4491	52.9111	24.5381	95.9892	45.3431	79.7428	29.0919	73.4606	1.33337	TRUE	TRUE
ENSG00000152689.18	RASGRP3	0.000704922	0.00984079	11.4762	2.4461	80.6522	13.875	38.0149	6.92603	82.3599	16.536	58.3898	9.94578	64.8542	2.69283	TRUE	TRUE
ENSG00000177469.13	CAVIN1	0.000707559	0.00986885	11.4693	353.288	19.9171	389.834	90.9359	562.163	33.8498	128.437	29.6146	358.43	43.5793	-3.03707	TRUE	TRUE
ENSG00000177106.16	EPS8L2	0.000708549	0.00987391	11.4667	24.4295	1.77912	17.4069	4.7704	36.7955	3.0882	7.47779	2.67241	21.5274	3.07753	-2.76688	TRUE	TRUE
ENSG00000203778.8	FAM229B	0.000711242	0.00989877	11.4596	17.2272	1.56538	13.0355	3.81396	21.5129	3.67737	6.64936	1.41612	14.6062	2.6182	-2.4357	TRUE	TRUE
ENSG00000069399.15	BCL3	0.00071159	0.00989877	11.4587	73.7908	364.558	139.788	271.612	127.992	439.776	68.9498	180.842	102.63	314.197	1.61327	TRUE	TRUE
ENSG00000006740.17	ARHGAP44	0.000712355	0.00990066	11.4567	10.7151	0.520412	6.60297	2.14407	16.5294	0.995288	5.11997	2.29926	9.74185	1.48976	-2.63012	TRUE	TRUE
ENSG00000185551.15	NR2F2	0.000715043	0.00992634	11.4497	85.3908	4.73958	61.3249	25.574	114.123	12.2322	42.9206	11.0359	75.9397	13.3954	-2.49428	TRUE	TRUE
ENSG00000112290.13	WASF1	0.000716052	0.00992634	11.4471	10.4698	1.483	7.92509	2.61351	7.03324	1.11142	6.51338	4.19911	7.98538	2.35176	-1.7215	TRUE	TRUE
ENSG00000154556.18	SORBS2	0.000716093	0.00992634	11.447	52.6747	2.97035	16.04	5.31825	90.2943	6.78079	19.6941	3.89025	44.6758	4.73991	-3.20967	TRUE	TRUE
ENSG00000107968.10	MAP3K8	0.000717028	0.00993055	11.4446	46.9556	920.898	148.752	308.467	77.4046	771.55	166.826	426.289	109.984	606.801	2.46285	TRUE	TRUE
ENSG00000143867.7	OSR1	0.000718623	0.0099439	11.4405	90.8188	3.38091	18.907	4.47844	46.5402	2.737	12.5126	3.74169	42.1946	3.58451	-3.52093	TRUE	TRUE
ENSG00000151917.18	BEND6	0.000721047	0.00996724	11.4342	16.6056	1.38406	5.28452	1.9412	4.87218	1.41897	4.94504	2.23087	7.92685	1.74377	-2.12217	TRUE	TRUE
ENSG00000185156.6	MFSD6L	0.000721575	0.00996724	11.4328	0.0344606	0.819029	0.0288416	0.493489	0.131425	0.714849	0.0320701	0.252325	0.0566995	0.569923	2.096	TRUE	TRUE
ENSG00000165424.7	ZCCHC24	0.000722789	0.00997525	11.4297	53.9622	8.50997	58.5374	19.7152	57.453	11.4547	24.9823	11.9773	48.7337	12.9143	-1.90778	TRUE	TRUE
ENSG00000070190.13	DAPP1	0.000726044	0.0100072	11.4214	1.21058	17.5718	3.37995	28.592	1.89196	17.4548	8.2821	16.2347	3.69115	19.9633	2.40385	TRUE	TRUE
ENSG00000142621.19	FHAD1	0.000726373	0.0100072	11.4205	0.173193	11.0973	1.00745	3.20973	0.577759	6.91351	0.542956	2.55062	0.57534	5.9428	3.16153	TRUE	TRUE
ENSG00000104936.17	DMPK	0.000727259	0.0100101	11.4183	162.826	6.63239	64.1883	24.8838	129.78	9.88762	50.6831	19.3569	101.869	15.1902	-2.73746	TRUE	TRUE
ENSG00000160223.17	ICOSLG	0.000727972	0.0100101	11.4164	1.94474	23.4607	5.64048	26.2308	5.11732	53.0637	13.8091	37.9501	6.62791	35.1763	2.39047	TRUE	TRUE
ENSG00000196159.11	FAT4	0.00072849	0.0100101	11.4151	27.5774	0.765166	7.54029	2.93191	21.6424	1.59825	8.99378	3.72382	16.4385	2.25479	-2.81216	TRUE	TRUE
ENSG00000113249.13	HAVCR1	0.000731634	0.0100445	11.4071	0.343125	4.47155	0.396457	1.4621	0.533513	5.02204	0.999657	3.66929	0.568188	3.65625	2.49097	TRUE	TRUE
ENSG00000163545.10	NUAK2	0.000733098	0.0100498	11.4034	0.951748	8.34095	2.60462	14.4311	2.46914	18.3875	4.74184	8.48179	2.69184	12.4103	2.16383	TRUE	TRUE
ENSG00000166900.17	STX3	0.000733294	0.0100498	11.4029	16.4078	37.2664	14.9056	27.6203	15.6926	44.646	21.8488	44.9321	17.2137	38.6162	1.16102	TRUE	TRUE
ENSG00000177614.11	PGBD5	0.000733995	0.0100506	11.4011	0.172867	3.00056	0.181977	2.06872	0.479004	4.15012	0.862854	1.33124	0.424176	2.63766	2.38482	TRUE	TRUE
ENSG00000120658.13	ENOX1	0.000735546	0.0100631	11.3972	6.11952	0.835443	5.03845	1.64274	4.44473	0.880476	2.2158	0.776556	4.45462	1.0338	-2.00616	TRUE	TRUE
ENSG00000154655.15	L3MBTL4	0.000738588	0.010096	11.3895	0.299962	8.20967	1.68645	4.17419	0.48254	10.9311	1.16473	3.71885	0.908419	6.75844	2.76579	TRUE	TRUE
ENSG00000117036.12	ETV3	0.000739265	0.0100964	11.3878	14.6643	371.285	41.7344	117.078	24.2929	344.576	41.205	104.498	30.4742	234.359	2.93895	TRUE	TRUE
ENSG00000159346.13	ADIPOR1	0.00074197	0.0101246	11.3811	42.6842	125.42	53.5086	93.0407	59.9881	130.919	40.2082	99.5914	49.0973	112.243	1.19126	TRUE	TRUE
ENSG00000147799.11	ARHGAP39	0.000744875	0.0101404	11.3738	3.48454	0.475863	2.37736	1.24718	2.60962	1.08204	2.86352	0.938324	2.83376	0.935851	-1.50193	TRUE	TRUE
ENSG00000121753.12	ADGRB2	0.000745347	0.0101404	11.3726	10.3518	0.43906	2.5438	1.07579	5.6274	0.735889	2.3028	0.481196	5.20645	0.682985	-2.76069	TRUE	TRUE
ENSG00000145569.6	OTULINL	0.000745543	0.0101404	11.3721	1.71202	17.3665	2.84375	8.38955	2.68286	23.9761	4.97541	10.2535	3.05351	14.9964	2.25918	TRUE	TRUE
ENSG00000134874.17	DZIP1	0.000745701	0.0101404	11.3717	25.3749	0.845501	17.7807	5.48994	17.7104	1.6225	12.2935	4.09046	18.2899	3.0121	-2.56295	TRUE	TRUE
ENSG00000039319.17	ZFYVE16	0.000747444	0.0101498	11.3674	22.1838	72.3861	20.5857	52.7043	15.0119	42.0977	13.1803	36.7524	17.7404	50.9851	1.51775	TRUE	TRUE
ENSG00000164284.15	GRPEL2	0.000748379	0.0101498	11.3651	5.74285	2.29777	6.90589	3.44089	9.44039	2.3374	11.2644	3.72385	8.33839	2.94998	-1.46817	TRUE	TRUE
ENSG00000168077.14	SCARA3	0.000748474	0.0101498	11.3648	95.5699	4.11618	42.6972	12.1391	70.1057	4.37763	17.5865	4.30137	56.4899	6.23357	-3.15945	TRUE	TRUE
ENSG00000196586.16	MYO6	0.000748975	0.0101498	11.3636	13.6173	1.16383	16.7506	5.58555	14.6608	1.62158	11.7225	5.16167	14.1878	3.38316	-2.03632	TRUE	TRUE
ENSG00000165929.13	TC2N	0.00075007	0.0101559	11.3609	21.6887	5.09416	20.1637	13.0359	20.4964	4.73589	52.561	6.77124	28.7274	7.4093	-1.94069	TRUE	TRUE
ENSG00000082458.12	DLG3	0.000753764	0.0101851	11.3518	17.7535	1.06118	6.9901	3.32103	15.8027	1.92985	5.38869	1.89264	11.4837	2.05118	-2.4289	TRUE	TRUE
ENSG00000125812.16	GZF1	0.000754174	0.0101851	11.3508	7.33368	49.9166	12.8966	24.4565	10.4812	42.5105	11.2742	18.617	10.4964	33.8752	1.6809	TRUE	TRUE
ENSG00000137642.13	SORL1	0.000754605	0.0101851	11.3497	4.68132	65.7468	6.15493	41.4517	7.40456	154.749	30.6292	73.7229	12.2175	83.9175	2.76998	TRUE	TRUE
ENSG00000187037.8	GPR141	0.000755341	0.0101851	11.3479	0.69972	28.4189	1.87212	8.22389	0.568641	21.7914	1.59568	4.12183	1.18404	15.639	3.61558	TRUE	TRUE
ENSG00000183722.9	LHFPL6	0.000755458	0.0101851	11.3476	191.992	9.99126	240.236	65.4597	237.304	16.5492	112.895	35.2942	195.607	31.8236	-2.616	TRUE	TRUE
ENSG00000154529.14	CNTNAP3B	0.000760642	0.0102458	11.3349	39.3566	1.40205	25.2491	9.51392	24.2055	2.62664	13.3949	3.24971	25.5515	4.19808	-2.57728	TRUE	TRUE
ENSG00000182636.8	NDN	0.000761262	0.0102458	11.3334	36.7206	2.6282	37.753	11.3916	30.1371	2.34726	16.0296	4.84928	30.1601	5.30409	-2.48529	TRUE	TRUE
ENSG00000154240.17	CEP112	0.000765243	0.0102906	11.3237	17.0184	1.4513	20.1794	6.88687	15.2063	4.48671	15.5107	5.08349	16.9787	4.47709	-1.8997	TRUE	TRUE
ENSG00000134030.14	CTIF	0.000767904	0.0103176	11.3172	27.3697	10.4152	27.2584	10.7599	38.9905	10.3586	26.6489	14.1817	30.0669	11.4289	-1.38772	TRUE	TRUE
ENSG00000134285.11	FKBP11	0.000768932	0.0103226	11.3148	69.7918	12.1723	84.1598	38.4343	53.4103	12.8618	92.1284	24.4597	74.8726	21.982	-1.76349	TRUE	TRUE
ENSG00000163820.15	FYCO1	0.000770374	0.0103331	11.3113	22.6982	5.75058	14.5169	8.22922	24.5969	7.60166	13.2941	3.93155	18.7765	6.37825	-1.54292	TRUE	TRUE
ENSG00000158301.18	GPRASP2	0.000772927	0.0103551	11.3051	10.5199	1.22636	5.82757	2.61099	7.72532	0.870437	3.46423	1.55057	6.88425	1.56459	-2.06894	TRUE	TRUE
ENSG00000057704.13	TMCC3	0.000773326	0.0103551	11.3042	1.09396	19.3676	5.30491	15.9798	2.13364	23.7533	7.18729	29.3542	3.92995	22.1137	2.46262	TRUE	TRUE
ENSG00000054611.14	TBC1D22A	0.000774126	0.010357	11.3023	14.1853	47.8842	14.0561	28.4477	18.6517	50.5551	14.3125	26.2565	15.3014	38.2859	1.31751	TRUE	TRUE
ENSG00000145861.9	C1QTNF2	0.00077514	0.0103595	11.2998	12.7063	0.883037	10.4907	2.55207	18.3997	0.996454	3.4734	1.1896	11.2675	1.40529	-2.91681	TRUE	TRUE
ENSG00000128512.22	DOCK4	0.000775722	0.0103595	11.2984	5.75935	55.3741	19.1271	44.3319	13.0402	108.17	22.0962	66.0981	15.0057	68.4936	2.18298	TRUE	TRUE
ENSG00000227051.6	C14orf132	0.000776573	0.0103595	11.2964	14.9201	1.24352	5.77111	1.96743	10.7884	0.757118	3.22275	0.81539	8.6756	1.19587	-2.75958	TRUE	TRUE
ENSG00000065534.18	MYLK	0.000776949	0.0103595	11.2955	85.496	5.48702	41.1713	14.6758	94.1158	8.62124	22.5113	4.67381	60.8236	8.36446	-2.84751	TRUE	TRUE
ENSG00000153291.16	SLC25A27	0.000779775	0.0103825	11.2888	48.6635	3.08816	23.6193	6.30916	15.9241	1.79865	19.6865	8.63888	26.9733	4.95871	-2.42003	TRUE	TRUE
ENSG00000145335.15	SNCA	0.000779991	0.0103825	11.2883	1.13926	24.2403	3.66383	12.0997	1.027	13.9214	4.42034	10.8508	2.56261	15.278	2.52996	TRUE	TRUE
ENSG00000092096.16	SLC22A17	0.000781306	0.0103876	11.2851	57.1159	2.88756	32.9063	10.751	47.3925	5.17026	15.0381	5.4286	38.1132	6.05935	-2.63322	TRUE	TRUE
ENSG00000185046.18	ANKS1B	0.000781693	0.0103876	11.2842	10.9287	0.885094	3.95285	1.23152	4.41678	1.2952	6.61116	2.48248	6.47736	1.47358	-2.06346	TRUE	TRUE
ENSG00000125170.11	DOK4	0.000783047	0.0103911	11.281	28.2953	1.65902	12.0039	4.90608	44.5222	3.21129	9.82346	2.44377	23.6612	3.05504	-2.91288	TRUE	TRUE
ENSG00000104490.18	NCALD	0.000783276	0.0103911	11.2804	15.487	5.08353	17.1003	6.59874	18.9766	4.02394	12.8641	5.43754	16.107	5.28594	-1.58935	TRUE	TRUE
ENSG00000123191.14	ATP7B	0.000784296	0.0103959	11.278	4.26408	1.07064	3.17017	0.786321	4.0126	1.50796	2.34677	1.03837	3.4484	1.10082	-1.56315	TRUE	TRUE
ENSG00000006210.7	CX3CL1	0.000785889	0.0104027	11.2743	96.5216	5.29366	24.3106	9.29813	93.5461	7.17428	21.4074	4.63702	58.9464	6.60077	-3.13945	TRUE	TRUE
ENSG00000277117.5	FP565260.3	0.000786128	0.0104027	11.2737	0.718436	16.4464	3.30765	9.71086	1.22935	10.3762	3.77051	8.39547	2.25649	11.2322	2.26572	TRUE	TRUE
ENSG00000243649.8	CFB	0.000787871	0.0104123	11.2696	113.467	7.13946	112.815	34.0978	77.717	7.35611	74.297	25.357	94.574	18.4876	-2.34863	TRUE	TRUE
ENSG00000135744.8	AGT	0.000788436	0.0104123	11.2683	59.8145	4.58335	36.5434	10.2868	80.0634	3.48798	27.3628	15.8453	50.946	8.55086	-2.56088	TRUE	TRUE
ENSG00000067445.21	TRO	0.000788841	0.0104123	11.2673	57.7956	2.96108	8.80625	2.63115	18.2737	3.94929	16.2947	4.32334	25.2926	3.46621	-2.83194	TRUE	TRUE
ENSG00000176293.19	ZNF135	0.000790007	0.010419	11.2646	4.82562	0.38382	2.9815	1.23443	6.16371	0.720502	2.20902	1.11054	4.04496	0.862325	-2.10676	TRUE	TRUE
ENSG00000206561.13	COLQ	0.00079227	0.0104401	11.2593	11.4964	1.55958	6.85813	3.72305	6.6491	1.96218	7.03111	2.61276	8.00867	2.46439	-1.66085	TRUE	TRUE
ENSG00000168495.13	POLR3D	0.000794167	0.0104563	11.2548	21.6113	5.80249	29.2213	8.99623	22.2531	5.68965	11.8651	4.48548	21.2377	6.24346	-1.75006	TRUE	TRUE
ENSG00000173715.16	C11orf80	0.00079818	0.0105004	11.2455	21.4495	3.49362	9.1131	4.75908	19.4333	4.27176	9.97482	4.87103	14.9927	4.34888	-1.76234	TRUE	TRUE
ENSG00000248905.9	FMN1	0.000799775	0.0105126	11.2418	1.02924	29.6413	2.46833	6.19948	0.483062	14.4791	2.46255	65.7752	1.6108	29.0238	4.08946	TRUE	TRUE
ENSG00000177989.13	ODF3B	0.000801317	0.0105241	11.2382	15.6049	134.771	50.8378	108.477	51.6435	151.268	24.5251	87.5173	35.6528	120.508	1.7542	TRUE	TRUE
ENSG00000103653.16	CSK	0.000804023	0.0105508	11.2319	28.1594	101.251	30.545	70.1444	38.9937	130.082	32.8668	52.0107	32.6412	88.3719	1.43411	TRUE	TRUE
ENSG00000119522.16	DENND1A	0.000808033	0.0105946	11.2227	5.27527	38.961	12.367	23.7696	10.8954	43.1237	11.0574	22.8615	9.89877	32.179	1.69077	TRUE	TRUE
ENSG00000107186.16	MPDZ	0.00081132	0.0106288	11.2152	42.3938	1.56181	48.0456	13.022	40.9904	2.84233	29.5998	8.57673	40.2574	6.50073	-2.61214	TRUE	TRUE
ENSG00000008083.14	JARID2	0.000812158	0.010631	11.2132	4.81081	31.8237	12.4428	41.1461	5.36182	27.1415	18.2033	59.4657	10.2047	39.8943	1.95649	TRUE	TRUE
ENSG00000079805.16	DNM2	0.000821661	0.0107457	11.1917	83.9366	218.223	94.2274	177.304	111.207	248.928	115.027	234.076	101.099	219.633	1.11855	TRUE	TRUE
ENSG00000144061.12	NPHP1	0.000822861	0.0107457	11.1889	9.69502	0.857514	5.40578	1.61514	4.22374	0.703654	2.30891	0.991372	5.40836	1.04192	-2.27016	TRUE	TRUE
ENSG00000116132.12	PRRX1	0.000823402	0.0107457	11.1877	244.112	9.0515	198.131	53.7507	118.25	8.00783	101.441	25.9526	165.484	24.1906	-2.76909	TRUE	TRUE
ENSG00000198951.12	NAGA	0.000823706	0.0107457	11.187	16.9986	96.0923	19.1627	58.3204	23.9716	120.472	9.7004	38.9551	17.4583	78.4601	2.16164	TRUE	TRUE
ENSG00000133083.14	DCLK1	0.000824339	0.0107457	11.1856	21.2475	0.937789	16.6162	5.75327	10.9982	2.51735	14.3153	4.28499	15.7943	3.37335	-2.19411	TRUE	TRUE
ENSG00000176994.11	SMCR8	0.000827349	0.0107598	11.1789	5.16799	13.1047	4.91373	11.0587	6.30336	14.9412	7.38356	12.893	5.94216	12.9994	1.11637	TRUE	TRUE
ENSG00000213906.10	LTB4R2	0.000828823	0.0107598	11.1756	4.50914	12.2856	5.45643	9.53385	4.77416	13.2311	6.68179	11.7849	5.35538	11.7089	1.11412	TRUE	TRUE
ENSG00000156011.17	PSD3	0.000829375	0.0107598	11.1743	11.5064	29.8341	8.32546	15.2157	9.0344	22.3334	5.61918	34.4593	8.62136	25.4606	1.5513	TRUE	TRUE
ENSG00000182263.14	FIGN	0.000829757	0.0107598	11.1735	5.72058	0.109692	1.78917	0.220852	4.80692	0.189129	1.65504	1.01871	3.49293	0.384595	-2.89031	TRUE	TRUE
ENSG00000087157.19	PGS1	0.000829784	0.0107598	11.1734	23.7478	64.9474	33.0451	50.8226	27.8699	67.0408	26.0506	51.6147	27.6783	58.6064	1.07956	TRUE	TRUE
ENSG00000111678.11	C12orf57	0.00083007	0.0107598	11.1728	217.156	37.3686	232.586	89.4016	353.092	67.4844	134.471	58.9757	234.326	63.3076	-1.88641	TRUE	TRUE
ENSG00000160691.18	SHC1	0.000830204	0.0107598	11.1725	119.884	56.8264	192.039	92.8897	198.114	56.2175	204.032	70.579	178.517	69.1282	-1.36744	TRUE	TRUE
ENSG00000073712.15	FERMT2	0.000831341	0.0107657	11.1699	89.5274	4.80554	130.783	36.8331	91.4108	7.26187	61.9253	15.2626	93.4116	16.0408	-2.53444	TRUE	TRUE
ENSG00000011105.14	TSPAN9	0.000832192	0.0107679	11.168	28.4342	2.38541	38.6604	12.8462	54.7846	4.10138	22.7511	6.73048	36.1576	6.51586	-2.45428	TRUE	TRUE
ENSG00000166532.16	RIMKLB	0.000833289	0.0107732	11.1656	67.7328	23.3244	40.9265	23.9961	56.265	14.389	40.496	23.1901	51.3551	21.2249	-1.27077	TRUE	TRUE
ENSG00000197063.11	MAFG	0.00083631	0.0107941	11.1589	13.3891	66.4862	30.2185	42.1601	27.3456	73.5287	28.2253	87.1212	24.7946	67.324	1.43743	TRUE	TRUE
ENSG00000111341.10	MGP	0.000836362	0.0107941	11.1588	3493.04	166.081	6358.41	1346.48	7089.71	418.417	2680.36	728.319	4905.38	664.823	-2.88313	TRUE	TRUE
ENSG00000239264.9	TXNDC5	0.000836959	0.0107941	11.1574	163.041	33.425	188.819	78.0907	237.601	48.8493	103.291	41.8417	173.188	50.5517	-1.77449	TRUE	TRUE
ENSG00000120341.18	SEC16B	0.000842049	0.0108431	11.1462	10.1563	1.37368	4.59751	1.36068	6.77677	2.34737	3.45358	1.52996	6.24604	1.65292	-1.85609	TRUE	TRUE
ENSG00000164309.15	CMYA5	0.000842334	0.0108431	11.1456	3.08537	0.234703	3.15652	0.939733	2.00264	0.217513	4.49354	1.07055	3.18452	0.615626	-2.1984	TRUE	TRUE
ENSG00000140534.14	TICRR	0.000842823	0.0108431	11.1445	3.87199	0.115412	2.18793	0.450575	2.52693	0.573102	1.79901	0.757655	2.59647	0.474186	-2.23148	TRUE	TRUE
ENSG00000196526.10	AFAP1	0.000848146	0.010894	11.1328	33.7826	3.1241	43.763	15.5578	49.6423	6.149	22.4431	6.38932	37.4078	7.80507	-2.24634	TRUE	TRUE
ENSG00000175544.13	CABP4	0.000848216	0.010894	11.1326	0.695075	4.87243	2.12391	3.76986	0.833296	5.68576	2.2154	4.9653	1.46692	4.82334	1.65171	TRUE	TRUE
ENSG00000152284.5	TCF7L1	0.000848854	0.010894	11.1313	32.4083	2.44175	11.286	5.47913	26.3874	3.27543	9.37985	4.24049	19.8654	3.8592	-2.33422	TRUE	TRUE
ENSG00000138036.18	DYNC2LI1	0.000851324	0.0109168	11.1259	33.8663	6.13477	25.2366	8.90128	17.2309	5.18294	12.2957	5.26084	22.1574	6.36996	-1.78246	TRUE	TRUE
ENSG00000140368.13	PSTPIP1	0.000852937	0.0109286	11.1223	12.992	48.8866	15.3617	37.6701	18.4303	39.8141	21.8816	30.3119	17.1664	39.1707	1.18548	TRUE	TRUE
ENSG00000213398.8	LCAT	0.000856602	0.010965	11.1144	53.2274	8.01683	30.0965	13.3127	57.4258	13.2237	22.5848	12.7003	40.8336	11.8134	-1.7807	TRUE	TRUE
ENSG00000172175.15	MALT1	0.000857542	0.010965	11.1124	11.7952	62.2112	16.0034	58.7473	9.43499	54.4409	38.3622	59.49	18.8989	58.7224	1.63045	TRUE	TRUE
ENSG00000115232.14	ITGA4	0.000858091	0.010965	11.1112	13.7042	109.006	14.0557	65.3599	12.2185	101.413	40.8556	52.4959	20.2085	82.0685	2.0165	TRUE	TRUE
ENSG00000140743.8	CDR2	0.000858563	0.010965	11.1102	24.5094	7.06434	66.5088	18.5825	37.4602	9.35385	45.853	14.5523	43.5829	12.3883	-1.80649	TRUE	TRUE
ENSG00000198853.12	RUSC2	0.000861457	0.010993	11.1039	22.2821	7.96098	23.7943	10.6588	42.7535	7.44767	16.1995	8.46448	26.2574	8.63298	-1.59366	TRUE	TRUE
ENSG00000169403.12	PTAFR	0.000863414	0.0110036	11.0997	0.277697	96.0635	5.80285	43.1233	2.09106	63.7559	3.80519	21.8037	2.9942	56.1866	4.18515	TRUE	TRUE
ENSG00000137501.17	SYTL2	0.000864185	0.0110036	11.0981	26.4442	4.72936	32.873	17.1649	42.9762	5.39068	42.4173	13.2811	36.1777	10.1415	-1.82465	TRUE	TRUE
ENSG00000003402.20	CFLAR	0.000864943	0.0110036	11.0964	74.8931	835.875	148.168	341.002	108.852	849.431	289.536	701.756	155.362	682.016	2.13345	TRUE	TRUE
ENSG00000070759.17	TESK2	0.000865079	0.0110036	11.0961	2.5579	13.5203	2.98329	7.19512	4.23276	11.4566	3.93216	6.40975	3.42653	9.64545	1.46648	TRUE	TRUE
ENSG00000158050.5	DUSP2	0.000866526	0.0110081	11.093	61.1096	1645.3	73.5459	454.051	93.6366	1302.53	219.068	318.269	111.84	930.037	3.05472	TRUE	TRUE
ENSG00000197077.13	KIAA1671	0.000866831	0.0110081	11.0924	11.4447	0.803959	8.74212	3.87598	18.9249	2.19761	6.41529	1.2723	11.3818	2.03746	-2.42537	TRUE	TRUE
ENSG00000159899.14	NPR2	0.000868933	0.0110172	11.0879	30.1358	1.33571	14.3245	6.01287	30.1199	2.56177	8.69145	3.10899	20.8179	3.25484	-2.64043	TRUE	TRUE
ENSG00000187079.17	TEAD1	0.000869519	0.0110172	11.0866	24.2737	1.12481	26.8759	9.50132	21.3055	2.01302	15.8951	4.19616	22.0876	4.20883	-2.36439	TRUE	TRUE
ENSG00000140937.14	CDH11	0.000869653	0.0110172	11.0864	193.095	8.14551	179.906	61.5292	238.596	17.928	106.358	29.0686	179.489	29.1678	-2.61731	TRUE	TRUE
ENSG00000122035.6	RASL11A	0.000870798	0.0110229	11.0839	31.4389	14.5235	34.9313	16.1243	31.357	10.8204	43.6914	14.4633	35.3547	13.9829	-1.33204	TRUE	TRUE
ENSG00000206190.11	ATP10A	0.000874425	0.0110588	11.0762	14.0722	4.75943	15.673	7.81303	23.185	6.637	16.5977	4.72882	17.382	5.98457	-1.52264	TRUE	TRUE
ENSG00000134897.14	BIVM	0.000875042	0.0110588	11.0749	26.992	6.80923	14.856	7.75653	15.6164	7.01281	14.9965	6.07416	18.1152	6.91318	-1.377	TRUE	TRUE
ENSG00000141013.17	GAS8	0.000876881	0.0110724	11.071	15.8437	4.56112	15.8124	4.57755	15.7205	3.83169	7.27466	3.19386	13.6628	4.04106	-1.7327	TRUE	TRUE
ENSG00000283189.2	AC104452.1	0.000877519	0.0110724	11.0697	33.9307	9.41781	16.2494	5.90844	24.6358	8.92458	16.1341	8.43457	22.7375	8.17135	-1.46521	TRUE	TRUE
ENSG00000113070.8	HBEGF	0.000878302	0.0110734	11.068	12.5231	369.747	69.8887	235.767	23.4146	239.772	38.9206	121.981	36.1868	241.817	2.737	TRUE	TRUE
ENSG00000215114.9	UBXN2B	0.00088033	0.011087	11.0637	8.04905	15.7757	7.66719	12.9303	4.99432	18.2255	4.56005	35.5352	6.31765	20.6167	1.69067	TRUE	TRUE
ENSG00000134504.14	KCTD1	0.00088079	0.011087	11.0628	7.77592	1.30717	5.2212	2.10956	6.15528	1.53216	4.33871	2.10812	5.87278	1.76425	-1.6798	TRUE	TRUE
ENSG00000150687.12	PRSS23	0.000881574	0.011088	11.0611	262.507	13.4984	158.089	57.3672	400.649	39.8385	121.529	33.9488	235.693	36.1632	-2.70094	TRUE	TRUE
ENSG00000174233.11	ADCY6	0.000882763	0.0110937	11.0586	93.4385	5.3393	24.7241	8.08585	54.0599	5.70066	15.8772	6.46127	47.0249	6.39677	-2.8587	TRUE	TRUE
ENSG00000196126.11	HLA-DRB1	0.000883441	0.0110937	11.0572	28.1744	3768.47	682.24	4625.58	180.235	5930.87	379.345	2823.65	317.499	4287.14	3.75477	TRUE	TRUE
ENSG00000095585.16	BLNK	0.000885247	0.0111076	11.0534	3.91189	45.5947	2.51318	19.1433	1.33138	38.3482	7.89248	12.3467	3.91223	28.8582	2.85149	TRUE	TRUE
ENSG00000182175.14	RGMA	0.000886466	0.011114	11.0508	30.2775	1.78427	27.2306	8.82103	37.0975	2.54606	13.5676	6.06126	27.0433	4.80315	-2.46881	TRUE	TRUE
ENSG00000198523.6	PLN	0.000887515	0.0111183	11.0487	85.2606	3.32007	14.2716	5.25545	59.4817	3.47594	12.8596	2.61218	42.9684	3.66591	-3.51556	TRUE	TRUE
ENSG00000179361.17	ARID3B	0.000888549	0.0111224	11.0465	3.78456	14.4965	3.02725	8.14733	4.80203	21.5448	7.00843	12.2684	4.65557	14.1143	1.57965	TRUE	TRUE
ENSG00000176845.13	METRNL	0.000889951	0.0111254	11.0436	38.703	647.439	189.934	375.399	136.284	515.988	91.6973	353	114.155	472.956	2.04976	TRUE	TRUE
ENSG00000136169.16	SETDB2	0.000891991	0.0111254	11.0393	7.67948	25.3653	4.97097	11.335	6.51166	15.7208	7.11087	16.3278	6.56824	17.1872	1.37433	TRUE	TRUE
ENSG00000007866.21	TEAD3	0.000892233	0.0111254	11.0388	34.5961	1.24182	22.3801	7.58146	38.2308	2.02472	14.1148	5.43405	27.3305	4.07051	-2.71748	TRUE	TRUE
ENSG00000163328.13	GPR155	0.000893392	0.0111254	11.0364	6.06775	35.8694	3.60202	13.9527	4.30673	31.0503	5.05103	10.6119	4.75688	22.8711	2.24172	TRUE	TRUE
ENSG00000169604.19	ANTXR1	0.000893395	0.0111254	11.0364	188.049	10.1541	170.59	59.3915	232.49	19.4817	104.364	42.2381	173.873	32.8163	-2.40199	TRUE	TRUE
ENSG00000130479.11	MAP1S	0.000893878	0.0111254	11.0354	16.8396	34.1893	13.5781	37.6773	27.7468	49.8763	14.9106	43.0935	18.2688	41.2091	1.1692	TRUE	TRUE
ENSG00000112852.7	PCDHB2	0.00089433	0.0111254	11.0345	3.55136	0.37719	4.77825	1.50718	3.83098	0.389976	2.80008	0.63183	3.74017	0.726544	-2.21601	TRUE	TRUE
ENSG00000161270.19	NPHS1	0.000894438	0.0111254	11.0343	0.0210784	11.6809	0.0485549	0.381388	0.0549355	3.9663	0.266671	3.11527	0.09781	4.78596	4.62645	TRUE	TRUE
ENSG00000182871.16	COL18A1	0.000895325	0.0111276	11.0324	285.183	24.8619	137.939	67.4796	307.569	28.8319	107.026	42.8772	209.429	41.0126	-2.3495	TRUE	TRUE
ENSG00000163376.11	KBTBD8	0.000896597	0.0111346	11.0298	1.54516	41.8543	3.80108	18.27	1.30123	48.6527	11.6761	24.5315	4.58089	33.3271	2.83616	TRUE	TRUE
ENSG00000142634.13	EFHD2	0.000897313	0.0111347	11.0283	21.277	247.335	87.615	184.789	41.2906	236.606	39.1993	105.601	47.3455	193.583	2.02935	TRUE	TRUE
ENSG00000135605.13	TEC	0.000900984	0.0111715	11.0207	1.77797	15.5111	1.01396	4.99541	1.31967	5.84355	3.25159	7.78996	1.8408	8.53501	2.15355	TRUE	TRUE
ENSG00000123983.14	ACSL3	0.000903465	0.0111896	11.0156	45.6505	83.698	39.43	64.8313	26.0345	62.2515	29.8047	113.223	35.2299	81.0008	1.19883	TRUE	TRUE
ENSG00000138678.11	GPAT3	0.000904149	0.0111896	11.0142	1.04832	16.4596	6.5313	64.3241	1.96057	30.7148	9.29148	58.3137	4.70792	42.453	3.14578	TRUE	TRUE
ENSG00000145088.9	EAF2	0.00090522	0.0111896	11.012	1.78928	37.1968	3.60323	11.181	3.33531	17.2137	3.38214	8.62726	3.02749	18.5547	2.57646	TRUE	TRUE
ENSG00000115361.8	ACADL	0.000906039	0.0111896	11.0104	17.5599	0.775722	5.42032	1.84993	4.67286	0.951994	9.04088	3.00544	9.1735	1.64577	-2.40925	TRUE	TRUE
ENSG00000090674.16	MCOLN1	0.00090632	0.0111896	11.0098	19.3333	138.609	14.8383	55.1038	26.0436	92.1329	10.5205	40.8598	17.6839	81.6764	2.20111	TRUE	TRUE
ENSG00000166313.19	APBB1	0.000907647	0.0111896	11.0071	36.909	4.46486	21.5525	10.8233	39.5827	10.2512	17.3509	7.30383	28.8488	8.2108	-1.80044	TRUE	TRUE
ENSG00000183549.10	ACSM5	0.000907824	0.0111896	11.0067	0.887004	6.18537	0.925521	4.17525	0.594162	21.4977	0.751767	2.57053	0.789613	8.6072	3.29096	TRUE	TRUE
ENSG00000042062.13	RIPOR3	0.000908533	0.0111896	11.0053	1.16316	70.1041	5.8602	23.7033	7.26977	54.6869	9.04248	35.8258	5.8339	46.0801	2.96022	TRUE	TRUE
ENSG00000176658.17	MYO1D	0.000909466	0.0111896	11.0034	115.462	9.74943	95.7256	34.3078	168.834	19.9224	52.2362	19.4671	108.064	20.8617	-2.3674	TRUE	TRUE
ENSG00000180801.14	ARSJ	0.000909577	0.0111896	11.0031	16.3652	0.980301	5.34117	1.84217	18.8659	0.774926	8.27621	3.82226	12.2121	1.85491	-2.6549	TRUE	TRUE
ENSG00000242247.11	ARFGAP3	0.000910848	0.0111896	11.0006	46.1009	120.021	49.9669	75.3654	41.2447	114.327	47.6843	105.125	46.2492	103.71	1.16332	TRUE	TRUE
ENSG00000232629.9	HLA-DQB2	0.000911281	0.0111896	10.9997	0.567623	88.1948	7.50721	108.314	9.36924	402.541	6.47877	51.6221	5.98071	162.668	4.74243	TRUE	TRUE
ENSG00000082212.13	ME2	0.000911683	0.0111896	10.9989	15.8719	108.379	17.656	43.1049	15.1489	66.8594	14.4176	32.9999	15.7736	62.8359	1.98726	TRUE	TRUE
ENSG00000143515.18	ATP8B2	0.000915815	0.0112316	10.9905	55.38	4.54544	67.9475	25.0183	86.3869	10.485	43.7216	14.3951	63.359	13.6109	-2.2105	TRUE	TRUE
ENSG00000146676.10	PURB	0.00091908	0.0112545	10.9839	11.6945	54.255	13.0597	22.7189	9.79194	36.0547	12.1723	23.7006	11.6796	34.1823	1.54117	TRUE	TRUE
ENSG00000184451.5	CCR10	0.000919113	0.0112545	10.9838	9.16968	1.15974	5.77727	2.10502	7.74331	1.3335	2.88225	1.28524	6.39313	1.47088	-2.04734	TRUE	TRUE
ENSG00000111181.12	SLC6A12	0.000921675	0.0112593	10.9787	0.527375	2.89627	0.596547	1.58006	0.295491	5.69288	0.920959	4.47101	0.585093	3.66006	2.45638	TRUE	TRUE
ENSG00000165410.15	CFL2	0.000922227	0.0112593	10.9775	45.0361	5.6147	16.8628	10.7449	42.8805	7.10697	18.5535	6.61702	30.8332	7.52089	-2.02112	TRUE	TRUE
ENSG00000137161.17	CNPY3	0.000922503	0.0112593	10.977	45.6516	154.366	39.1365	88.5485	53.5645	152.516	28.1871	78.3863	41.6349	118.454	1.50622	TRUE	TRUE
ENSG00000181191.11	PJA1	0.00092367	0.0112593	10.9746	10.9582	3.62651	10.9778	4.1893	15.6084	5.37862	8.53169	4.47528	11.519	4.41743	-1.36292	TRUE	TRUE
ENSG00000185669.6	SNAI3	0.000923712	0.0112593	10.9746	0.878324	4.53456	1.09226	3.57346	1.10753	9.54061	3.17786	4.78103	1.56399	5.60742	1.77819	TRUE	TRUE
ENSG00000170638.9	TRABD	0.000923795	0.0112593	10.9744	33.8217	69.221	40.2504	99.916	48.9545	139.883	48.8083	83.2144	42.9587	98.0586	1.18881	TRUE	TRUE
ENSG00000109854.13	HTATIP2	0.000925601	0.0112726	10.9708	15.9678	46.9898	14.3536	26.0828	13.1358	34.5484	8.75982	28.7393	13.0543	34.0901	1.37805	TRUE	TRUE
ENSG00000100083.19	GGA1	0.000927844	0.0112912	10.9663	50.9072	113.336	37.183	84.4647	39.9739	136.656	27.6992	69.0973	38.9408	100.888	1.37113	TRUE	TRUE
ENSG00000154710.17	RABGEF1	0.000929126	0.011298	10.9637	32.3178	153.976	61.8104	82.5186	32.3612	97.9091	34.3287	96.6369	40.2045	107.76	1.42015	TRUE	TRUE
ENSG00000255112.3	CHMP1B	0.000930195	0.0112987	10.9616	40.6841	739.054	106.041	199.681	45.6133	306.671	73.2504	234.168	66.3972	369.893	2.47613	TRUE	TRUE
ENSG00000182372.9	CLN8	0.000931148	0.0112987	10.9597	6.78852	94.6002	9.29365	27.1663	11.6421	86.167	27.2922	115.949	13.7541	80.9706	2.54886	TRUE	TRUE
ENSG00000138111.14	MFSD13A	0.000931879	0.0112987	10.9582	2.3328	9.42035	2.3478	6.43779	3.51909	15.4807	3.23346	9.22526	2.85829	10.141	1.79153	TRUE	TRUE
ENSG00000277481.1	PKD1L3	0.000932048	0.0112987	10.9579	0	1.07002	0.0990212	0.418276	0.0322593	0.600728	0.0951485	0.689942	0.0566073	0.694741	2.34333	TRUE	TRUE
ENSG00000164114.19	MAP9	0.0009355	0.0113312	10.9511	14.6854	0.504125	7.54457	2.85858	7.9198	0.930292	5.94466	2.68897	9.0236	1.74549	-2.3056	TRUE	TRUE
ENSG00000115461.5	IGFBP5	0.000936599	0.0113312	10.9489	451.399	17.1053	216.674	65.2625	986.278	55.9347	153.415	23.3804	451.942	40.4207	-3.47972	TRUE	TRUE
ENSG00000176454.14	LPCAT4	0.000936891	0.0113312	10.9483	48.6254	15.5026	55.2114	33.6731	52.263	14.236	50.1709	21.4344	51.5677	21.2115	-1.27763	TRUE	TRUE
ENSG00000166147.13	FBN1	0.000939622	0.0113555	10.9429	198.897	7.48831	223.85	66.9118	245.146	19.9441	167.573	44.6094	208.867	34.7384	-2.58452	TRUE	TRUE
ENSG00000018408.14	WWTR1	0.000941263	0.0113666	10.9397	201.111	9.66088	172.228	66.9311	187.348	20.0308	112.798	24.3716	168.371	30.2486	-2.4728	TRUE	TRUE
ENSG00000166428.13	PLD4	0.000942404	0.0113703	10.9374	1.39767	17.9293	2.81833	20.1252	4.40533	160.774	2.60899	16.2943	2.80758	53.7807	4.21188	TRUE	TRUE
ENSG00000056558.11	TRAF1	0.000943009	0.0113703	10.9362	25.005	228.709	12.6003	64.7659	30.3847	200.019	16.4569	60.8772	21.1117	138.593	2.70896	TRUE	TRUE
ENSG00000113083.14	LOX	0.000947391	0.0114144	10.9277	99.0612	3.26008	99.4206	32.0161	122.63	14.9159	85.338	20.9688	101.613	17.7902	-2.50726	TRUE	TRUE
ENSG00000170791.18	CHCHD7	0.000952291	0.0114646	10.9181	20.7507	62.1824	20.4571	43.0423	18.345	48.6573	20.2439	34.3677	19.9492	47.0624	1.23409	TRUE	TRUE
ENSG00000182836.10	PLCXD3	0.000955649	0.0114934	10.9116	17.6371	0.517858	1.96037	0.645955	2.52302	0.481159	4.03769	0.688983	6.53955	0.583489	-3.2801	TRUE	TRUE
ENSG00000121281.12	ADCY7	0.000956142	0.0114934	10.9106	22.6241	100.086	26.8771	66.7468	43.9376	134.29	30.6973	55.0534	31.034	89.0441	1.51765	TRUE	TRUE
ENSG00000150760.12	DOCK1	0.000956956	0.0114944	10.909	32.7124	9.06023	33.3871	15.7818	31.027	11.0603	22.5948	11.5063	29.9303	11.8522	-1.32915	TRUE	TRUE
ENSG00000116774.12	OLFML3	0.000960303	0.0115258	10.9026	86.3528	10.7467	145.988	34.2134	80.7806	28.3523	61.3964	24.4956	93.6295	24.452	-1.93266	TRUE	TRUE
ENSG00000101474.12	APMAP	0.000965554	0.0115734	10.8925	41.3815	189.631	51.4349	97.1284	57.7334	103.789	44.4305	104.66	48.7451	123.802	1.34292	TRUE	TRUE
ENSG00000105971.15	CAV2	0.000966544	0.0115734	10.8906	70.0272	4.05466	76.7857	28.1266	88.5028	10.3083	39.1518	8.65033	68.6169	12.785	-2.41497	TRUE	TRUE
ENSG00000117115.13	PADI2	0.00096714	0.0115734	10.8894	0.761636	3.46	0.837805	5.98981	1.12206	23.2009	2.61947	14.1753	1.33524	11.7065	3.04022	TRUE	TRUE
ENSG00000079308.19	TNS1	0.000967206	0.0115734	10.8893	141.968	52.1817	98.122	58.157	210.467	36.143	94.2006	42.1267	136.189	47.1521	-1.52822	TRUE	TRUE
ENSG00000090565.16	RAB11FIP3	0.000968302	0.0115777	10.8872	44.0744	12.4796	53.1043	22.7094	58.4308	15.7522	41.6711	27.2011	49.3202	19.5356	-1.33163	TRUE	TRUE
ENSG00000174236.4	REP15	0.00096989	0.0115879	10.8842	2.06767	0	1.74719	0.3066	1.06045	0.0938481	1.11729	0.258205	1.49815	0.164663	-2.59417	TRUE	TRUE
ENSG00000102921.8	N4BP1	0.000972424	0.0116094	10.8793	16.1436	41.0659	19.9013	54.4539	20.3092	45.5371	25.095	46.9274	20.3623	46.9961	1.20264	TRUE	TRUE
ENSG00000158669.11	GPAT4	0.00097599	0.0116431	10.8726	56.7129	132.483	83.449	182.447	64.5454	154.96	90.689	181.262	73.849	162.788	1.13928	TRUE	TRUE
ENSG00000164402.14	SEPTIN8	0.000979399	0.0116542	10.8661	78.6029	13.0051	61.1372	21.5821	107.895	14.8247	30.0599	13.1393	69.4237	15.6378	-2.14327	TRUE	TRUE
ENSG00000085063.16	CD59	0.000979923	0.0116542	10.8651	392.433	175.599	723.515	301.762	707.81	189.384	471.901	157.074	573.915	205.955	-1.47806	TRUE	TRUE
ENSG00000129680.16	MAP7D3	0.000980116	0.0116542	10.8648	33.8967	5.65096	15.1376	4.78115	20.5643	2.70951	9.20585	2.51038	19.7011	3.913	-2.30283	TRUE	TRUE
ENSG00000137573.14	SULF1	0.000980803	0.0116542	10.8635	335.945	15.2283	243.335	78.1532	577.395	42.0466	164.041	67.305	330.179	50.6833	-2.70126	TRUE	TRUE
ENSG00000198283.2	OR5B21	0.000981119	0.0116542	10.8629	0	3.62926	0	1.65132	0.293456	2.78188	0.184369	0.598775	0.119456	2.16531	3.3677	TRUE	TRUE
ENSG00000171451.14	DSEL	0.00098136	0.0116542	10.8624	12.1738	0.622626	3.765	1.47682	9.98738	1.47648	3.20901	1.40128	7.2838	1.2443	-2.45751	TRUE	TRUE
ENSG00000131471.7	AOC3	0.000983553	0.0116689	10.8583	79.8935	3.44589	62.2701	22.0833	77.0911	7.61382	31.1846	10.4884	62.6098	10.9079	-2.51016	TRUE	TRUE
ENSG00000149489.8	ROM1	0.000984082	0.0116689	10.8573	15.0985	1.94401	7.07251	2.81897	10.7973	1.94679	5.69725	3.21292	9.66638	2.48067	-1.92008	TRUE	TRUE
ENSG00000133131.15	MORC4	0.000985896	0.0116776	10.8539	17.0368	7.95041	17.1398	7.43142	17.2471	6.59003	16.3772	8.13038	16.9502	7.52556	-1.16087	TRUE	TRUE
ENSG00000138028.16	CGREF1	0.000986391	0.0116776	10.8529	6.95079	0.331465	17.1836	3.08506	19.4954	0.924424	8.02694	2.02296	12.9142	1.59098	-2.94415	TRUE	TRUE
ENSG00000048471.14	SNX29	0.000987036	0.0116776	10.8517	7.39444	31.9929	8.14825	16.2673	8.51094	26.5975	10.1612	16.4714	8.55369	22.8323	1.40599	TRUE	TRUE
ENSG00000146122.17	DAAM2	0.000987781	0.0116776	10.8503	22.9504	0.895469	15.3548	3.61877	23.5323	0.951197	18.6531	7.3244	20.1227	3.19746	-2.61655	TRUE	TRUE
ENSG00000188158.15	NHS	0.00099463	0.0117498	10.8375	10.4344	2.04633	4.02	2.08044	14.6197	1.96377	4.94222	1.71749	8.50408	1.95201	-2.06799	TRUE	TRUE
ENSG00000083223.18	TUT7	0.000998457	0.0117799	10.8304	12.3823	34.1904	12.1265	22.4705	9.31357	28.5822	18.2756	41.0533	13.0245	31.5741	1.27104	TRUE	TRUE
ENSG00000179954.16	SSC5D	0.000999226	0.0117799	10.829	40.9411	1.9177	25.5356	10.5216	46.7219	3.10794	14.0977	3.68107	31.8241	4.80709	-2.70171	TRUE	TRUE
ENSG00000133858.16	ZFC3H1	0.000999425	0.0117799	10.8286	45.4782	751.384	53.1835	169.372	32.784	448.502	71.641	166.273	50.7717	383.883	2.91611	TRUE	TRUE
ENSG00000164930.12	FZD6	0.00100058	0.0117847	10.8265	16.9815	1.26206	25.2956	8.65551	15.7686	2.82545	14.6215	3.14635	18.1668	3.97234	-2.16529	TRUE	TRUE
ENSG00000136842.14	TMOD1	0.00100224	0.0117955	10.8234	14.983	1.45831	16.3125	4.76915	32.2943	2.96826	8.08429	4.04939	17.9185	3.31128	-2.4011	TRUE	TRUE
ENSG00000130475.14	FCHO1	0.00100335	0.0117997	10.8214	2.3181	10.1689	4.26025	21.2121	4.56234	25.5959	8.8232	17.8377	4.99097	18.7036	1.885	TRUE	TRUE
ENSG00000140416.21	TPM1	0.00100513	0.0118021	10.8181	530.598	41.1085	269.083	69.1095	1021.84	63.3458	152.169	32.5671	493.421	51.5327	-3.25675	TRUE	TRUE
ENSG00000128581.17	IFT22	0.00100516	0.0118021	10.818	34.0932	5.56108	19.3573	7.14335	25.7351	4.85113	10.05	5.08686	22.3089	5.66061	-1.95978	TRUE	TRUE
ENSG00000166444.19	ST5	0.00100581	0.0118021	10.8168	75.2487	14.7039	35.7707	16.9656	60.0004	23.4491	34.2547	12.912	51.3186	17.0076	-1.58765	TRUE	TRUE
ENSG00000166780.11	BMERB1	0.00100827	0.0118135	10.8123	36.0584	3.40885	44.8397	14.1682	52.8546	5.40814	22.0412	11.1833	38.9485	8.54214	-2.17581	TRUE	TRUE
ENSG00000150636.17	CCDC102B	0.00100828	0.0118135	10.8123	22.962	2.59797	7.36109	2.11045	13.7618	3.43313	7.28232	3.33581	12.8418	2.86934	-2.12382	TRUE	TRUE
ENSG00000163870.16	TPRA1	0.00101386	0.0118676	10.8021	28.8715	214.37	25.0255	53.0224	40.938	175.283	26.7713	98.8966	30.4016	135.393	2.15126	TRUE	TRUE
ENSG00000144596.13	GRIP2	0.0010144	0.0118676	10.8011	2.26095	0.114663	3.02773	1.06578	2.67696	0.201016	2.13472	0.398854	2.52509	0.445078	-2.26783	TRUE	TRUE
ENSG00000143162.9	CREG1	0.00102171	0.0119443	10.7878	37.0082	597.767	113.306	178.584	76.8594	333.948	77.9307	277.386	76.2761	346.921	2.18383	TRUE	TRUE
ENSG00000143028.9	SYPL2	0.00102354	0.0119568	10.7845	2.653	0.197862	1.07593	0.242173	0.534139	0.173877	0.97243	0.126395	1.30887	0.185077	-2.30512	TRUE	TRUE
ENSG00000197818.11	SLC9A8	0.00102528	0.0119634	10.7814	6.59462	18.5417	7.83935	16.132	8.12682	21.2547	6.54907	11.4753	7.27747	16.8509	1.20017	TRUE	TRUE
ENSG00000070669.17	ASNS	0.00102563	0.0119634	10.7807	22.4216	3.39995	14.843	9.43763	14.1593	5.13422	19.5174	8.69828	17.7353	6.66752	-1.39804	TRUE	TRUE
ENSG00000112531.17	QKI	0.0010271	0.0119694	10.7781	49.332	286.095	65.9005	108.847	48.0424	189.284	62.627	123.145	56.4755	176.843	1.64503	TRUE	TRUE
ENSG00000130309.11	COLGALT1	0.00102843	0.0119694	10.7757	66.0501	201.617	53.2068	97.9435	71.7073	141.618	50.2884	117.136	60.3132	139.579	1.20918	TRUE	TRUE
ENSG00000117174.11	ZNHIT6	0.00102861	0.0119694	10.7753	6.03079	1.77717	9.30037	3.2397	4.74044	1.68967	4.43353	2.28996	6.12628	2.24913	-1.40625	TRUE	TRUE
ENSG00000133313.15	CNDP2	0.00102931	0.0119694	10.7741	20.0268	117.214	50.7997	87.2509	39.9022	134.081	35.8521	75.6589	36.6452	103.551	1.49611	TRUE	TRUE
ENSG00000178988.11	MRFAP1L1	0.00102995	0.0119694	10.7729	45.6944	14.4213	41.6601	20.0403	46.9084	11.6444	23.6676	14.3632	39.4827	15.1173	-1.37915	TRUE	TRUE
ENSG00000070718.12	AP3M2	0.00103306	0.0119886	10.7674	21.7823	6.54546	16.1373	9.31063	15.8754	4.73886	22.612	6.48086	19.1017	6.76895	-1.48308	TRUE	TRUE
ENSG00000204381.11	LAYN	0.00103312	0.0119886	10.7672	15.6844	1.09822	13.0912	4.59318	12.1335	2.51672	7.684	4.01768	12.1483	3.05645	-1.9562	TRUE	TRUE
ENSG00000139687.15	RB1	0.00103491	0.0120005	10.7641	18.6766	228.286	15.1749	58.1001	12.7463	88.8133	14.9557	36.6186	15.3884	102.955	2.73415	TRUE	TRUE
ENSG00000155097.12	ATP6V1C1	0.00103692	0.0120149	10.7605	12.1552	52.8794	14.1039	24.1759	11.8377	23.9466	15.1056	46.6261	13.3006	36.907	1.4655	TRUE	TRUE
ENSG00000253159.3	PCDHGA12	0.00103799	0.0120185	10.7586	10.4773	0.91816	10.1921	3.44482	23.2309	2.22143	5.81621	1.77082	12.4291	2.08881	-2.51707	TRUE	TRUE
ENSG00000159231.6	CBR3	0.00103989	0.0120195	10.7552	11.5435	2.27517	12.7108	4.50728	21.9177	4.36525	13.1743	7.12752	14.8366	4.5688	-1.67772	TRUE	TRUE
ENSG00000182742.6	HOXB4	0.00104034	0.0120195	10.7544	8.7397	0.430054	9.33149	2.85672	9.58189	1.11658	5.73501	1.97364	8.34702	1.59425	-2.3178	TRUE	TRUE
ENSG00000000938.13	FGR	0.00104036	0.0120195	10.7543	1.24173	94.1124	11.4328	77.3928	6.39281	126.447	27.9638	232.562	11.7578	132.628	3.48457	TRUE	TRUE
ENSG00000134247.10	PTGFRN	0.00104295	0.0120347	10.7497	19.8035	6.97552	35.4502	12.1143	35.8609	5.9012	17.5712	8.04607	27.1715	8.25927	-1.70594	TRUE	TRUE
ENSG00000107779.13	BMPR1A	0.00104381	0.0120347	10.7482	21.5948	2.35609	13.4839	6.00251	23.0326	4.26704	8.51431	5.26532	16.6564	4.47274	-1.87358	TRUE	TRUE
ENSG00000137747.16	TMPRSS13	0.00104397	0.0120347	10.7479	0.101952	1.84392	0.238346	1.56479	0.268894	1.85155	0.599885	0.785535	0.302269	1.51145	2.00213	TRUE	TRUE
ENSG00000167680.16	SEMA6B	0.00104703	0.0120534	10.7425	5.28482	355.884	63.1333	122.444	13.811	256.351	26.4546	162.958	27.1709	224.409	3.04134	TRUE	TRUE
ENSG00000166963.13	MAP1A	0.00104712	0.0120534	10.7423	8.47371	0.535015	14.8678	3.92326	15.4752	1.1402	7.74245	2.26578	11.6398	1.96606	-2.50645	TRUE	TRUE
ENSG00000171303.7	KCNK3	0.00105204	0.0120952	10.7337	4.94489	0.370458	1.5168	0.809059	1.96987	0.274754	2.057	0.687632	2.62214	0.535476	-2.09883	TRUE	TRUE
ENSG00000119686.10	FLVCR2	0.00105264	0.0120952	10.7326	0.182684	22.7759	1.40935	14.0231	1.43207	20.9038	4.33117	11.7536	1.83882	17.3641	3.17114	TRUE	TRUE
ENSG00000134138.20	MEIS2	0.00105306	0.0120952	10.7319	23.4669	1.89983	21.3943	10.0493	23.4526	2.27541	18.5903	5.9981	21.726	5.05567	-2.08182	TRUE	TRUE
ENSG00000266338.6	NBPF15	0.00105454	0.0121033	10.7293	45.1402	11.0164	29.3435	14.1751	33.1517	7.81809	29.8875	21.8437	34.3807	13.7133	-1.31973	TRUE	TRUE
ENSG00000116212.15	LRRC42	0.00105551	0.0121057	10.7276	17.2203	4.1872	16.0369	6.41509	16.5081	4.57956	8.22594	4.56001	14.4978	4.93546	-1.53556	TRUE	TRUE
ENSG00000158560.14	DYNC1I1	0.00105869	0.0121333	10.722	7.09857	2.05437	2.64886	0.948371	9.71383	0.955106	4.35717	1.22992	5.95461	1.29694	-2.11576	TRUE	TRUE
ENSG00000154864.12	PIEZO2	0.00106345	0.012179	10.7137	9.75769	1.61013	4.55733	2.5132	6.78512	0.795485	4.58683	1.21573	6.42174	1.53363	-1.99717	TRUE	TRUE
ENSG00000105926.15	MPP6	0.00106429	0.0121798	10.7122	11.2053	1.11074	4.72485	1.36705	3.87351	1.37737	5.72473	2.43696	6.38209	1.57303	-1.954	TRUE	TRUE
ENSG00000146828.18	SLC12A9	0.00106735	0.0122059	10.7069	20.0196	50.2899	12.3594	44.7748	22.3405	78.5719	19.2777	29.795	18.4993	50.8579	1.45406	TRUE	TRUE
ENSG00000170525.21	PFKFB3	0.00107165	0.0122381	10.6995	119.559	1044.22	299.927	493.618	145.264	1098.19	319.798	557.079	221.137	798.276	1.85148	TRUE	TRUE
ENSG00000119326.15	CTNNAL1	0.00107214	0.0122381	10.6987	27.1528	4.98096	52.2454	17.804	36.3507	6.86928	24.9714	7.92906	35.1801	9.39583	-1.89349	TRUE	TRUE
ENSG00000065308.5	TRAM2	0.0010725	0.0122381	10.698	41.3075	8.74718	21.0633	11.0566	37.3743	6.81578	15.6414	8.69681	28.8466	8.8291	-1.69681	TRUE	TRUE
ENSG00000136153.20	LMO7	0.0010743	0.0122417	10.6949	78.5185	2.76359	46.4837	13.5538	92.4642	13.1925	26.1729	5.93503	60.9098	8.86124	-2.76727	TRUE	TRUE
ENSG00000163686.15	ABHD6	0.0010746	0.0122417	10.6944	3.32705	15.1761	7.05326	11.2889	5.63401	9.86563	4.48384	19.278	5.12454	13.9021	1.42227	TRUE	TRUE
ENSG00000145632.15	PLK2	0.00107585	0.0122417	10.6923	231.045	33.6885	168.737	85.5736	104.194	55.9939	160.055	68.5711	166.008	60.9568	-1.44389	TRUE	TRUE
ENSG00000112183.15	RBM24	0.00107592	0.0122417	10.6921	1.14329	0.164977	1.31386	0.452044	1.91501	0.140062	2.57641	0.177982	1.73714	0.233766	-2.46055	TRUE	TRUE
ENSG00000164176.13	EDIL3	0.00108028	0.0122824	10.6847	110.549	4.57205	30.4885	8.86695	159.161	12.7887	29.6976	8.414	82.4741	8.66044	-3.23661	TRUE	TRUE
ENSG00000173080.5	RXFP4	0.00108386	0.012314	10.6785	0.315985	3.55029	0.48183	0.906194	0.545569	4.67973	0.647125	2.64762	0.497627	2.94596	2.34958	TRUE	TRUE
ENSG00000168675.18	LDLRAD4	0.00108462	0.012314	10.6772	26.2598	89.4687	32.7338	68.021	51.5661	86.3984	38.4391	68.4908	37.2497	78.0947	1.06597	TRUE	TRUE
ENSG00000169946.14	ZFPM2	0.00108645	0.0123193	10.6741	16.3723	2.08552	24.2122	7.96797	17.4286	4.54621	12.4324	5.1332	17.6114	4.93323	-1.81512	TRUE	TRUE
ENSG00000128536.16	CDHR3	0.0010873	0.0123193	10.6727	2.7056	0.577679	1.17922	0.437665	3.53798	0.345512	2.6592	0.509843	2.5205	0.467675	-2.20671	TRUE	TRUE
ENSG00000162636.16	FAM102B	0.00108744	0.0123193	10.6724	18.0279	51.8931	26.4931	61.4177	19.7008	46.8563	18.4952	37.3132	20.6792	49.3701	1.25141	TRUE	TRUE
ENSG00000130158.14	DOCK6	0.00110306	0.0124873	10.6461	45.0429	2.36596	45.9117	18.2042	51.5751	6.78206	36.5694	9.23255	44.7748	9.14619	-2.27897	TRUE	TRUE
ENSG00000157873.17	TNFRSF14	0.00110426	0.0124919	10.644	35.6257	236.301	54.8109	111.369	72.4925	236.01	53.1074	107.208	54.0091	172.722	1.67534	TRUE	TRUE
ENSG00000137962.13	ARHGAP29	0.001108	0.0125216	10.6378	32.7139	4.85447	33.793	17.599	20.9662	7.46509	25.8656	10.131	28.3347	10.0124	-1.49153	TRUE	TRUE
ENSG00000134318.14	ROCK2	0.00110861	0.0125216	10.6368	31.9376	13.042	31.1706	16.9248	25.7021	7.47126	32.8445	16.2404	30.4137	13.4196	-1.1744	TRUE	TRUE
ENSG00000196616.14	ADH1B	0.00110926	0.0125216	10.6357	312.242	15.1579	128.477	31.2219	338.598	15.761	64.7371	47.4933	211.014	27.4085	-2.94007	TRUE	TRUE
ENSG00000165233.18	CARD19	0.00111336	0.0125587	10.6289	62.4068	107.06	47.4123	89.1662	61.7557	143.287	37.3611	111.459	52.234	112.743	1.1085	TRUE	TRUE
ENSG00000175538.10	KCNE3	0.00111441	0.0125616	10.6271	2.09032	20.3078	0.689054	4.28046	2.29433	7.71012	1.11122	6.65799	1.54623	9.73909	2.57936	TRUE	TRUE
ENSG00000169047.5	IRS1	0.00111664	0.0125777	10.6234	11.4007	0.506327	3.75639	1.6771	7.45039	0.476949	3.2675	1.45588	6.46876	1.02906	-2.54049	TRUE	TRUE
ENSG00000114853.14	ZBTB47	0.00111834	0.0125879	10.6206	25.2749	8.52968	23.1426	8.2352	42.4484	8.36245	14.0264	6.26674	26.2231	7.84852	-1.72757	TRUE	TRUE
ENSG00000157617.17	C2CD2	0.00112411	0.0126439	10.6111	32.4079	8.27161	16.8977	10.7018	21.7702	8.87869	17.3161	8.73586	22.098	9.14699	-1.26337	TRUE	TRUE
ENSG00000166997.8	CNPY4	0.00112494	0.0126441	10.6097	34.2002	8.30342	20.2541	4.58153	30.7591	2.68513	10.4159	4.48726	23.9073	5.01434	-2.23085	TRUE	TRUE
ENSG00000006534.16	ALDH3B1	0.00112684	0.0126514	10.6066	8.75632	53.2576	5.0377	29.9779	12.7502	60.5376	2.73848	20.1638	7.32068	40.9842	2.46896	TRUE	TRUE
ENSG00000104341.17	LAPTM4B	0.00112863	0.0126514	10.6037	29.0621	4.44957	52.505	16.54	40.4765	8.19442	23.0775	7.43294	36.2803	9.15424	-1.97497	TRUE	TRUE
ENSG00000072401.15	UBE2D1	0.00112873	0.0126514	10.6035	15.2983	56.781	16.6911	31.2041	8.64833	40.3066	21.2363	35.0816	15.4685	40.8433	1.395	TRUE	TRUE
ENSG00000116194.13	ANGPTL1	0.00112931	0.0126514	10.6026	18.1088	0.45436	11.0813	2.96201	14.1489	0.991619	9.53221	4.57272	13.2178	2.24518	-2.50559	TRUE	TRUE
ENSG00000122873.12	CISD1	0.0011296	0.0126514	10.6021	24.2524	6.766	28.1086	9.62742	15.6083	6.02388	14.8439	5.77105	20.7033	7.04709	-1.54139	TRUE	TRUE
ENSG00000067177.15	PHKA1	0.0011354	0.0127073	10.5926	7.83436	0.385163	2.60405	0.952375	5.41482	0.359223	5.43184	2.26896	5.32127	0.991431	-2.31241	TRUE	TRUE
ENSG00000172638.13	EFEMP2	0.00113675	0.0127133	10.5904	296.204	17.5817	128.898	44.6169	224.505	29.8907	62.0688	22.1273	177.919	28.5542	-2.63522	TRUE	TRUE
ENSG00000050405.13	LIMA1	0.00113815	0.0127177	10.5882	224.291	14.7386	197.947	53.7963	117.073	12.5539	61.2528	17.3908	150.141	24.6199	-2.60353	TRUE	TRUE
ENSG00000164691.17	TAGAP	0.00113937	0.0127177	10.5862	8.39662	461.877	18.0125	111.567	18.1046	328.477	45.1961	76.4651	22.4275	244.597	3.44124	TRUE	TRUE
ENSG00000164932.13	CTHRC1	0.00113956	0.0127177	10.5859	196.286	6.35824	112.542	38.0106	66.0769	6.59447	82.7914	20.621	114.424	17.8961	-2.6699	TRUE	TRUE
ENSG00000156171.14	DRAM2	0.00114078	0.0127196	10.5839	32.5487	197.511	27.4645	59.0508	24.0119	92.3105	27.0397	70.9866	27.7662	104.965	1.91469	TRUE	TRUE
ENSG00000109846.9	CRYAB	0.00114135	0.0127196	10.583	112.465	4.46343	96.3294	26.0349	256.145	21.1123	89.4162	29.9811	138.589	20.3979	-2.7583	TRUE	TRUE
ENSG00000130528.12	HRC	0.00114471	0.0127481	10.5775	0.676699	0.0529473	2.00382	0.488279	1.7762	0.162524	1.47644	0.158156	1.48329	0.215477	-2.32732	TRUE	TRUE
ENSG00000123728.10	RAP2C	0.00114805	0.0127763	10.5721	15.5007	42.5478	13.3779	28.2487	10.2123	38.1042	17.1194	24.8852	14.0526	33.4465	1.2451	TRUE	TRUE
ENSG00000129474.16	AJUBA	0.00114997	0.0127885	10.569	9.30583	0.541381	3.11383	0.940516	10.9743	0.889677	1.9576	0.55029	6.33789	0.730466	-2.95459	TRUE	TRUE
ENSG00000144199.11	FAHD2B	0.00115358	0.0128147	10.5633	15.4181	4.57597	9.32604	4.83388	13.0564	3.32841	8.93499	1.97	11.6839	3.67706	-1.64148	TRUE	TRUE
ENSG00000035862.12	TIMP2	0.00115395	0.0128147	10.5627	799.11	257.046	951.126	333.844	1014.68	216.975	415.553	229.194	795.118	259.265	-1.61637	TRUE	TRUE
ENSG00000163071.11	SPATA18	0.00115583	0.0128266	10.5596	13.3817	0.240245	7.63645	2.32425	14.9469	0.773723	5.80233	1.9512	10.4418	1.32235	-2.88977	TRUE	TRUE
ENSG00000182287.15	AP1S2	0.00116169	0.0128743	10.5503	32.8036	95.7707	18.1726	58.6309	14.8083	65.3699	14.6129	40.8633	20.0993	65.1587	1.69186	TRUE	TRUE
ENSG00000169857.8	AVEN	0.00116177	0.0128743	10.5502	11.3134	3.63177	16.4517	5.88649	20.8701	3.34895	9.38874	3.96922	14.506	4.20911	-1.7611	TRUE	TRUE
ENSG00000180549.7	FUT7	0.00117097	0.0129671	10.5356	0.0611837	0.541238	0.105977	1.40045	0	1.86481	0.281675	1.3187	0.112209	1.2813	2.70247	TRUE	TRUE
ENSG00000198467.15	TPM2	0.00117238	0.0129736	10.5334	971.219	73.8586	214.697	41.3959	1148.16	64.8216	193.692	52.072	631.942	58.037	-3.44249	TRUE	TRUE
ENSG00000153956.16	CACNA2D1	0.0011777	0.0130234	10.525	19.7383	0.941278	14.6315	5.86799	14.0671	1.46098	9.2929	3.26001	14.4324	2.88257	-2.28465	TRUE	TRUE
ENSG00000254827.6	SLC22A18AS	0.00117858	0.013024	10.5236	0.555495	5.86298	0.31647	1.77141	0.576406	3.35187	0.157281	1.139	0.401413	3.03132	2.6427	TRUE	TRUE
ENSG00000063587.14	ZNF275	0.0011803	0.0130241	10.5209	8.19895	2.83538	9.09769	5.63609	8.53672	3.23791	9.53487	4.21797	8.84206	3.98184	-1.13139	TRUE	TRUE
ENSG00000172476.4	RAB40A	0.0011809	0.0130241	10.52	2.09344	0.148292	1.01957	0.613267	1.73722	0.132684	1.38104	0.394519	1.55782	0.32219	-1.97332	TRUE	TRUE
ENSG00000103742.12	IGDCC4	0.0011817	0.0130241	10.5187	5.64203	0.144604	2.2188	0.609218	4.16564	0.712562	1.39669	0.524196	3.35579	0.497645	-2.53165	TRUE	TRUE
ENSG00000205307.12	SAP25	0.0011819	0.0130241	10.5184	1.85616	7.63006	0.860053	11.2131	4.27965	27.0231	3.74103	9.9272	2.68422	13.9484	2.33506	TRUE	TRUE
ENSG00000132840.10	BHMT2	0.00118358	0.0130264	10.5158	18.758	0.968913	21.8439	5.25329	11.7023	0.649431	14.4595	3.97567	16.6909	2.71183	-2.5781	TRUE	TRUE
ENSG00000106829.19	TLE4	0.00118456	0.0130264	10.5143	8.51005	44.5829	15.0548	38.973	11.8233	48.9782	31.5228	39.7904	16.7277	43.0811	1.35956	TRUE	TRUE
ENSG00000077264.15	PAK3	0.00118459	0.0130264	10.5142	5.41937	0.10427	7.80174	1.64329	3.32411	0.425345	5.04343	0.922901	5.39716	0.773951	-2.65306	TRUE	TRUE
ENSG00000051382.8	PIK3CB	0.00118566	0.013029	10.5126	8.46085	31.8853	10.9738	19.4111	11.3584	25.2788	9.1989	21.5355	9.998	24.5277	1.28621	TRUE	TRUE
ENSG00000143434.15	SEMA6C	0.0011866	0.0130302	10.5111	14.4831	3.61349	9.85357	4.62527	7.88471	2.21394	7.01834	2.75728	9.80993	3.30249	-1.54228	TRUE	TRUE
ENSG00000104081.14	BMF	0.00118782	0.013033	10.5092	13.3944	38.1941	4.2204	18.6254	7.90189	61.5465	14.1514	38.9918	9.91702	39.3394	1.97719	TRUE	TRUE
ENSG00000142279.13	WTIP	0.00118851	0.013033	10.5081	35.4025	1.11896	27.2112	6.85949	44.2442	3.76483	10.3064	3.2353	29.2911	3.74465	-2.93446	TRUE	TRUE
ENSG00000091136.14	LAMB1	0.00118945	0.0130343	10.5067	430.687	14.7373	117.423	37.9248	269.149	18.6396	266.451	108.371	270.927	44.9181	-2.58986	TRUE	TRUE
ENSG00000006451.8	RALA	0.0011908	0.01304	10.5046	21.9775	55.2156	21.3022	39.7548	21.1772	67.2771	14.0103	34.5841	19.6168	49.2079	1.32239	TRUE	TRUE
ENSG00000197496.6	SLC2A10	0.00119344	0.0130596	10.5005	25.2001	1.96861	10.5231	3.75849	18.8463	2.23269	5.13199	1.79437	14.9254	2.43854	-2.56533	TRUE	TRUE
ENSG00000204852.16	TCTN1	0.00119425	0.0130596	10.4992	54.4883	11.0759	31.8005	14.7438	28.79	10.6873	20.471	10.7786	33.8875	11.8214	-1.51145	TRUE	TRUE
ENSG00000131437.15	KIF3A	0.00119677	0.0130781	10.4953	14.2922	2.80546	5.69165	3.31473	8.05547	1.84835	5.73013	2.49563	8.44237	2.61604	-1.65313	TRUE	TRUE
ENSG00000162409.11	PRKAA2	0.00120146	0.0131178	10.4881	1.7342	0.0592197	1.41619	0.384813	2.23309	0.279721	0.649908	0.210293	1.50835	0.233512	-2.26977	TRUE	TRUE
ENSG00000157554.19	ERG	0.0012021	0.0131178	10.4871	75.5453	3.97014	72.3895	31.2123	86.0444	7.98047	42.5207	10.4199	69.125	13.3957	-2.35879	TRUE	TRUE
ENSG00000168778.12	TCTN2	0.0012031	0.0131178	10.4856	12.1057	3.86341	10.0197	5.2852	11.4252	3.27622	6.60305	3.08272	10.0384	3.87688	-1.35012	TRUE	TRUE
ENSG00000171813.14	PWWP2B	0.00120374	0.0131178	10.4846	3.78653	20.0094	5.50757	10.7807	4.92659	13.8894	10.963	29.1441	6.29593	18.4559	1.53665	TRUE	TRUE
ENSG00000198121.13	LPAR1	0.00120614	0.0131349	10.4809	32.0677	3.97676	49.2282	14.6732	31.6886	5.29225	33.3442	15.6884	36.5822	9.90763	-1.87398	TRUE	TRUE
ENSG00000136404.16	TM6SF1	0.00120747	0.0131403	10.4789	2.10825	69.0617	9.06062	31.5257	8.97646	70.7876	13.1333	33.8286	8.31967	51.3009	2.60996	TRUE	TRUE
ENSG00000155893.13	PXYLP1	0.00120931	0.0131461	10.4761	9.80296	2.31415	7.65042	3.57793	12.0876	2.28149	7.68314	4.12299	9.30603	3.07414	-1.56722	TRUE	TRUE
ENSG00000166025.18	AMOTL1	0.00120967	0.0131461	10.4755	31.0995	2.07047	36.9016	11.7839	22.3756	3.60161	18.9266	6.87781	27.3258	6.08346	-2.14905	TRUE	TRUE
ENSG00000079819.19	EPB41L2	0.00121254	0.0131682	10.4711	164.764	59.2408	183.895	65.9843	130.929	65.8901	122.02	69.4764	150.402	65.1479	-1.20578	TRUE	TRUE
ENSG00000106006.6	HOXA6	0.00121415	0.0131708	10.4687	4.19886	0.521578	3.90876	1.33017	4.50554	0.935339	3.05213	0.993472	3.91632	0.945141	-1.94218	TRUE	TRUE
ENSG00000121005.9	CRISPLD1	0.00121514	0.0131708	10.4672	175.325	7.55722	34.2612	8.6724	39.3034	1.97526	26.2893	6.9557	68.7948	6.29014	-3.43048	TRUE	TRUE
ENSG00000140545.15	MFGE8	0.00121529	0.0131708	10.467	667.694	33.7609	783.341	208.182	1372.59	96.444	571.806	222.792	848.857	140.295	-2.5962	TRUE	TRUE
ENSG00000172572.6	PDE3A	0.00121658	0.0131758	10.465	67.8171	2.39123	18.2894	6.24468	46.1651	3.58526	10.6144	5.03392	35.7215	4.31377	-3.02074	TRUE	TRUE
ENSG00000119147.10	ECRG4	0.00121789	0.0131808	10.463	65.0821	2.14469	85.0651	17.74	52.3361	2.55466	50.2254	15.5235	63.1772	9.49072	-2.72197	TRUE	TRUE
ENSG00000108797.12	CNTNAP1	0.00122522	0.0132511	10.4519	43.8356	4.36213	23.6679	6.52951	25.6233	5.90142	10.004	5.18299	25.7827	5.49401	-2.21003	TRUE	TRUE
ENSG00000141458.13	NPC1	0.00122979	0.0132744	10.445	30.0029	95.0704	40.9871	61.9689	31.6911	87.3682	56.8253	122.847	39.8766	91.8135	1.20112	TRUE	TRUE
ENSG00000138162.19	TACC2	0.00123012	0.0132744	10.4446	33.6743	1.99162	42.9067	14.3541	28.6557	3.6037	26.0587	7.57632	32.8238	6.88143	-2.23754	TRUE	TRUE
ENSG00000147027.4	TMEM47	0.00123062	0.0132744	10.4438	57.8035	2.48203	23.9722	8.06648	96.3146	6.11066	14.9856	3.92501	48.269	5.14604	-3.20478	TRUE	TRUE
ENSG00000254726.3	MEX3A	0.00123075	0.0132744	10.4436	1.23717	0.0784258	1.24042	0.379675	0.45205	0.13997	0.955897	0.13977	0.971384	0.18446	-1.91318	TRUE	TRUE
ENSG00000125945.15	ZNF436	0.00123349	0.0132949	10.4395	11.7296	2.25649	29.1039	9.2949	18.1463	3.07714	16.5536	4.03544	18.8834	4.66599	-1.99389	TRUE	TRUE
ENSG00000106333.13	PCOLCE	0.00123682	0.0133216	10.4345	2022.56	82.4022	592.359	192.137	734.663	61.8248	335.532	124.679	921.278	115.261	-2.99764	TRUE	TRUE
ENSG00000139926.15	FRMD6	0.00124167	0.0133496	10.4273	39.4369	1.66357	49.7041	14.5762	35.9559	4.88164	24.8335	6.11061	37.4826	6.808	-2.44372	TRUE	TRUE
ENSG00000006468.14	ETV1	0.0012417	0.0133496	10.4272	11.9397	0.745002	10.5583	3.51839	12.3712	3.04251	6.82649	2.66144	10.4239	2.49183	-2.02163	TRUE	TRUE
ENSG00000117906.14	RCN2	0.00124316	0.0133496	10.4251	53.3144	9.40441	33.758	16.6725	46.7505	13.6246	24.9907	20.1239	39.7034	14.9564	-1.40252	TRUE	TRUE
ENSG00000067191.16	CACNB1	0.00124335	0.0133496	10.4248	24.4056	5.41299	13.0602	7.86901	22.6883	5.76082	15.9929	8.88117	19.0368	6.981	-1.43432	TRUE	TRUE
ENSG00000145901.15	TNIP1	0.00124401	0.0133496	10.4238	45.0128	153.459	56.7689	111.95	77.8763	159.519	68.3053	128.148	61.9908	138.269	1.15607	TRUE	TRUE
ENSG00000101384.12	JAG1	0.0012445	0.0133496	10.4231	174.122	36.8595	68.6394	49.3889	189.488	27.6447	93.2824	48.0945	131.383	40.4969	-1.69543	TRUE	TRUE
ENSG00000176971.4	FIBIN	0.00124589	0.0133554	10.421	43.1345	2.03335	41.7664	11.0834	56.8105	2.68631	64.0309	19.147	51.4356	8.73752	-2.54386	TRUE	TRUE
ENSG00000119636.16	BBOF1	0.0012476	0.0133646	10.4185	8.62714	2.49734	9.39885	2.73595	7.56122	0.941731	4.57747	1.42162	7.54117	1.89916	-1.9344	TRUE	TRUE
ENSG00000164946.19	FREM1	0.00124867	0.013367	10.4169	5.76078	0.513583	14.1443	2.80459	6.30866	0.516572	5.80712	1.69698	8.00522	1.38293	-2.4504	TRUE	TRUE
ENSG00000142156.14	COL6A1	0.00125438	0.0134189	10.4085	2048.93	80.0517	551.846	196.413	1244.58	90.0974	336.239	120.418	1045.4	121.745	-3.10107	TRUE	TRUE
ENSG00000172216.6	CEBPB	0.00125699	0.0134228	10.4046	84.9401	1607.14	450.184	692.401	114.48	941.96	409.098	1198.85	264.676	1110.09	2.06796	TRUE	TRUE
ENSG00000158856.18	DMTN	0.00125723	0.0134228	10.4043	14.5971	1.99007	9.70352	4.86024	15.8873	1.7223	5.68669	1.72654	11.4687	2.57479	-2.11273	TRUE	TRUE
ENSG00000178202.13	POGLUT3	0.00125729	0.0134228	10.4042	31.8159	10.4309	46.3572	17.3007	49.5783	11.1115	21.8524	8.61524	37.4009	11.8646	-1.64816	TRUE	TRUE
ENSG00000128595.17	CALU	0.00125817	0.013423	10.4029	309.254	73.4392	217.742	75.7289	327.624	48.7726	104.036	46.0576	239.664	60.9996	-1.97238	TRUE	TRUE
ENSG00000058668.14	ATP2B4	0.00126045	0.0134383	10.3996	73.6118	20.8477	58.7197	33.4455	61.0204	22.6565	39.8031	17.9933	58.2888	23.7358	-1.29256	TRUE	TRUE
ENSG00000163106.11	HPGDS	0.00126296	0.0134559	10.3959	1.75646	30.1317	3.28751	16.6745	1.53373	24.1455	2.82039	5.26742	2.34952	19.0548	2.96713	TRUE	TRUE
ENSG00000167261.14	DPEP2	0.0012648	0.0134664	10.3932	0.728475	57.35	2.46735	19.8286	1.78352	43.8026	12.8599	22.2393	4.45981	35.8051	2.97714	TRUE	TRUE
ENSG00000154175.17	ABI3BP	0.00126745	0.0134855	10.3893	122.127	8.70807	267.737	76.667	239.102	20.634	171.734	32.6744	200.175	34.6709	-2.52603	TRUE	TRUE
ENSG00000110395.6	CBL	0.00127201	0.0135248	10.3827	6.22029	12.9918	4.96358	9.40989	5.04695	13.874	7.96825	15.7405	6.04977	13.0041	1.09141	TRUE	TRUE
ENSG00000013392.8	RWDD2A	0.00127377	0.0135282	10.3802	7.05013	0.689042	2.45923	1.28085	4.11485	1.02029	2.10242	1.25826	3.93166	1.06211	-1.79463	TRUE	TRUE
ENSG00000120693.13	SMAD9	0.00127452	0.0135282	10.3791	13.0802	0.652114	12.4153	4.48165	10.2967	1.35386	8.75903	3.28079	11.1378	2.4421	-2.14427	TRUE	TRUE
ENSG00000103490.14	PYCARD	0.00127526	0.0135282	10.378	21.8278	186.546	16.4208	73.8023	24.0228	177.576	7.7068	42.1682	17.4945	120.023	2.77131	TRUE	TRUE
ENSG00000188766.12	SPRED3	0.00127618	0.0135282	10.3767	9.24659	1.00144	5.58022	1.48572	7.30615	1.45607	2.37556	0.628564	6.12713	1.14295	-2.3248	TRUE	TRUE
ENSG00000204590.12	GNL1	0.00127672	0.0135282	10.3759	78.3358	26.7757	108.468	51.4037	87.8713	31.0375	75.56	41.9388	87.5588	37.7889	-1.21012	TRUE	TRUE
ENSG00000172594.13	SMPDL3A	0.00127747	0.0135282	10.3748	4.98379	86.64	8.56957	27.8542	2.01543	16.7918	4.87019	24.592	5.10975	38.9695	2.90676	TRUE	TRUE
ENSG00000092200.12	RPGRIP1	0.00128032	0.0135443	10.3707	0.535556	4.06695	0.283044	1.67328	0.352706	4.95224	0.824655	1.58815	0.49899	3.07015	2.40395	TRUE	TRUE
ENSG00000136869.16	TLR4	0.00128133	0.0135443	10.3692	9.48686	108.279	15.1464	42.185	18.8941	63.5707	14.7974	33.1507	14.5812	61.7963	2.07589	TRUE	TRUE
ENSG00000253485.2	PCDHGA5	0.00128406	0.0135443	10.3653	2.99023	0.312911	4.04429	1.72299	4.02352	0.322689	3.16888	0.861016	3.55673	0.804902	-2.01472	TRUE	TRUE
ENSG00000198722.14	UNC13B	0.00128423	0.0135443	10.3651	12.9136	6.61664	10.1684	4.95554	19.3906	5.38959	12.9615	6.88722	13.8585	5.96225	-1.20322	TRUE	TRUE
ENSG00000204520.13	MICA	0.00128492	0.0135443	10.3641	37.7877	13.0911	20.4437	8.78492	56.6042	15.6847	32.5615	14.6183	36.8493	13.0448	-1.49106	TRUE	TRUE
ENSG00000166924.9	NYAP1	0.00128499	0.0135443	10.364	1.01481	0.0318049	0.367475	0.054339	0.310104	0.114195	0.838432	0.0748163	0.632704	0.0687887	-2.11801	TRUE	TRUE
ENSG00000118200.14	CAMSAP2	0.00128547	0.0135443	10.3633	22.7575	6.65901	34.9654	13.1635	19.659	10.4562	25.793	14.3352	25.7937	11.1535	-1.20223	TRUE	TRUE
ENSG00000011485.15	PPP5C	0.00128647	0.0135443	10.3618	40.472	19.7961	38.4835	17.7853	45.7447	17.8292	36.32	16.8758	40.2551	18.0716	-1.15107	TRUE	TRUE
ENSG00000124780.14	KCNK17	0.00128674	0.0135443	10.3614	15.4142	0.903225	8.49913	2.59974	8.70135	0.889714	4.39975	2.62202	9.2536	1.75368	-2.33513	TRUE	TRUE
ENSG00000106069.22	CHN2	0.00129037	0.0135649	10.3563	1.41017	37.3183	9.71764	34.2007	4.69438	26.6618	6.90207	19.7489	5.68106	29.4824	2.35533	TRUE	TRUE
ENSG00000135454.14	B4GALNT1	0.00129042	0.0135649	10.3562	14.0645	0.55352	3.80468	1.54187	6.66074	0.811338	3.23927	1.40269	6.94229	1.07735	-2.5805	TRUE	TRUE
ENSG00000177156.11	TALDO1	0.00129411	0.0135913	10.3509	80.2735	182.597	63.3072	152.818	108.355	170.374	42.2191	170.113	73.5388	168.975	1.19913	TRUE	TRUE
ENSG00000064225.12	ST3GAL6	0.00129548	0.0135913	10.349	9.41628	79.5599	3.94619	22.9582	8.10536	88.3856	5.49076	19.8318	6.73965	52.6839	2.9481	TRUE	TRUE
ENSG00000143387.13	CTSK	0.00129552	0.0135913	10.3489	205.073	18.1371	318.024	92.6167	176.441	17.9152	176.076	53.6063	218.903	45.5688	-2.26167	TRUE	TRUE
ENSG00000127084.19	FGD3	0.00129827	0.0136111	10.345	3.46061	27.3629	7.19982	23.9262	7.33205	27.4643	15.8411	20.2347	8.45839	24.747	1.53766	TRUE	TRUE
ENSG00000089916.18	GPATCH2L	0.00130045	0.0136249	10.3419	19.0166	49.5687	16.6485	31.0646	16.3265	54.3721	22.6798	35.6476	18.6678	42.6632	1.18811	TRUE	TRUE
ENSG00000143858.12	SYT2	0.00130341	0.013638	10.3377	0.456161	0.121311	0.247749	0.026405	0.978707	0.0809921	0.266936	0.0457834	0.487388	0.0686229	-1.80051	TRUE	TRUE
ENSG00000144401.14	METTL21A	0.00130351	0.013638	10.3376	10.8942	23.4195	11.4844	19.4367	9.63041	26.9514	8.71692	21.4842	10.1815	22.8229	1.15675	TRUE	TRUE
ENSG00000181264.8	TLCD5	0.00130516	0.013638	10.3352	8.16417	0.342344	2.80238	1.24974	3.23926	0.296862	2.18208	0.964411	4.09697	0.713338	-2.36742	TRUE	TRUE
ENSG00000008311.15	AASS	0.00130617	0.013638	10.3338	32.0917	1.60912	26.8832	8.80042	19.7347	3.02767	30.7169	10.6715	27.3567	6.02718	-2.16386	TRUE	TRUE
ENSG00000166831.9	RBPMS2	0.00130684	0.013638	10.3328	2.93282	0.120542	3.11686	1.39318	3.94746	0.261815	2.11472	0.212603	3.02796	0.497034	-2.38934	TRUE	TRUE
ENSG00000173546.7	CSPG4	0.00130885	0.013638	10.33	47.6428	2.79539	14.4358	5.62133	55.9822	5.7466	12.4537	3.53814	32.6286	4.42536	-2.85445	TRUE	TRUE
ENSG00000136717.15	BIN1	0.00131104	0.013638	10.3269	18.033	84.6174	17.5991	30.7495	26.1414	106.618	26.9043	81.8852	22.1694	75.9676	1.77222	TRUE	TRUE
ENSG00000145284.12	SCD5	0.00131183	0.013638	10.3258	7.04759	2.23697	9.31744	5.05861	10.808	3.01658	8.56866	4.05775	8.93541	3.59248	-1.291	TRUE	TRUE
ENSG00000157693.15	TMEM268	0.00131185	0.013638	10.3258	5.02607	12.839	3.91953	7.51171	5.10922	14.3233	4.44292	8.79536	4.62443	10.8673	1.215	TRUE	TRUE
ENSG00000142192.21	APP	0.00131229	0.013638	10.3252	337.524	152.622	547.821	207.207	597.75	125.332	385.214	239.937	467.077	181.275	-1.365	TRUE	TRUE
ENSG00000106571.14	GLI3	0.00131237	0.013638	10.325	6.86822	0.242018	8.608	2.65404	8.59744	0.714867	8.32128	2.14365	8.09873	1.43864	-2.41374	TRUE	TRUE
ENSG00000166448.14	TMEM130	0.0013124	0.013638	10.325	17.7948	0.903992	9.24797	2.15522	37.4089	2.72851	7.40207	3.57805	17.9634	2.34144	-2.88727	TRUE	TRUE
ENSG00000118402.6	ELOVL4	0.00131299	0.013638	10.3242	4.38013	0.294374	1.5198	0.465245	0.967239	0.107532	1.79375	0.526724	2.16523	0.348469	-2.33658	TRUE	TRUE
ENSG00000148200.17	NR6A1	0.00131382	0.013638	10.323	0.144554	2.22667	0.203281	1.14194	0.216409	1.37428	0.755482	0.942411	0.329931	1.42133	1.82315	TRUE	TRUE
ENSG00000253731.2	PCDHGA6	0.00131683	0.0136582	10.3188	2.60959	0.355791	2.63192	1.25645	4.37347	0.461117	1.62854	0.732911	2.81088	0.701567	-1.86056	TRUE	TRUE
ENSG00000109654.15	TRIM2	0.00131751	0.0136582	10.3178	17.6146	1.71898	12.7593	5.87147	15.5706	3.76958	7.57594	3.12588	13.3801	3.62148	-1.85689	TRUE	TRUE
ENSG00000128335.14	APOL2	0.00132156	0.0136906	10.3122	41.2571	22.6106	41.1897	18.8981	50.3087	19.4983	51.1726	21.6506	45.982	20.6644	-1.15009	TRUE	TRUE
ENSG00000164430.16	CGAS	0.00132237	0.0136906	10.311	4.76882	9.94774	4.64848	10.0543	4.85753	13.981	7.17691	12.4609	5.36293	11.611	1.10012	TRUE	TRUE
ENSG00000054967.13	RELT	0.00132386	0.0136927	10.309	5.47031	178.921	37.4908	119	17.8312	249.604	58.677	162.566	29.8673	177.523	2.56735	TRUE	TRUE
ENSG00000018625.15	ATP1A2	0.00132432	0.0136927	10.3083	18.2213	0.72446	2.41583	1.10795	3.55856	0.242953	5.50403	0.702925	7.42494	0.694573	-3.24343	TRUE	TRUE
ENSG00000135677.11	GNS	0.00132685	0.0136962	10.3048	48.6675	192.645	70.9602	103.582	44.9524	133.99	60.4643	117.466	56.2611	136.921	1.28162	TRUE	TRUE
ENSG00000101265.16	RASSF2	0.00132732	0.0136962	10.3041	8.44429	49.2127	28.156	73.2658	16.8257	63.2523	30.7911	91.5822	21.0543	69.3283	1.71457	TRUE	TRUE
ENSG00000184992.12	BRI3BP	0.00132752	0.0136962	10.3039	2.04612	10.0166	2.29073	4.19727	2.87439	8.27496	2.32228	4.67059	2.38338	6.78986	1.47217	TRUE	TRUE
ENSG00000164086.10	DUSP7	0.00132813	0.0136962	10.303	10.064	4.81464	12.5343	5.56119	18.6767	6.89398	12.5157	4.68178	13.4477	5.4879	-1.27767	TRUE	TRUE
ENSG00000139410.15	SDSL	0.0013332	0.0137394	10.296	4.39592	46.831	2.97314	12.2708	7.67153	29.3436	1.8388	14.9979	4.21985	25.8608	2.58728	TRUE	TRUE
ENSG00000105875.14	WDR91	0.00133909	0.0137891	10.2879	18.6362	47.027	14.3898	26.0504	16.3396	59.1109	22.8833	41.8737	18.0622	43.5155	1.2639	TRUE	TRUE
ENSG00000143067.5	ZNF697	0.00133977	0.0137891	10.2869	3.16872	10.3422	1.42926	3.40972	1.92073	5.35511	1.82617	7.66379	2.08622	6.69269	1.63554	TRUE	TRUE
ENSG00000100297.16	MCM5	0.0013412	0.0137948	10.2849	21.0269	60.2213	14.7059	50.521	24.6574	81.6162	10.8731	32.8908	17.8158	56.3123	1.65478	TRUE	TRUE
ENSG00000032444.16	PNPLA6	0.00134376	0.0138113	10.2814	42.1343	92.9672	28.4912	63.2042	42.1429	109.303	26.5201	58.9362	34.8221	81.1027	1.21739	TRUE	TRUE
ENSG00000165138.18	ANKS6	0.00134456	0.0138113	10.2803	11.1134	3.1249	15.4061	6.70949	13.0422	4.03752	7.95794	3.48721	11.8799	4.33978	-1.43206	TRUE	TRUE
ENSG00000154511.12	DIPK1A	0.00134685	0.0138253	10.2772	12.5294	3.12439	16.1288	7.87443	15.0707	4.12577	11.045	7.13899	13.6935	5.56589	-1.28361	TRUE	TRUE
ENSG00000262406.3	MMP12	0.00134866	0.0138253	10.2747	0.111338	3.61664	0.221472	52.3523	0	5.54054	0.151716	1.01447	0.121131	15.631	6.15256	TRUE	TRUE
ENSG00000188070.9	C11orf95	0.00134908	0.0138253	10.2741	19.7664	3.34491	15.1612	5.46553	19.9267	3.0079	7.01156	3.93362	15.4665	3.93799	-1.94673	TRUE	TRUE
ENSG00000183020.13	AP2A2	0.00134943	0.0138253	10.2737	40.714	172.586	39.9904	62.1463	45.087	87.4226	37.0395	91.0629	40.7077	103.304	1.34138	TRUE	TRUE
ENSG00000137033.11	IL33	0.00135077	0.01383	10.2718	123.361	9.56778	72.6323	25.5449	92.3512	10.5688	26.2293	9.80046	78.6436	13.8705	-2.49478	TRUE	TRUE
ENSG00000113248.6	PCDHB15	0.00135588	0.0138683	10.2649	5.31278	0.280035	5.63937	1.75294	4.64767	0.324919	2.43071	0.924738	4.50763	0.820659	-2.32329	TRUE	TRUE
ENSG00000189319.14	FAM53B	0.0013571	0.0138683	10.2632	8.97788	21.3484	8.58213	16.7123	12.1959	24.8577	14.3672	31.3058	11.0308	23.5561	1.08766	TRUE	TRUE
ENSG00000105245.9	NUMBL	0.00135715	0.0138683	10.2631	85.3596	7.19388	69.954	28.1488	68.1917	8.63127	40.2777	18.7792	65.9457	15.6883	-2.06461	TRUE	TRUE
ENSG00000204882.4	GPR20	0.00135907	0.0138742	10.2605	0.377845	0.0586335	0.656903	0.203275	0.813883	0	0.721099	0	0.642433	0.065477	-2.16563	TRUE	TRUE
ENSG00000133195.11	SLC39A11	0.00135971	0.0138742	10.2597	9.60887	36.3527	7.90776	19.1326	10.0027	26.4566	7.54915	15.0162	8.76711	24.2395	1.45676	TRUE	TRUE
ENSG00000165175.15	MID1IP1	0.00136037	0.0138742	10.2588	26.6874	70.054	23.0044	50.9211	34.9875	103.707	25.8613	43.4652	27.6351	67.0368	1.27539	TRUE	TRUE
ENSG00000167578.18	RAB4B	0.00136167	0.0138784	10.257	17.6073	62.6751	27.6019	41.3285	21.8941	71.0555	17.5034	33.485	21.1517	52.136	1.29747	TRUE	TRUE
ENSG00000165966.16	PDZRN4	0.00136419	0.0138951	10.2536	1.44678	0.332636	7.47981	0.919468	2.89243	0.134503	4.31753	0.583428	4.03414	0.492509	-2.80268	TRUE	TRUE
ENSG00000167123.19	CERCAM	0.00136685	0.0139132	10.25	277.872	16.2901	126.826	52.989	320.495	29.3573	75.6706	24.8245	200.216	30.8652	-2.69356	TRUE	TRUE
ENSG00000124006.15	OBSL1	0.00136847	0.0139208	10.2478	107.867	6.89641	36.0315	14.3659	85.2613	11.8495	24.5343	8.86157	63.4234	10.4934	-2.58413	TRUE	TRUE
ENSG00000266094.8	RASSF5	0.00137312	0.0139588	10.2416	16.1187	168.919	53.3856	159.807	29.7252	298.079	58.8309	97.1976	39.5151	181.001	2.19267	TRUE	TRUE
ENSG00000196369.11	SRGAP2B	0.00137468	0.0139588	10.2395	16.6853	44.018	15.9463	22.3571	19.0451	32.6477	11.933	37.9717	15.9024	34.2486	1.10196	TRUE	TRUE
ENSG00000135821.18	GLUL	0.00137487	0.0139588	10.2392	127.428	2623.14	564.374	1863.99	260.499	2202.75	897.122	1468.85	462.356	2039.68	2.14103	TRUE	TRUE
ENSG00000266028.7	SRGAP2	0.00138004	0.013993	10.2323	40.8974	90.3348	38.637	62.0095	52.3161	90.8351	42.3356	117.799	43.5465	90.2446	1.04957	TRUE	TRUE
ENSG00000135596.18	MICAL1	0.00138072	0.013993	10.2314	78.6393	118.331	36.2359	89.4534	51.1155	145.302	55.5819	133.791	55.3932	121.719	1.13436	TRUE	TRUE
ENSG00000134602.16	STK26	0.00138099	0.013993	10.231	5.07626	11.1293	3.30231	12.967	2.69595	9.96744	8.35348	11.8107	4.857	11.4686	1.22267	TRUE	TRUE
ENSG00000116741.8	RGS2	0.00138229	0.013993	10.2293	142.778	891.2	397.039	800.547	95.326	759.217	314.516	720.885	237.415	792.962	1.73942	TRUE	TRUE
ENSG00000153558.16	FBXL2	0.00138381	0.013993	10.2272	15.9352	2.29048	9.75968	4.97457	11.0345	3.36411	9.97733	5.40896	11.6767	4.00953	-1.51889	TRUE	TRUE
ENSG00000123405.14	NFE2	0.00138452	0.013993	10.2263	0.343193	1.28284	0.398161	3.49289	0.788847	1.5991	0.555988	2.35075	0.521547	2.1814	1.87598	TRUE	TRUE
ENSG00000071282.12	LMCD1	0.00138459	0.013993	10.2262	138.465	5.49895	171.721	51.0586	187.625	18.0539	94.9377	25.2655	148.187	24.9692	-2.5644	TRUE	TRUE
ENSG00000154174.8	TOMM70	0.00138535	0.013993	10.2252	29.9315	8.12604	22.4369	11.7387	20.5062	8.04019	15.4199	7.88685	22.0736	8.94793	-1.29318	TRUE	TRUE
ENSG00000134202.11	GSTM3	0.00138718	0.0140004	10.2228	39.1281	12.097	40.6539	11.3664	40.3263	4.41263	32.6634	20.0044	38.1929	11.9701	-1.66564	TRUE	TRUE
ENSG00000132481.7	TRIM47	0.00138786	0.0140004	10.2219	37.4172	13.2541	32.6562	17.2747	44.296	9.84337	21.7615	14.9957	34.0327	13.842	-1.29172	TRUE	TRUE
ENSG00000166278.15	C2	0.00139206	0.0140338	10.2163	4.82101	252.945	30.1863	51.1351	9.44843	87.661	10.0356	67.1145	13.6228	114.714	3.06464	TRUE	TRUE
ENSG00000151247.12	EIF4E	0.0013974	0.0140786	10.2092	29.512	182.737	63.747	91.2123	38.7842	182.273	52.5236	105.427	46.1417	140.412	1.60343	TRUE	TRUE
ENSG00000163464.8	CXCR1	0.00140163	0.0141056	10.2037	0.252181	0.450331	0.0580348	9.27298	0.100474	5.31854	0.323286	13.8346	0.183494	7.2191	4.69028	TRUE	TRUE
ENSG00000126016.15	AMOT	0.00140244	0.0141056	10.2026	4.02607	0.36114	4.43238	1.63171	6.30916	1.3272	2.80976	0.53569	4.39434	0.963934	-2.0787	TRUE	TRUE
ENSG00000170734.11	POLH	0.00140277	0.0141056	10.2022	11.9805	2.25389	7.49409	4.26058	7.81318	2.929	5.92961	4.02233	8.30434	3.36645	-1.27768	TRUE	TRUE
ENSG00000050730.16	TNIP3	0.00140382	0.0141072	10.2008	1.71388	94.4877	1.99583	16.9865	0.856099	19.7237	5.77589	11.524	2.58542	35.6805	3.73595	TRUE	TRUE
ENSG00000109686.18	SH3D19	0.00140678	0.0141279	10.1969	54.0935	3.11892	52.3373	19.8818	38.5257	3.03063	42.8108	13.0833	46.9418	9.77868	-2.25155	TRUE	TRUE
ENSG00000100985.7	MMP9	0.00141747	0.0141642	10.1829	103.622	442.172	6.33589	295.292	25.0897	202.265	24.8478	184.39	39.9738	281.03	2.81051	TRUE	TRUE
ENSG00000151388.11	ADAMTS12	0.00141179	0.0141642	10.1903	9.19489	0.376517	2.85351	0.981141	6.73984	0.557085	1.42501	0.563746	5.05331	0.619622	-2.84019	TRUE	TRUE
ENSG00000132207.17	SLX1A	0.00141341	0.0141642	10.1882	17.4724	58.6197	7.43687	33.7857	19.3571	107.789	12.0046	35.9582	14.0678	59.0382	2.06148	TRUE	TRUE
ENSG00000131238.17	PPT1	0.00141442	0.0141642	10.1869	48.335	328.363	80.5264	139.951	63.762	283.495	38.8569	132.007	57.8701	220.954	1.93102	TRUE	TRUE
ENSG00000105559.12	PLEKHA4	0.00141688	0.0141642	10.1837	86.2172	5.68382	60.473	23.5775	86.4159	6.69748	31.734	14.0091	66.21	12.492	-2.39672	TRUE	TRUE
ENSG00000126259.19	KIRREL2	0.00141719	0.0141642	10.1833	0.191371	16.7696	0.0978461	0.724346	0.248609	4.41432	0.387567	2.62368	0.231348	6.13299	4.2335	TRUE	TRUE
ENSG00000185222.10	TCEAL9	0.00141738	0.0141642	10.183	152.018	44.3748	113.629	34.5195	108.452	17.0237	55.9631	29.5878	107.515	31.3764	-1.77354	TRUE	TRUE
ENSG00000091073.19	DTX2	0.00141759	0.0141642	10.1828	9.99601	26.0041	9.45264	17.7183	13.064	24.2067	8.22164	20.8891	10.1836	22.2046	1.117	TRUE	TRUE
ENSG00000113140.11	SPARC	0.00142077	0.014187	10.1786	11965.9	530.415	2078.44	675.33	8089.38	691.658	1786.72	384.794	5980.1	570.549	-3.38952	TRUE	TRUE
ENSG00000131080.15	EDA2R	0.00142537	0.0142239	10.1727	15.5094	0.990624	2.81503	0.718867	8.92072	0.756033	2.96575	1.63248	7.55274	1.0245	-2.76669	TRUE	TRUE
ENSG00000151208.17	DLG5	0.0014287	0.0142481	10.1684	27.2502	4.24727	17.1709	6.99306	21.8785	3.94316	25.0256	14.6934	22.8313	7.46921	-1.5991	TRUE	TRUE
ENSG00000253250.3	C8orf88	0.00143034	0.0142555	10.1663	11.6562	0.952977	2.81827	1.15925	6.04245	2.1277	4.74781	1.39652	6.31617	1.40911	-2.08801	TRUE	TRUE
ENSG00000198502.6	HLA-DRB5	0.00143153	0.0142583	10.1647	14.6968	2150.02	371.881	2098.06	104.348	2967.88	315.535	2117.82	201.615	2333.45	3.53213	TRUE	TRUE
ENSG00000180509.12	KCNE1	0.00143595	0.0142932	10.159	0.599543	15.5819	0.713359	2.04184	0.711549	4.24145	1.01838	28.3641	0.760708	12.5573	3.8783	TRUE	TRUE
ENSG00000141179.14	PCTP	0.00143804	0.014305	10.1564	5.57512	14.8913	5.67118	9.6305	6.08655	10.0132	3.86908	16.0923	5.30048	12.6568	1.24011	TRUE	TRUE
ENSG00000148400.12	NOTCH1	0.00144094	0.0143248	10.1526	18.0269	38.9214	37.9264	49.9485	26.8684	63.1128	25.8251	41.7457	27.1617	48.4321	0.832065	TRUE	FALSE
ENSG00000187800.13	PEAR1	0.00144434	0.0143496	10.1483	28.4568	1.02945	26.1149	9.25212	53.6065	4.75894	20.373	5.36788	32.1378	5.1021	-2.63159	TRUE	TRUE
ENSG00000146535.14	GNA12	0.00144564	0.0143525	10.1466	28.8235	89.9598	41.6577	60.3941	42.9296	75.4985	38.5246	125.926	37.9839	87.9447	1.20906	TRUE	TRUE
ENSG00000021645.18	NRXN3	0.00144646	0.0143525	10.1456	2.4555	0.130125	2.42484	0.812289	3.54402	0.593793	1.47721	0.466639	2.47539	0.500711	-2.10005	TRUE	TRUE
ENSG00000169087.11	HSPBAP1	0.00145269	0.0143895	10.1377	8.67623	19.34	5.29585	12.4561	4.31179	19.7162	9.97187	18.6062	7.06393	17.5296	1.29918	TRUE	TRUE
ENSG00000072201.14	LNX1	0.00145269	0.0143895	10.1377	7.13801	0.451515	4.00588	2.28877	8.30883	1.3886	5.36066	1.79681	6.20334	1.48142	-1.99489	TRUE	TRUE
ENSG00000170075.9	GPR37L1	0.00145317	0.0143895	10.1371	0.130873	0.66195	0.169171	0.545292	0.162055	0.561	0.368746	0.988042	0.207711	0.689071	1.35858	TRUE	TRUE
ENSG00000172201.12	ID4	0.00145385	0.0143895	10.1362	81.54	5.01632	63.1131	21.4623	57.373	3.71602	43.7674	19.9686	61.4484	12.5408	-2.28363	TRUE	TRUE
ENSG00000175183.10	CSRP2	0.00146115	0.0144527	10.127	35.5986	10.7009	51.9602	16.942	22.0162	11.6247	56.6086	20.3243	41.5459	14.898	-1.47341	TRUE	TRUE
ENSG00000132510.10	KDM6B	0.0014659	0.0144906	10.121	28.9007	696.118	169.115	327.367	59.5021	650.386	122.793	292	95.0777	491.468	2.36869	TRUE	TRUE
ENSG00000100968.14	NFATC4	0.00146839	0.0145061	10.1179	83.6138	3.5851	67.4271	20.2477	51.9419	3.77023	37.0513	14.3994	60.0085	10.5006	-2.50342	TRUE	TRUE
ENSG00000148399.13	DPH7	0.00147659	0.0145714	10.1076	41.7707	11.614	33.4845	16.0507	33.7992	14.6427	31.4192	18.1116	35.1184	15.1048	-1.21181	TRUE	TRUE
ENSG00000065809.13	FAM107B	0.00147685	0.0145714	10.1073	17.5791	293.042	62.7708	158.744	35.2169	118.519	69.7238	206.408	46.3227	194.178	2.06522	TRUE	TRUE
ENSG00000205572.9	SERF1B	0.00147841	0.014573	10.1053	25.9032	8.14771	24.1383	5.46955	23.8786	8.46175	13.8351	9.11629	21.9388	7.79883	-1.48034	TRUE	TRUE
ENSG00000135090.14	TAOK3	0.00147886	0.014573	10.1048	23.5884	73.6896	25.1216	45.4967	29.1446	66.5306	26.1394	47.99	25.9985	58.4267	1.16513	TRUE	TRUE
ENSG00000284874.1	AC000093.1	0.00148028	0.0145778	10.103	27.7801	1.40625	10.6146	4.88581	28.4328	1.88469	7.13134	2.12429	18.4897	2.57526	-2.79675	TRUE	TRUE
ENSG00000105948.13	TTC26	0.00148151	0.014579	10.1015	4.86258	0.580031	4.67462	1.5111	3.72289	1.50404	2.67479	1.05405	3.98372	1.16231	-1.69382	TRUE	TRUE
ENSG00000158428.4	CATIP	0.00148225	0.014579	10.1006	0.965435	2.48969	0.350392	2.54234	0.845052	5.00587	0.809143	1.87366	0.742505	2.97789	1.86918	TRUE	TRUE
ENSG00000124140.13	SLC12A5	0.00148545	0.0146013	10.0966	0.442569	4.28932	0.478506	3.82189	0.724626	2.76049	0.863047	2.51361	0.627187	3.34633	2.24466	TRUE	TRUE
ENSG00000105122.13	RASAL3	0.0014875	0.0146124	10.094	10.2543	31.2348	14.9719	33.2524	13.5757	44.2686	27.7118	30.1577	16.6284	34.7284	1.05796	TRUE	TRUE
ENSG00000100154.14	TTC28	0.00148882	0.0146137	10.0924	14.754	4.82174	14.1175	7.31983	17.98	6.59202	15.4061	4.71533	15.5644	5.86223	-1.39357	TRUE	TRUE
ENSG00000105835.12	NAMPT	0.00148949	0.0146137	10.0916	71.5361	3464.36	567.515	1583.75	153.781	2390.34	534.48	1450.15	331.828	2222.15	2.74308	TRUE	TRUE
ENSG00000100292.17	HMOX1	0.00149188	0.014628	10.0886	47.608	1361.61	258.731	1462.95	49.4207	669.468	409.968	1224.22	191.432	1179.56	2.62272	TRUE	TRUE
ENSG00000101986.12	ABCD1	0.0014966	0.0146651	10.0828	10.2554	31.8244	4.76422	16.2713	11.4226	30.2006	5.26679	17.3956	7.92726	23.923	1.58144	TRUE	TRUE
ENSG00000148700.15	ADD3	0.00149865	0.01467	10.0803	110.701	22.1931	101.817	50.4695	111.845	23.1141	139.586	79.9737	115.987	43.9376	-1.3984	TRUE	TRUE
ENSG00000213366.13	GSTM2	0.00149896	0.01467	10.0799	137.559	31.6654	86.2656	46.2681	100.866	40.1982	61.6502	38.356	96.5851	39.1219	-1.30163	TRUE	TRUE
ENSG00000122986.13	HVCN1	0.00150114	0.0146823	10.0772	8.23083	26.4226	3.86165	12.2639	5.75672	18.3299	6.83263	11.3046	6.17045	17.0803	1.45411	TRUE	TRUE
ENSG00000134853.12	PDGFRA	0.00150357	0.0146969	10.0742	161.581	7.88333	160.044	46.501	110.552	10.9475	106	46.3708	134.544	27.9257	-2.26433	TRUE	TRUE
ENSG00000284194.2	SCO2	0.00150851	0.0147079	10.0682	6.66413	89.5647	29.0819	126.765	25.4535	149.49	10.7542	41.1059	17.9884	101.731	2.49304	TRUE	TRUE
ENSG00000138738.10	PRDM5	0.00150899	0.0147079	10.0676	14.7912	3.32357	8.97366	4.7342	12.9278	6.0204	9.75605	3.32199	11.6122	4.35004	-1.39612	TRUE	TRUE
ENSG00000170271.11	FAXDC2	0.00150913	0.0147079	10.0674	46.6912	22.1021	28.532	11.3159	35.2242	10.2298	38.8536	17.3531	37.3252	15.2502	-1.28575	TRUE	TRUE
ENSG00000135502.18	SLC26A10	0.00150929	0.0147079	10.0672	23.0077	0.162422	4.32147	0.885231	12.4984	0.725626	3.67432	1.68294	10.8755	0.864054	-3.50902	TRUE	TRUE
ENSG00000151012.13	SLC7A11	0.00150936	0.0147079	10.0672	1.1865	4.8172	0.273901	14.3559	0.542388	2.43495	1.74278	13.8256	0.936392	8.85842	3.11167	TRUE	TRUE
ENSG00000147100.11	SLC16A2	0.00151116	0.0147163	10.065	17.8242	0.733465	21.0172	5.41466	16.0268	1.33856	6.19233	2.01589	15.2651	2.37564	-2.63378	TRUE	TRUE
ENSG00000111077.17	TNS2	0.00151234	0.0147187	10.0635	201.341	7.04809	115.699	56.6099	201.853	20.0479	134.863	38.3488	163.439	30.5137	-2.41738	TRUE	TRUE
ENSG00000163815.6	CLEC3B	0.00151951	0.0147778	10.0548	134.495	22.9166	136.43	29.7928	593.261	45.9895	109.876	26.9198	243.515	31.4047	-2.95097	TRUE	TRUE
ENSG00000166482.11	MFAP4	0.00152029	0.0147778	10.0539	669.183	29.8351	934.991	236.549	1010.71	59.2557	278.649	80.7219	723.384	101.59	-2.83078	TRUE	TRUE
ENSG00000112096.18	SOD2	0.00152412	0.0148009	10.0492	147.899	6986.91	1109.04	2739.66	356.632	5484.32	1283.42	3891.79	724.248	4775.67	2.72098	TRUE	TRUE
ENSG00000225556.1	C2CD4D	0.00152602	0.0148009	10.0469	0.942921	0.138764	0.759596	0.159826	0.735849	0.0389724	0.988013	0.198606	0.856595	0.134042	-2.03114	TRUE	TRUE
ENSG00000184828.10	ZBTB7C	0.00152627	0.0148009	10.0466	4.432	1.2468	12.1619	3.89442	13.5973	0.642298	8.56153	1.20447	9.6882	1.747	-2.40586	TRUE	TRUE
ENSG00000135736.6	CCDC102A	0.00152708	0.0148009	10.0457	25.2943	1.59072	9.45603	3.33835	26.18	2.76183	6.1445	2.54986	16.7687	2.56019	-2.66475	TRUE	TRUE
ENSG00000151490.14	PTPRO	0.00152737	0.0148009	10.0453	1.85208	24.5837	0.559365	8.29681	3.59112	17.2027	0.605479	5.62967	1.65201	13.9282	3.00125	TRUE	TRUE
ENSG00000047648.23	ARHGAP6	0.00153124	0.0148293	10.0406	7.21361	16.3403	6.30453	11.3807	8.43816	17.1204	8.65301	20.3719	7.65233	16.3033	1.08129	TRUE	TRUE
ENSG00000171914.16	TLN2	0.00153424	0.0148492	10.037	16.0666	3.54276	11.1748	5.30274	13.3901	6.65971	10.285	5.08054	12.7291	5.14644	-1.29001	TRUE	TRUE
ENSG00000135241.17	PNPLA8	0.00154196	0.0149127	10.0278	14.423	146.792	44.5067	87.5824	15.8623	106.271	31.6495	63.6666	26.6104	101.078	1.92142	TRUE	TRUE
ENSG00000135111.16	TBX3	0.0015427	0.0149127	10.0269	3.93223	0.320641	4.77125	1.89392	2.28003	0.569053	4.54078	0.902199	3.88107	0.921454	-1.96253	TRUE	TRUE
ENSG00000173156.7	RHOD	0.00154496	0.0149224	10.0242	18.7591	2.36468	20.1387	5.58799	38.9966	3.41826	6.56716	2.28997	21.1154	3.41522	-2.59342	TRUE	TRUE
ENSG00000145103.15	ILDR1	0.00154559	0.0149224	10.0235	0	1.21019	0.107167	0.939976	0.142232	1.71516	0.32907	0.677362	0.144617	1.13567	2.3367	TRUE	TRUE
ENSG00000151612.18	ZNF827	0.00155221	0.0149772	10.0156	15.1437	1.07471	4.35247	2.85188	9.51343	1.31306	5.33091	2.59498	8.58513	1.95866	-2.07684	TRUE	TRUE
ENSG00000124104.19	SNX21	0.00155543	0.0149829	10.0118	48.9555	6.16524	30.2965	12.9509	44.5477	7.80485	17.6052	9.65094	35.3512	9.14299	-1.9394	TRUE	TRUE
ENSG00000115556.14	PLCD4	0.00155626	0.0149829	10.0108	11.3305	1.39777	4.86329	2.30247	5.51906	1.78816	4.1741	1.27997	6.47174	1.69209	-1.87463	TRUE	TRUE
ENSG00000061918.13	GUCY1B1	0.00155745	0.0149829	10.0094	32.5526	2.03063	12.674	4.97736	21.2698	2.14865	5.73276	1.70197	18.0573	2.71465	-2.68952	TRUE	TRUE
ENSG00000080815.19	PSEN1	0.00155773	0.0149829	10.009	24.0953	73.2383	33.4083	45.8631	29.3145	53.2751	34.0652	81.2031	30.2208	63.3949	1.06633	TRUE	TRUE
ENSG00000146021.15	KLHL3	0.00155837	0.0149829	10.0083	6.73527	1.70114	11.4782	5.27378	6.86592	2.22318	9.87465	3.0727	8.73852	3.0677	-1.48037	TRUE	TRUE
ENSG00000011028.14	MRC2	0.00155852	0.0149829	10.0081	307.973	20.7671	196.063	59.6168	316.89	51.4962	84.8329	27.6483	226.44	39.8821	-2.50234	TRUE	TRUE
ENSG00000162998.5	FRZB	0.00156389	0.0150254	10.0018	47.5427	2.24053	50.3305	14.0061	54.7828	3.1467	15.7676	6.45777	42.1059	6.46278	-2.68507	TRUE	TRUE
ENSG00000074590.13	NUAK1	0.00156983	0.0150733	9.99479	9.84847	1.78262	12.9573	7.09452	18.7438	3.5478	11.3354	3.4029	13.2212	3.95696	-1.71526	TRUE	TRUE
ENSG00000176720.6	BOK	0.00157345	0.0150988	9.99056	12.7693	0.791487	14.1433	5.351	26.8706	2.28522	7.97674	1.22032	15.44	2.41201	-2.62907	TRUE	TRUE
ENSG00000100842.13	EFS	0.00157545	0.0151087	9.98822	37.6946	1.46678	16.6294	6.53555	34.4945	2.45298	8.61628	3.32258	24.3587	3.44447	-2.7867	TRUE	TRUE
ENSG00000198682.13	PAPSS2	0.00158187	0.0151611	9.98073	21.7022	81.1589	35.8824	71.4659	39.8665	60.2266	36.2761	77.3883	33.4318	72.5599	1.11563	TRUE	TRUE
ENSG00000126870.16	WDR60	0.00158835	0.0152139	9.9732	23.8054	13.2143	18.4416	7.45327	17.9327	5.76574	21.8042	10.4488	20.496	9.22054	-1.14388	TRUE	TRUE
ENSG00000222047.8	C10orf55	0.00159117	0.0152317	9.96994	1.33288	33.2305	6.34986	11.7872	2.25006	44.8434	0.811384	9.62128	2.68605	24.8706	3.16394	TRUE	TRUE
ENSG00000186567.13	CEACAM19	0.00159536	0.0152625	9.9651	8.67661	3.07698	9.29911	4.30159	22.5149	4.3915	8.88229	3.81795	12.3432	3.89701	-1.63837	TRUE	TRUE
ENSG00000166501.14	PRKCB	0.00160199	0.0153167	9.95746	2.98804	25.6528	4.34083	29.8641	2.89496	24.0619	20.85	39.1124	7.76845	29.6728	1.91984	TRUE	TRUE
ENSG00000130962.17	PRRG1	0.00160989	0.0153774	9.94841	6.11913	1.28936	8.07631	3.87996	4.73506	1.27104	8.93569	2.66606	6.96655	2.2766	-1.5721	TRUE	TRUE
ENSG00000154978.13	VOPP1	0.0016103	0.0153774	9.94794	46.8759	96.5067	52.1678	102.89	63.5277	141.781	35.44	79.6394	49.5028	105.204	1.08607	TRUE	TRUE
ENSG00000100504.17	PYGL	0.00161417	0.015403	9.94352	43.1215	130.836	28.1883	60.3948	21.5829	84.3709	15.0121	64.2378	26.9762	84.9599	1.65146	TRUE	TRUE
ENSG00000107798.18	LIPA	0.00161559	0.015403	9.9419	28.0038	393.681	41.9162	176.47	27.6537	131.208	29.9477	72.0896	31.8803	193.362	2.59679	TRUE	TRUE
ENSG00000198774.5	RASSF9	0.00161592	0.015403	9.94152	4.53312	0.0489641	1.50217	0.801004	1.79189	0.172675	2.76933	0.411343	2.64913	0.358496	-2.58399	TRUE	TRUE
ENSG00000122592.8	HOXA7	0.0016179	0.0154127	9.93926	4.26591	0.151352	5.75915	1.88566	6.64556	0.283592	2.70078	0.718646	4.84285	0.759812	-2.52325	TRUE	TRUE
ENSG00000164169.13	PRMT9	0.00162007	0.0154133	9.9368	11.7185	87.6695	11.6967	28.5177	9.06887	49.4284	17.0005	27.6785	12.3711	48.3236	1.95712	TRUE	TRUE
ENSG00000131323.14	TRAF3	0.00162063	0.0154133	9.93616	14.9988	46.5471	22.7429	38.181	17.5259	40.2967	34.339	69.9561	22.4016	48.7452	1.11819	TRUE	TRUE
ENSG00000114698.15	PLSCR4	0.0016209	0.0154133	9.93585	70.7617	3.20994	106.798	29.3971	72.2586	7.22739	82.3017	21.6962	83.03	15.3827	-2.42472	TRUE	TRUE
ENSG00000163931.16	TKT	0.00162423	0.0154148	9.93208	76.1681	232.692	74.9475	137.625	79.8322	167.034	80.6753	138.683	77.9058	169.008	1.11629	TRUE	TRUE
ENSG00000109321.11	AREG	0.00162438	0.0154148	9.93191	5.07799	654.394	27.9835	239.395	11.9603	165.482	110.931	616.063	38.9881	418.833	3.42192	TRUE	TRUE
ENSG00000109458.8	GAB1	0.00162466	0.0154148	9.9316	33.1344	5.59537	14.7362	6.85821	24.3549	10.3928	17.3453	8.82672	22.3927	7.91826	-1.4881	TRUE	TRUE
ENSG00000132639.12	SNAP25	0.00162527	0.0154148	9.9309	4.56205	0.179443	2.61237	0.862451	1.38264	0.148039	1.65175	0.592582	2.5522	0.445629	-2.2812	TRUE	TRUE
ENSG00000136999.5	CCN3	0.00162774	0.0154148	9.9281	75.7366	3.71819	156.061	36.7998	292.244	16.9584	137.616	25.3939	165.414	20.7176	-2.99108	TRUE	TRUE
ENSG00000065717.15	TLE2	0.00162781	0.0154148	9.92803	63.2104	5.64302	37.3381	18.4725	87.6312	8.04149	23.4536	10.148	52.9083	10.5762	-2.31182	TRUE	TRUE
ENSG00000137942.16	FNBP1L	0.00162792	0.0154148	9.9279	10.5918	4.01315	15.7915	6.04091	7.12317	3.78379	14.9911	5.86857	12.1244	4.92661	-1.2821	TRUE	TRUE
ENSG00000163563.8	MNDA	0.00162971	0.0154225	9.92588	1.3523	134.448	17.4724	85.8171	2.36903	101.983	2.81517	18.9233	6.00222	85.2928	3.80671	TRUE	TRUE
ENSG00000185897.7	FFAR3	0.00163158	0.0154309	9.92377	0.796382	109.338	2.78363	31.5627	1.56802	36.7594	0.741811	3.90159	1.47246	45.3905	4.85447	TRUE	TRUE
ENSG00000066084.13	DIP2B	0.00163868	0.0154887	9.91578	6.27866	21.3213	6.8118	11.6886	6.00615	16.425	10.5772	14.9152	7.41846	16.0875	1.10638	TRUE	TRUE
ENSG00000166224.17	SGPL1	0.00164108	0.0155021	9.91309	17.3408	62.4755	12.9311	27.8284	12.5947	30.4825	9.46964	27.5684	13.0841	37.0887	1.49607	TRUE	TRUE
ENSG00000149257.14	SERPINH1	0.00164388	0.0155143	9.90995	433.905	29.9712	197.352	64.924	473.625	56.5226	104.659	35.8292	302.385	46.8118	-2.68884	TRUE	TRUE
ENSG00000053747.16	LAMA3	0.00164434	0.0155143	9.90943	4.59414	0.709971	11.2186	4.15969	10.7361	0.891707	12.5199	1.82749	9.76719	1.89721	-2.30465	TRUE	TRUE
ENSG00000102362.15	SYTL4	0.00164758	0.0155356	9.90581	8.23936	0.588094	17.4136	3.42469	8.08436	0.654674	18.3909	3.77369	13.0321	2.11029	-2.57079	TRUE	TRUE
ENSG00000161647.18	MPP3	0.00164974	0.0155467	9.90339	17.3197	6.46061	14.0602	7.59778	18.7473	7.12048	19.6962	8.87921	17.4559	7.51452	-1.20513	TRUE	TRUE
ENSG00000082641.16	NFE2L1	0.00165468	0.0155764	9.89789	103.219	51.782	151.302	66.4877	189.152	48.922	93.2641	46.9372	134.234	53.5322	-1.32465	TRUE	TRUE
ENSG00000103710.11	RASL12	0.00165488	0.0155764	9.89768	44.8223	1.45858	7.14386	2.90335	25.4999	1.37378	5.49173	1.11277	20.7394	1.71212	-3.52357	TRUE	TRUE
ENSG00000112033.14	PPARD	0.00165655	0.0155797	9.89582	20.4767	125.804	34.6197	74.0224	32.554	109.42	21.9444	44.4046	27.3987	88.4127	1.68652	TRUE	TRUE
ENSG00000188760.10	TMEM198	0.0016572	0.0155797	9.89509	4.38607	0.594928	1.90859	1.1094	2.41965	0.317215	1.86097	0.3348	2.64382	0.589085	-1.99343	TRUE	TRUE
ENSG00000164694.17	FNDC1	0.00165907	0.0155879	9.89302	37.4666	1.66917	23.8867	12.3422	28.7533	2.74855	15.3071	3.78791	26.3534	5.13696	-2.33665	TRUE	TRUE
ENSG00000204397.8	CARD16	0.00166031	0.0155902	9.89165	10.866	177.209	20.6444	63.862	24.8037	99.127	10.8877	40.7901	16.8005	95.2469	2.49612	TRUE	TRUE
ENSG00000249437.7	NAIP	0.00166137	0.0155909	9.89047	17.5873	99.9093	11.2972	26.794	8.32251	52.2851	8.82315	30.8484	11.5075	52.4592	2.17888	TRUE	TRUE
ENSG00000111906.18	HDDC2	0.00166475	0.01561	9.88673	47.7767	13.5233	32.5493	15.2094	37.364	9.96074	21.4023	13.2988	34.7731	12.9981	-1.41276	TRUE	TRUE
ENSG00000124181.14	PLCG1	0.00166539	0.01561	9.88603	85.9339	10.6538	60.3484	33.7732	67.4142	14.5149	108.052	39.0204	80.437	24.4906	-1.71155	TRUE	TRUE
ENSG00000144724.20	PTPRG	0.00166818	0.0156269	9.88295	31.3648	1.76147	22.1299	8.30007	33.225	3.45913	30.4649	13.9168	29.2962	6.85936	-2.0786	TRUE	TRUE
ENSG00000116514.16	RNF19B	0.00167188	0.0156523	9.87887	23.6729	397.06	120.952	268.125	48.8849	425.575	86.4935	160.994	70.0009	312.938	2.15883	TRUE	TRUE
ENSG00000187535.14	IFT140	0.00167918	0.0157113	9.87084	15.9885	4.474	10.9785	3.7891	16.8254	4.44171	6.58115	3.82613	12.5934	4.13274	-1.58442	TRUE	TRUE
ENSG00000071575.11	TRIB2	0.00168298	0.0157346	9.86669	35.7638	5.32033	50.5651	24.4503	49.123	9.06103	42.9967	16.5993	44.6122	13.8577	-1.6796	TRUE	TRUE
ENSG00000141524.15	TMC6	0.0016842	0.0157346	9.86536	11.9856	97.2021	44.4891	123.588	32.0134	128.697	60.9261	107.097	37.3536	114.146	1.60897	TRUE	TRUE
ENSG00000137414.6	FAM8A1	0.00168595	0.0157346	9.86345	27.8179	6.57486	21.306	11.1626	22.3879	8.02676	12.4323	6.23236	20.986	7.99915	-1.38044	TRUE	TRUE
ENSG00000141448.10	GATA6	0.0016861	0.0157346	9.86328	45.893	2.48406	38.7966	15.1905	68.6362	6.08533	23.1724	7.80163	44.1245	7.89038	-2.46851	TRUE	TRUE
ENSG00000114978.18	MOB1A	0.00168667	0.0157346	9.86267	42.9329	104.097	41.5361	82.2403	34.1925	87.7509	53.7471	77.7405	43.1022	87.9572	1.02734	TRUE	TRUE
ENSG00000134802.17	SLC43A3	0.00168969	0.015753	9.85937	30.7376	212.486	84.6285	130.52	56.4833	181.699	44.2193	104.48	54.0172	157.296	1.54024	TRUE	TRUE
ENSG00000105996.7	HOXA2	0.00169114	0.015753	9.85779	4.18766	0.439673	2.09693	1.15962	4.04366	0.761611	1.67845	0.382989	3.00167	0.685973	-1.9805	TRUE	TRUE
ENSG00000162415.7	ZSWIM5	0.00169164	0.015753	9.85724	0.951349	0.0729312	1.38769	0.506365	1.50737	0.188	1.01769	0.354615	1.21603	0.280478	-1.7903	TRUE	TRUE
ENSG00000184838.15	PRR16	0.00169336	0.0157597	9.85538	17.0328	0.391638	8.24519	2.91428	15.6631	1.56652	6.74441	3.25273	11.9214	2.03129	-2.4958	TRUE	TRUE
ENSG00000099875.14	MKNK2	0.00170191	0.0158299	9.84611	63.5496	212.933	71.0896	166.486	91.701	240.432	185.183	306.059	102.881	231.478	1.16912	TRUE	TRUE
ENSG00000185652.12	NTF3	0.00170561	0.0158549	9.84212	5.54982	0.239793	2.65215	0.571319	16.8482	1.55691	4.43238	0.899793	7.37065	0.816953	-3.02631	TRUE	TRUE
ENSG00000109339.23	MAPK10	0.00170716	0.0158594	9.84045	63.6137	8.11171	15.9243	8.35626	23.6903	7.64951	24.2958	12.0655	31.881	9.04574	-1.80604	TRUE	TRUE
ENSG00000123643.13	SLC36A1	0.00170811	0.0158594	9.83942	5.47101	27.1419	5.29276	12.3401	7.51495	20.868	5.54994	10.3731	5.95717	17.6808	1.5536	TRUE	TRUE
ENSG00000136542.9	GALNT5	0.00171258	0.0158915	9.83462	8.17658	0.417269	2.34032	1.11671	7.13911	1.54151	3.09307	0.635577	5.18727	0.927766	-2.36301	TRUE	TRUE
ENSG00000049192.15	ADAMTS6	0.00171383	0.0158928	9.83327	9.81797	1.30179	3.4376	3.10985	6.6935	1.17137	4.46217	1.61152	6.10281	1.79863	-1.70796	TRUE	TRUE
ENSG00000143674.11	MAP3K21	0.00171473	0.0158928	9.83231	0.372163	2.65942	1.1685	2.534	0.20382	4.09505	1.2276	2.74916	0.74302	3.00941	1.883	TRUE	TRUE
ENSG00000197702.14	PARVA	0.00171765	0.0159105	9.82918	45.0546	1.84204	46.8097	16.7452	63.6482	5.06766	25.4398	8.97501	45.2381	8.15747	-2.45695	TRUE	TRUE
ENSG00000183426.17	NPIPA1	0.00172364	0.0159566	9.82278	133.046	38.2386	75.1547	38.683	86.4088	34.928	68.1457	49.4813	90.6887	40.3327	-1.16699	TRUE	TRUE
ENSG00000112562.18	SMOC2	0.00172704	0.0159786	9.81915	143.666	5.45618	222.047	54.0149	188.279	12.2574	76.2447	25.7492	157.559	24.3694	-2.68776	TRUE	TRUE
ENSG00000277258.5	PCGF2	0.0017339	0.0160281	9.81186	34.5215	2.8213	32.2493	15.4736	48.161	5.60306	18.8422	6.14048	33.4435	7.50962	-2.14014	TRUE	TRUE
ENSG00000151632.17	AKR1C2	0.00173442	0.0160281	9.81131	11.1469	3.49846	23.7754	7.61164	34.1752	2.87259	29.3275	9.71549	24.6062	5.92454	-2.03595	TRUE	TRUE
ENSG00000022267.19	FHL1	0.00173837	0.0160528	9.80712	954.061	46.9652	181.933	47.9655	979.483	76.8455	164.18	47.275	569.914	54.7628	-3.3771	TRUE	TRUE
ENSG00000097096.9	SYDE2	0.00173913	0.0160528	9.80632	1.65153	0.249035	0.984716	0.603141	1.75041	0.197584	1.61256	0.745606	1.4998	0.448842	-1.54343	TRUE	TRUE
ENSG00000240184.7	PCDHGC3	0.001746	0.0161017	9.79907	63.9361	4.31004	66.0423	21.2603	74.8847	5.40811	24.0898	9.31414	57.2382	10.0732	-2.49473	TRUE	TRUE
ENSG00000248871.1	TNFSF12-TNFSF13	0.00174647	0.0161017	9.79857	0.000391563	18.2464	0	11.5057	3.18407	29.9471	4.35517e-05	3.86767	0.796126	15.8917	4.15748	TRUE	TRUE
ENSG00000122417.15	ODF2L	0.00174797	0.0161061	9.797	68.6466	15.4125	44.5072	27.1038	27.0169	13.4989	52.1837	22.2464	48.0886	19.5654	-1.29303	TRUE	TRUE
ENSG00000112837.17	TBX18	0.00175255	0.0161315	9.79218	57.2454	1.45933	12.2955	2.79504	46.3237	3.23751	8.66454	3.49394	31.1323	2.74646	-3.4558	TRUE	TRUE
ENSG00000103257.9	SLC7A5	0.0017536	0.0161315	9.79109	19.5401	325.895	73.6051	228.104	51.876	470.358	133.125	216.295	69.5365	310.163	2.15557	TRUE	TRUE
ENSG00000169288.18	MRPL1	0.0017538	0.0161315	9.79088	23.0582	7.12604	15.4688	9.51505	14.2024	7.46063	22.831	4.26027	18.8901	7.0905	-1.40108	TRUE	TRUE
ENSG00000186340.15	THBS2	0.00175555	0.0161381	9.78904	623.945	27.0293	413.06	136.656	789.841	58.946	168.105	78.1525	498.738	75.1959	-2.72793	TRUE	TRUE
ENSG00000186480.13	INSIG1	0.00176271	0.0161937	9.78155	21.6915	1127.62	253.607	548.933	75.0378	1634.12	177.739	735.431	132.019	1011.53	2.93677	TRUE	TRUE
ENSG00000258388.7	PPT2-EGFL8	0.0017637	0.0161937	9.78052	13.3714	2.47432	10.1322	2.36371	8.02857	3.04894	4.7951	3.18826	9.08181	2.76881	-1.67833	TRUE	TRUE
ENSG00000182916.8	TCEAL7	0.00176468	0.0161937	9.7795	22.0721	0.149013	1.84926	0.394879	5.06293	0.774243	2.48428	0.467249	7.86715	0.446346	-3.86618	TRUE	TRUE
ENSG00000274183.1	H2AFB1	0.0017695	0.0162285	9.77449	0	2.10644	0	1.07589	0	2.10764	0.974099	1.56531	0.243525	1.71382	2.40055	TRUE	TRUE
ENSG00000197299.12	BLM	0.00178208	0.0163343	9.76147	0.735444	7.28114	0.646554	2.39312	0.833033	2.24254	1.86521	5.51852	1.02006	4.35883	1.99309	TRUE	TRUE
ENSG00000115935.17	WIPF1	0.00178524	0.0163538	9.75821	75.4403	179.047	53.0049	147.311	56.7268	173.922	85.1348	103.301	67.5767	150.895	1.15777	TRUE	TRUE
ENSG00000223953.6	C1QTNF5	0.00179299	0.0164105	9.75025	134.925	9.78326	123.27	36.218	111.974	6.47502	81.7392	37.3105	112.977	22.4467	-2.32632	TRUE	TRUE
ENSG00000197620.11	CXorf40A	0.00179351	0.0164105	9.74971	18.6568	166.564	24.7367	55.1382	19.8682	63.8288	26.9778	46.7298	22.5599	83.0651	1.87584	TRUE	TRUE
ENSG00000126882.13	FAM78A	0.00179716	0.0164334	9.74597	2.0821	13.5852	3.0339	6.81829	3.55561	15.9824	7.77523	14.2958	4.11171	12.6704	1.60033	TRUE	TRUE
ENSG00000111269.3	CREBL2	0.00179811	0.0164334	9.745	18.8187	94.6932	22.6104	42.5085	21.7273	53.6106	14.3833	38.2663	19.3849	57.2697	1.55793	TRUE	TRUE
ENSG00000109861.16	CTSC	0.0018017	0.0164567	9.74133	67.7698	764.895	98.9141	226.724	80.7359	332.264	71.9113	179.343	79.8328	375.807	2.23352	TRUE	TRUE
ENSG00000198353.8	HOXC4	0.00180401	0.0164682	9.73898	8.96283	0.677783	4.89844	2.2189	8.01736	1.73713	3.08004	1.03765	6.23967	1.41786	-2.06236	TRUE	TRUE
ENSG00000172878.14	METAP1D	0.00180668	0.0164769	9.73627	9.78718	1.16604	6.13853	2.74547	6.96991	3.14873	5.64823	1.88849	7.13596	2.23718	-1.63041	TRUE	TRUE
ENSG00000139910.20	NOVA1	0.00180705	0.0164769	9.73588	12.1721	0.410156	11.5658	3.45187	6.70851	1.2283	7.32044	2.69633	9.44171	1.94666	-2.22097	TRUE	TRUE
ENSG00000167775.11	CD320	0.0018088	0.01648	9.7341	37.1966	6.58777	43.4644	20.0505	41.9415	8.96629	21.1446	6.70812	35.9368	10.5782	-1.7548	TRUE	TRUE
ENSG00000166402.8	TUB	0.00180979	0.01648	9.7331	8.90844	0.208991	4.56372	1.7761	5.62999	0.456644	4.19344	1.431	5.8239	0.968183	-2.47139	TRUE	TRUE
ENSG00000121413.12	ZSCAN18	0.00181053	0.01648	9.73235	52.5303	12.943	51.471	31.4754	71.7089	20.4436	35.4992	19.5055	52.8024	21.0919	-1.31982	TRUE	TRUE
ENSG00000113196.3	HAND1	0.00181332	0.0164918	9.72952	0	0.499526	0	0.161251	0	0.606483	0.173322	0.246232	0.0433304	0.378373	1.73879	TRUE	TRUE
ENSG00000163625.15	WDFY3	0.00181421	0.0164918	9.72862	20.7207	58.7981	12.6649	31.3585	18.504	40.9119	20.7809	29.9788	18.1676	40.2618	1.1437	TRUE	TRUE
ENSG00000102970.11	CCL17	0.00181497	0.0164918	9.72784	0	4.05227	0	3.90487	1.63542	4.60727	0	2.18056	0.408856	3.68625	2.89544	TRUE	TRUE
ENSG00000137504.13	CREBZF	0.00181817	0.0165114	9.72461	62.7652	19.3795	35.0085	20.5743	52.8512	17.0799	45.3843	33.9822	49.0023	22.754	-1.10335	TRUE	TRUE
ENSG00000125675.18	GRIA3	0.0018244	0.0165584	9.71832	10.6038	0.214303	1.36769	0.423449	1.32049	0.490009	2.3864	0.333427	3.91958	0.365297	-3.11082	TRUE	TRUE
ENSG00000157827.20	FMNL2	0.00182613	0.0165646	9.71658	21.7726	69.1281	25.8983	34.8528	16.7003	49.9995	28.3916	57.6011	23.1907	52.8954	1.18611	TRUE	TRUE
ENSG00000183801.8	OLFML1	0.00183261	0.0166138	9.71007	60.7014	2.09797	45.0337	11.8186	46.1394	3.44829	11.1214	3.86035	40.749	5.3063	-2.91759	TRUE	TRUE
ENSG00000149218.5	ENDOD1	0.00183393	0.0166161	9.70875	23.205	4.47137	19.8683	8.78632	36.384	6.25999	10.4167	5.09745	22.4685	6.15378	-1.85151	TRUE	TRUE
ENSG00000167110.17	GOLGA2	0.0018357	0.0166174	9.70697	123.603	34.6553	86.1024	39.7892	112.928	28.8605	48.968	27.9868	92.9005	32.8229	-1.49815	TRUE	TRUE
ENSG00000178033.6	CALHM5	0.00183617	0.0166174	9.7065	4.05766	0.187288	4.25658	1.18944	9.62659	0.631883	1.58415	0.496732	4.88125	0.626335	-2.7778	TRUE	TRUE
ENSG00000104951.16	IL4I1	0.00184176	0.0166575	9.70092	1.90181	59.9754	7.02338	79.3683	8.10739	99.9986	2.06615	10.4807	4.77468	62.4558	3.68176	TRUE	TRUE
ENSG00000175287.19	PHYHD1	0.0018434	0.0166575	9.69928	60.5569	4.57657	15.6867	5.99707	29.0572	3.65008	10.682	4.52608	28.9957	4.68745	-2.60348	TRUE	TRUE
ENSG00000166503.9	HDGFL3	0.00184378	0.0166575	9.6989	29.2171	6.81676	84.0752	23.8493	52.0504	6.75706	45.8322	12.6752	52.7937	12.5246	-2.06686	TRUE	TRUE
ENSG00000135047.15	CTSL	0.00184678	0.0166577	9.69592	117.818	3664.18	571.142	1247.84	150.582	1433.39	114.562	720.032	238.526	1766.36	2.88804	TRUE	TRUE
ENSG00000077274.9	CAPN6	0.00184678	0.0166577	9.69592	3.4811	0.0989066	4.74189	1.18488	1.81475	0.229086	1.58675	0.20281	2.90612	0.428922	-2.50678	TRUE	TRUE
ENSG00000141574.8	SECTM1	0.00184798	0.0166577	9.69473	2.1828	161.136	30.8549	90.3049	14.8176	136.194	11.5162	58.4278	14.8429	111.516	2.90101	TRUE	TRUE
ENSG00000166086.13	JAM3	0.00184803	0.0166577	9.69467	56.9841	2.10105	72.1251	22.1979	77.0097	6.14271	48.4751	16.7243	63.6485	11.7915	-2.42246	TRUE	TRUE
ENSG00000165195.15	PIGA	0.0018555	0.0167154	9.68726	9.53162	39.1954	20.2023	37.553	10.6262	44.5819	27.7148	44.5747	17.0188	41.4763	1.28018	TRUE	TRUE
ENSG00000070371.16	CLTCL1	0.00185666	0.0167163	9.68611	4.31206	0.894476	2.9965	2.13019	3.87197	0.72772	5.00279	1.64833	4.04583	1.35018	-1.51543	TRUE	TRUE
ENSG00000104904.12	OAZ1	0.00185839	0.0167223	9.6844	457.452	1421.23	550.877	964.488	691.276	1514.66	555.836	987.334	563.86	1221.93	1.11561	TRUE	TRUE
ENSG00000182700.5	IGIP	0.00186241	0.0167452	9.68043	12.8809	0.958989	5.00985	2.19605	8.52913	1.03334	2.87629	2.11531	7.32405	1.57592	-2.14725	TRUE	TRUE
ENSG00000266967.7	AARSD1	0.00186306	0.0167452	9.67979	34.6049	13.2093	40.9618	22.4097	41.8773	15.3736	34.2896	17.5328	37.9334	17.1313	-1.14223	TRUE	TRUE
ENSG00000136560.14	TANK	0.00186964	0.0167787	9.67331	50.9904	296.92	54.244	118.878	37.7475	256.777	41.1822	88.5221	46.041	190.274	2.04472	TRUE	TRUE
ENSG00000215009.5	ACSM4	0.00186986	0.0167787	9.6731	0.043523	1.59098	0	0.214645	0	0.757354	0.24058	0.917837	0.0710256	0.870204	2.50408	TRUE	TRUE
ENSG00000158296.14	SLC13A3	0.00187162	0.0167787	9.67137	4.77048	0.709932	3.73646	1.14368	2.91839	1.07514	2.83909	1.50339	3.5661	1.10804	-1.60158	TRUE	TRUE
ENSG00000171243.8	SOSTDC1	0.00187202	0.0167787	9.67098	0.403087	0	0.709409	0.042682	1.38496	0.252612	0.521247	0	0.754676	0.0738234	-2.29775	TRUE	TRUE
ENSG00000237172.4	B3GNT9	0.00187299	0.0167787	9.67002	31.2251	2.45661	14.4886	5.3164	28.2642	3.15349	6.93059	2.3786	20.2271	3.32628	-2.56869	TRUE	TRUE
ENSG00000141682.11	PMAIP1	0.00187317	0.0167787	9.66984	8.71658	72.949	19.7894	63.9739	9.75085	137.171	52.2512	88.3101	22.627	90.6009	1.99671	TRUE	TRUE
ENSG00000159433.12	STARD9	0.00187442	0.0167802	9.66862	15.3927	5.31002	15.936	8.89836	19.8713	7.2752	14.532	9.12868	16.433	7.65306	-1.09251	TRUE	TRUE
ENSG00000119986.7	AVPI1	0.00187654	0.0167882	9.66655	7.27837	29.7505	20.1786	41.5675	19.7172	33.5033	12.0887	37.7828	14.8157	35.651	1.26115	TRUE	TRUE
ENSG00000135124.14	P2RX4	0.00187743	0.0167882	9.66567	18.9746	94.338	14.288	41.8574	22.5319	104.663	12.7212	31.5063	17.1289	68.0911	1.98475	TRUE	TRUE
ENSG00000173421.17	CCDC36	0.00187928	0.016795	9.66387	6.10572	0.197367	2.3088	0.82731	3.66611	0.727858	1.49352	0.75032	3.39354	0.625714	-2.26722	TRUE	TRUE
ENSG00000169372.13	CRADD	0.00188048	0.016795	9.66269	9.5667	16.4844	7.63022	14.6265	9.80335	18.3672	4.94475	32.8876	7.98625	20.5914	1.35549	TRUE	TRUE
ENSG00000171611.9	PTCRA	0.00188235	0.016795	9.66086	0	2.31879	0	0.683436	0.199355	2.04946	0.284456	0.644063	0.120953	1.42394	2.78599	TRUE	TRUE
ENSG00000124782.20	RREB1	0.00188246	0.016795	9.66075	9.00778	29.8422	10.0041	20.2729	11.8422	24.4395	17.553	22.6781	12.1017	24.3082	1.00028	TRUE	TRUE
ENSG00000164171.11	ITGA2	0.00188551	0.0168126	9.65779	10.6116	0.538827	10.6509	4.26438	7.54805	0.947996	4.59017	1.31856	8.35019	1.76744	-2.17792	TRUE	TRUE
ENSG00000114107.9	CEP70	0.00188998	0.016843	9.65343	12.4346	1.14488	10.8136	3.97496	9.70129	2.12141	6.26878	3.32981	9.80457	2.64277	-1.85246	TRUE	TRUE
ENSG00000160469.17	BRSK1	0.0018917	0.0168488	9.65176	22.8764	1.44019	6.17838	1.48063	13.1722	2.31259	3.83021	1.67992	11.5143	1.72833	-2.6673	TRUE	TRUE
ENSG00000151240.17	DIP2C	0.00189551	0.0168731	9.64807	18.8639	3.14794	13.2111	6.20227	20.5798	5.65705	8.85606	6.21686	15.3777	5.30603	-1.51755	TRUE	TRUE
ENSG00000224389.9	C4B	0.00190162	0.016918	9.64216	110.417	7.33405	121.285	41.1542	90.7832	8.16972	65.2294	29.005	96.9287	21.4157	-2.17302	TRUE	TRUE
ENSG00000148120.16	AOPEP	0.00190314	0.0169219	9.64069	89.2189	8.16532	145.291	39.9258	154.098	14.6609	43.8838	13.9214	108.123	19.1684	-2.4897	TRUE	TRUE
ENSG00000118473.22	SGIP1	0.00191083	0.0169807	9.63329	51.9211	1.56552	24.0199	7.54637	23.9703	2.47496	15.7027	9.78297	28.9035	5.34245	-2.4139	TRUE	TRUE
ENSG00000163993.7	S100P	0.00191333	0.0169933	9.63088	4.66523	7.02985	1.38313	42.9861	0.527303	19.1009	3.54244	15.2637	2.52952	21.0951	3.01086	TRUE	TRUE
ENSG00000135631.16	RAB11FIP5	0.00191501	0.0169987	9.62927	22.1428	2.94427	31.8495	11.5117	40.4419	9.06168	24.4828	10.9407	29.7292	8.6146	-1.77522	TRUE	TRUE
ENSG00000167766.18	ZNF83	0.00191656	0.0170029	9.62778	95.0366	26.7235	64.6996	36.2187	52.5303	19.7946	60.4554	38.6674	68.1805	30.351	-1.16498	TRUE	TRUE
ENSG00000118495.19	PLAGL1	0.00192286	0.0170492	9.62175	113.029	35.0035	68.2083	33.2577	77.277	33.3972	55.2309	31.1454	78.4363	33.2009	-1.2378	TRUE	TRUE
ENSG00000124159.15	MATN4	0.00192636	0.0170655	9.61841	4.01495	0.17191	11.5127	1.86871	2.49096	0.280739	3.79916	0.273582	5.45443	0.648736	-2.89111	TRUE	TRUE
ENSG00000113657.13	DPYSL3	0.00192687	0.0170655	9.61793	192.985	8.01887	209.288	60.1299	246.446	19.994	57.7222	15.9267	176.61	26.0174	-2.7583	TRUE	TRUE
ENSG00000157224.16	CLDN12	0.0019332	0.0170763	9.61191	22.9831	4.52665	16.5291	5.81691	13.4883	5.50447	10.9878	7.73253	15.9971	5.89514	-1.42493	TRUE	TRUE
ENSG00000141542.11	RAB40B	0.00193322	0.0170763	9.61189	17.1562	2.98831	9.28242	6.79438	21.3401	4.32781	9.66704	2.98468	14.3615	4.2738	-1.72525	TRUE	TRUE
ENSG00000112186.12	CAP2	0.00193406	0.0170763	9.61109	10.9969	0.550424	4.15715	1.2499	20.2987	1.52869	2.69171	0.589434	9.5361	0.979612	-3.15794	TRUE	TRUE
ENSG00000204839.9	MROH6	0.00193492	0.0170763	9.61027	4.37891	6.55173	0.988308	5.11789	2.48791	7.79188	1.47107	6.53616	2.33155	6.49941	1.44046	TRUE	TRUE
ENSG00000117114.19	ADGRL2	0.001937	0.0170763	9.6083	47.7206	2.20323	37.9526	14.0976	21.8951	2.54946	19.8247	7.00693	31.8483	6.4643	-2.28302	TRUE	TRUE
ENSG00000148908.15	RGS10	0.00193743	0.0170763	9.60789	52.8085	195.559	23.8435	80.9004	36.3742	164.801	25.6625	71.5197	34.6722	128.195	1.88346	TRUE	TRUE
ENSG00000155760.2	FZD7	0.00193794	0.0170763	9.60741	12.6299	2.68364	18.0999	7.97961	20.2654	4.39177	17.4682	9.04382	17.1158	6.02471	-1.49102	TRUE	TRUE
ENSG00000128591.15	FLNC	0.0019381	0.0170763	9.60726	32.8795	1.39205	25.351	9.0556	32.4302	2.80531	9.20958	2.109	24.9676	3.84049	-2.66938	TRUE	TRUE
ENSG00000105993.15	DNAJB6	0.00193815	0.0170763	9.60721	86.9813	439.763	160.062	231.985	111.953	397.62	212.785	311.461	142.945	345.207	1.27141	TRUE	TRUE
ENSG00000153714.6	LURAP1L	0.00193958	0.0170763	9.60586	5.95163	0.963733	5.96984	2.17108	15.8909	1.90277	3.74173	1.87184	7.88853	1.72735	-2.12817	TRUE	TRUE
ENSG00000174080.11	CTSF	0.00194003	0.0170763	9.60543	154.406	39.7708	120.606	42.0303	105.83	32.7963	53.3001	24.2561	108.535	34.7134	-1.64178	TRUE	TRUE
ENSG00000188343.13	FAM92A	0.00194314	0.0170942	9.60249	35.3896	1.86758	15.4967	6.77864	22.663	3.14068	7.99433	5.12244	20.3859	4.22733	-2.24308	TRUE	TRUE
ENSG00000133063.16	CHIT1	0.001946	0.0171098	9.59979	0.316554	0.960393	0.122543	3.60703	0.343361	1.93868	0.710751	1.78901	0.373302	2.07378	2.19937	TRUE	TRUE
ENSG00000060656.20	PTPRU	0.00194982	0.0171321	9.59618	14.1448	1.0371	11.4525	5.44648	12.4488	2.57713	8.52616	4.36644	11.643	3.35679	-1.7643	TRUE	TRUE
ENSG00000100644.17	HIF1A	0.00195114	0.0171321	9.59495	93.2238	693.21	333.413	503.615	84.4832	590.639	184.565	458.361	173.921	561.456	1.69017	TRUE	TRUE
ENSG00000187688.15	TRPV2	0.0019518	0.0171321	9.59432	7.15439	37.8232	15.8644	35.4305	19.1039	40.0259	9.12908	23.7693	12.8129	34.2622	1.412	TRUE	TRUE
ENSG00000099625.13	CBARP	0.00195888	0.0171784	9.58767	5.11099	17.4145	8.1809	11.7438	3.72467	18.8949	2.58336	8.85077	4.89998	14.226	1.51864	TRUE	TRUE
ENSG00000125864.14	BFSP1	0.00195926	0.0171784	9.58732	1.71663	0.217023	1.65471	0.666339	3.41239	0.520573	1.22558	0.442361	2.00233	0.461574	-1.90444	TRUE	TRUE
ENSG00000076706.17	MCAM	0.00196695	0.0172308	9.58013	98.842	6.2664	178.258	61.2063	307.509	24.156	158.778	20.2942	185.847	27.9807	-2.72724	TRUE	TRUE
ENSG00000112473.18	SLC39A7	0.00196742	0.0172308	9.57969	106.899	45.8212	100.537	35.4189	146.88	31.2479	53.5819	28.602	101.975	35.2725	-1.52892	TRUE	TRUE
ENSG00000214279.13	SCART1	0.00197129	0.0172551	9.57608	5.90045	1.2034	5.04109	3.01632	5.31028	1.74741	7.24475	3.57867	5.87414	2.38645	-1.26464	TRUE	TRUE
ENSG00000113209.9	PCDHB5	0.00197384	0.0172678	9.5737	5.35408	0.35577	3.33783	1.20603	7.97941	0.438588	1.74647	1.08994	4.60445	0.772581	-2.43066	TRUE	TRUE
ENSG00000110076.18	NRXN2	0.00197836	0.0172978	9.5695	23.0897	2.60683	17.7878	8.27064	26.9096	3.58758	9.77956	5.00097	19.3917	4.86651	-1.97255	TRUE	TRUE
ENSG00000125772.13	GPCPD1	0.00197956	0.0172986	9.5684	29.3042	157.405	62.4406	132.483	27.4004	163.211	72.4569	88.7984	47.9005	135.474	1.49796	TRUE	TRUE
ENSG00000169515.8	CCDC8	0.00198159	0.0173067	9.56651	22.4702	1.34283	4.4067	1.19558	10.5793	1.07112	3.11361	1.43539	10.1425	1.26123	-2.91158	TRUE	TRUE
ENSG00000188130.14	MAPK12	0.00198448	0.0173085	9.56383	19.3679	6.6172	15.7287	8.25483	15.9523	5.69525	11.3374	4.66636	15.5966	6.30841	-1.29241	TRUE	TRUE
ENSG00000119729.12	RHOQ	0.00198473	0.0173085	9.5636	47.5732	121.597	63.7829	84.7646	38.487	96.5439	61.0668	229.269	52.7275	133.044	1.33362	TRUE	TRUE
ENSG00000171227.7	TMEM37	0.00198509	0.0173085	9.56327	3.61748	71.5553	0.285676	15.5542	3.15351	24.4712	0.569032	8.16237	1.90642	29.9358	3.90398	TRUE	TRUE
ENSG00000126003.7	PLAGL2	0.00198916	0.0173345	9.55951	2.84967	9.14827	3.58263	6.81714	3.31243	10.5685	5.84833	6.72776	3.89826	8.31542	1.07366	TRUE	TRUE
ENSG00000170365.10	SMAD1	0.00199564	0.0173813	9.55354	14.623	4.65829	26.2572	10.1914	11.0057	3.45743	18.9174	4.40679	17.7008	5.67848	-1.62318	TRUE	TRUE
ENSG00000007264.15	MATK	0.00199925	0.0174031	9.55023	4.7128	15.1497	3.48209	22.7558	6.378	12.4743	7.72443	9.00034	5.57433	14.845	1.39714	TRUE	TRUE
ENSG00000136848.17	DAB2IP	0.00200207	0.017418	9.54764	31.0358	1.54202	30.3809	12.926	48.5001	6.48448	23.2516	5.56314	33.2921	6.62892	-2.31106	TRUE	TRUE
ENSG00000105974.12	CAV1	0.00200868	0.017456	9.54158	166.381	6.48905	207.306	74.3831	169.027	17.0161	97.6266	17.4041	160.085	28.8231	-2.46945	TRUE	TRUE
ENSG00000253910.2	PCDHGB2	0.00200958	0.017456	9.54076	3.41769	0.683455	3.06559	1.44821	4.33979	0.453267	1.83294	1.17253	3.164	0.939368	-1.65094	TRUE	TRUE
ENSG00000197329.12	PELI1	0.00200976	0.017456	9.5406	20.6047	255.669	50.832	128.248	27.3905	317.882	134.552	216.53	58.3449	229.582	1.97449	TRUE	TRUE
ENSG00000168067.12	MAP4K2	0.0020111	0.017458	9.53938	9.67948	17.0624	6.34961	18.4119	10.9182	25.0715	13.5949	23.2429	10.1355	20.9472	1.04004	TRUE	TRUE
ENSG00000114790.13	ARHGEF26	0.00202368	0.0175575	9.52793	5.16203	0.97526	6.00843	1.87784	11.3038	0.961421	10.8729	4.65426	8.3368	2.1172	-1.92796	TRUE	TRUE
ENSG00000160404.18	TOR2A	0.00203469	0.0176284	9.51798	6.00718	21.9644	4.1849	12.853	6.19734	21.309	3.02789	8.06565	4.85433	16.048	1.70459	TRUE	TRUE
ENSG00000115306.16	SPTBN1	0.00203503	0.0176284	9.51767	115.587	10.0261	252.345	81.6581	333.205	28.746	188.153	44.6313	222.322	41.2654	-2.42681	TRUE	TRUE
ENSG00000125459.15	MSTO1	0.00203521	0.0176284	9.51751	45.93	11.5395	53.3783	29.9439	58.0486	19.352	39.4369	21.8647	49.1985	20.675	-1.24669	TRUE	TRUE
ENSG00000064687.12	ABCA7	0.00203847	0.0176469	9.51457	5.32565	29.0984	12.2819	34.3795	11.0722	37.9085	22.8925	31.4688	12.893	33.2138	1.35838	TRUE	TRUE
ENSG00000132793.11	LPIN3	0.00204251	0.0176722	9.51093	36.8224	3.27986	9.77882	3.78756	23.424	5.04623	10.2208	6.40415	20.0615	4.62945	-2.09186	TRUE	TRUE
ENSG00000143851.15	PTPN7	0.00204853	0.017706	9.50554	9.39777	24.1359	12.7124	39.6217	13.4792	36.8718	21.6372	25.2423	14.3067	31.4679	1.13172	TRUE	TRUE
ENSG00000089123.16	TASP1	0.00204866	0.017706	9.50542	9.38235	4.56727	14.0497	6.41433	10.0153	4.19743	13.8496	3.50199	11.8242	4.67025	-1.32176	TRUE	TRUE
ENSG00000128594.8	LRRC4	0.00205699	0.0177682	9.49797	0.663117	4.434	3.08627	6.09901	0.641543	7.45516	2.03549	4.56836	1.6066	5.63913	1.7497	TRUE	TRUE
ENSG00000157110.16	RBPMS	0.00205948	0.0177799	9.49576	131.788	3.92542	86.0985	37.1018	121.835	8.19809	111.874	36.4886	112.899	21.4285	-2.39199	TRUE	TRUE
ENSG00000110944.9	IL23A	0.00206202	0.0177857	9.49349	0.796733	50.8369	2.80578	5.61241	1.38885	30.1571	3.71809	12.9528	2.17736	24.8898	3.4559	TRUE	TRUE
ENSG00000127324.9	TSPAN8	0.0020624	0.0177857	9.49315	2.58718	0.559722	13.4864	2.1791	19.9013	0.777457	8.04483	1.42772	11.0049	1.236	-3.05521	TRUE	TRUE
ENSG00000151065.14	DCP1B	0.00206557	0.0178007	9.49033	8.31558	1.97504	4.71257	2.3192	7.77669	2.26401	3.69012	1.81047	6.12374	2.09218	-1.50542	TRUE	TRUE
ENSG00000123975.5	CKS2	0.00206641	0.0178007	9.48959	26.0156	159.543	23.0919	55.2485	13.1605	164.171	51.8825	86.1296	28.5376	116.273	2.02277	TRUE	TRUE
ENSG00000142733.17	MAP3K6	0.00207039	0.0178229	9.48606	45.6498	14.1523	53.2344	22.6105	59.9379	14.9579	100.185	39.2579	64.7517	22.7446	-1.50529	TRUE	TRUE
ENSG00000081307.12	UBA5	0.00207125	0.0178229	9.4853	46.9976	17.1925	33.3537	19.7311	39.0433	13.554	28.5501	13.381	36.9862	15.9646	-1.20699	TRUE	TRUE
ENSG00000118515.11	SGK1	0.00207273	0.0178259	9.48399	30.6484	1233.64	384.571	1258.17	111.689	2007.7	214.367	687.707	185.319	1296.8	2.80621	TRUE	TRUE
ENSG00000042088.14	TDP1	0.00208099	0.0178872	9.47669	6.24457	18.7617	6.2582	14.3028	6.92861	17.4894	9.95822	13.3574	7.3474	15.9778	1.11026	TRUE	TRUE
ENSG00000151914.20	DST	0.00208425	0.0178996	9.47382	166.732	42.403	95.4001	44.1635	138.943	54.5452	66.4281	36.0207	116.876	44.2831	-1.39813	TRUE	TRUE
ENSG00000169432.16	SCN9A	0.00208552	0.0178996	9.4727	0.965769	5.10478	0.782111	3.07748	0.900288	2.62461	1.13397	1.7498	0.945535	3.13917	1.63138	TRUE	TRUE
ENSG00000177426.20	TGIF1	0.00208584	0.0178996	9.47242	47.7845	360.173	97.7723	150.353	40.4235	286.916	138.049	272.593	81.0073	267.509	1.72222	TRUE	TRUE
ENSG00000138131.4	LOXL4	0.0020889	0.0179105	9.46973	9.27419	0.629569	4.8138	1.75312	15.2625	1.00637	2.27328	0.490703	7.90594	0.96994	-2.90354	TRUE	TRUE
ENSG00000113722.17	CDX1	0.00208938	0.0179105	9.46931	0.979138	0	0.408044	0.131981	0.355226	0	0.456	0.113344	0.549602	0.0613313	-2.00953	TRUE	TRUE
ENSG00000101493.11	ZNF516	0.00209347	0.0179358	9.46572	8.57524	25.3528	9.72944	16.79	9.36885	27.1711	12.6953	21.3878	10.0922	22.6754	1.16001	TRUE	TRUE
ENSG00000073910.22	FRY	0.00209667	0.0179402	9.46292	18.1223	2.51839	27.1826	11.5675	48.7559	5.90949	24.3519	7.55198	29.6032	6.88684	-2.08791	TRUE	TRUE
ENSG00000169760.17	NLGN1	0.0020971	0.0179402	9.46254	5.89909	0.150929	0.747474	0.4841	3.89069	0.294497	1.78773	0.520086	3.08124	0.362403	-2.78237	TRUE	TRUE
ENSG00000037042.9	TUBG2	0.0020974	0.0179402	9.46228	62.7356	8.57773	18.4289	9.84689	42.9424	11.5637	24.9346	13.6612	37.2604	10.9124	-1.76238	TRUE	TRUE
ENSG00000126821.8	SGPP1	0.00209943	0.0179477	9.46051	12.5701	30.1694	13.6921	20.6925	12.1153	31.3971	8.65547	19.7455	11.7582	25.5011	1.11032	TRUE	TRUE
ENSG00000185728.17	YTHDF3	0.00210322	0.0179704	9.4572	24.5084	88.7779	37.0065	51.6416	27.1412	67.667	36.619	63.4045	31.3188	67.8728	1.11333	TRUE	TRUE
ENSG00000145349.17	CAMK2D	0.00210974	0.0180163	9.45152	80.0865	16.532	28.5594	15.382	33.0933	12.4662	37.401	23.2637	44.7851	16.911	-1.39977	TRUE	TRUE
ENSG00000188993.3	LRRC66	0.00211176	0.0180238	9.44977	1.84273	0.0717366	0.270825	0.0833413	0.853286	0.0619105	0.459865	0.222195	0.856676	0.109796	-2.18904	TRUE	TRUE
ENSG00000112787.13	FBRSL1	0.00211373	0.0180299	9.44806	28.7159	46.9775	31.2678	66.7501	36.2009	74.7826	29.4387	48.8732	31.4058	59.3458	0.915958	TRUE	FALSE
ENSG00000162066.15	AMDHD2	0.00211479	0.0180299	9.44713	17.7023	59.1538	16.3676	32.8359	27.3866	55.0862	11.9962	30.3937	18.3632	44.3674	1.2681	TRUE	TRUE
ENSG00000183579.16	ZNRF3	0.00211591	0.0180299	9.44616	2.20624	1.03412	3.39082	1.6632	4.03292	1.09401	3.08818	0.729771	3.17954	1.13028	-1.41451	TRUE	TRUE
ENSG00000172366.20	MCRIP2	0.00211904	0.0180468	9.44345	12.3274	26.7164	6.81464	18.9379	11.7226	27.8428	4.21918	18.3925	8.77095	22.9724	1.37901	TRUE	TRUE
ENSG00000090863.11	GLG1	0.00212289	0.0180698	9.44013	122.206	49.323	96.4931	50.48	130.089	42.4254	77.283	47.97	106.518	47.5496	-1.16191	TRUE	TRUE
ENSG00000114738.11	MAPKAPK3	0.00213016	0.0181182	9.43385	15.3105	67.8621	11.6377	46.8638	21.6206	73.96	5.37054	28.1725	13.4848	54.2146	1.99934	TRUE	TRUE
ENSG00000196704.12	AMZ2	0.00213088	0.0181182	9.43324	39.4293	73.2	27.3491	49.0422	27.5164	72.9241	30.8833	57.7967	31.2945	63.2408	1.01262	TRUE	TRUE
ENSG00000008516.17	MMP25	0.00213841	0.0181528	9.42677	3.02411	4.44926	0.876756	19.6305	4.0822	15.9553	3.34924	12.6245	2.83308	13.1649	2.17713	TRUE	TRUE
ENSG00000152583.12	SPARCL1	0.00213707	0.0181528	9.42792	386.957	21.4807	964.671	251.661	695.305	60.1264	720.427	137.796	691.84	117.766	-2.5535	TRUE	TRUE
ENSG00000114573.10	ATP6V1A	0.00213778	0.0181528	9.42731	13.6366	36.3612	10.6892	23.6777	11.5332	27.6186	13.963	24.7876	12.4555	28.1113	1.16795	TRUE	TRUE
ENSG00000082074.18	FYB1	0.00213984	0.0181552	9.42554	9.75845	190.631	14.9533	69.1612	11.6859	154.227	35.4191	40.3082	17.9542	113.582	2.6546	TRUE	TRUE
ENSG00000169116.11	PARM1	0.00214352	0.0181766	9.42239	17.5084	1.36445	10.6464	7.25005	20.7394	3.40305	9.64806	3.45194	14.6355	3.86737	-1.89304	TRUE	TRUE
ENSG00000182957.16	SPATA13	0.00214737	0.0181921	9.4191	7.00339	31.1586	12.2465	24.554	13.1573	26.7162	15.1846	19.1102	11.898	25.3847	1.08684	TRUE	TRUE
ENSG00000178980.15	SELENOW	0.00214765	0.0181921	9.41886	209.78	83.3024	206.581	109.054	328.55	106.459	160.944	71.7978	226.464	92.6533	-1.28845	TRUE	TRUE
ENSG00000108947.5	EFNB3	0.00215285	0.0182263	9.41443	5.61941	0.154839	0.618445	0.300302	1.45796	0.111374	0.71442	0.114248	2.10256	0.170191	-3.02713	TRUE	TRUE
ENSG00000165323.15	FAT3	0.00215872	0.0182611	9.40943	2.13908	0.0752289	0.359553	0.105024	1.20108	0.091972	0.255676	0.127688	0.988848	0.0999782	-2.44489	TRUE	TRUE
ENSG00000244405.8	ETV5	0.00215928	0.0182611	9.40896	6.65048	43.3943	7.21988	23.0801	9.01278	83.0952	8.28126	15.1173	7.7911	41.1717	2.38685	TRUE	TRUE
ENSG00000130988.13	RGN	0.00216173	0.018272	9.40688	15.8539	0.391768	5.1466	1.89828	12.0222	1.41085	2.83728	0.827031	8.96499	1.13198	-2.87933	TRUE	TRUE
ENSG00000138411.13	HECW2	0.00216422	0.0182832	9.40477	12.0833	1.3998	7.84581	4.23813	34.9365	4.43514	11.3142	3.37127	16.545	3.36109	-2.26579	TRUE	TRUE
ENSG00000175354.20	PTPN2	0.00217146	0.0183335	9.39864	35.5031	91.816	43.9608	70.6016	28.3275	77.1869	35.9915	55.761	35.9457	73.8414	1.03655	TRUE	TRUE
ENSG00000109534.17	GAR1	0.0021725	0.0183335	9.39777	19.8472	8.25743	25.6313	7.41053	13.7547	3.3447	12.2982	5.18027	17.8828	6.04823	-1.54838	TRUE	TRUE
ENSG00000148671.14	ADIRF	0.00218423	0.0184063	9.3879	321.066	13.2044	364.684	94.9581	1320.97	74.6443	243.391	52.6352	562.528	58.8605	-3.25436	TRUE	TRUE
ENSG00000128482.16	RNF112	0.00218504	0.0184063	9.38722	5.77842	0.348389	2.96211	1.36141	8.81226	0.67662	3.66024	1.78035	5.30326	1.04169	-2.24266	TRUE	TRUE
ENSG00000111229.16	ARPC3	0.00218525	0.0184063	9.38704	172.64	542.081	131.247	298.295	140.833	408.874	92.6923	236.76	134.353	371.502	1.46666	TRUE	TRUE
ENSG00000154553.15	PDLIM3	0.00218672	0.0184063	9.3858	241.114	10.7224	176.88	60.1747	411.723	30.0683	96.5807	44.5062	231.575	36.3679	-2.6674	TRUE	TRUE
ENSG00000137575.12	SDCBP	0.00218696	0.0184063	9.3856	106.667	954.943	326.289	489.637	114.938	560.536	265.302	582.705	203.299	646.956	1.66958	TRUE	TRUE
ENSG00000158792.16	SPATA2L	0.00218816	0.0184065	9.3846	6.56609	20.1478	14.477	23.4507	10.8751	21.9576	9.23677	17.1672	10.2887	20.6808	1.00023	TRUE	TRUE
ENSG00000014164.7	ZC3H3	0.00219027	0.0184144	9.38283	7.12679	12.4692	8.15133	16.3791	8.68433	12.7274	6.96678	18.7771	7.73231	15.0882	0.955441	TRUE	FALSE
ENSG00000135678.12	CPM	0.00219566	0.0184498	9.37833	1.9687	83.9392	5.31242	25.8281	1.77364	34.4862	23.5071	73.3887	8.14046	54.4106	2.72574	TRUE	TRUE
ENSG00000104756.16	KCTD9	0.00219878	0.0184662	9.37573	48.6811	15.4905	33.9365	18.7744	36.628	11.9871	34.5237	20.8464	38.4423	16.7746	-1.19159	TRUE	TRUE
ENSG00000080823.23	MOK	0.00220581	0.0185086	9.36987	20.7629	6.90181	24.6732	12.9001	26.3999	9.83441	17.1522	7.959	22.2471	9.39883	-1.23426	TRUE	TRUE
ENSG00000134996.12	OSTF1	0.00220618	0.0185086	9.36957	31.3556	177.322	44.2797	87.7405	39.3888	114.636	45.7137	65.7095	40.1845	111.352	1.46813	TRUE	TRUE
ENSG00000179698.14	WDR97	0.00220818	0.0185156	9.3679	0.394227	1.53671	0.705895	1.3754	0.650843	1.98609	0.600252	1.058	0.587804	1.48905	1.20809	TRUE	TRUE
ENSG00000119280.16	C1orf198	0.0022101	0.0185218	9.36631	72.639	5.3406	59.5274	20.3448	123.313	12.5404	26.9547	10.0882	70.6086	12.0785	-2.53755	TRUE	TRUE
ENSG00000167549.18	CORO6	0.00221145	0.0185233	9.36519	8.29223	2.35631	5.51024	4.12642	11.8995	3.01346	11.1562	4.76844	9.21455	3.56616	-1.34522	TRUE	TRUE
ENSG00000108852.14	MPP2	0.00221583	0.0185425	9.36157	3.97496	0.23505	4.65812	1.56438	7.96345	0.611543	2.21532	1.04058	4.70296	0.862887	-2.31849	TRUE	TRUE
ENSG00000205213.14	LGR4	0.00221719	0.0185425	9.36044	37.9215	2.63338	6.41069	3.1467	12.347	2.07894	9.09418	3.17701	16.4434	2.75901	-2.53267	TRUE	TRUE
ENSG00000070081.17	NUCB2	0.00221728	0.0185425	9.36037	160.859	51.5198	95.8525	35.5472	125.941	22.8829	55.5392	22.8408	109.548	33.1977	-1.71938	TRUE	TRUE
ENSG00000007933.13	FMO3	0.00222364	0.0185721	9.35512	4.84528	1.49064	9.35221	2.40411	5.81845	0.67701	3.08602	1.05174	5.77549	1.40588	-1.96411	TRUE	TRUE
ENSG00000113621.14	TXNDC15	0.00222364	0.0185721	9.35512	51.8091	26.1265	67.8206	32.1588	77.1769	21.6571	43.645	20.2293	60.1129	25.0429	-1.25992	TRUE	TRUE
ENSG00000139618.15	BRCA2	0.00222436	0.0185721	9.35452	1.28446	12.1755	1.71351	6.46958	2.6969	22.7385	4.43936	6.31851	2.53356	11.9255	2.19101	TRUE	TRUE
ENSG00000255833.2	TIFAB	0.00222823	0.0185845	9.35134	0	0.431007	0.0259208	0.748081	0.0304959	0.690334	0.107723	0.127369	0.0410349	0.499198	2.08698	TRUE	TRUE
ENSG00000112964.14	GHR	0.00222925	0.0185845	9.3505	12.7658	1.19407	14.5892	4.93888	7.59199	1.2874	10.8939	5.17376	11.4602	3.14853	-1.83131	TRUE	TRUE
ENSG00000139044.12	B4GALNT3	0.00222938	0.0185845	9.35039	28.6595	1.96413	5.99598	2.61059	11.6987	0.690597	4.57992	0.866621	12.7335	1.53298	-2.97433	TRUE	TRUE
ENSG00000187942.12	LDLRAD2	0.00223936	0.0186577	9.34221	7.50954	0.554316	8.288	2.31677	27.1628	2.23471	5.31839	0.868518	12.0697	1.49358	-2.93295	TRUE	TRUE
ENSG00000126790.12	L3HYPDH	0.00224302	0.0186784	9.33921	97.5167	20.2629	34.4975	18.5057	51.4185	19.7897	31.6728	19.1354	53.7764	19.4235	-1.46444	TRUE	TRUE
ENSG00000101350.8	KIF3B	0.00224433	0.0186794	9.33814	19.4114	6.16165	16.1242	9.7181	20.4517	8.16867	11.2854	5.82516	16.8182	7.4684	-1.16052	TRUE	TRUE
ENSG00000174740.8	PABPC5	0.00226138	0.0188114	9.32427	2.89052	0.0862291	0.910099	0.301608	0.887026	0	0.553839	0.0639358	1.31037	0.112943	-2.72753	TRUE	TRUE
ENSG00000165071.14	TMEM71	0.00226602	0.01884	9.32052	3.90419	27.8333	10.4018	42.8654	4.31059	33.6009	15.3993	18.0027	8.50396	30.5756	1.83402	TRUE	TRUE
ENSG00000162755.14	KLHDC9	0.00226768	0.0188439	9.31918	4.63406	0.580455	1.81524	0.758198	3.66099	0.585231	2.22079	0.776535	3.08277	0.675105	-2.03782	TRUE	TRUE
ENSG00000067082.15	KLF6	0.00227242	0.0188506	9.31535	190.852	1423.87	516.694	1083.02	288.765	2180	720.7	962.556	429.253	1412.36	1.71798	TRUE	TRUE
ENSG00000120262.10	CCDC170	0.00227305	0.0188506	9.31484	1.14854	18.4829	2.45384	3.94329	1.42781	6.55109	1.31936	4.94273	1.58739	8.48	2.34618	TRUE	TRUE
ENSG00000143507.18	DUSP10	0.00227309	0.0188506	9.31481	5.48785	46.9581	8.55737	30.7429	8.65125	51.1802	26.4562	29.3184	12.2882	39.5499	1.67836	TRUE	TRUE
ENSG00000188266.14	HYKK	0.00227328	0.0188506	9.31466	4.60821	0.559874	2.65192	1.04082	4.6775	1.12566	2.88693	2.06557	3.70614	1.19798	-1.55206	TRUE	TRUE
ENSG00000114268.12	PFKFB4	0.00227606	0.0188638	9.31242	3.63135	17.3836	0.618093	7.79223	4.20735	14.1154	0.91338	9.3025	2.34254	12.1484	2.32614	TRUE	TRUE
ENSG00000161011.20	SQSTM1	0.00228506	0.0189284	9.30519	216.528	702.583	402.23	576.272	355.963	875.923	485.465	797.117	365.046	737.974	1.01529	TRUE	TRUE
ENSG00000146966.13	DENND2A	0.00228985	0.0189581	9.30135	2.57019	1.22096	7.04149	1.51624	11.8872	1.16732	3.30039	0.810393	6.19982	1.17873	-2.3006	TRUE	TRUE
ENSG00000022567.9	SLC45A4	0.00229533	0.0189935	9.29697	4.3706	49.2037	7.05842	17.2633	6.30683	34.6885	6.84887	10.1956	6.14618	27.8378	2.16117	TRUE	TRUE
ENSG00000158321.18	AUTS2	0.00229865	0.0190016	9.29432	75.9562	10.5828	79.6019	40.8207	42.7434	11.4107	89.0512	24.963	71.8382	21.9443	-1.70635	TRUE	TRUE
ENSG00000138621.12	PPCDC	0.00229873	0.0190016	9.29426	5.94481	21.283	6.35115	17.9521	12.4479	27.8261	7.19538	12.1945	7.9848	19.8139	1.3005	TRUE	TRUE
ENSG00000242802.9	AP5Z1	0.00230933	0.0190793	9.28583	26.0112	62.727	22.9673	51.4171	33.5308	65.4921	21.9602	34.702	26.1174	53.5846	1.03398	TRUE	TRUE
ENSG00000168461.13	RAB31	0.0023113	0.0190855	9.28427	99.2375	239.94	117.359	147.032	92.2154	196.507	85.6435	200.677	98.6139	196.039	0.990553	TRUE	FALSE
ENSG00000170006.12	TMEM154	0.0023254	0.0191891	9.27313	2.13993	4.78226	1.50219	11.4195	0.613923	11.2555	5.2248	13.4537	2.37021	10.2278	2.06382	TRUE	TRUE
ENSG00000125354.23	SEPTIN6	0.00232629	0.0191891	9.27243	16.7368	59.6864	32.0282	50.2278	24.4377	63.5422	34.4069	46.6094	26.9024	55.0165	1.0294	TRUE	TRUE
ENSG00000119684.15	MLH3	0.00232838	0.0191963	9.27079	13.5548	3.51584	13.0264	4.79517	10.5429	4.15926	10.0004	5.24881	11.7811	4.42977	-1.39116	TRUE	TRUE
ENSG00000089094.19	KDM2B	0.00233243	0.0192197	9.2676	11.6039	29.0696	12.5813	23.5649	16.0414	38.6762	23.5339	39.9946	15.9401	32.8263	1.03756	TRUE	TRUE
ENSG00000175262.14	C1orf127	0.00233914	0.0192648	9.26234	0.133882	3.43869	0.111558	1.19944	0.160007	3.02667	0.246445	0.338686	0.162973	2.00087	2.998	TRUE	TRUE
ENSG00000163431.13	LMOD1	0.00234397	0.0192945	9.25856	146.526	6.98162	17.5194	3.71847	107.115	5.18059	15.8001	3.76292	71.74	4.9109	-3.84165	TRUE	TRUE
ENSG00000014914.21	MTMR11	0.00235399	0.0193669	9.25075	55.2797	2.54679	15.484	6.94117	43.7134	6.00884	10.3801	4.11283	31.2143	4.90241	-2.64613	TRUE	TRUE
ENSG00000162595.7	DIRAS3	0.00235958	0.0193821	9.24641	5.0777	0.307957	5.10768	1.25654	5.37521	0.394407	2.04963	1.65443	4.40256	0.903333	-2.16594	TRUE	TRUE
ENSG00000196378.11	ZNF34	0.00236031	0.0193821	9.24584	5.39603	1.68228	6.79759	3.08073	10.6374	2.93601	4.86846	2.4642	6.92487	2.54081	-1.41149	TRUE	TRUE
ENSG00000123094.15	RASSF8	0.00236051	0.0193821	9.24569	18.1192	6.63601	36.4986	11.5976	22.3265	6.44451	14.7932	8.79555	22.9343	8.36842	-1.44362	TRUE	TRUE
ENSG00000113648.16	H2AFY	0.00236076	0.0193821	9.24549	75.4558	304.099	89.9063	125.394	82.4533	172.353	57.5378	147.205	76.3383	187.263	1.29347	TRUE	TRUE
ENSG00000072163.19	LIMS2	0.00237068	0.0194456	9.23781	62.9199	3.19254	61.5509	24.2402	149.864	16.6277	52.18	11.4694	81.6287	13.8825	-2.54722	TRUE	TRUE
ENSG00000240857.2	RDH14	0.00237096	0.0194456	9.2376	19.8552	7.80613	11.5572	5.61828	18.5046	4.29651	10.2781	5.1701	15.0488	5.72276	-1.37943	TRUE	TRUE
ENSG00000187607.16	ZNF286A	0.00237354	0.0194566	9.2356	9.94262	1.95683	9.0969	3.40704	7.04189	2.2747	9.56021	4.63525	8.91041	3.06845	-1.50781	TRUE	TRUE
ENSG00000149451.17	ADAM33	0.00237597	0.0194624	9.23373	68.3147	1.59149	70.8668	20.3187	42.7801	3.10981	43.096	11.5241	56.2644	9.13604	-2.60944	TRUE	TRUE
ENSG00000068615.18	REEP1	0.00237728	0.0194624	9.23272	1.47413	0.153539	2.00229	0.856423	1.56962	0.0543528	1.08067	0.125498	1.53168	0.297453	-2.0375	TRUE	TRUE
ENSG00000149596.6	JPH2	0.00237796	0.0194624	9.2322	7.02734	0.13427	2.32755	0.755967	16.0238	0.944569	2.20617	0.263431	6.89623	0.52456	-3.48567	TRUE	TRUE
ENSG00000170846.17	AC093323.1	0.00238113	0.0194773	9.22976	9.70369	2.72999	9.45195	4.69059	12.7979	4.32774	6.52619	3.99769	9.61993	3.9365	-1.26784	TRUE	TRUE
ENSG00000177425.11	PAWR	0.00238333	0.0194773	9.22807	60.0262	4.66352	30.6842	14.8856	34.6336	3.85356	27.1827	12.8579	38.1317	9.06513	-2.06054	TRUE	TRUE
ENSG00000078081.8	LAMP3	0.00238408	0.0194773	9.22749	0.375279	2.28245	0.732964	10.034	1.5254	17.7604	1.25057	3.80785	0.971053	8.47118	3.00047	TRUE	TRUE
ENSG00000133639.5	BTG1	0.00238473	0.0194773	9.227	72.0572	690.064	125.773	386.621	89.5895	637.602	394.287	567.041	170.427	570.332	1.74206	TRUE	TRUE
ENSG00000135476.11	ESPL1	0.00238598	0.0194775	9.22603	2.56924	5.9582	0.457177	2.88058	1.16826	5.60971	1.34335	4.99456	1.38451	4.86076	1.74058	TRUE	TRUE
ENSG00000183397.5	C19orf71	0.00239106	0.0195088	9.22214	7.97112	19.3533	6.05837	12.4794	10.1751	18.6408	6.48805	15.0645	7.67316	16.3845	1.08454	TRUE	TRUE
ENSG00000124508.17	BTN2A2	0.00239234	0.0195092	9.22116	11.7511	34.7287	11.3672	22.9979	16.7475	38.123	16.9025	24.7124	14.1921	30.1405	1.08127	TRUE	TRUE
ENSG00000167617.3	CDC42EP5	0.00239792	0.0195445	9.21689	97.0343	4.73889	34.0515	18.1555	81.135	7.62257	24.8666	9.19734	59.2719	9.92856	-2.56566	TRUE	TRUE
ENSG00000172062.16	SMN1	0.00240513	0.019582	9.2114	24.1644	5.21078	28.8645	16.5583	16.8462	7.09584	22.5243	8.23645	23.0999	9.27533	-1.30717	TRUE	TRUE
ENSG00000139083.10	ETV6	0.0024059	0.019582	9.21081	12.1023	54.9898	26.2001	69.6635	29.2068	88.2511	33.2502	43.6512	25.1899	64.1389	1.34489	TRUE	TRUE
ENSG00000175600.15	SUGCT	0.00240624	0.019582	9.21055	40.7262	2.66236	27.9124	8.50765	85.3288	7.5226	12.6993	3.02602	41.6667	5.42966	-2.91709	TRUE	TRUE
ENSG00000185499.16	MUC1	0.00241099	0.0196013	9.20694	18.915	1.99217	19.027	9.10046	17.7432	2.79185	13.3146	7.07726	17.25	5.24043	-1.6999	TRUE	TRUE
ENSG00000153993.13	SEMA3D	0.00241111	0.0196013	9.20685	6.45992	0.17461	6.72324	2.05912	12.3816	0.451632	2.41281	0.917645	6.99439	0.900751	-2.8256	TRUE	TRUE
ENSG00000087245.13	MMP2	0.0024234	0.0196486	9.19754	683.222	47.0394	1051.99	355.778	916.739	118.384	569.407	206.614	805.34	181.954	-2.14541	TRUE	TRUE
ENSG00000163041.11	H3F3A	0.00241824	0.0196486	9.20144	462.873	773.293	399.342	838.915	302.796	836.306	325.654	604.837	372.666	763.338	1.03424	TRUE	TRUE
ENSG00000057252.13	SOAT1	0.00242045	0.0196486	9.19977	12.1471	52.3852	21.8438	30.8327	12.9583	42.5486	28.7419	50.4527	18.9228	44.0548	1.21484	TRUE	TRUE
ENSG00000118503.15	TNFAIP3	0.00242358	0.0196486	9.19741	135.04	1848.38	255.068	732.378	203.643	1248.87	748.776	1108.65	335.632	1234.57	1.87874	TRUE	TRUE
ENSG00000135655.16	USP15	0.0024238	0.0196486	9.19724	42.374	128.93	65.0981	117.637	37.2017	123.894	94.751	131.715	59.8562	125.544	1.06736	TRUE	TRUE
ENSG00000156140.10	ADAMTS3	0.00242441	0.0196486	9.19678	6.67749	0.442154	4.90625	3.03561	4.22601	0.419351	5.83632	1.43842	5.41152	1.33388	-1.94252	TRUE	TRUE
ENSG00000184785.6	SMIM10	0.00242697	0.0196592	9.19485	11.4112	1.78449	15.0852	5.47196	18.6335	3.10891	6.00497	1.74147	12.7837	3.02671	-2.04283	TRUE	TRUE
ENSG00000267120.3	AD000671.2	0.00242866	0.0196628	9.19358	1.35295	7.66785	1.72104	6.55578	0.356366	10.4417	1.16644	2.39111	1.1492	6.7641	2.45807	TRUE	TRUE
ENSG00000170577.8	SIX2	0.00243184	0.0196715	9.19118	6.74199	0.244717	6.79292	2.21304	8.38851	1.03839	3.38639	1.03597	6.32745	1.13303	-2.38204	TRUE	TRUE
ENSG00000138101.18	DTNB	0.00243223	0.0196715	9.19088	8.19127	33.1348	7.37955	12.6583	6.55812	25.3537	7.20336	12.8146	7.33307	20.9903	1.50455	TRUE	TRUE
ENSG00000185477.5	GPRIN3	0.00243605	0.0196781	9.18801	2.87355	29.7065	4.66446	19.0852	3.84762	29.4102	13.1311	13.0688	6.12919	22.8177	1.87934	TRUE	TRUE
ENSG00000183856.11	IQGAP3	0.00243702	0.0196781	9.18729	3.75877	5.05343	0.376239	5.00194	0.544329	7.12422	0.499711	4.37773	1.29476	5.38933	1.97661	TRUE	TRUE
ENSG00000147872.10	PLIN2	0.00243813	0.0196781	9.18645	40.6582	1104.94	64.5234	308.09	43.6672	942.712	373.445	641.098	130.573	749.209	2.5196	TRUE	TRUE
ENSG00000204540.11	PSORS1C1	0.00243902	0.0196781	9.18578	15.4697	0.112192	1.21866	0.519426	2.72709	0.025029	3.38858	0.632376	5.701	0.322256	-3.78011	TRUE	TRUE
ENSG00000144909.8	OSBPL11	0.00244012	0.0196781	9.18496	4.63416	22.9368	6.42234	10.4167	5.17228	19.1308	5.20384	9.15274	5.35815	15.4093	1.50665	TRUE	TRUE
ENSG00000173114.13	LRRN3	0.00244113	0.0196781	9.1842	1.71141	0.716845	1.60874	0.819896	5.36011	0.648812	5.50506	1.27844	3.54633	0.865998	-1.91635	TRUE	TRUE
ENSG00000168813.17	ZNF507	0.0024418	0.0196781	9.1837	8.37356	1.10751	7.23204	4.25395	8.35333	1.08285	6.97971	3.81908	7.73466	2.56585	-1.55528	TRUE	TRUE
ENSG00000156804.7	FBXO32	0.00244518	0.0196892	9.18117	43.5756	3.43396	15.0888	8.49536	40.148	6.33695	55.8093	17.0294	38.6554	8.82393	-2.11865	TRUE	TRUE
ENSG00000154589.7	LY96	0.00244567	0.0196892	9.1808	11.9598	181.474	21.9308	49.9391	9.8803	62.8669	11.6056	35.3077	13.8441	82.397	2.56468	TRUE	TRUE
ENSG00000132321.17	IQCA1	0.00247547	0.0199189	9.15863	1.75896	0.516128	3.10991	0.980285	1.27783	0.250342	2.69983	0.522315	2.21164	0.567268	-1.79258	TRUE	TRUE
ENSG00000112214.10	FHL5	0.00248246	0.0199649	9.15348	4.92293	0.261993	2.10667	1.58027	6.05465	0.290348	8.78043	1.58881	5.46617	0.930356	-2.43354	TRUE	TRUE
ENSG00000196440.11	ARMCX4	0.00248471	0.0199728	9.15182	18.5335	7.28744	13.8215	7.31799	14.0515	5.7982	11.0047	5.74105	14.3528	6.53617	-1.12293	TRUE	TRUE
ENSG00000145908.12	ZNF300	0.00248689	0.0199801	9.15021	12.5253	1.28053	5.60014	3.43638	3.98849	2.23519	6.07407	2.40406	7.047	2.33904	-1.55102	TRUE	TRUE
ENSG00000037965.6	HOXC8	0.00248931	0.0199882	9.14844	1.32337	0.0882553	3.07369	0.837022	2.13747	0.152501	1.47605	0.431793	2.00265	0.377393	-2.13896	TRUE	TRUE
ENSG00000100997.20	ABHD12	0.00249043	0.0199882	9.14761	30.8345	134.288	28.1445	47.036	45.2466	121.933	29.9775	76.9467	33.5508	95.0511	1.49958	TRUE	TRUE
ENSG00000240303.8	ACAD11	0.00249511	0.0200155	9.14418	55.0623	16.7197	27.2234	16.5073	32.7917	14.7352	31.0433	17.1513	36.5302	16.2784	-1.16124	TRUE	TRUE
ENSG00000078804.13	TP53INP2	0.0025025	0.0200571	9.13876	10.4638	48.9814	37.3234	55.9733	20.2507	71.9278	25.6032	52.7322	23.4103	57.4037	1.29036	TRUE	TRUE
ENSG00000159714.11	ZDHHC1	0.00250475	0.0200571	9.13712	12.5813	2.87151	21.8319	8.60505	28.5935	4.90277	9.26769	3.39549	18.0686	4.9437	-1.84889	TRUE	TRUE
ENSG00000182606.16	TRAK1	0.00250484	0.0200571	9.13706	18.713	58.6216	19.4323	33.9799	23.7514	55.8546	23.0767	33.9172	21.2433	45.5933	1.0982	TRUE	TRUE
ENSG00000179630.11	LACC1	0.00250539	0.0200571	9.13665	4.16432	57.9372	4.96014	14.3832	3.82078	19.2051	3.08294	9.72667	4.00704	25.313	2.6294	TRUE	TRUE
ENSG00000204116.11	CHIC1	0.00250768	0.0200653	9.13498	6.86445	2.22829	4.53877	3.1271	4.52207	1.44064	4.85139	2.23629	5.19417	2.25808	-1.16679	TRUE	TRUE
ENSG00000101160.14	CTSZ	0.00251044	0.0200772	9.13297	375.152	2602.21	195.583	821.445	513.216	1147.12	121.017	870.639	301.242	1360.35	2.17461	TRUE	TRUE
ENSG00000162576.16	MXRA8	0.00252828	0.0202095	9.12001	541.743	30.0646	395.515	154.001	345.024	30.7767	184.868	84.2935	366.787	74.7838	-2.29261	TRUE	TRUE
ENSG00000150977.10	RILPL2	0.00253045	0.0202166	9.11844	10.2429	88.2166	11.0673	25.6021	22.3847	34.1086	15.6	57.2372	14.8237	51.2911	1.78391	TRUE	TRUE
ENSG00000023287.13	RB1CC1	0.00253199	0.0202187	9.11733	25.1689	71.1839	21.0446	34.2822	17.2155	79.6647	35.7535	40.417	24.7956	56.3869	1.18203	TRUE	TRUE
ENSG00000133142.17	TCEAL4	0.00253364	0.0202216	9.11614	141.39	44.4712	64.4284	18.787	81.2708	13.8696	55.4934	27.65	85.6456	26.1945	-1.7053	TRUE	TRUE
ENSG00000168264.10	IRF2BP2	0.00253609	0.0202309	9.11437	130.637	343.137	150.609	279.043	160.519	594.015	132.858	221.623	143.656	359.454	1.32259	TRUE	TRUE
ENSG00000010803.16	SCMH1	0.00253957	0.0202484	9.11186	31.6475	13.4735	24.7539	13.9991	41.8735	12.5635	21.4041	13.7244	29.9198	13.4401	-1.14867	TRUE	TRUE
ENSG00000138613.14	APH1B	0.00254145	0.0202531	9.11051	10.8917	26.8617	8.95289	14.0925	7.82969	18.8846	7.5988	23.9815	8.81826	20.9551	1.23933	TRUE	TRUE
ENSG00000128274.17	A4GALT	0.00254991	0.0203095	9.10443	25.1874	2.93026	54.5445	18.1114	57.6969	4.36469	25.3055	7.86529	40.6836	8.31791	-2.27645	TRUE	TRUE
ENSG00000168016.14	TRANK1	0.00255111	0.0203095	9.10357	23.0063	4.77771	8.92358	7.63464	15.1611	5.41182	13.847	8.25737	15.2345	6.52039	-1.21179	TRUE	TRUE
ENSG00000165868.14	HSPA12A	0.0025565	0.0203422	9.09971	12.9537	1.29664	22.7029	7.64203	12.8613	1.84558	10.3277	3.9807	14.7114	3.69124	-1.96597	TRUE	TRUE
ENSG00000173349.6	SFT2D3	0.00256051	0.0203638	9.09684	0.671343	0.650975	0	1.38689	0	10.8734	0	2.34677	0.167836	3.81451	3.86941	TRUE	TRUE
ENSG00000119862.13	LGALSL	0.00256276	0.0203714	9.09524	7.87674	4.38621	15.7417	5.72224	14.5738	4.735	28.2934	5.04113	16.6214	4.97114	-1.72131	TRUE	TRUE
ENSG00000171368.12	TPPP	0.00257025	0.0204206	9.0899	1.76656	1.12066	2.35013	1.44818	4.03979	1.00695	3.50416	0.673991	2.91516	1.06245	-1.37507	TRUE	TRUE
ENSG00000134215.16	VAV3	0.00257438	0.0204431	9.08696	1.37729	20.1672	2.64407	11.4023	2.39783	11.6861	9.61235	13.2013	4.00789	14.1142	1.79087	TRUE	TRUE
ENSG00000163406.11	SLC15A2	0.00258371	0.0205069	9.08035	1.98888	7.79878	1.17079	2.41315	1.14698	4.61872	1.51497	8.61974	1.45541	5.8626	1.93865	TRUE	TRUE
ENSG00000143390.17	RFX5	0.00258606	0.0205152	9.07868	25.0108	72.4355	25.0396	40.2715	27.4033	77.0499	22.7771	42.4875	25.0577	58.0611	1.20905	TRUE	TRUE
ENSG00000198300.14	PEG3	0.0025875	0.0205163	9.07767	2.33234	0.308096	3.44734	1.38695	3.44599	0.455443	2.02063	1.15419	2.81157	0.826169	-1.65245	TRUE	TRUE
ENSG00000115840.14	SLC25A12	0.00259736	0.0205783	9.07071	26.4044	8.75707	17.2225	8.07988	18.5495	5.14434	18.3368	11.0139	20.1283	8.2488	-1.27674	TRUE	TRUE
ENSG00000101152.11	DNAJC5	0.00259793	0.0205783	9.07031	11.4324	32.1198	17.4263	32.2277	22.605	42.1534	11.9711	25.8512	15.8587	33.088	1.05632	TRUE	TRUE
ENSG00000166669.13	ATF7IP2	0.00260059	0.020589	9.06844	9.30417	16.3527	6.96682	18.9343	7.57912	24.8366	11.2644	20.4149	8.77863	20.1346	1.18842	TRUE	TRUE
ENSG00000049130.16	KITLG	0.00260881	0.0206437	9.06267	41.5192	2.8576	14.2938	6.80733	11.4298	1.8088	9.32279	3.94559	19.1414	3.85483	-2.28253	TRUE	TRUE
ENSG00000173085.14	COQ2	0.00261241	0.020652	9.06015	6.74798	25.5574	8.74659	16.9374	3.40098	19.573	3.64068	9.50777	5.63406	17.8939	1.64988	TRUE	TRUE
ENSG00000120458.11	MSANTD2	0.00261248	0.020652	9.0601	15.5918	4.85878	10.0127	5.6382	10.687	4.24513	12.121	6.24262	12.1031	5.24618	-1.19067	TRUE	TRUE
ENSG00000187098.15	MITF	0.00261387	0.0206526	9.05912	6.77101	38.34	9.98286	18.2749	5.2751	19.3896	12.5575	17.4966	8.64662	23.3753	1.42434	TRUE	TRUE
ENSG00000171150.9	SOCS5	0.00261657	0.0206636	9.05724	28.3288	6.21032	31.345	13.1119	16.5503	5.57563	15.0112	9.19989	22.8088	8.52442	-1.4094	TRUE	TRUE
ENSG00000167378.8	IRGQ	0.00262676	0.0207337	9.05013	8.00032	11.5573	4.24078	7.84237	4.94974	15.325	5.80966	11.2864	5.75013	11.5028	0.987929	TRUE	FALSE
ENSG00000198039.11	ZNF273	0.00262902	0.0207411	9.04856	9.16306	1.20342	5.84326	3.57641	5.85154	2.66414	7.00193	3.16616	6.96495	2.65253	-1.35992	TRUE	TRUE
ENSG00000123095.6	BHLHE41	0.00263321	0.0207638	9.04564	11.5459	27.7787	14.49	26.9732	13.5746	94.3624	5.06006	52.4685	11.1676	50.3957	2.16398	TRUE	TRUE
ENSG00000129993.15	CBFA2T3	0.00264271	0.0208282	9.03906	1.36485	11.208	5.289	23.2773	4.1003	16.7652	10.4774	19.5217	5.30789	17.6931	1.71818	TRUE	TRUE
[truncated: 17,967 more rows]
