# Supplementary material for: Single-cell RNA sequencing identifies an Il1rn+/Trem1+ macrophage subpopulation as a cellular target for mitigating the progression of thoracic aortic aneurysm and dissection
Source: Cell Discov. 2022 Feb 8;8:11. doi: 10.1038/s41421-021-00362-2 (PMC8821555; doi:10.1038/s41421-021-00362-2)
Supplement: Supplementary file 12 — Supplementary Table S11 [file 41421_2021_362_MOESM12_ESM.xlsx]

## Sheet: Sheet1
Table S11. Primers for real-time PCR.
Gene	Forward primer	Reverse primer
Cd11b	5'-ATGGACGCTGATGGCAATACC-3'	5'-TCCCCATTCACGTCTCCCA-3'
Cd68	5'-TGTCTGATCTTGCTAGGACCG-3'	5'-GAGAGTAACGGCCTTTTTGTGA-3'
Lyve1	5'-CAGCACACTAGCCTGGTGTTA-3'	5'-CGCCCATGATTCTGCATGTAGA-3'
Cd74	5'-AGTGCGACGAGAACGGTAAC-3'	5'-CGTTGGGGAACACACACCA-3'
Il1rn	5'-GCTCATTGCTGGGTACTTACAA-3'	5'-CCAGACTTGGCACAAGACAGG-3'
Il1r1	5'-GTGCTACTGGGGCTCATTTGT-3'	5'-GGAGTAAGAGGACACTTGCGAAT-3'
Tnfr1	5'-CCGGGAGAAGAGGGATAGCTT-3'	5'-TCGGACAGTCACTCACCAAGT-3'
Il4	5'-GGTCTCAACCCCCAGCTAGT-3'	5'-GCCGATGATCTCTCTCAAGTGAT-3'
Col1a1	5'-GCTCCTCTTAGGGGCCACT-3'	5'-CCACGTCTCACCATTGGGG-3'
Col3a1	5'-CTGTAACATGGAAACTGGGGAAA-3'	5'-CCATAGCTGAACTGAAAACCACC-3'
Mmp2	5'-CAAGTTCCCCGGCGATGTC-3'	5'-TTCTGGTCAAGGTCACCTGTC-3'
Mmp19	5'-CTGTGGCTGGCATTCTTACTT-3'	5'-GGGCAGTCCAGATGCTTCC-3'
